# Supplementary material for: Integrated analysis of coding genes and non-coding RNAs during hair follicle cycle of cashmere goat (Capra hircus)
Source: BMC Genomics. 2017 Oct 11;18:767. doi: 10.1186/s12864-017-4145-0 (PMC5637055; doi:10.1186/s12864-017-4145-0)
Supplement: Supplementary file 1 — Primers used in quantitative PCR analysis. (XLSX 9 kb) [file 12864_2017_4145_MOESM1_ESM.xlsx]

## Sheet: Sheet1
Primers
Gene Name	Forward primer	Reverse primer	product size	TM (°C)
ACTB	TGAACCCCAAAGCCAACC	AGAGGCGTACAGGGACAGCA	107	60
TNC	ACAAGCGACAGAGTGGAGTGAATG	GGATGTTGATGCGGTGAGTGAAGA	228	58
HOXC13	ACAGCCCGAAGTCAACAG	TTT GTG GTA GCC GAG ATGC	147	60
KRT35	CTCTGCCTCAAGAAGAATCA	TCA TAC TGG CAC CTC ATC TC	137	56.5
KRT84	GTGGTCTCGGCTATGGCTTC	TCT CTG GGC ATT GGG GTC	149	56.5
DSG4	GACGAAGAAGGCACTGACAA	CATAATCCAGCATCTTGACGAC	133	60
FGFBP1	GCTGGTGAACTCTACTCTGATTA	CTGGGTCTTTTCTGGGTTGG	112	62
LNC_000552	GTCGCACTGGGTTGATGGTA	AGTTTCTCTTCCTGTCGGTTGATA	193	56
LNC_000175	AATCGTAGAGATAAAAGGAAAAGG	TCGGGTGCTGGTAAATGAAAA	260	58.9
LNC_000123	TTCAGTGCGTTTGTCCTAAGT	CAGGTAAGCATTCATTTGAGT	262	58.5
LNC_001108	CCTGGTGTCTGGAGTTGAGTG	CCTGAAGTAGTGTGCTGTGAAT	137	61.7
LNC_000629	GCT GGA ATA AAG GTA GGA CTG	GGT TTG GTG ATG ATT TCT TGA TA	161	61
