# Supplementary material for: Integrated analysis of coding genes and non-coding RNAs during hair follicle cycle of cashmere goat (Capra hircus)
Source: BMC Genomics. 2017 Oct 11;18:767. doi: 10.1186/s12864-017-4145-0 (PMC5637055; doi:10.1186/s12864-017-4145-0)
Supplement: Supplementary file 2 — Novel lncRNA information. (XLSX 85 kb) [file 12864_2017_4145_MOESM2_ESM.xlsx]

## Sheet: Additional file 1 Novel_lncRNA_
Novel lncNRA information
Novel_lncRNA_ID	Novel_lncRNA_Gene_ID	Gene_Type	Status	Chromosome	Start	End	Strand	Exon_number	Length	ORF
LNC_000748	XLOC_042168	lincRNA	Novel_lncRNA	chr28	42808537	42825730	-	4	2118	142
LNC_000980	XLOC_055480	lincRNA	Novel_lncRNA	chr7	67005754	67033600	+	2	1101	117
LNC_000141	XLOC_011495	lincRNA	Novel_lncRNA	chr11	12361543	12363703	+	3	984	120
LNC_001013	XLOC_057807	lincRNA	Novel_lncRNA	chr8	78358813	78359265	+	2	352	68
LNC_000140	XLOC_011493	lincRNA	Novel_lncRNA	chr11	12355398	12369604	+	2	1718	152
LNC_001086	XLOC_061250	lincRNA	Novel_lncRNA	chrX	11432399	11463763	+	3	1171	133
LNC_001017	XLOC_058137	lincRNA	Novel_lncRNA	chr8	99223337	99240687	+	3	551	57
LNC_000217	XLOC_015719	antisense_lncRNA	Novel_lncRNA	chr13	50825413	50829132	+	2	1677	178
LNC_000216	XLOC_015719	antisense_lncRNA	Novel_lncRNA	chr13	50807434	50829132	+	2	1675	178
LNC_000215	XLOC_015719	antisense_lncRNA	Novel_lncRNA	chr13	50807433	50829132	+	2	1686	178
LNC_000214	XLOC_015517	lincRNA	Novel_lncRNA	chr13	34469917	34471790	+	2	680	168
LNC_000213	XLOC_015479	lincRNA	Novel_lncRNA	chr13	32337114	32347062	+	3	1178	115
LNC_000212	XLOC_015469	lincRNA	Novel_lncRNA	chr13	31421253	31425679	+	2	4366	144
LNC_000211	XLOC_015341	lincRNA	Novel_lncRNA	chr13	23160815	23167454	+	2	1032	112
LNC_000210	XLOC_015326	lincRNA	Novel_lncRNA	chr13	22151886	22155488	+	2	3467	145
LNC_001015	XLOC_058077	lincRNA	Novel_lncRNA	chr8	95133970	95135725	+	2	1660	182
LNC_000219	XLOC_015772	lincRNA	Novel_lncRNA	chr13	52726772	52732059	+	2	1003	180
LNC_000218	XLOC_015719	antisense_lncRNA	Novel_lncRNA	chr13	50825610	50829132	+	2	1737	178
LNC_001010	XLOC_057482	lincRNA	Novel_lncRNA	chr8	54400146	54423109	+	4	3183	131
LNC_001090	XLOC_061273	lincRNA	Novel_lncRNA	chrX	11949956	11960977	+	2	829	82
LNC_001027	XLOC_058529	antisense_lncRNA	Novel_lncRNA	chr8	38176651	38191614	-	2	14913	198
LNC_000149	XLOC_011662	lincRNA	Novel_lncRNA	chr11	25152509	25160673	+	2	1227	144
LNC_000221	XLOC_015796	antisense_lncRNA	Novel_lncRNA	chr13	55505425	55534387	+	4	4363	167
LNC_000657	XLOC_037993	lincRNA	Novel_lncRNA	chr25	13333447	13334643	+	2	828	89
LNC_000656	XLOC_037931	lincRNA	Novel_lncRNA	chr25	9399905	9402812	+	2	1963	109
LNC_000655	XLOC_037926	lincRNA	Novel_lncRNA	chr25	8290947	8296754	+	2	1018	111
LNC_000654	XLOC_037876	lincRNA	Novel_lncRNA	chr25	2918270	2920842	+	2	1827	205
LNC_000653	XLOC_037802	lincRNA	Novel_lncRNA	chr25	1710437	1713321	+	2	2433	255
LNC_000652	XLOC_037732	lincRNA	Novel_lncRNA	chr24	61257823	61258601	-	2	566	74
LNC_000651	XLOC_037723	lincRNA	Novel_lncRNA	chr24	60037494	60044428	-	2	6879	218
LNC_000650	XLOC_037723	lincRNA	Novel_lncRNA	chr24	60037494	60044428	-	2	6886	218
LNC_000716	XLOC_040562	lincRNA	Novel_lncRNA	chr27	15769225	15774797	+	2	4998	137
LNC_000717	XLOC_040562	lincRNA	Novel_lncRNA	chr27	15769225	15784158	+	6	6371	156
LNC_000714	XLOC_040549	lincRNA	Novel_lncRNA	chr27	15364285	15377131	+	3	805	114
LNC_000715	XLOC_040562	lincRNA	Novel_lncRNA	chr27	15769089	15784158	+	4	10111	216
LNC_000712	XLOC_040412	lincRNA	Novel_lncRNA	chr27	1159607	1160947	+	2	1021	99
LNC_000713	XLOC_040471	lincRNA	Novel_lncRNA	chr27	7512254	7549430	+	4	1466	100
LNC_000659	XLOC_037994	lincRNA	Novel_lncRNA	chr25	13342313	13345700	+	3	1604	120
LNC_000658	XLOC_037994	lincRNA	Novel_lncRNA	chr25	13342223	13343266	+	2	648	120
LNC_000060	XLOC_005731	lincRNA	Novel_lncRNA	KB011946.1	8842	10243	+	2	578	192
LNC_000061	XLOC_005739	lincRNA	Novel_lncRNA	KB011954.1	247290	253823	+	3	914	142
LNC_000062	XLOC_005771	lincRNA	Novel_lncRNA	KB012107.1	9	2080	-	2	1450	164
LNC_000063	XLOC_005784	lincRNA	Novel_lncRNA	KB012188.1	12	2456	+	2	2337	250
LNC_000064	XLOC_005883	lincRNA	Novel_lncRNA	KB013037.1	2235	4277	-	2	1941	199
LNC_000065	XLOC_005903	lincRNA	Novel_lncRNA	KB013159.1	6658	9060	+	2	1975	242
LNC_000066	XLOC_005977	lincRNA	Novel_lncRNA	KB013544.1	1555	2507	-	2	471	86
LNC_000067	XLOC_006145	lincRNA	Novel_lncRNA	chr1	10088747	10098436	+	2	9600	136
LNC_000103	XLOC_008719	lincRNA	Novel_lncRNA	chr1	143421870	143429086	-	2	2530	131
LNC_000102	XLOC_008714	lincRNA	Novel_lncRNA	chr1	142593192	142596351	-	2	3105	162
LNC_000101	XLOC_008594	lincRNA	Novel_lncRNA	chr1	132085957	132094995	-	2	8928	187
LNC_000100	XLOC_008561	antisense_lncRNA	Novel_lncRNA	chr1	130472488	130477178	-	2	602	66
LNC_000107	XLOC_008931	lincRNA	Novel_lncRNA	chr10	5125970	5133438	+	4	862	133
LNC_000106	XLOC_008868	lincRNA	Novel_lncRNA	chr10	279524	282471	+	2	2893	145
LNC_000105	XLOC_008745	lincRNA	Novel_lncRNA	chr1	145706902	145708940	-	2	1210	90
LNC_000104	XLOC_008726	lincRNA	Novel_lncRNA	chr1	143609121	143612077	-	2	2892	91
LNC_000262	XLOC_017092	antisense_lncRNA	Novel_lncRNA	chr13	67870761	67884059	-	2	2984	126
LNC_000263	XLOC_017158	lincRNA	Novel_lncRNA	chr13	69881536	69884095	-	2	2486	136
LNC_000260	XLOC_017077	lincRNA	Novel_lncRNA	chr13	64535066	64539412	-	2	2051	139
LNC_000261	XLOC_017086	lincRNA	Novel_lncRNA	chr13	65445416	65463257	-	4	1029	196
LNC_000266	XLOC_017179	lincRNA	Novel_lncRNA	chr13	70038258	70137185	-	3	3970	107
LNC_000267	XLOC_017179	lincRNA	Novel_lncRNA	chr13	70093422	70137185	-	2	917	110
LNC_000264	XLOC_017179	lincRNA	Novel_lncRNA	chr13	69951422	70137185	-	3	1876	81
LNC_000265	XLOC_017179	lincRNA	Novel_lncRNA	chr13	69951422	70137197	-	3	1972	81
LNC_000268	XLOC_017385	lincRNA	Novel_lncRNA	chr13	76482702	76494421	-	3	648	119
LNC_000269	XLOC_017410	lincRNA	Novel_lncRNA	chr13	77447386	77448705	-	2	1273	122
LNC_001092	XLOC_061494	lincRNA	Novel_lncRNA	chrX	38174335	38177531	+	3	2318	124
LNC_001096	XLOC_061851	lincRNA	Novel_lncRNA	chrX	79236322	79238764	+	2	714	196
LNC_000769	XLOC_042930	lincRNA	Novel_lncRNA	chr29	47012997	47017147	+	3	939	141
LNC_001029	XLOC_058596	antisense_lncRNA	Novel_lncRNA	chr8	43956624	44030187	-	2	931	109
LNC_001024	XLOC_058341	lincRNA	Novel_lncRNA	chr8	8055185	8073487	-	2	16911	131
LNC_001030	XLOC_058951	lincRNA	Novel_lncRNA	chr8	68108858	68113659	-	2	4372	159
LNC_000622	XLOC_036652	lincRNA	Novel_lncRNA	chr23	46651745	46657859	-	2	6043	194
LNC_000623	XLOC_036652	lincRNA	Novel_lncRNA	chr23	46651745	46657859	-	2	6042	194
LNC_000620	XLOC_036629	lincRNA	Novel_lncRNA	chr23	45048341	45052315	-	2	3596	117
LNC_000621	XLOC_036652	lincRNA	Novel_lncRNA	chr23	46651745	46657844	-	2	6020	194
LNC_000626	XLOC_036692	lincRNA	Novel_lncRNA	chr23	48605533	48611429	-	2	2954	236
LNC_000627	XLOC_036700	lincRNA	Novel_lncRNA	chr23	48843566	48850159	-	2	712	128
LNC_000624	XLOC_036652	lincRNA	Novel_lncRNA	chr23	46651745	46657860	-	2	6036	194
LNC_000625	XLOC_036659	lincRNA	Novel_lncRNA	chr23	47044160	47049889	-	2	4952	125
LNC_000628	XLOC_036723	lincRNA	Novel_lncRNA	chr24	369230	375288	+	2	6004	181
LNC_000629	XLOC_036726	lincRNA	Novel_lncRNA	chr24	394067	398037	+	2	3778	140
LNC_001014	XLOC_057844	lincRNA	Novel_lncRNA	chr8	80580226	80592749	+	2	1471	97
LNC_000785	XLOC_043823	lincRNA	Novel_lncRNA	chr3	9335792	9338233	+	2	1136	93
LNC_000784	XLOC_043681	lincRNA	Novel_lncRNA	chr29	47523517	47583449	-	2	467	96
LNC_000787	XLOC_044058	lincRNA	Novel_lncRNA	chr3	17517386	17520401	+	2	400	133
LNC_000786	XLOC_043830	antisense_lncRNA	Novel_lncRNA	chr3	9976678	10022485	+	2	459	110
LNC_000781	XLOC_043504	lincRNA	Novel_lncRNA	chr29	39071629	39074664	-	9	996	82
LNC_000780	XLOC_043504	lincRNA	Novel_lncRNA	chr29	39071629	39074644	-	7	1498	75
LNC_000783	XLOC_043554	lincRNA	Novel_lncRNA	chr29	41455283	41460941	-	3	3894	180
LNC_000782	XLOC_043504	lincRNA	Novel_lncRNA	chr29	39071629	39074665	-	9	1273	118
LNC_000789	XLOC_044102	lincRNA	Novel_lncRNA	chr3	18726120	18729142	+	2	2148	155
LNC_000788	XLOC_044058	lincRNA	Novel_lncRNA	chr3	17517406	17520401	+	2	404	134
LNC_000856	XLOC_048408	lincRNA	Novel_lncRNA	chr4	44748117	44761832	-	2	6485	109
LNC_001025	XLOC_058427	lincRNA	Novel_lncRNA	chr8	21353800	21358980	-	3	1709	129
LNC_001077	XLOC_060962	lincRNA	Novel_lncRNA	chr9	84307818	84309283	-	2	1398	112
LNC_000965	XLOC_054360	lincRNA	Novel_lncRNA	chr6	112860089	112862239	-	2	1729	244
LNC_000964	XLOC_054343	lincRNA	Novel_lncRNA	chr6	112193391	112194179	-	2	372	101
LNC_000967	XLOC_054392	lincRNA	Novel_lncRNA	chr6	113548361	113552633	-	2	4090	176
LNC_000966	XLOC_054360	lincRNA	Novel_lncRNA	chr6	112860089	112863829	-	2	3321	244
LNC_000961	XLOC_054260	lincRNA	Novel_lncRNA	chr6	102279488	102315708	-	3	1722	141
LNC_000960	XLOC_054260	lincRNA	Novel_lncRNA	chr6	102279488	102284160	-	2	1709	141
LNC_000963	XLOC_054313	lincRNA	Novel_lncRNA	chr6	110395556	110407405	-	2	1866	147
LNC_000962	XLOC_054260	lincRNA	Novel_lncRNA	chr6	102279488	102318095	-	3	1843	141
LNC_000969	XLOC_054410	antisense_lncRNA	Novel_lncRNA	chr6	113881014	113883106	-	4	1210	161
LNC_000968	XLOC_054404	lincRNA	Novel_lncRNA	chr6	113640916	113643552	-	3	1093	155
LNC_000807	XLOC_045133	lincRNA	Novel_lncRNA	chr3	111397362	111403078	+	2	5326	182
LNC_000439	XLOC_027358	lincRNA	Novel_lncRNA	chr19	57268605	57425874	+	3	4850	189
LNC_000438	XLOC_027261	lincRNA	Novel_lncRNA	chr19	51248083	51250840	+	2	811	134
LNC_000437	XLOC_027257	lincRNA	Novel_lncRNA	chr19	50579442	50581200	+	2	793	182
LNC_000436	XLOC_026977	lincRNA	Novel_lncRNA	chr19	34274541	34278530	+	2	3861	193
LNC_000435	XLOC_026856	antisense_lncRNA	Novel_lncRNA	chr19	25869903	25907015	+	3	938	168
LNC_000434	XLOC_026635	lincRNA	Novel_lncRNA	chr19	9143130	9147644	+	2	4447	108
LNC_000433	XLOC_026591	lincRNA	Novel_lncRNA	chr19	5677282	5680423	+	2	2162	144
LNC_000432	XLOC_026539	lincRNA	Novel_lncRNA	chr18	60315166	60315627	-	2	392	67
LNC_000431	XLOC_026470	lincRNA	Novel_lncRNA	chr18	58338643	58343897	-	2	688	106
LNC_000430	XLOC_026203	lincRNA	Novel_lncRNA	chr18	45690781	45692119	-	2	1277	56
LNC_000536	XLOC_032619	lincRNA	Novel_lncRNA	chr21	43088977	43095927	+	2	6784	197
LNC_000537	XLOC_032664	lincRNA	Novel_lncRNA	chr21	45388167	45391300	+	2	1850	103
LNC_000534	XLOC_032501	lincRNA	Novel_lncRNA	chr21	27157631	27164351	+	2	1178	95
LNC_000535	XLOC_032580	lincRNA	Novel_lncRNA	chr21	32207539	32209571	+	2	959	182
LNC_000532	XLOC_032463	lincRNA	Novel_lncRNA	chr21	24720161	24728799	+	2	8568	134
LNC_000533	XLOC_032484	lincRNA	Novel_lncRNA	chr21	25575292	25578258	+	2	2861	166
LNC_000530	XLOC_032286	lincRNA	Novel_lncRNA	chr20	69612656	69616176	-	4	2464	124
LNC_000531	XLOC_032295	lincRNA	Novel_lncRNA	chr20	70576777	70578420	-	2	1556	166
LNC_001001	XLOC_056971	antisense_lncRNA	Novel_lncRNA	chr8	1516204	1525574	+	2	5392	179
LNC_001000	XLOC_056836	lincRNA	Novel_lncRNA	chr7	102255194	102256781	-	2	1494	111
LNC_001003	XLOC_057178	antisense_lncRNA	Novel_lncRNA	chr8	22084310	22166770	+	2	1147	80
LNC_000749	XLOC_042175	lincRNA	Novel_lncRNA	chr28	42836654	42858053	-	3	5274	196
LNC_001005	XLOC_057181	antisense_lncRNA	Novel_lncRNA	chr8	22096758	22164384	+	2	6779	173
LNC_001004	XLOC_057179	lincRNA	Novel_lncRNA	chr8	22089091	22090922	+	2	622	111
LNC_000538	XLOC_032710	antisense_lncRNA	Novel_lncRNA	chr21	51943556	52010604	+	2	850	88
LNC_000539	XLOC_032739	antisense_lncRNA	Novel_lncRNA	chr21	53536170	53540176	+	2	489	90
LNC_000088	XLOC_007453	lincRNA	Novel_lncRNA	chr1	19506289	19512173	-	2	5777	97
LNC_000089	XLOC_007482	lincRNA	Novel_lncRNA	chr1	19609319	19613172	-	2	3764	135
LNC_000082	XLOC_007109	lincRNA	Novel_lncRNA	chr1	143521361	143522820	+	2	1331	136
LNC_000083	XLOC_007123	lincRNA	Novel_lncRNA	chr1	145048386	145053921	+	2	1101	89
LNC_000080	XLOC_006944	antisense_lncRNA	Novel_lncRNA	chr1	129890752	129904123	+	2	929	158
LNC_000081	XLOC_007093	lincRNA	Novel_lncRNA	chr1	142612159	142615016	+	2	2417	308
LNC_000086	XLOC_007253	lincRNA	Novel_lncRNA	chr1	154699112	154711809	+	2	2326	232
LNC_000087	XLOC_007323	lincRNA	Novel_lncRNA	chr1	17676613	17680932	-	2	4011	126
LNC_000084	XLOC_007186	lincRNA	Novel_lncRNA	chr1	149850428	149858035	+	2	1135	143
LNC_000085	XLOC_007230	lincRNA	Novel_lncRNA	chr1	151422546	151425525	+	2	2900	112
LNC_000819	XLOC_045544	lincRNA	Novel_lncRNA	chr3	13718219	13720119	-	2	812	173
LNC_000818	XLOC_045531	lincRNA	Novel_lncRNA	chr3	13364370	13369173	-	2	1069	85
LNC_001087	XLOC_061250	lincRNA	Novel_lncRNA	chrX	11456470	11461444	+	2	2381	106
LNC_000811	XLOC_045197	lincRNA	Novel_lncRNA	chr3	114075195	114077167	+	2	1906	225
LNC_000810	XLOC_045194	lincRNA	Novel_lncRNA	chr3	113867933	113870969	+	2	1861	118
LNC_000813	XLOC_045207	lincRNA	Novel_lncRNA	chr3	114258123	114264062	+	4	2358	106
LNC_000812	XLOC_045205	lincRNA	Novel_lncRNA	chr3	114232425	114235820	+	2	3028	124
LNC_000815	XLOC_045411	lincRNA	Novel_lncRNA	chr3	9243804	9246093	-	2	1742	176
LNC_000814	XLOC_045317	lincRNA	Novel_lncRNA	chr3	1351395	1362155	-	2	10704	225
LNC_000817	XLOC_045531	lincRNA	Novel_lncRNA	chr3	13364370	13368407	-	2	907	79
LNC_000816	XLOC_045487	lincRNA	Novel_lncRNA	chr3	12209260	12210941	-	2	1611	139
LNC_001089	XLOC_061273	lincRNA	Novel_lncRNA	chrX	11917618	11951921	+	3	760	83
LNC_000939	XLOC_052852	lincRNA	Novel_lncRNA	chr6	61490548	61491440	+	2	841	97
LNC_000688	XLOC_039076	lincRNA	Novel_lncRNA	chr25	38989300	39025917	-	4	2760	159
LNC_001038	XLOC_059308	lincRNA	Novel_lncRNA	chr8	96188894	96217294	-	4	2581	158
LNC_000323	XLOC_020414	lincRNA	Novel_lncRNA	chr15	78286600	78290815	+	2	1056	115
LNC_000322	XLOC_020398	lincRNA	Novel_lncRNA	chr15	77769103	77770809	+	2	818	116
LNC_000321	XLOC_020363	antisense_lncRNA	Novel_lncRNA	chr15	76549494	76551238	+	2	1645	107
LNC_000320	XLOC_020363	antisense_lncRNA	Novel_lncRNA	chr15	76549488	76551238	+	2	1028	92
LNC_000327	XLOC_020576	lincRNA	Novel_lncRNA	chr15	23916252	23920610	-	2	4124	147
LNC_000326	XLOC_020549	lincRNA	Novel_lncRNA	chr15	20328608	20331831	-	2	1997	156
LNC_000325	XLOC_020471	lincRNA	Novel_lncRNA	chr15	5460293	5462897	-	2	988	130
LNC_000324	XLOC_020435	antisense_lncRNA	Novel_lncRNA	chr15	78888729	78892238	+	2	2866	195
LNC_000442	XLOC_027358	lincRNA	Novel_lncRNA	chr19	57368519	57425874	+	3	4797	189
LNC_000443	XLOC_027358	lincRNA	Novel_lncRNA	chr19	57389628	57425874	+	3	4780	189
LNC_000329	XLOC_020613	lincRNA	Novel_lncRNA	chr15	24190008	24192475	-	2	2418	119
LNC_000328	XLOC_020602	lincRNA	Novel_lncRNA	chr15	24159432	24160644	-	2	1160	80
LNC_000446	XLOC_027396	lincRNA	Novel_lncRNA	chr19	57671997	57691914	+	2	1494	91
LNC_000447	XLOC_027401	lincRNA	Novel_lncRNA	chr19	57794143	57796772	+	2	818	90
LNC_000444	XLOC_027358	lincRNA	Novel_lncRNA	chr19	57390818	57425874	+	3	5136	189
LNC_000445	XLOC_027358	lincRNA	Novel_lncRNA	chr19	57400915	57425874	+	3	4802	189
LNC_000882	XLOC_049438	lincRNA	Novel_lncRNA	chr5	27659673	27666141	+	2	6283	137
LNC_000883	XLOC_049537	lincRNA	Novel_lncRNA	chr5	31251998	31254928	+	2	1873	114
LNC_000880	XLOC_049349	lincRNA	Novel_lncRNA	chr5	25220549	25225317	+	2	3999	147
LNC_000881	XLOC_049359	lincRNA	Novel_lncRNA	chr5	25444772	25449891	+	2	404	98
LNC_000886	XLOC_049637	lincRNA	Novel_lncRNA	chr5	45396700	45404409	+	3	7535	124
LNC_000887	XLOC_049769	lincRNA	Novel_lncRNA	chr5	55724337	55727275	+	2	2087	110
LNC_000884	XLOC_049550	lincRNA	Novel_lncRNA	chr5	32619931	32623925	+	2	2076	102
LNC_000885	XLOC_049575	lincRNA	Novel_lncRNA	chr5	39082322	39083038	+	2	604	201
LNC_000888	XLOC_049771	lincRNA	Novel_lncRNA	chr5	55734789	55736552	+	2	251	63
LNC_000889	XLOC_050059	lincRNA	Novel_lncRNA	chr5	76654018	76665682	+	2	886	136
LNC_000930	XLOC_052310	lincRNA	Novel_lncRNA	chr5	107045088	107087519	-	2	6106	159
LNC_000838	XLOC_046769	lincRNA	Novel_lncRNA	chr3	114656348	114657983	-	3	593	102
LNC_000989	XLOC_056091	lincRNA	Novel_lncRNA	chr7	14546541	14548293	-	2	1626	138
LNC_000147	XLOC_011632	lincRNA	Novel_lncRNA	chr11	24200555	24212985	+	2	1457	133
LNC_000146	XLOC_011550	lincRNA	Novel_lncRNA	chr11	20016035	20023729	+	3	1624	116
LNC_000145	XLOC_011550	lincRNA	Novel_lncRNA	chr11	20015615	20023729	+	3	1767	116
LNC_000144	XLOC_011538	lincRNA	Novel_lncRNA	chr11	18583534	18596818	+	2	13165	119
LNC_000143	XLOC_011524	lincRNA	Novel_lncRNA	chr11	14994397	14998011	+	2	3376	160
LNC_000142	XLOC_011505	lincRNA	Novel_lncRNA	chr11	13474824	13543631	+	3	439	112
LNC_000228	XLOC_016061	antisense_lncRNA	Novel_lncRNA	chr13	70737564	70742165	+	2	4431	202
LNC_000229	XLOC_016157	antisense_lncRNA	Novel_lncRNA	chr13	74372894	74406780	+	4	1338	109
LNC_000226	XLOC_015985	antisense_lncRNA	Novel_lncRNA	chr13	64272541	64275097	+	2	782	83
LNC_000227	XLOC_016011	lincRNA	Novel_lncRNA	chr13	65713128	65732986	+	2	1889	111
LNC_000224	XLOC_015829	lincRNA	Novel_lncRNA	chr13	56339176	56347865	+	2	3152	149
LNC_000225	XLOC_015897	lincRNA	Novel_lncRNA	chr13	59790539	59795137	+	2	2337	150
LNC_000222	XLOC_015797	lincRNA	Novel_lncRNA	chr13	55517383	55529907	+	2	12455	187
LNC_000223	XLOC_015803	lincRNA	Novel_lncRNA	chr13	55861953	55863860	+	2	1833	76
LNC_000220	XLOC_015783	lincRNA	Novel_lncRNA	chr13	53084499	53103567	+	2	703	80
LNC_000148	XLOC_011634	lincRNA	Novel_lncRNA	chr11	24216189	24218263	+	2	1428	137
LNC_000743	XLOC_041769	lincRNA	Novel_lncRNA	chr28	13128898	13234497	-	3	1392	75
LNC_000742	XLOC_041728	lincRNA	Novel_lncRNA	chr28	6490989	6504042	-	2	1815	108
LNC_000587	XLOC_035240	lincRNA	Novel_lncRNA	chr23	7435003	7440873	+	3	5589	179
LNC_000586	XLOC_035139	lincRNA	Novel_lncRNA	chr22	57004634	57006459	-	2	1326	148
LNC_000585	XLOC_035055	lincRNA	Novel_lncRNA	chr22	55287619	55293009	-	2	5315	175
LNC_000584	XLOC_035050	lincRNA	Novel_lncRNA	chr22	54861156	54867599	-	3	1318	111
LNC_000583	XLOC_035050	lincRNA	Novel_lncRNA	chr22	54861156	54867493	-	3	1229	111
LNC_000582	XLOC_034989	lincRNA	Novel_lncRNA	chr22	52037175	52043796	-	2	5584	210
LNC_000581	XLOC_034893	lincRNA	Novel_lncRNA	chr22	48867522	48901443	-	2	527	73
LNC_000580	XLOC_034879	lincRNA	Novel_lncRNA	chr22	48436843	48439404	-	3	1353	96
LNC_000666	XLOC_038207	lincRNA	Novel_lncRNA	chr25	35068812	35074954	+	2	3311	219
LNC_000667	XLOC_038207	lincRNA	Novel_lncRNA	chr25	35068829	35074954	+	3	3442	219
LNC_000664	XLOC_038198	lincRNA	Novel_lncRNA	chr25	34381350	34386866	+	2	1107	141
LNC_000665	XLOC_038207	lincRNA	Novel_lncRNA	chr25	35068812	35074954	+	3	1342	118
LNC_000662	XLOC_038073	lincRNA	Novel_lncRNA	chr25	20352903	20355225	+	3	489	61
LNC_000663	XLOC_038163	lincRNA	Novel_lncRNA	chr25	32390227	32393750	+	2	1028	71
LNC_000589	XLOC_035630	lincRNA	Novel_lncRNA	chr23	30361043	30367218	+	2	4409	119
LNC_000588	XLOC_035256	lincRNA	Novel_lncRNA	chr23	8273833	8275697	+	2	1815	188
LNC_000741	XLOC_041726	lincRNA	Novel_lncRNA	chr28	6483808	6489769	-	2	1773	89
LNC_000740	XLOC_041723	lincRNA	Novel_lncRNA	chr28	6473289	6475439	-	2	794	90
LNC_000039	XLOC_004521	lincRNA	Novel_lncRNA	KB010183.1	45611	51234	+	2	1310	182
LNC_000038	XLOC_004521	lincRNA	Novel_lncRNA	KB010183.1	37309	51234	+	3	1440	182
LNC_000745	XLOC_041945	lincRNA	Novel_lncRNA	chr28	16863384	16872344	-	2	737	97
LNC_000744	XLOC_041769	lincRNA	Novel_lncRNA	chr28	13156881	13234504	-	3	632	72
LNC_000747	XLOC_042162	lincRNA	Novel_lncRNA	chr28	42372614	42375433	-	2	2030	132
LNC_000746	XLOC_042057	lincRNA	Novel_lncRNA	chr28	31749517	31752245	-	2	1604	148
LNC_000033	XLOC_004483	lincRNA	Novel_lncRNA	KB010163.1	10924	14032	-	2	2689	142
LNC_000032	XLOC_004325	lincRNA	Novel_lncRNA	KB010089.1	966	4183	+	2	1189	149
LNC_000031	XLOC_004307	lincRNA	Novel_lncRNA	KB010079.1	51081	52014	+	2	881	95
LNC_000030	XLOC_004054	lincRNA	Novel_lncRNA	KB010021.1	15029	19724	-	3	4024	144
LNC_000037	XLOC_004510	lincRNA	Novel_lncRNA	KB010173.1	13580	44690	-	2	359	70
LNC_000036	XLOC_004502	lincRNA	Novel_lncRNA	KB010171.1	178	2093	+	2	1720	87
LNC_000035	XLOC_004502	lincRNA	Novel_lncRNA	KB010171.1	170	2093	+	2	1728	87
LNC_000034	XLOC_004489	antisense_lncRNA	Novel_lncRNA	KB010163.1	66882	70681	-	3	1395	137
LNC_000132	XLOC_010602	lincRNA	Novel_lncRNA	chr10	32774388	32777498	-	2	3039	157
LNC_000133	XLOC_010602	lincRNA	Novel_lncRNA	chr10	32774388	32777498	-	2	3039	157
LNC_000130	XLOC_010566	lincRNA	Novel_lncRNA	chr10	30551790	30553848	-	2	1986	173
LNC_000131	XLOC_010595	antisense_lncRNA	Novel_lncRNA	chr10	32688236	32690874	-	2	1834	142
LNC_000136	XLOC_011288	lincRNA	Novel_lncRNA	chr10	98613392	98617418	-	2	3941	150
LNC_000137	XLOC_011290	lincRNA	Novel_lncRNA	chr10	98625766	98626583	-	2	719	149
LNC_000134	XLOC_010761	lincRNA	Novel_lncRNA	chr10	43304723	43422666	-	2	1378	159
LNC_000135	XLOC_010941	lincRNA	Novel_lncRNA	chr10	61795776	61808129	-	2	5489	125
LNC_000138	XLOC_011290	lincRNA	Novel_lncRNA	chr10	98625766	98627805	-	2	1941	149
LNC_000139	XLOC_011397	lincRNA	Novel_lncRNA	chr11	5658813	5659723	+	2	770	106
LNC_000737	XLOC_041594	lincRNA	Novel_lncRNA	chr28	41687395	41689898	+	2	1749	113
LNC_001022	XLOC_058341	lincRNA	Novel_lncRNA	chr8	8055185	8065838	-	2	8562	131
LNC_001093	XLOC_061523	lincRNA	Novel_lncRNA	chrX	43184368	43191794	+	2	7212	111
LNC_001080	XLOC_061080	lincRNA	Novel_lncRNA	chr9	88244825	88254853	-	4	2578	172
LNC_000710	XLOC_040356	lincRNA	Novel_lncRNA	chr26	46243087	46248748	-	2	2165	138
LNC_000468	XLOC_029206	lincRNA	Novel_lncRNA	chr2	104531862	104538356	+	3	2600	135
LNC_000711	XLOC_040357	lincRNA	Novel_lncRNA	chr26	46626363	46646159	-	2	1464	119
LNC_000469	XLOC_029227	lincRNA	Novel_lncRNA	chr2	106132040	106140357	+	2	1141	93
LNC_001045	XLOC_059601	lincRNA	Novel_lncRNA	chr9	19301847	19310441	+	2	3941	137
LNC_001044	XLOC_059599	lincRNA	Novel_lncRNA	chr9	19294094	19297388	+	2	3084	151
LNC_001047	XLOC_059601	lincRNA	Novel_lncRNA	chr9	19309769	19321647	+	3	1199	105
LNC_001046	XLOC_059601	lincRNA	Novel_lncRNA	chr9	19309366	19315024	+	2	1259	87
LNC_000915	XLOC_051148	lincRNA	Novel_lncRNA	chr5	26682243	26710950	-	4	5721	196
LNC_001040	XLOC_059561	lincRNA	Novel_lncRNA	chr9	13140718	13143087	+	2	1595	108
LNC_001043	XLOC_059582	lincRNA	Novel_lncRNA	chr9	16839446	16848346	+	4	1148	89
LNC_001042	XLOC_059566	antisense_lncRNA	Novel_lncRNA	chr9	15612291	15634493	+	3	6335	170
LNC_001049	XLOC_059619	lincRNA	Novel_lncRNA	chr9	21223933	21229126	+	2	1711	176
LNC_000109	XLOC_009006	lincRNA	Novel_lncRNA	chr10	9989402	9993649	+	3	2738	109
LNC_000872	XLOC_049266	lincRNA	Novel_lncRNA	chr5	18550677	18576570	+	3	1957	178
LNC_000931	XLOC_052310	lincRNA	Novel_lncRNA	chr5	107045088	107087534	-	2	6116	159
LNC_000108	XLOC_008977	lincRNA	Novel_lncRNA	chr10	8177078	8183344	+	2	6161	115
LNC_000855	XLOC_048404	antisense_lncRNA	Novel_lncRNA	chr4	44656379	44694976	-	4	847	130
LNC_000854	XLOC_048402	antisense_lncRNA	Novel_lncRNA	chr4	44635718	44640699	-	3	1441	120
LNC_000857	XLOC_048416	lincRNA	Novel_lncRNA	chr4	45215968	45439259	-	3	1967	97
LNC_000467	XLOC_029034	lincRNA	Novel_lncRNA	chr2	85796869	85802055	+	2	5111	104
LNC_000851	XLOC_048386	lincRNA	Novel_lncRNA	chr4	43748100	43763644	-	2	15443	137
LNC_000850	XLOC_048386	lincRNA	Novel_lncRNA	chr4	43748100	43763644	-	2	15437	137
LNC_000853	XLOC_048402	antisense_lncRNA	Novel_lncRNA	chr4	44628593	44640699	-	4	979	144
LNC_000852	XLOC_048386	lincRNA	Novel_lncRNA	chr4	43748100	43763644	-	2	15437	137
LNC_000914	XLOC_051134	lincRNA	Novel_lncRNA	chr5	26576674	26581344	-	2	644	138
LNC_000460	XLOC_027915	lincRNA	Novel_lncRNA	chr19	34217834	34221543	-	3	857	211
LNC_000916	XLOC_051148	lincRNA	Novel_lncRNA	chr5	26682243	26710952	-	2	5066	111
LNC_000917	XLOC_051160	lincRNA	Novel_lncRNA	chr5	26768489	26770397	-	2	899	118
LNC_000859	XLOC_048571	lincRNA	Novel_lncRNA	chr4	53354619	53363623	-	2	5998	157
LNC_000858	XLOC_048498	lincRNA	Novel_lncRNA	chr4	50969359	50971554	-	2	2142	103
LNC_000912	XLOC_051134	lincRNA	Novel_lncRNA	chr5	26569775	26581437	-	3	1078	111
LNC_000461	XLOC_028318	lincRNA	Novel_lncRNA	chr19	60333200	60334750	-	2	1437	138
LNC_001100	XLOC_062165	lincRNA	Novel_lncRNA	chrX	121712496	121714057	+	2	1042	114
LNC_000068	XLOC_006183	lincRNA	Novel_lncRNA	chr1	20987228	20992126	+	2	1372	125
LNC_001102	XLOC_062318	lincRNA	Novel_lncRNA	chrX	31668502	31686811	-	5	3759	91
LNC_000724	XLOC_040820	antisense_lncRNA	Novel_lncRNA	chr27	6652171	6655821	-	2	3548	112
LNC_001104	XLOC_062380	lincRNA	Novel_lncRNA	chrX	36733548	36891815	-	6	1179	99
LNC_001105	XLOC_062700	lincRNA	Novel_lncRNA	chrX	69833344	69900013	-	2	16355	199
LNC_000369	XLOC_022178	lincRNA	Novel_lncRNA	chr16	69459382	69505860	+	3	999	92
LNC_000069	XLOC_006382	lincRNA	Novel_lncRNA	chr1	51726313	51734292	+	3	564	146
LNC_000367	XLOC_022060	lincRNA	Novel_lncRNA	chr16	63318801	63322472	+	2	3590	135
LNC_000366	XLOC_021959	lincRNA	Novel_lncRNA	chr16	57190110	57192830	+	2	2660	98
LNC_000365	XLOC_021860	lincRNA	Novel_lncRNA	chr16	44524481	44528991	+	2	3030	111
LNC_000364	XLOC_021860	lincRNA	Novel_lncRNA	chr16	44510110	44528991	+	3	3931	135
LNC_000363	XLOC_021828	lincRNA	Novel_lncRNA	chr16	41911355	41939195	+	2	10256	161
LNC_000362	XLOC_021828	lincRNA	Novel_lncRNA	chr16	41911355	41939195	+	2	27039	222
LNC_000361	XLOC_021739	lincRNA	Novel_lncRNA	chr16	27376021	27380505	+	2	1643	115
LNC_000360	XLOC_021715	lincRNA	Novel_lncRNA	chr16	26552078	26556500	+	3	865	143
LNC_000406	XLOC_024007	lincRNA	Novel_lncRNA	chr17	13836800	13849589	-	2	308	50
LNC_000407	XLOC_024032	lincRNA	Novel_lncRNA	chr17	17206285	17214504	-	3	538	156
LNC_000404	XLOC_023913	antisense_lncRNA	Novel_lncRNA	chr17	3826783	3866407	-	4	1354	127
LNC_000405	XLOC_023960	lincRNA	Novel_lncRNA	chr17	6684449	6688211	-	2	2288	84
LNC_000402	XLOC_023843	lincRNA	Novel_lncRNA	chr17	71342037	71344358	+	2	2196	158
LNC_000403	XLOC_023913	antisense_lncRNA	Novel_lncRNA	chr17	3826783	3866398	-	2	1225	127
LNC_000400	XLOC_023839	lincRNA	Novel_lncRNA	chr17	71222956	71229780	+	2	4374	178
LNC_000401	XLOC_023843	lincRNA	Novel_lncRNA	chr17	71342031	71344358	+	2	2201	203
LNC_000561	XLOC_033792	lincRNA	Novel_lncRNA	chr22	28167993	28170088	+	2	1828	137
LNC_000560	XLOC_033787	lincRNA	Novel_lncRNA	chr22	28158772	28161264	+	2	2373	104
LNC_000563	XLOC_033813	lincRNA	Novel_lncRNA	chr22	29142429	29144385	+	2	1276	159
LNC_000562	XLOC_033795	lincRNA	Novel_lncRNA	chr22	28173526	28176940	+	2	3209	161
LNC_000565	XLOC_033878	lincRNA	Novel_lncRNA	chr22	31984602	31986890	+	2	2230	148
LNC_000564	XLOC_033851	lincRNA	Novel_lncRNA	chr22	31845492	31961697	+	2	2023	141
LNC_000408	XLOC_024032	lincRNA	Novel_lncRNA	chr17	17210498	17214180	-	2	1987	140
LNC_000409	XLOC_024044	lincRNA	Novel_lncRNA	chr17	18302820	18306978	-	2	4090	113
LNC_001097	XLOC_061871	lincRNA	Novel_lncRNA	chrX	79536639	79548628	+	2	7365	227
LNC_000913	XLOC_051134	lincRNA	Novel_lncRNA	chr5	26576674	26581342	-	2	1134	111
LNC_001021	XLOC_058341	lincRNA	Novel_lncRNA	chr8	8055185	8065645	-	3	8494	131
LNC_000558	XLOC_033717	antisense_lncRNA	Novel_lncRNA	chr22	18195469	18502465	+	4	929	126
LNC_000559	XLOC_033748	lincRNA	Novel_lncRNA	chr22	25794020	25794386	+	2	303	59
LNC_000318	XLOC_020031	lincRNA	Novel_lncRNA	chr15	48439237	48441011	+	2	1438	229
LNC_000319	XLOC_020110	lincRNA	Novel_lncRNA	chr15	53049073	53051523	+	2	1539	149
LNC_000312	XLOC_019502	lincRNA	Novel_lncRNA	chr15	24527255	24527716	+	2	273	63
LNC_000313	XLOC_019505	lincRNA	Novel_lncRNA	chr15	25072756	25073665	+	2	725	81
LNC_000310	XLOC_019494	lincRNA	Novel_lncRNA	chr15	23974212	23978638	+	2	2020	120
LNC_000311	XLOC_019495	lincRNA	Novel_lncRNA	chr15	24415623	24419443	+	2	1320	126
LNC_000316	XLOC_019645	lincRNA	Novel_lncRNA	chr15	33963964	33973752	+	2	8425	154
LNC_000317	XLOC_019754	lincRNA	Novel_lncRNA	chr15	40089424	40098706	+	2	9170	106
LNC_000314	XLOC_019567	lincRNA	Novel_lncRNA	chr15	28224379	28240608	+	2	708	134
LNC_000315	XLOC_019571	lincRNA	Novel_lncRNA	chr15	28553108	28559469	+	2	1741	188
LNC_000258	XLOC_017077	lincRNA	Novel_lncRNA	chr13	64535066	64539355	-	2	2101	139
LNC_001002	XLOC_057172	lincRNA	Novel_lncRNA	chr8	21998032	22006073	+	2	7957	134
LNC_000709	XLOC_040352	lincRNA	Novel_lncRNA	chr26	45388066	45393625	-	2	531	106
LNC_000708	XLOC_040326	lincRNA	Novel_lncRNA	chr26	43577278	43583301	-	2	435	77
LNC_000705	XLOC_040289	lincRNA	Novel_lncRNA	chr26	42680017	42708622	-	2	7767	150
LNC_000550	XLOC_033318	lincRNA	Novel_lncRNA	chr21	53438629	53446421	-	2	3026	99
LNC_000707	XLOC_040314	lincRNA	Novel_lncRNA	chr26	43014939	43019488	-	2	825	98
LNC_000706	XLOC_040290	lincRNA	Novel_lncRNA	chr26	42686019	42689791	-	2	3688	186
LNC_000701	XLOC_039758	antisense_lncRNA	Novel_lncRNA	chr26	7543453	7552283	-	2	875	80
LNC_000700	XLOC_039701	lincRNA	Novel_lncRNA	chr26	49991099	49993467	+	2	2304	253
LNC_000703	XLOC_040005	lincRNA	Novel_lncRNA	chr26	13109358	13122171	-	3	2350	129
LNC_000551	XLOC_033387	lincRNA	Novel_lncRNA	chr21	56904494	56907459	-	2	2221	132
LNC_000077	XLOC_006750	lincRNA	Novel_lncRNA	chr1	103987143	103988021	+	2	399	107
LNC_000076	XLOC_006673	lincRNA	Novel_lncRNA	chr1	88356606	88384102	+	2	2517	120
LNC_000075	XLOC_006607	lincRNA	Novel_lncRNA	chr1	80856057	80874325	+	4	5548	125
LNC_000074	XLOC_006607	lincRNA	Novel_lncRNA	chr1	80855963	80874325	+	4	5861	125
LNC_000073	XLOC_006607	lincRNA	Novel_lncRNA	chr1	80855943	80866224	+	2	6302	176
LNC_000072	XLOC_006512	lincRNA	Novel_lncRNA	chr1	71379856	71381145	+	2	1205	130
LNC_000071	XLOC_006483	antisense_lncRNA	Novel_lncRNA	chr1	68123743	68140132	+	4	5818	154
LNC_000070	XLOC_006472	lincRNA	Novel_lncRNA	chr1	65787036	65807427	+	2	1055	88
LNC_000176	XLOC_013330	lincRNA	Novel_lncRNA	chr11	62184524	62188390	-	2	1178	145
LNC_000177	XLOC_013365	antisense_lncRNA	Novel_lncRNA	chr11	66513397	66597500	-	2	1761	151
LNC_000174	XLOC_013087	lincRNA	Novel_lncRNA	chr11	32962550	32966356	-	2	1098	84
LNC_000175	XLOC_013102	lincRNA	Novel_lncRNA	chr11	37253986	37259193	-	2	5106	123
LNC_000172	XLOC_012862	lincRNA	Novel_lncRNA	chr11	9107927	9110534	-	3	1467	213
LNC_000173	XLOC_013031	lincRNA	Novel_lncRNA	chr11	25096514	25104410	-	2	332	66
LNC_000079	XLOC_006858	lincRNA	Novel_lncRNA	chr1	120107949	120109223	+	2	1217	97
LNC_000078	XLOC_006824	lincRNA	Novel_lncRNA	chr1	115465678	115466663	+	2	582	66
LNC_000271	XLOC_017586	antisense_lncRNA	Novel_lncRNA	chr14	12337691	12343925	+	2	4020	193
LNC_000270	XLOC_017410	lincRNA	Novel_lncRNA	chr13	77447386	77451387	-	2	3947	123
LNC_000273	XLOC_017593	antisense_lncRNA	Novel_lncRNA	chr14	12397373	12403055	+	2	629	113
LNC_000272	XLOC_017593	antisense_lncRNA	Novel_lncRNA	chr14	12397232	12400038	+	2	1328	279
LNC_000275	XLOC_017694	lincRNA	Novel_lncRNA	chr14	17602366	17644365	+	2	37394	177
LNC_000274	XLOC_017694	lincRNA	Novel_lncRNA	chr14	17602366	17644365	+	2	41272	177
LNC_000277	XLOC_017740	lincRNA	Novel_lncRNA	chr14	21436019	21561406	+	2	955	78
LNC_000276	XLOC_017703	antisense_lncRNA	Novel_lncRNA	chr14	18890748	18893380	+	2	2493	125
LNC_000279	XLOC_017810	lincRNA	Novel_lncRNA	chr14	34929600	34975050	+	2	2503	146
LNC_000278	XLOC_017755	lincRNA	Novel_lncRNA	chr14	24355328	24356621	+	2	623	128
LNC_001039	XLOC_059471	lincRNA	Novel_lncRNA	chr8	108314586	108317315	-	2	933	134
LNC_000429	XLOC_025964	lincRNA	Novel_lncRNA	chr18	12996509	13002639	-	2	3752	189
LNC_000631	XLOC_036766	lincRNA	Novel_lncRNA	chr24	3969035	3969564	+	2	448	91
LNC_000630	XLOC_036732	lincRNA	Novel_lncRNA	chr24	619657	635193	+	2	2225	201
LNC_000633	XLOC_036769	lincRNA	Novel_lncRNA	chr24	4051864	4067394	+	2	2167	125
LNC_000632	XLOC_036769	lincRNA	Novel_lncRNA	chr24	4051864	4058996	+	2	375	71
LNC_000635	XLOC_036869	antisense_lncRNA	Novel_lncRNA	chr24	25830736	25862171	+	2	1627	120
LNC_000634	XLOC_036836	lincRNA	Novel_lncRNA	chr24	21579385	21580376	+	2	869	132
LNC_000637	XLOC_037036	lincRNA	Novel_lncRNA	chr24	42114066	42123727	+	2	1762	177
LNC_000636	XLOC_036923	lincRNA	Novel_lncRNA	chr24	33917737	33920860	+	2	2314	92
LNC_000639	XLOC_037249	lincRNA	Novel_lncRNA	chr24	61434354	61438586	+	2	3705	104
LNC_000638	XLOC_037120	lincRNA	Novel_lncRNA	chr24	55874469	55876712	+	2	1242	108
LNC_000689	XLOC_039076	lincRNA	Novel_lncRNA	chr25	39018284	39025902	-	3	3506	154
LNC_000002	XLOC_000153	lincRNA	Novel_lncRNA	AJPT01262506.1	979	1312	-	2	268	48
LNC_000003	XLOC_000242	lincRNA	Novel_lncRNA	AJPT01265864.1	2	2609	-	2	2535	177
LNC_000001	XLOC_000062	lincRNA	Novel_lncRNA	AJPT01257974.1	947	1692	-	2	660	80
LNC_000006	XLOC_000492	lincRNA	Novel_lncRNA	AJPT01273846.1	53	2275	+	2	1948	180
LNC_000007	XLOC_000517	lincRNA	Novel_lncRNA	AJPT01274548.1	8	999	-	2	881	99
LNC_000004	XLOC_000321	lincRNA	Novel_lncRNA	AJPT01268655.1	33	612	+	2	466	56
LNC_000005	XLOC_000402	lincRNA	Novel_lncRNA	AJPT01271026.1	1	1220	-	3	628	97
LNC_000008	XLOC_001846	lincRNA	Novel_lncRNA	AJPT01322812.1	3	589	-	2	360	60
LNC_000009	XLOC_001923	lincRNA	Novel_lncRNA	AJPT01323949.1	3	622	-	2	290	96
LNC_001034	XLOC_059185	lincRNA	Novel_lncRNA	chr8	91712744	91810946	-	3	762	135
LNC_001035	XLOC_059185	lincRNA	Novel_lncRNA	chr8	91810201	91811191	-	2	754	97
LNC_001036	XLOC_059198	lincRNA	Novel_lncRNA	chr8	91809522	91809934	-	2	299	54
LNC_001037	XLOC_059281	lincRNA	Novel_lncRNA	chr8	96052959	96173410	-	4	829	105
LNC_000680	XLOC_038778	lincRNA	Novel_lncRNA	chr25	21244203	21251058	-	2	2021	122
LNC_000681	XLOC_038879	lincRNA	Novel_lncRNA	chr25	32490084	32491793	-	2	1564	98
LNC_001032	XLOC_059079	lincRNA	Novel_lncRNA	chr8	78242964	78243876	-	2	796	120
LNC_001033	XLOC_059169	lincRNA	Novel_lncRNA	chr8	89406012	89409597	-	2	1701	108
LNC_000525	XLOC_031963	lincRNA	Novel_lncRNA	chr20	22344910	22348259	-	2	3261	101
LNC_000524	XLOC_031962	lincRNA	Novel_lncRNA	chr20	22335302	22344428	-	2	3524	118
LNC_000527	XLOC_032258	lincRNA	Novel_lncRNA	chr20	66132220	66132795	-	2	493	90
LNC_000526	XLOC_032186	lincRNA	Novel_lncRNA	chr20	58195792	58196322	-	2	470	75
LNC_000521	XLOC_031830	lincRNA	Novel_lncRNA	chr20	12301655	12339238	-	3	4431	124
LNC_000520	XLOC_031830	lincRNA	Novel_lncRNA	chr20	12274892	12311065	-	3	3642	138
LNC_000523	XLOC_031944	lincRNA	Novel_lncRNA	chr20	18103095	18111346	-	2	1143	117
LNC_000522	XLOC_031909	lincRNA	Novel_lncRNA	chr20	14390420	14393646	-	2	2738	144
LNC_000684	XLOC_039007	lincRNA	Novel_lncRNA	chr25	37192191	37199778	-	4	1745	145
LNC_000685	XLOC_039055	lincRNA	Novel_lncRNA	chr25	38498202	38499081	-	2	758	78
LNC_000686	XLOC_039072	lincRNA	Novel_lncRNA	chr25	38865929	38868737	-	2	2114	190
LNC_000687	XLOC_039076	lincRNA	Novel_lncRNA	chr25	38989300	39024678	-	3	3059	144
LNC_000529	XLOC_032286	lincRNA	Novel_lncRNA	chr20	69566363	69615179	-	4	950	171
LNC_000528	XLOC_032282	lincRNA	Novel_lncRNA	chr20	69390211	69439884	-	3	1690	125
LNC_000682	XLOC_038904	lincRNA	Novel_lncRNA	chr25	33342756	33352360	-	2	549	104
LNC_000683	XLOC_038985	lincRNA	Novel_lncRNA	chr25	36138894	36142600	-	2	3319	117
LNC_000099	XLOC_008376	lincRNA	Novel_lncRNA	chr1	112444495	112457534	-	2	551	115
LNC_000098	XLOC_008159	lincRNA	Novel_lncRNA	chr1	88048316	88150764	-	3	1955	118
LNC_000091	XLOC_007692	antisense_lncRNA	Novel_lncRNA	chr1	54932204	54965218	-	2	5243	117
LNC_000090	XLOC_007573	lincRNA	Novel_lncRNA	chr1	28232808	28243742	-	2	10863	126
LNC_000093	XLOC_007909	lincRNA	Novel_lncRNA	chr1	75414704	75418084	-	2	831	56
LNC_000092	XLOC_007885	lincRNA	Novel_lncRNA	chr1	72138700	72141218	-	2	854	81
LNC_000095	XLOC_008017	lincRNA	Novel_lncRNA	chr1	78406194	78408757	-	2	2510	94
LNC_000094	XLOC_007971	lincRNA	Novel_lncRNA	chr1	76707603	76764028	-	3	1892	129
LNC_000097	XLOC_008075	lincRNA	Novel_lncRNA	chr1	81170346	81176282	-	3	2656	178
LNC_000096	XLOC_008030	lincRNA	Novel_lncRNA	chr1	78827903	78829400	-	2	969	81
LNC_000828	XLOC_046103	lincRNA	Novel_lncRNA	chr3	51160030	51162911	-	2	2782	83
LNC_000829	XLOC_046150	antisense_lncRNA	Novel_lncRNA	chr3	55091283	55112987	-	3	1088	98
LNC_000824	XLOC_045885	lincRNA	Novel_lncRNA	chr3	31894292	31900309	-	2	1452	165
LNC_000825	XLOC_045887	lincRNA	Novel_lncRNA	chr3	31907701	31917805	-	3	1235	144
LNC_000826	XLOC_046043	lincRNA	Novel_lncRNA	chr3	46564286	46575126	-	2	10760	209
LNC_000827	XLOC_046056	lincRNA	Novel_lncRNA	chr3	46797503	46808329	-	3	2444	141
LNC_000820	XLOC_045601	lincRNA	Novel_lncRNA	chr3	16134431	16135748	-	2	643	94
LNC_000821	XLOC_045608	lincRNA	Novel_lncRNA	chr3	16326056	16328372	-	3	745	151
LNC_000822	XLOC_045614	lincRNA	Novel_lncRNA	chr3	16359571	16362130	-	2	1391	122
LNC_000823	XLOC_045776	lincRNA	Novel_lncRNA	chr3	25217001	25225904	-	2	8849	150
LNC_001018	XLOC_058174	lincRNA	Novel_lncRNA	chr8	101096979	101101103	+	2	1379	85
LNC_001041	XLOC_059561	antisense_lncRNA	Novel_lncRNA	chr9	13141671	13153763	+	3	2461	73
LNC_000356	XLOC_021553	lincRNA	Novel_lncRNA	chr16	820340	880261	+	3	2277	153
LNC_000357	XLOC_021608	lincRNA	Novel_lncRNA	chr16	10067702	10073047	+	2	5271	160
LNC_000354	XLOC_021513	antisense_lncRNA	Novel_lncRNA	chr15	78576218	78610251	-	2	868	120
LNC_000355	XLOC_021553	lincRNA	Novel_lncRNA	chr16	820333	880261	+	4	1326	185
LNC_000352	XLOC_021485	lincRNA	Novel_lncRNA	chr15	77825685	77838458	-	2	3315	153
LNC_000353	XLOC_021510	lincRNA	Novel_lncRNA	chr15	78531991	78533321	-	2	1163	153
LNC_000350	XLOC_021370	antisense_lncRNA	Novel_lncRNA	chr15	70452195	70453795	-	2	982	151
LNC_000351	XLOC_021389	lincRNA	Novel_lncRNA	chr15	71356695	71364105	-	3	1299	102
LNC_000451	XLOC_027525	lincRNA	Novel_lncRNA	chr19	8211784	8214616	-	2	2446	98
LNC_000450	XLOC_027485	lincRNA	Novel_lncRNA	chr19	5162090	5165769	-	2	945	119
LNC_000453	XLOC_027541	antisense_lncRNA	Novel_lncRNA	chr19	9067483	9093044	-	2	548	77
LNC_000452	XLOC_027525	lincRNA	Novel_lncRNA	chr19	8211784	8214616	-	2	2470	98
LNC_000455	XLOC_027607	antisense_lncRNA	Novel_lncRNA	chr19	14114180	14117559	-	2	1401	133
LNC_000454	XLOC_027584	lincRNA	Novel_lncRNA	chr19	13147301	13152038	-	2	4650	117
LNC_000358	XLOC_021644	lincRNA	Novel_lncRNA	chr16	19732197	19734447	+	2	622	95
LNC_000359	XLOC_021684	lincRNA	Novel_lncRNA	chr16	24762152	24765070	+	2	2123	165
LNC_000891	XLOC_050075	lincRNA	Novel_lncRNA	chr5	77049839	77070367	+	4	6393	129
LNC_000890	XLOC_050059	lincRNA	Novel_lncRNA	chr5	76654842	76665682	+	2	564	92
LNC_000893	XLOC_050136	lincRNA	Novel_lncRNA	chr5	81583317	81584944	+	2	1561	79
LNC_000892	XLOC_050104	lincRNA	Novel_lncRNA	chr5	81399694	81417224	+	2	1604	117
LNC_000895	XLOC_050519	lincRNA	Novel_lncRNA	chr5	98693258	98703982	+	3	977	95
LNC_000894	XLOC_050444	lincRNA	Novel_lncRNA	chr5	94817730	94818529	+	2	564	134
LNC_000897	XLOC_050552	lincRNA	Novel_lncRNA	chr5	100042048	100043357	+	3	890	167
LNC_000896	XLOC_050523	lincRNA	Novel_lncRNA	chr5	98917369	98922332	+	2	1332	96
LNC_000899	XLOC_050701	lincRNA	Novel_lncRNA	chr5	107833007	107835461	+	2	1723	225
LNC_000898	XLOC_050684	lincRNA	Novel_lncRNA	chr5	107103923	107104890	+	2	613	81
LNC_000952	XLOC_053645	lincRNA	Novel_lncRNA	chr6	21770947	21773808	-	3	2170	177
LNC_000953	XLOC_053714	lincRNA	Novel_lncRNA	chr6	40202082	40204007	-	2	1130	78
LNC_000954	XLOC_053736	lincRNA	Novel_lncRNA	chr6	42209301	42212407	-	2	3043	143
LNC_000955	XLOC_053787	antisense_lncRNA	Novel_lncRNA	chr6	55083782	55085289	-	2	1213	74
LNC_000956	XLOC_053988	lincRNA	Novel_lncRNA	chr6	85843065	85844135	-	2	1021	87
LNC_000957	XLOC_054010	lincRNA	Novel_lncRNA	chr6	86898954	86900384	-	2	1208	85
LNC_001094	XLOC_061777	lincRNA	Novel_lncRNA	chrX	72303782	72309084	+	2	2328	142
LNC_000591	XLOC_035764	lincRNA	Novel_lncRNA	chr23	45615583	45633515	+	3	2637	141
LNC_001095	XLOC_061821	lincRNA	Novel_lncRNA	chrX	77424536	77427227	+	2	1223	117
LNC_000619	XLOC_036593	lincRNA	Novel_lncRNA	chr23	44079569	44086440	-	2	812	98
LNC_001048	XLOC_059601	lincRNA	Novel_lncRNA	chr9	19315244	19321647	+	2	1110	145
LNC_000618	XLOC_036590	lincRNA	Novel_lncRNA	chr23	42790602	42793081	-	2	1661	186
LNC_000239	XLOC_016199	lincRNA	Novel_lncRNA	chr13	76623883	76639424	+	2	15431	162
LNC_000238	XLOC_016199	lincRNA	Novel_lncRNA	chr13	76623883	76639424	+	2	15430	162
LNC_000235	XLOC_016195	lincRNA	Novel_lncRNA	chr13	76353007	76384053	+	2	1390	138
LNC_000234	XLOC_016176	lincRNA	Novel_lncRNA	chr13	74664563	74670343	+	2	1181	119
LNC_000237	XLOC_016199	lincRNA	Novel_lncRNA	chr13	76623866	76639424	+	2	15447	162
LNC_000236	XLOC_016198	lincRNA	Novel_lncRNA	chr13	76506929	76513537	+	2	3072	119
LNC_000231	XLOC_016157	lincRNA	Novel_lncRNA	chr13	74387267	74398800	+	2	1919	145
LNC_000230	XLOC_016157	antisense_lncRNA	Novel_lncRNA	chr13	74372979	74448247	+	2	2128	164
LNC_000233	XLOC_016157	lincRNA	Novel_lncRNA	chr13	74397525	74406780	+	4	2885	108
LNC_000232	XLOC_016157	lincRNA	Novel_lncRNA	chr13	74387675	74448247	+	3	3225	164
LNC_001099	XLOC_062149	lincRNA	Novel_lncRNA	chrX	121265757	121280140	+	3	770	73
LNC_001031	XLOC_059079	lincRNA	Novel_lncRNA	chr8	78242964	78243661	-	2	423	120
LNC_000597	XLOC_035860	lincRNA	Novel_lncRNA	chr23	48505324	48507967	+	2	1454	139
LNC_001091	XLOC_061450	lincRNA	Novel_lncRNA	chrX	33079646	33087777	+	2	1494	84
LNC_000613	XLOC_036272	lincRNA	Novel_lncRNA	chr23	19901136	19909459	-	3	487	69
LNC_000612	XLOC_036236	lincRNA	Novel_lncRNA	chr23	17329448	17333716	-	4	983	143
LNC_000679	XLOC_038562	lincRNA	Novel_lncRNA	chr25	3526966	3534117	-	2	6532	237
LNC_000678	XLOC_038556	lincRNA	Novel_lncRNA	chr25	3448751	3458176	-	2	2384	242
LNC_000675	XLOC_038368	lincRNA	Novel_lncRNA	chr25	40503507	40505987	+	2	2280	202
LNC_000674	XLOC_038298	lincRNA	Novel_lncRNA	chr25	37744008	37746642	+	2	1812	135
LNC_000677	XLOC_038499	antisense_lncRNA	Novel_lncRNA	chr25	1702685	1709233	-	2	6346	137
LNC_000676	XLOC_038450	lincRNA	Novel_lncRNA	chr25	424715	428122	-	2	3350	238
LNC_000671	XLOC_038266	lincRNA	Novel_lncRNA	chr25	36549637	36551958	+	2	2219	93
LNC_000670	XLOC_038256	lincRNA	Novel_lncRNA	chr25	36178877	36186732	+	2	680	123
LNC_000673	XLOC_038288	lincRNA	Novel_lncRNA	chr25	37504406	37506735	+	2	902	103
LNC_000616	XLOC_036537	lincRNA	Novel_lncRNA	chr23	40924948	40927027	-	2	1988	176
LNC_000774	XLOC_043087	lincRNA	Novel_lncRNA	chr29	17155048	17159718	-	2	3792	130
LNC_000775	XLOC_043504	lincRNA	Novel_lncRNA	chr29	39069445	39074663	-	8	3607	172
LNC_000776	XLOC_043504	lincRNA	Novel_lncRNA	chr29	39069445	39074663	-	7	3948	172
LNC_000777	XLOC_043504	lincRNA	Novel_lncRNA	chr29	39069445	39074664	-	11	2925	172
LNC_000770	XLOC_042947	lincRNA	Novel_lncRNA	chr29	47505289	47562184	+	2	3136	189
LNC_000771	XLOC_042947	lincRNA	Novel_lncRNA	chr29	47505297	47562184	+	2	3149	189
LNC_000048	XLOC_005157	lincRNA	Novel_lncRNA	KB010513.1	36015	42665	+	2	6535	182
LNC_000049	XLOC_005177	lincRNA	Novel_lncRNA	KB010513.1	143052	154518	-	3	583	125
LNC_000046	XLOC_005045	lincRNA	Novel_lncRNA	KB010473.1	6235	7903	-	2	1294	183
LNC_000047	XLOC_005046	lincRNA	Novel_lncRNA	KB010473.1	8818	10280	-	2	651	133
LNC_000044	XLOC_005035	lincRNA	Novel_lncRNA	KB010473.1	1127	7377	+	3	3954	207
LNC_000045	XLOC_005036	lincRNA	Novel_lncRNA	KB010473.1	7704	10328	+	2	1452	170
LNC_000042	XLOC_004792	lincRNA	Novel_lncRNA	KB010324.1	68941	72913	-	2	3441	267
LNC_000043	XLOC_004792	lincRNA	Novel_lncRNA	KB010324.1	68941	76071	-	2	5241	254
LNC_000040	XLOC_004521	lincRNA	Novel_lncRNA	KB010183.1	49198	51234	+	2	1936	189
LNC_000041	XLOC_004593	lincRNA	Novel_lncRNA	KB010227.1	63511	65764	+	2	1096	120
LNC_000288	XLOC_018311	lincRNA	Novel_lncRNA	chr14	88722150	88738798	+	2	2232	126
LNC_000289	XLOC_018373	lincRNA	Novel_lncRNA	chr14	845249	871196	-	2	3736	107
LNC_000123	XLOC_009890	lincRNA	Novel_lncRNA	chr10	72144710	72147101	+	2	2323	117
LNC_000122	XLOC_009890	lincRNA	Novel_lncRNA	chr10	72144710	72147101	+	2	2326	118
LNC_000125	XLOC_010151	lincRNA	Novel_lncRNA	chr10	5312927	5315070	-	2	1410	183
LNC_000124	XLOC_009977	lincRNA	Novel_lncRNA	chr10	87600725	87604470	+	2	2722	171
LNC_000127	XLOC_010269	lincRNA	Novel_lncRNA	chr10	17206059	17207342	-	2	722	72
LNC_000126	XLOC_010170	lincRNA	Novel_lncRNA	chr10	6239464	6243507	-	2	3925	112
LNC_000280	XLOC_017853	lincRNA	Novel_lncRNA	chr14	37108657	37113906	+	2	765	185
LNC_000281	XLOC_017862	lincRNA	Novel_lncRNA	chr14	37285370	37296594	+	2	649	117
LNC_000282	XLOC_017969	lincRNA	Novel_lncRNA	chr14	49129616	49132429	+	2	855	79
LNC_000283	XLOC_017997	lincRNA	Novel_lncRNA	chr14	51148822	51162778	+	3	391	73
LNC_000284	XLOC_017997	lincRNA	Novel_lncRNA	chr14	51148823	51237360	+	3	1500	79
LNC_000285	XLOC_018015	lincRNA	Novel_lncRNA	chr14	52646174	52648383	+	2	2109	67
LNC_000286	XLOC_018081	lincRNA	Novel_lncRNA	chr14	58570144	58611586	+	2	2120	134
LNC_000287	XLOC_018168	lincRNA	Novel_lncRNA	chr14	73311158	73322345	+	3	3185	170
LNC_000751	XLOC_042284	lincRNA	Novel_lncRNA	chr29	15524273	15529905	+	2	1257	114
LNC_001098	XLOC_061948	antisense_lncRNA	Novel_lncRNA	chrX	82759836	82771944	+	3	1735	84
LNC_001011	XLOC_057588	antisense_lncRNA	Novel_lncRNA	chr8	61752923	61800281	+	2	1533	166
LNC_000488	XLOC_030395	lincRNA	Novel_lncRNA	chr2	95315579	95316409	-	2	536	178
LNC_000489	XLOC_030395	lincRNA	Novel_lncRNA	chr2	95315579	95316432	-	2	556	184
LNC_000486	XLOC_029933	lincRNA	Novel_lncRNA	chr2	23570383	23574773	-	2	3250	112
LNC_000487	XLOC_030204	lincRNA	Novel_lncRNA	chr2	62751396	62776634	-	2	2111	93
LNC_000484	XLOC_029865	antisense_lncRNA	Novel_lncRNA	chr2	18533919	18672399	-	2	3090	92
LNC_000485	XLOC_029890	lincRNA	Novel_lncRNA	chr2	18781256	18782734	-	2	1375	89
LNC_000482	XLOC_029864	lincRNA	Novel_lncRNA	chr2	18105738	18107729	-	2	1878	90
LNC_000483	XLOC_029864	lincRNA	Novel_lncRNA	chr2	18105738	18107729	-	2	1878	90
LNC_000480	XLOC_029774	lincRNA	Novel_lncRNA	chr2	14588359	14855112	-	3	3017	131
LNC_000481	XLOC_029774	lincRNA	Novel_lncRNA	chr2	14844978	14855117	-	2	1431	104
LNC_001078	XLOC_061006	lincRNA	Novel_lncRNA	chr9	87178643	87189000	-	2	1678	152
LNC_001079	XLOC_061056	lincRNA	Novel_lncRNA	chr9	87798796	87809943	-	3	1819	181
LNC_000768	XLOC_042897	lincRNA	Novel_lncRNA	chr29	45255312	45256617	+	2	703	118
LNC_001026	XLOC_058427	lincRNA	Novel_lncRNA	chr8	21355640	21404380	-	3	2051	97
LNC_000977	XLOC_054982	antisense_lncRNA	Novel_lncRNA	chr7	35534706	35539305	+	2	3596	122
LNC_000918	XLOC_051243	lincRNA	Novel_lncRNA	chr5	29551842	29563243	-	2	3540	106
LNC_001072	XLOC_060795	lincRNA	Novel_lncRNA	chr9	66839112	66846373	-	2	1634	108
LNC_001073	XLOC_060802	antisense_lncRNA	Novel_lncRNA	chr9	67251010	67360734	-	4	1316	103
LNC_001074	XLOC_060802	lincRNA	Novel_lncRNA	chr9	67289258	67360460	-	3	924	79
LNC_001075	XLOC_060802	lincRNA	Novel_lncRNA	chr9	67324438	67360338	-	3	325	63
LNC_001076	XLOC_060857	lincRNA	Novel_lncRNA	chr9	77169182	77226217	-	3	568	91
LNC_000919	XLOC_051428	lincRNA	Novel_lncRNA	chr5	44919943	44927778	-	2	3482	180
LNC_000759	XLOC_042413	lincRNA	Novel_lncRNA	chr29	16770167	16777492	+	2	7155	143
LNC_000763	XLOC_042588	lincRNA	Novel_lncRNA	chr29	29027594	29031697	+	2	3210	139
LNC_000198	XLOC_014494	lincRNA	Novel_lncRNA	chr12	80662655	80664670	+	2	1744	95
LNC_000199	XLOC_014567	antisense_lncRNA	Novel_lncRNA	chr12	9007592	9019847	-	2	12182	169
LNC_000762	XLOC_042588	lincRNA	Novel_lncRNA	chr29	29023433	29029375	+	2	1434	142
LNC_000194	XLOC_014117	lincRNA	Novel_lncRNA	chr12	19913362	19936511	+	2	984	116
LNC_000195	XLOC_014239	lincRNA	Novel_lncRNA	chr12	32298162	32360011	+	2	1269	104
LNC_000196	XLOC_014474	lincRNA	Novel_lncRNA	chr12	77347923	77361302	+	2	2325	205
LNC_000197	XLOC_014492	lincRNA	Novel_lncRNA	chr12	80648190	80653233	+	2	4117	161
LNC_000190	XLOC_013961	lincRNA	Novel_lncRNA	chr12	661458	665651	+	2	2974	161
LNC_000191	XLOC_013973	lincRNA	Novel_lncRNA	chr12	1863881	1870831	+	2	621	85
LNC_000192	XLOC_014038	lincRNA	Novel_lncRNA	chr12	14188727	14190491	+	2	1669	141
LNC_000193	XLOC_014038	lincRNA	Novel_lncRNA	chr12	14189266	14198174	+	2	661	93
LNC_000903	XLOC_050802	lincRNA	Novel_lncRNA	chr5	778855	779966	-	2	1019	95
LNC_000459	XLOC_027890	lincRNA	Novel_lncRNA	chr19	33831104	33835431	-	2	4230	195
LNC_000901	XLOC_050756	lincRNA	Novel_lncRNA	chr5	108471633	108474074	+	2	1290	105
LNC_000900	XLOC_050731	lincRNA	Novel_lncRNA	chr5	108392126	108393361	+	2	1184	167
LNC_000907	XLOC_051031	lincRNA	Novel_lncRNA	chr5	23864584	23867129	-	2	2456	101
LNC_000906	XLOC_050969	lincRNA	Novel_lncRNA	chr5	23194064	23197047	-	2	2039	73
LNC_000905	XLOC_050958	lincRNA	Novel_lncRNA	chr5	22517570	22519115	-	2	1458	174
LNC_000458	XLOC_027797	lincRNA	Novel_lncRNA	chr19	26333628	26334500	-	2	549	131
LNC_000910	XLOC_051100	lincRNA	Novel_lncRNA	chr5	25519032	25563938	-	4	2496	120
LNC_000909	XLOC_051099	lincRNA	Novel_lncRNA	chr5	25516060	25518741	-	2	2065	112
LNC_000908	XLOC_051087	lincRNA	Novel_lncRNA	chr5	25345738	25349607	-	2	1389	166
LNC_000911	XLOC_051134	lincRNA	Novel_lncRNA	chr5	26569775	26581342	-	2	908	111
LNC_000392	XLOC_023181	lincRNA	Novel_lncRNA	chr17	6526003	6526562	+	2	459	101
LNC_000393	XLOC_023260	lincRNA	Novel_lncRNA	chr17	14718894	14734767	+	2	12617	195
LNC_000390	XLOC_023127	lincRNA	Novel_lncRNA	chr17	4570301	4582642	+	3	4112	94
LNC_000391	XLOC_023129	lincRNA	Novel_lncRNA	chr17	4591091	4594711	+	2	1991	124
LNC_000396	XLOC_023597	lincRNA	Novel_lncRNA	chr17	58131887	58135921	+	2	3973	94
LNC_000397	XLOC_023758	lincRNA	Novel_lncRNA	chr17	68746128	68747791	+	2	1540	148
LNC_000394	XLOC_023312	lincRNA	Novel_lncRNA	chr17	18010630	18018012	+	2	1289	95
LNC_000395	XLOC_023470	lincRNA	Novel_lncRNA	chr17	53424450	53431822	+	2	7275	173
LNC_000398	XLOC_023839	lincRNA	Novel_lncRNA	chr17	71222956	71228403	+	3	4956	176
LNC_000399	XLOC_023839	lincRNA	Novel_lncRNA	chr17	71222956	71229780	+	2	5491	178
LNC_000415	XLOC_024557	lincRNA	Novel_lncRNA	chr17	71505378	71506308	-	2	762	161
LNC_000414	XLOC_024513	lincRNA	Novel_lncRNA	chr17	70427021	70429607	-	2	2036	149
LNC_000417	XLOC_024681	lincRNA	Novel_lncRNA	chr18	5414402	5427573	+	2	13093	188
LNC_000416	XLOC_024662	lincRNA	Novel_lncRNA	chr18	5310510	5314619	+	3	2258	98
LNC_000411	XLOC_024352	lincRNA	Novel_lncRNA	chr17	57938986	57941176	-	2	1095	139
LNC_000410	XLOC_024217	lincRNA	Novel_lncRNA	chr17	40415145	40416337	-	2	1131	148
LNC_000413	XLOC_024482	lincRNA	Novel_lncRNA	chr17	69293369	69296186	-	2	2082	159
LNC_000412	XLOC_024482	lincRNA	Novel_lncRNA	chr17	69293369	69295298	-	2	1500	159
LNC_000554	XLOC_033609	lincRNA	Novel_lncRNA	chr22	15104030	15105203	+	2	829	229
LNC_000555	XLOC_033625	lincRNA	Novel_lncRNA	chr22	15497878	15500941	+	2	2164	109
LNC_000556	XLOC_033675	lincRNA	Novel_lncRNA	chr22	15759493	15763883	+	3	1620	215
LNC_000557	XLOC_033680	lincRNA	Novel_lncRNA	chr22	15774310	15777242	+	2	2198	106
LNC_000419	XLOC_024739	lincRNA	Novel_lncRNA	chr18	7452714	7466161	+	2	12837	254
LNC_000418	XLOC_024726	antisense_lncRNA	Novel_lncRNA	chr18	7187152	7206497	+	3	1108	127
LNC_000552	XLOC_033389	lincRNA	Novel_lncRNA	chr21	57036736	57037696	-	2	287	73
LNC_000553	XLOC_033594	lincRNA	Novel_lncRNA	chr22	14908090	14911839	+	3	1310	156
LNC_000994	XLOC_056654	lincRNA	Novel_lncRNA	chr7	59159673	59161516	-	2	1013	101
LNC_000995	XLOC_056666	antisense_lncRNA	Novel_lncRNA	chr7	64218965	64400410	-	6	481	72
LNC_000996	XLOC_056715	lincRNA	Novel_lncRNA	chr7	67994947	67999029	-	3	3199	123
LNC_000997	XLOC_056792	lincRNA	Novel_lncRNA	chr7	98006500	98009245	-	2	2607	115
LNC_000990	XLOC_056100	lincRNA	Novel_lncRNA	chr7	14958675	14962870	-	2	1247	182
LNC_000991	XLOC_056100	lincRNA	Novel_lncRNA	chr7	14958675	14971815	-	3	697	208
LNC_000992	XLOC_056236	lincRNA	Novel_lncRNA	chr7	23467959	23470061	-	2	1984	94
LNC_000993	XLOC_056304	lincRNA	Novel_lncRNA	chr7	27850443	27854378	-	2	3885	114
LNC_000998	XLOC_056829	lincRNA	Novel_lncRNA	chr7	102223964	102228580	-	2	3075	148
LNC_000999	XLOC_056834	lincRNA	Novel_lncRNA	chr7	102248697	102251274	-	2	2527	143
LNC_001106	XLOC_062733	lincRNA	Novel_lncRNA	chrX	71984642	71986044	-	2	1165	89
LNC_000731	XLOC_041333	antisense_lncRNA	Novel_lncRNA	chr28	13525390	13651649	+	5	508	72
LNC_000368	XLOC_022070	lincRNA	Novel_lncRNA	chr16	63950584	64207399	+	3	2368	113
LNC_001108	XLOC_063129	lincRNA	Novel_lncRNA	chrX	118654281	118659259	-	2	3404	123
LNC_001019	XLOC_058205	lincRNA	Novel_lncRNA	chr8	102328430	102329577	+	2	1043	116
LNC_001101	XLOC_062318	lincRNA	Novel_lncRNA	chrX	31668502	31686744	-	4	5744	124
LNC_000457	XLOC_027774	antisense_lncRNA	Novel_lncRNA	chr19	26033674	26096356	-	2	2180	150
LNC_000456	XLOC_027770	antisense_lncRNA	Novel_lncRNA	chr19	25996094	26021067	-	2	5146	198
LNC_000309	XLOC_019306	lincRNA	Novel_lncRNA	chr14	92153465	92158541	-	2	4982	127
LNC_000308	XLOC_019275	lincRNA	Novel_lncRNA	chr14	91039010	91044154	-	2	3199	114
LNC_000959	XLOC_054095	lincRNA	Novel_lncRNA	chr6	93551611	93658201	-	3	380	63
LNC_000301	XLOC_018954	lincRNA	Novel_lncRNA	chr14	55011110	55034413	-	4	979	76
LNC_000300	XLOC_018911	lincRNA	Novel_lncRNA	chr14	52986658	53061628	-	3	938	88
LNC_000303	XLOC_018954	lincRNA	Novel_lncRNA	chr14	55021124	55038447	-	2	7708	143
LNC_000302	XLOC_018954	lincRNA	Novel_lncRNA	chr14	55011110	55034424	-	4	1055	66
LNC_000305	XLOC_019241	lincRNA	Novel_lncRNA	chr14	90738813	90749858	-	2	10934	211
LNC_000304	XLOC_019090	lincRNA	Novel_lncRNA	chr14	73419059	73433644	-	2	2177	150
LNC_000307	XLOC_019273	lincRNA	Novel_lncRNA	chr14	91035768	91036851	-	2	1002	126
LNC_000306	XLOC_019241	lincRNA	Novel_lncRNA	chr14	90738813	90778592	-	3	9348	211
LNC_000868	XLOC_048807	lincRNA	Novel_lncRNA	chr4	77052588	77089002	-	3	1244	165
LNC_000869	XLOC_048941	lincRNA	Novel_lncRNA	chr4	92484154	92501117	-	2	1504	123
LNC_000860	XLOC_048583	lincRNA	Novel_lncRNA	chr4	56816361	56819085	-	2	1531	119
LNC_000861	XLOC_048619	antisense_lncRNA	Novel_lncRNA	chr4	58468366	58475232	-	2	6813	152
LNC_000862	XLOC_048655	lincRNA	Novel_lncRNA	chr4	63405934	63413294	-	4	802	113
LNC_000863	XLOC_048659	lincRNA	Novel_lncRNA	chr4	63429958	63446882	-	2	13848	114
LNC_000864	XLOC_048717	lincRNA	Novel_lncRNA	chr4	64338509	64340929	-	2	2309	145
LNC_000865	XLOC_048742	lincRNA	Novel_lncRNA	chr4	66465948	66470277	-	2	1020	145
LNC_000866	XLOC_048793	lincRNA	Novel_lncRNA	chr4	74388058	74393560	-	2	3615	142
LNC_000867	XLOC_048807	lincRNA	Novel_lncRNA	chr4	77052588	77088899	-	3	1144	155
LNC_000730	XLOC_041210	lincRNA	Novel_lncRNA	chr28	10427364	10474565	+	2	5672	117
LNC_000569	XLOC_034087	lincRNA	Novel_lncRNA	chr22	49160880	49162315	+	2	1342	164
LNC_000732	XLOC_041366	lincRNA	Novel_lncRNA	chr28	17041467	17043726	+	2	940	111
LNC_000733	XLOC_041461	lincRNA	Novel_lncRNA	chr28	29009077	29015977	+	2	6596	128
LNC_000734	XLOC_041504	antisense_lncRNA	Novel_lncRNA	chr28	33041884	33047324	+	2	765	89
LNC_000735	XLOC_041582	lincRNA	Novel_lncRNA	chr28	40285066	40291633	+	2	6255	189
LNC_000736	XLOC_041589	lincRNA	Novel_lncRNA	chr28	41262025	41264064	+	2	1097	146
LNC_000568	XLOC_034053	antisense_lncRNA	Novel_lncRNA	chr22	47866363	47867960	+	2	1031	104
LNC_000738	XLOC_041610	lincRNA	Novel_lncRNA	chr28	42376839	42378017	+	3	823	108
LNC_000739	XLOC_041710	lincRNA	Novel_lncRNA	chr28	6046897	6052104	-	2	4837	168
LNC_001082	XLOC_061089	lincRNA	Novel_lncRNA	chr9	88397420	88417849	-	2	2600	287
LNC_001103	XLOC_062380	lincRNA	Novel_lncRNA	chrX	36733548	36736105	-	3	622	116
LNC_000950	XLOC_053612	lincRNA	Novel_lncRNA	chr6	17150016	17152094	-	2	1966	116
LNC_000169	XLOC_012740	lincRNA	Novel_lncRNA	chr11	104043060	104046944	+	2	3571	262
LNC_000168	XLOC_012703	lincRNA	Novel_lncRNA	chr11	103492901	103495100	+	3	1144	169
LNC_000951	XLOC_053626	lincRNA	Novel_lncRNA	chr6	18669874	18671999	-	2	2019	102
LNC_000165	XLOC_012508	lincRNA	Novel_lncRNA	chr11	86509382	86512957	+	2	550	86
LNC_000164	XLOC_012472	lincRNA	Novel_lncRNA	chr11	82011187	82018588	+	2	6238	303
LNC_000167	XLOC_012703	lincRNA	Novel_lncRNA	chr11	103492901	103495100	+	3	1010	175
LNC_000166	XLOC_012680	lincRNA	Novel_lncRNA	chr11	102552891	102557732	+	3	917	153
LNC_000161	XLOC_012433	antisense_lncRNA	Novel_lncRNA	chr11	77307215	77346778	+	3	3776	157
LNC_000160	XLOC_012421	lincRNA	Novel_lncRNA	chr11	74920669	74922606	+	2	1840	100
LNC_000163	XLOC_012441	lincRNA	Novel_lncRNA	chr11	77659729	77665117	+	2	1135	159
LNC_000162	XLOC_012440	lincRNA	Novel_lncRNA	chr11	77650851	77659665	+	2	1009	109
LNC_000244	XLOC_016326	lincRNA	Novel_lncRNA	chr13	4752827	4756506	-	2	3599	116
LNC_000245	XLOC_016369	lincRNA	Novel_lncRNA	chr13	15393838	15407479	-	2	1040	172
LNC_000246	XLOC_016413	lincRNA	Novel_lncRNA	chr13	18561422	18565672	-	3	3983	153
LNC_000247	XLOC_016688	lincRNA	Novel_lncRNA	chr13	37435314	37436781	-	2	1189	175
LNC_000240	XLOC_016199	lincRNA	Novel_lncRNA	chr13	76623900	76639424	+	2	15413	162
LNC_000241	XLOC_016209	lincRNA	Novel_lncRNA	chr13	77802610	77804163	+	2	996	105
LNC_000242	XLOC_016222	lincRNA	Novel_lncRNA	chr13	79060361	79063382	+	2	2927	129
LNC_000243	XLOC_016261	lincRNA	Novel_lncRNA	chr13	2832809	2844435	-	3	415	69
LNC_000298	XLOC_018804	lincRNA	Novel_lncRNA	chr14	40201634	40202714	-	2	699	175
LNC_000248	XLOC_016719	lincRNA	Novel_lncRNA	chr13	40862952	40868424	-	2	814	111
LNC_000249	XLOC_016721	lincRNA	Novel_lncRNA	chr13	41061965	41065733	-	2	1559	149
LNC_000428	XLOC_025957	lincRNA	Novel_lncRNA	chr18	12760961	12767536	-	2	1290	148
LNC_000926	XLOC_052102	lincRNA	Novel_lncRNA	chr5	97907504	97910989	-	2	3300	264
LNC_000293	XLOC_018555	lincRNA	Novel_lncRNA	chr14	20664115	20676767	-	3	883	115
LNC_000292	XLOC_018545	lincRNA	Novel_lncRNA	chr14	18777290	18778230	-	2	788	164
LNC_000604	XLOC_036024	lincRNA	Novel_lncRNA	chr23	8828504	8832198	-	2	1087	89
LNC_000605	XLOC_036067	lincRNA	Novel_lncRNA	chr23	10193875	10196411	-	2	2461	182
LNC_000606	XLOC_036067	lincRNA	Novel_lncRNA	chr23	10193875	10197337	-	2	3384	181
LNC_000607	XLOC_036075	antisense_lncRNA	Novel_lncRNA	chr23	10583241	10588898	-	2	1353	139
LNC_000600	XLOC_035915	lincRNA	Novel_lncRNA	chr23	5171713	5176040	-	3	4093	129
LNC_000567	XLOC_033960	lincRNA	Novel_lncRNA	chr22	37210835	37222335	+	4	5782	162
LNC_000602	XLOC_035921	lincRNA	Novel_lncRNA	chr23	6240607	6270211	-	3	3740	127
LNC_000603	XLOC_036002	lincRNA	Novel_lncRNA	chr23	8193545	8198788	-	2	3966	119
LNC_000566	XLOC_033960	lincRNA	Novel_lncRNA	chr22	37210835	37222335	+	4	5752	152
LNC_000608	XLOC_036127	lincRNA	Novel_lncRNA	chr23	15499044	15505413	-	2	974	119
LNC_000609	XLOC_036164	lincRNA	Novel_lncRNA	chr23	15677362	15682331	-	2	1825	90
LNC_000011	XLOC_002775	lincRNA	Novel_lncRNA	AJPT01334515.1	96	1124	+	2	953	160
LNC_000010	XLOC_002511	lincRNA	Novel_lncRNA	AJPT01331996.1	5	909	+	2	610	59
LNC_000013	XLOC_002822	lincRNA	Novel_lncRNA	AJPT01334908.1	45	1233	+	2	249	49
LNC_000012	XLOC_002798	lincRNA	Novel_lncRNA	AJPT01334665.1	3	1175	-	2	620	88
LNC_000015	XLOC_002923	lincRNA	Novel_lncRNA	AJPT01335728.1	7	1374	+	2	983	94
LNC_000014	XLOC_002822	lincRNA	Novel_lncRNA	AJPT01334908.1	365	1233	+	2	230	49
LNC_000017	XLOC_003162	lincRNA	Novel_lncRNA	AJPT01337394.1	26	2802	-	2	1646	150
LNC_000016	XLOC_003159	lincRNA	Novel_lncRNA	AJPT01337385.1	16	2754	+	2	1754	147
LNC_000019	XLOC_003185	lincRNA	Novel_lncRNA	AJPT01337465.1	556	2668	-	2	844	139
LNC_000018	XLOC_003162	lincRNA	Novel_lncRNA	AJPT01337394.1	26	2807	-	2	2117	189
LNC_000772	XLOC_042971	lincRNA	Novel_lncRNA	chr29	47643302	47654985	+	2	920	306
LNC_001020	XLOC_058279	lincRNA	Novel_lncRNA	chr8	849867	855078	-	2	5084	143
LNC_001009	XLOC_057401	lincRNA	Novel_lncRNA	chr8	44155118	44165330	+	2	9934	130
LNC_001065	XLOC_060501	lincRNA	Novel_lncRNA	chr9	27851006	27859800	-	2	1347	93
LNC_000668	XLOC_038208	lincRNA	Novel_lncRNA	chr25	35081728	35084938	+	2	2054	125
LNC_001008	XLOC_057315	antisense_lncRNA	Novel_lncRNA	chr8	37927570	37943377	+	2	2985	131
LNC_001107	XLOC_062937	lincRNA	Novel_lncRNA	chrX	82254924	82260325	-	2	4472	100
LNC_000518	XLOC_031551	lincRNA	Novel_lncRNA	chr20	69613639	69619162	+	2	3546	162
LNC_000519	XLOC_031649	lincRNA	Novel_lncRNA	chr20	7538177	7554691	-	3	999	104
LNC_000510	XLOC_031262	lincRNA	Novel_lncRNA	chr20	26385996	26391534	+	2	912	64
LNC_000511	XLOC_031333	lincRNA	Novel_lncRNA	chr20	35305497	35308706	+	2	3134	113
LNC_000512	XLOC_031333	lincRNA	Novel_lncRNA	chr20	35305524	35308706	+	2	3106	113
LNC_000513	XLOC_031425	lincRNA	Novel_lncRNA	chr20	40976077	40977798	+	2	832	88
LNC_000514	XLOC_031431	lincRNA	Novel_lncRNA	chr20	41135045	41137578	+	2	2428	119
LNC_000515	XLOC_031482	lincRNA	Novel_lncRNA	chr20	60809468	60814081	+	2	4529	112
LNC_000516	XLOC_031521	lincRNA	Novel_lncRNA	chr20	63235150	63238658	+	2	3402	105
LNC_000517	XLOC_031551	lincRNA	Novel_lncRNA	chr20	69613623	69619162	+	2	3652	162
LNC_000693	XLOC_039262	antisense_lncRNA	Novel_lncRNA	chr26	15517638	15521904	+	2	535	79
LNC_000692	XLOC_039197	lincRNA	Novel_lncRNA	chr26	8764858	8771760	+	3	829	155
LNC_000691	XLOC_039133	lincRNA	Novel_lncRNA	chr25	41238828	41239901	-	2	740	128
LNC_000690	XLOC_039100	lincRNA	Novel_lncRNA	chr25	40196764	40199877	-	2	2977	294
LNC_000669	XLOC_038222	lincRNA	Novel_lncRNA	chr25	35359560	35365330	+	2	926	118
LNC_000696	XLOC_039576	lincRNA	Novel_lncRNA	chr26	45693729	45697442	+	2	3288	192
LNC_000695	XLOC_039523	lincRNA	Novel_lncRNA	chr26	42951985	42965298	+	2	1461	146
LNC_000694	XLOC_039359	lincRNA	Novel_lncRNA	chr26	21415109	21421887	+	2	6339	129
LNC_000699	XLOC_039668	lincRNA	Novel_lncRNA	chr26	49018247	49019015	+	2	697	137
LNC_000698	XLOC_039663	lincRNA	Novel_lncRNA	chr26	48964367	48970376	+	6	1905	105
LNC_000833	XLOC_046483	lincRNA	Novel_lncRNA	chr3	96306083	96311417	-	2	5003	118
LNC_000832	XLOC_046373	lincRNA	Novel_lncRNA	chr3	83216719	83218564	-	2	1783	94
LNC_000831	XLOC_046172	lincRNA	Novel_lncRNA	chr3	57140924	57148496	-	3	1083	125
LNC_000830	XLOC_046156	lincRNA	Novel_lncRNA	chr3	55464952	55470869	-	3	1724	114
LNC_000837	XLOC_046741	lincRNA	Novel_lncRNA	chr3	111021332	111023912	-	2	770	104
LNC_000836	XLOC_046724	lincRNA	Novel_lncRNA	chr3	110138824	110141949	-	2	1615	161
LNC_000835	XLOC_046720	lincRNA	Novel_lncRNA	chr3	109414682	109416209	-	2	1349	160
LNC_000834	XLOC_046628	lincRNA	Novel_lncRNA	chr3	103693996	103697116	-	2	850	133
LNC_000932	XLOC_052377	lincRNA	Novel_lncRNA	chr5	111014206	111016654	-	2	2302	295
LNC_000933	XLOC_052405	lincRNA	Novel_lncRNA	chr6	2882488	2886212	+	2	2474	79
LNC_000839	XLOC_046916	lincRNA	Novel_lncRNA	chr4	10405160	10413476	+	2	476	105
LNC_000508	XLOC_031215	lincRNA	Novel_lncRNA	chr20	25222605	25225633	+	2	2694	168
LNC_000936	XLOC_052563	lincRNA	Novel_lncRNA	chr6	20195887	20196578	+	2	587	70
LNC_000937	XLOC_052676	lincRNA	Novel_lncRNA	chr6	43733454	43736804	+	2	3266	136
LNC_000934	XLOC_052405	lincRNA	Novel_lncRNA	chr6	2882500	2886212	+	3	1743	65
LNC_000935	XLOC_052466	lincRNA	Novel_lncRNA	chr6	6284955	6286558	+	2	720	88
LNC_001007	XLOC_057209	lincRNA	Novel_lncRNA	chr8	22320598	22324122	+	2	2364	141
LNC_001006	XLOC_057209	lincRNA	Novel_lncRNA	chr8	22319183	22324122	+	2	1163	145
LNC_000345	XLOC_021202	lincRNA	Novel_lncRNA	chr15	52378033	52385093	-	2	7003	116
LNC_000344	XLOC_021002	antisense_lncRNA	Novel_lncRNA	chr15	43615049	43624693	-	2	8450	116
LNC_000347	XLOC_021219	lincRNA	Novel_lncRNA	chr15	54526964	54544751	-	2	1165	108
LNC_000346	XLOC_021202	lincRNA	Novel_lncRNA	chr15	52378033	52385093	-	2	6998	116
LNC_000341	XLOC_020936	lincRNA	Novel_lncRNA	chr15	38733423	38734322	-	2	797	139
LNC_000340	XLOC_020793	lincRNA	Novel_lncRNA	chr15	31259300	31345846	-	2	1114	84
LNC_000343	XLOC_020938	lincRNA	Novel_lncRNA	chr15	38735266	38736294	-	2	977	94
LNC_000342	XLOC_020937	lincRNA	Novel_lncRNA	chr15	38734398	38734963	-	2	467	64
LNC_000464	XLOC_028776	lincRNA	Novel_lncRNA	chr2	62922554	62944762	+	2	1224	123
LNC_000465	XLOC_028995	lincRNA	Novel_lncRNA	chr2	85161460	85169294	+	2	1308	92
LNC_000466	XLOC_029011	lincRNA	Novel_lncRNA	chr2	85656623	85667375	+	2	10679	111
LNC_000299	XLOC_018911	lincRNA	Novel_lncRNA	chr14	52986658	53020136	-	2	868	109
LNC_000349	XLOC_021358	lincRNA	Novel_lncRNA	chr15	66977562	66979965	-	2	2285	106
LNC_000348	XLOC_021293	lincRNA	Novel_lncRNA	chr15	62507624	62511593	-	2	3533	108
LNC_000462	XLOC_028426	lincRNA	Novel_lncRNA	chr2	9681086	9681764	+	2	616	93
LNC_000463	XLOC_028571	lincRNA	Novel_lncRNA	chr2	29267489	29270417	+	2	2810	100
LNC_000949	XLOC_053469	lincRNA	Novel_lncRNA	chr6	11208677	11212622	-	2	3876	98
LNC_000948	XLOC_053465	lincRNA	Novel_lncRNA	chr6	11198732	11200469	-	2	1675	105
LNC_000947	XLOC_053388	lincRNA	Novel_lncRNA	chr6	5424468	5426936	-	2	2398	99
LNC_000946	XLOC_053362	antisense_lncRNA	Novel_lncRNA	chr6	113912167	113916545	+	3	2438	278
LNC_000945	XLOC_053340	lincRNA	Novel_lncRNA	chr6	113229573	113233229	+	2	2452	225
LNC_000944	XLOC_052977	lincRNA	Novel_lncRNA	chr6	74836648	74842835	+	2	6107	116
LNC_000943	XLOC_052971	lincRNA	Novel_lncRNA	chr6	74826809	74828520	+	2	1067	69
LNC_000942	XLOC_052967	lincRNA	Novel_lncRNA	chr6	74818583	74821343	+	3	2629	104
LNC_000941	XLOC_052934	antisense_lncRNA	Novel_lncRNA	chr6	70143456	70149036	+	2	327	64
LNC_000940	XLOC_052921	lincRNA	Novel_lncRNA	chr6	69653553	69654745	+	2	1091	122
LNC_000200	XLOC_014639	lincRNA	Novel_lncRNA	chr12	11871892	11874013	-	2	2029	123
LNC_000201	XLOC_014696	lincRNA	Novel_lncRNA	chr12	15777003	15782756	-	2	1624	90
LNC_000202	XLOC_014965	lincRNA	Novel_lncRNA	chr12	46909068	47056615	-	2	3714	166
LNC_000203	XLOC_014967	lincRNA	Novel_lncRNA	chr12	46921903	46923642	-	2	1682	136
LNC_000204	XLOC_015161	lincRNA	Novel_lncRNA	chr13	397971	400315	+	2	2018	156
LNC_000205	XLOC_015177	lincRNA	Novel_lncRNA	chr13	3954399	3992592	+	2	1422	103
LNC_000206	XLOC_015198	lincRNA	Novel_lncRNA	chr13	4885275	4894853	+	2	9478	144
LNC_000207	XLOC_015214	lincRNA	Novel_lncRNA	chr13	4965450	4967978	+	2	1664	106
LNC_000208	XLOC_015309	lincRNA	Novel_lncRNA	chr13	18722189	18760232	+	2	466	106
LNC_000209	XLOC_015326	lincRNA	Novel_lncRNA	chr13	22151886	22155488	+	2	3467	145
LNC_000938	XLOC_052784	lincRNA	Novel_lncRNA	chr6	55756988	55783819	+	2	1854	105
LNC_000719	XLOC_040566	lincRNA	Novel_lncRNA	chr27	15785517	15800463	+	4	2726	97
LNC_000640	XLOC_037293	lincRNA	Novel_lncRNA	chr24	3461133	3466062	-	2	4838	218
LNC_000641	XLOC_037296	lincRNA	Novel_lncRNA	chr24	3481334	3501038	-	2	18862	193
LNC_000642	XLOC_037314	lincRNA	Novel_lncRNA	chr24	5073750	5103978	-	2	661	116
LNC_000643	XLOC_037438	lincRNA	Novel_lncRNA	chr24	25361162	25375055	-	2	2525	123
LNC_000644	XLOC_037466	antisense_lncRNA	Novel_lncRNA	chr24	32534502	32547908	-	2	2003	90
LNC_000645	XLOC_037548	lincRNA	Novel_lncRNA	chr24	37636348	37638457	-	2	1330	134
LNC_000646	XLOC_037565	antisense_lncRNA	Novel_lncRNA	chr24	41363174	41435079	-	3	1915	161
LNC_000647	XLOC_037581	lincRNA	Novel_lncRNA	chr24	42329432	42330738	-	2	641	116
LNC_000648	XLOC_037718	lincRNA	Novel_lncRNA	chr24	60016176	60020137	-	2	3878	159
LNC_000649	XLOC_037722	lincRNA	Novel_lncRNA	chr24	60030301	60037177	-	2	6784	171
LNC_000761	XLOC_042574	lincRNA	Novel_lncRNA	chr29	28406512	28408277	+	2	1499	150
LNC_000760	XLOC_042422	antisense_lncRNA	Novel_lncRNA	chr29	16956295	16960719	+	2	4250	183
LNC_000767	XLOC_042884	lincRNA	Novel_lncRNA	chr29	44422004	44424825	+	2	1933	158
LNC_000766	XLOC_042882	lincRNA	Novel_lncRNA	chr29	44370430	44373300	+	2	690	88
LNC_000765	XLOC_042789	lincRNA	Novel_lncRNA	chr29	41434328	41448164	+	2	3160	145
LNC_000764	XLOC_042633	lincRNA	Novel_lncRNA	chr29	35069260	35082518	+	2	13140	204
LNC_000059	XLOC_005707	lincRNA	Novel_lncRNA	KB011743.1	7361	8683	-	2	924	126
LNC_000058	XLOC_005681	lincRNA	Novel_lncRNA	KB011631.1	2552	3147	+	2	465	111
LNC_000958	XLOC_054036	lincRNA	Novel_lncRNA	chr6	88962188	88964129	-	2	609	144
LNC_000055	XLOC_005556	lincRNA	Novel_lncRNA	KB011121.1	3950	5885	+	2	604	201
LNC_000054	XLOC_005467	lincRNA	Novel_lncRNA	KB010910.1	66803	69022	-	2	1769	104
LNC_000057	XLOC_005625	lincRNA	Novel_lncRNA	KB011437.1	3	1048	+	2	519	60
LNC_000056	XLOC_005605	antisense_lncRNA	Novel_lncRNA	KB011322.1	7673	14521	+	2	1945	141
LNC_000051	XLOC_005256	lincRNA	Novel_lncRNA	KB010628.1	27840	32069	-	2	618	206
LNC_000050	XLOC_005245	antisense_lncRNA	Novel_lncRNA	KB010628.1	88898	93301	+	2	2075	175
LNC_000053	XLOC_005387	lincRNA	Novel_lncRNA	KB010794.1	52108	75296	-	2	1192	142
LNC_000052	XLOC_005280	lincRNA	Novel_lncRNA	KB010654.1	76026	81493	-	2	5207	204
LNC_000114	XLOC_009180	lincRNA	Novel_lncRNA	chr10	21339754	21340805	+	2	961	247
LNC_000115	XLOC_009459	lincRNA	Novel_lncRNA	chr10	39289514	39304734	+	2	960	161
LNC_000116	XLOC_009471	lincRNA	Novel_lncRNA	chr10	40034463	40035575	+	2	695	91
LNC_000117	XLOC_009529	lincRNA	Novel_lncRNA	chr10	43456965	43463616	+	2	6576	240
LNC_000110	XLOC_009006	lincRNA	Novel_lncRNA	chr10	9989402	9993649	+	3	2601	128
LNC_000111	XLOC_009066	lincRNA	Novel_lncRNA	chr10	17334699	17343881	+	3	4823	135
LNC_000112	XLOC_009172	lincRNA	Novel_lncRNA	chr10	21098872	21100025	+	2	786	110
LNC_000113	XLOC_009172	lincRNA	Novel_lncRNA	chr10	21098875	21100025	+	2	778	110
LNC_000297	XLOC_018635	lincRNA	Novel_lncRNA	chr14	25102193	25103146	-	2	310	86
LNC_000296	XLOC_018615	lincRNA	Novel_lncRNA	chr14	23196766	23197796	-	2	938	101
LNC_000295	XLOC_018599	lincRNA	Novel_lncRNA	chr14	23132007	23133245	-	2	367	101
LNC_000294	XLOC_018589	lincRNA	Novel_lncRNA	chr14	22994111	22994969	-	2	749	198
LNC_000118	XLOC_009593	lincRNA	Novel_lncRNA	chr10	46010422	46015947	+	3	2654	103
LNC_000119	XLOC_009637	lincRNA	Novel_lncRNA	chr10	49138814	49141636	+	2	511	98
LNC_000291	XLOC_018462	lincRNA	Novel_lncRNA	chr14	11102299	11110505	-	2	4985	192
LNC_000290	XLOC_018376	lincRNA	Novel_lncRNA	chr14	879747	880466	-	2	661	70
LNC_001088	XLOC_061273	lincRNA	Novel_lncRNA	chrX	11917495	11920141	+	2	2066	89
LNC_000660	XLOC_038002	lincRNA	Novel_lncRNA	chr25	13838006	13846767	+	2	2978	138
LNC_000499	XLOC_030842	lincRNA	Novel_lncRNA	chr2	132775794	132779131	-	2	3138	228
LNC_000498	XLOC_030842	lincRNA	Novel_lncRNA	chr2	132775794	132778938	-	2	2950	228
LNC_000495	XLOC_030770	antisense_lncRNA	Novel_lncRNA	chr2	128303070	128306553	-	2	2699	147
LNC_000494	XLOC_030766	antisense_lncRNA	Novel_lncRNA	chr2	127704140	127722008	-	2	1576	158
LNC_000497	XLOC_030822	lincRNA	Novel_lncRNA	chr2	131928343	131931674	-	2	1869	143
LNC_000496	XLOC_030815	lincRNA	Novel_lncRNA	chr2	131313023	131317007	-	2	1150	88
LNC_000491	XLOC_030547	lincRNA	Novel_lncRNA	chr2	111073042	111103752	-	2	2242	90
LNC_000490	XLOC_030547	lincRNA	Novel_lncRNA	chr2	111073042	111076182	-	2	2527	103
LNC_000493	XLOC_030616	lincRNA	Novel_lncRNA	chr2	115233832	115243904	-	2	1552	142
LNC_000492	XLOC_030547	lincRNA	Novel_lncRNA	chr2	111089510	111103743	-	3	1127	91
LNC_000661	XLOC_038021	lincRNA	Novel_lncRNA	chr25	15616435	15626593	+	2	10017	186
LNC_001069	XLOC_060563	lincRNA	Novel_lncRNA	chr9	31144329	31152789	-	3	3164	106
LNC_001068	XLOC_060563	lincRNA	Novel_lncRNA	chr9	31144329	31150633	-	2	3726	106
LNC_001067	XLOC_060558	lincRNA	Novel_lncRNA	chr9	30910073	30911852	-	3	1067	102
LNC_001066	XLOC_060524	lincRNA	Novel_lncRNA	chr9	28576026	28577512	-	2	1148	164
LNC_000152	XLOC_011717	lincRNA	Novel_lncRNA	chr11	29145296	29148971	+	2	1471	139
LNC_001064	XLOC_060499	antisense_lncRNA	Novel_lncRNA	chr9	27797079	27799090	-	2	836	122
LNC_001063	XLOC_060480	lincRNA	Novel_lncRNA	chr9	25996684	26033219	-	5	9972	107
LNC_001062	XLOC_060469	lincRNA	Novel_lncRNA	chr9	24524706	24526026	-	2	1037	84
LNC_001061	XLOC_060440	lincRNA	Novel_lncRNA	chr9	23186753	23203739	-	3	1603	100
LNC_001060	XLOC_060440	lincRNA	Novel_lncRNA	chr9	23169360	23196262	-	3	2640	100
LNC_000796	XLOC_044362	lincRNA	Novel_lncRNA	chr3	46558995	46564632	+	2	1134	157
LNC_000797	XLOC_044415	lincRNA	Novel_lncRNA	chr3	49972951	49975343	+	2	1960	94
LNC_000794	XLOC_044341	lincRNA	Novel_lncRNA	chr3	46310312	46350965	+	2	1172	139
LNC_000795	XLOC_044362	lincRNA	Novel_lncRNA	chr3	46558948	46564632	+	2	660	157
LNC_000792	XLOC_044225	antisense_lncRNA	Novel_lncRNA	chr3	29460173	29481037	+	3	2707	204
LNC_000793	XLOC_044266	lincRNA	Novel_lncRNA	chr3	32199620	32200530	+	2	558	82
LNC_000790	XLOC_044205	lincRNA	Novel_lncRNA	chr3	27856511	27865006	+	2	8263	132
LNC_000791	XLOC_044221	lincRNA	Novel_lncRNA	chr3	28709318	28712773	+	2	3275	137
LNC_000798	XLOC_044565	lincRNA	Novel_lncRNA	chr3	63586218	63587804	+	2	1507	152
LNC_000799	XLOC_044852	antisense_lncRNA	Novel_lncRNA	chr3	97817867	97844730	+	5	1925	119
LNC_000183	XLOC_013618	lincRNA	Novel_lncRNA	chr11	83962551	83965762	-	2	842	172
LNC_000182	XLOC_013603	lincRNA	Novel_lncRNA	chr11	80678553	80681078	-	2	2427	79
LNC_000181	XLOC_013539	lincRNA	Novel_lncRNA	chr11	74215925	74244715	-	2	8193	145
LNC_000180	XLOC_013470	lincRNA	Novel_lncRNA	chr11	70845190	70849074	-	2	1061	123
LNC_000187	XLOC_013877	lincRNA	Novel_lncRNA	chr11	103411996	103413540	-	2	659	83
LNC_000186	XLOC_013852	lincRNA	Novel_lncRNA	chr11	103057738	103059238	-	3	352	117
LNC_000185	XLOC_013726	lincRNA	Novel_lncRNA	chr11	93663812	93668693	-	2	1185	150
LNC_000184	XLOC_013668	lincRNA	Novel_lncRNA	chr11	86425114	86426158	-	2	805	118
LNC_000189	XLOC_013911	lincRNA	Novel_lncRNA	chr11	104431264	104433500	-	2	2174	180
LNC_000188	XLOC_013911	lincRNA	Novel_lncRNA	chr11	104431264	104433500	-	3	1948	211
LNC_000718	XLOC_040562	lincRNA	Novel_lncRNA	chr27	15772792	15774797	+	2	1667	181
LNC_000601	XLOC_035921	lincRNA	Novel_lncRNA	chr23	6240607	6258494	-	3	3742	127
LNC_000976	XLOC_054883	lincRNA	Novel_lncRNA	chr7	23276291	23281414	+	2	4146	163
LNC_000929	XLOC_052244	lincRNA	Novel_lncRNA	chr5	104484701	104489952	-	2	1390	193
LNC_000974	XLOC_054815	antisense_lncRNA	Novel_lncRNA	chr7	17823541	17827797	+	2	3098	162
LNC_000975	XLOC_054879	antisense_lncRNA	Novel_lncRNA	chr7	20818381	20821369	+	2	911	65
LNC_000972	XLOC_054508	lincRNA	Novel_lncRNA	chr7	2526668	2529928	+	2	667	103
LNC_000973	XLOC_054786	lincRNA	Novel_lncRNA	chr7	16788928	16790017	+	2	662	93
LNC_000902	XLOC_050773	lincRNA	Novel_lncRNA	chr5	110140003	110141745	+	2	1328	141
LNC_000928	XLOC_052102	lincRNA	Novel_lncRNA	chr5	97907504	97910989	-	2	3300	264
LNC_000978	XLOC_055210	lincRNA	Novel_lncRNA	chr7	46149505	46154358	+	2	1270	125
LNC_000979	XLOC_055329	lincRNA	Novel_lncRNA	chr7	62429634	62437352	+	2	6133	121
LNC_000381	XLOC_022453	lincRNA	Novel_lncRNA	chr16	20791865	20835769	-	2	896	98
LNC_000380	XLOC_022451	lincRNA	Novel_lncRNA	chr16	20387606	20405648	-	2	1191	87
LNC_000383	XLOC_022855	lincRNA	Novel_lncRNA	chr16	61057399	61067825	-	3	5649	218
LNC_000382	XLOC_022491	lincRNA	Novel_lncRNA	chr16	26548513	26558718	-	3	3124	164
LNC_000385	XLOC_022958	lincRNA	Novel_lncRNA	chr16	69513013	69515280	-	2	2064	156
LNC_000384	XLOC_022945	lincRNA	Novel_lncRNA	chr16	68649169	68652151	-	3	586	114
LNC_000387	XLOC_023048	lincRNA	Novel_lncRNA	chr16	76585878	76586833	-	2	705	211
LNC_000386	XLOC_023015	lincRNA	Novel_lncRNA	chr16	73038539	73043649	-	2	3849	145
LNC_000389	XLOC_023127	lincRNA	Novel_lncRNA	chr17	4570301	4582642	+	4	5030	127
LNC_000388	XLOC_023120	lincRNA	Novel_lncRNA	chr17	4459710	4465242	+	3	1043	91
LNC_000422	XLOC_024891	lincRNA	Novel_lncRNA	chr18	13122043	13122932	+	2	793	158
LNC_000423	XLOC_024935	lincRNA	Novel_lncRNA	chr18	14149797	14164751	+	2	1166	217
LNC_000424	XLOC_025032	lincRNA	Novel_lncRNA	chr18	33483205	33488231	+	2	2282	170
LNC_000425	XLOC_025069	lincRNA	Novel_lncRNA	chr18	34407174	34410949	+	2	2261	139
LNC_000426	XLOC_025460	lincRNA	Novel_lncRNA	chr18	56461760	56464363	+	2	2436	204
LNC_000427	XLOC_025941	lincRNA	Novel_lncRNA	chr18	11888826	11897161	-	4	726	148
LNC_000543	XLOC_032925	lincRNA	Novel_lncRNA	chr21	9649749	9667566	-	2	791	81
LNC_000542	XLOC_032919	lincRNA	Novel_lncRNA	chr21	9349061	9373788	-	2	4430	151
LNC_000541	XLOC_032897	lincRNA	Novel_lncRNA	chr21	9161833	9173483	-	3	968	95
LNC_000540	XLOC_032897	lincRNA	Novel_lncRNA	chr21	9161833	9172865	-	2	1293	141
LNC_000547	XLOC_033073	lincRNA	Novel_lncRNA	chr21	26811845	26816602	-	2	1663	149
LNC_000546	XLOC_032987	lincRNA	Novel_lncRNA	chr21	13750646	13773327	-	2	3021	113
LNC_000545	XLOC_032987	lincRNA	Novel_lncRNA	chr21	13750646	13758080	-	2	2226	113
LNC_000544	XLOC_032969	lincRNA	Novel_lncRNA	chr21	12269633	12278247	-	2	753	100
LNC_000983	XLOC_055704	lincRNA	Novel_lncRNA	chr7	105099083	105216589	+	4	954	147
LNC_000697	XLOC_039605	lincRNA	Novel_lncRNA	chr26	47243535	47244934	+	2	1322	121
LNC_000549	XLOC_033258	lincRNA	Novel_lncRNA	chr21	45298510	45301202	-	3	1753	139
LNC_000548	XLOC_033222	lincRNA	Novel_lncRNA	chr21	42484582	42494321	-	2	577	110
LNC_000987	XLOC_055968	antisense_lncRNA	Novel_lncRNA	chr7	9446610	9449505	-	2	927	151
LNC_000986	XLOC_055725	lincRNA	Novel_lncRNA	chr7	105204100	105206902	+	2	2728	138
LNC_000985	XLOC_055719	lincRNA	Novel_lncRNA	chr7	105160490	105166436	+	2	5849	146
LNC_000984	XLOC_055707	lincRNA	Novel_lncRNA	chr7	105066017	105069800	+	2	1015	190
LNC_000808	XLOC_045133	lincRNA	Novel_lncRNA	chr3	111397362	111403078	+	2	5527	182
LNC_000809	XLOC_045157	lincRNA	Novel_lncRNA	chr3	112357347	112358927	+	2	1026	137
LNC_000802	XLOC_044852	antisense_lncRNA	Novel_lncRNA	chr3	97817906	97844730	+	4	1823	119
LNC_000803	XLOC_044937	lincRNA	Novel_lncRNA	chr3	100627689	100632342	+	2	2020	130
LNC_000800	XLOC_044852	antisense_lncRNA	Novel_lncRNA	chr3	97817885	97844730	+	3	1961	119
LNC_000801	XLOC_044852	antisense_lncRNA	Novel_lncRNA	chr3	97817897	97844730	+	4	1946	119
LNC_000806	XLOC_045010	lincRNA	Novel_lncRNA	chr3	103700417	103705656	+	2	1283	149
LNC_000448	XLOC_027412	lincRNA	Novel_lncRNA	chr19	59339715	59341899	+	3	1386	104
LNC_000804	XLOC_045003	lincRNA	Novel_lncRNA	chr3	103199461	103203576	+	2	597	80
LNC_000805	XLOC_045003	lincRNA	Novel_lncRNA	chr3	103199511	103203576	+	2	469	101
LNC_000449	XLOC_027481	lincRNA	Novel_lncRNA	chr19	4594775	4604288	-	2	1149	139
LNC_000927	XLOC_052102	lincRNA	Novel_lncRNA	chr5	97907504	97910989	-	2	3206	264
LNC_000672	XLOC_038276	lincRNA	Novel_lncRNA	chr25	36816757	36818294	+	2	1397	91
LNC_000338	XLOC_020793	lincRNA	Novel_lncRNA	chr15	31130578	31156140	-	2	1957	219
LNC_000339	XLOC_020793	lincRNA	Novel_lncRNA	chr15	31174954	31345846	-	3	445	84
LNC_000334	XLOC_020730	lincRNA	Novel_lncRNA	chr15	26160908	26161877	-	2	732	92
LNC_000335	XLOC_020771	lincRNA	Novel_lncRNA	chr15	28861632	28901140	-	2	267	88
LNC_000336	XLOC_020780	antisense_lncRNA	Novel_lncRNA	chr15	29169102	29172100	-	2	404	114
LNC_000337	XLOC_020793	lincRNA	Novel_lncRNA	chr15	31091647	31345846	-	5	15072	155
LNC_000330	XLOC_020670	lincRNA	Novel_lncRNA	chr15	24297511	24299556	-	2	825	62
LNC_000331	XLOC_020671	lincRNA	Novel_lncRNA	chr15	24298155	24298599	-	2	325	74
LNC_000332	XLOC_020700	lincRNA	Novel_lncRNA	chr15	25111169	25113285	-	2	1260	98
LNC_000333	XLOC_020705	lincRNA	Novel_lncRNA	chr15	25506479	25513393	-	2	2840	95
LNC_001016	XLOC_058095	lincRNA	Novel_lncRNA	chr8	95822206	95832435	+	2	887	89
LNC_000879	XLOC_049349	lincRNA	Novel_lncRNA	chr5	25220549	25222154	+	2	1251	141
LNC_000878	XLOC_049315	lincRNA	Novel_lncRNA	chr5	23024213	23027730	+	2	1839	99
LNC_000877	XLOC_049312	lincRNA	Novel_lncRNA	chr5	23002174	23017200	+	3	1357	115
LNC_000876	XLOC_049308	lincRNA	Novel_lncRNA	chr5	22982323	22996930	+	4	536	102
LNC_000875	XLOC_049286	lincRNA	Novel_lncRNA	chr5	22519183	22520551	+	2	1250	110
LNC_000874	XLOC_049277	lincRNA	Novel_lncRNA	chr5	19092049	19100822	+	2	1372	170
LNC_000873	XLOC_049266	lincRNA	Novel_lncRNA	chr5	18573529	18576570	+	2	703	92
LNC_000440	XLOC_027358	lincRNA	Novel_lncRNA	chr19	57342984	57425874	+	3	5749	189
LNC_000871	XLOC_049253	lincRNA	Novel_lncRNA	chr5	11596498	11640168	+	4	636	112
LNC_000870	XLOC_049239	lincRNA	Novel_lncRNA	chr5	9928356	9951859	+	2	4399	173
LNC_000727	XLOC_041011	lincRNA	Novel_lncRNA	chr27	31526591	31531779	-	3	2892	158
LNC_000726	XLOC_041011	lincRNA	Novel_lncRNA	chr27	31526591	31528434	-	2	1525	132
LNC_000725	XLOC_040990	lincRNA	Novel_lncRNA	chr27	27825190	27830522	-	2	2061	131
LNC_000441	XLOC_027358	lincRNA	Novel_lncRNA	chr19	57343691	57347331	+	2	2687	115
LNC_000723	XLOC_040683	lincRNA	Novel_lncRNA	chr27	30664357	30664893	+	2	435	80
LNC_000722	XLOC_040578	lincRNA	Novel_lncRNA	chr27	15818010	15821537	+	2	2321	88
LNC_000721	XLOC_040574	lincRNA	Novel_lncRNA	chr27	15807090	15817600	+	3	1605	68
LNC_000720	XLOC_040566	lincRNA	Novel_lncRNA	chr27	15790930	15794665	+	2	3147	122
LNC_000773	XLOC_043082	lincRNA	Novel_lncRNA	chr29	17018582	17025609	-	2	643	134
LNC_000729	XLOC_041204	lincRNA	Novel_lncRNA	chr28	10337376	10338796	+	2	1307	98
LNC_000728	XLOC_041027	antisense_lncRNA	Novel_lncRNA	chr27	32211850	32216181	-	2	3952	141
LNC_000150	XLOC_011717	lincRNA	Novel_lncRNA	chr11	29145296	29148971	+	2	1463	139
LNC_000151	XLOC_011717	lincRNA	Novel_lncRNA	chr11	29145296	29148971	+	3	1261	140
LNC_000259	XLOC_017077	lincRNA	Novel_lncRNA	chr13	64535066	64539377	-	2	2582	139
LNC_000153	XLOC_011852	antisense_lncRNA	Novel_lncRNA	chr11	37802156	37803385	+	2	1009	61
LNC_000154	XLOC_011905	lincRNA	Novel_lncRNA	chr11	38139390	38154928	+	2	10201	140
LNC_000155	XLOC_012148	lincRNA	Novel_lncRNA	chr11	62060386	62063888	+	2	2766	94
LNC_000156	XLOC_012250	lincRNA	Novel_lncRNA	chr11	70275788	70299712	+	3	1352	133
LNC_000157	XLOC_012317	lincRNA	Novel_lncRNA	chr11	74470312	74505178	+	2	3183	127
LNC_000158	XLOC_012317	lincRNA	Novel_lncRNA	chr11	74470318	74475822	+	2	2353	134
LNC_000159	XLOC_012317	lincRNA	Novel_lncRNA	chr11	74860711	74943113	+	3	685	88
LNC_000251	XLOC_016721	lincRNA	Novel_lncRNA	chr13	41061965	41065733	-	2	1503	110
LNC_000250	XLOC_016721	lincRNA	Novel_lncRNA	chr13	41061965	41065733	-	2	1671	149
LNC_000257	XLOC_017077	lincRNA	Novel_lncRNA	chr13	64535066	64538057	-	2	2616	139
LNC_000256	XLOC_016920	lincRNA	Novel_lncRNA	chr13	55826942	55835935	-	2	7450	232
LNC_000255	XLOC_016920	lincRNA	Novel_lncRNA	chr13	55826942	55832700	-	2	5232	232
LNC_000254	XLOC_016896	lincRNA	Novel_lncRNA	chr13	55711279	55729593	-	2	938	142
LNC_000970	XLOC_054422	lincRNA	Novel_lncRNA	chr6	114138053	114139490	-	2	1101	230
LNC_000778	XLOC_043504	lincRNA	Novel_lncRNA	chr29	39069445	39074665	-	10	3185	172
LNC_000971	XLOC_054422	lincRNA	Novel_lncRNA	chr6	114138053	114156116	-	3	783	176
LNC_000779	XLOC_043504	lincRNA	Novel_lncRNA	chr29	39069445	39074665	-	11	2811	172
LNC_000704	XLOC_040148	lincRNA	Novel_lncRNA	chr26	22959197	22964384	-	2	5083	128
LNC_000904	XLOC_050815	lincRNA	Novel_lncRNA	chr5	4392882	4394073	-	2	1057	74
LNC_001081	XLOC_061082	lincRNA	Novel_lncRNA	chr9	88364793	88370033	-	2	2838	251
LNC_000590	XLOC_035760	lincRNA	Novel_lncRNA	chr23	45577306	45586503	+	3	1019	170
LNC_000121	XLOC_009832	lincRNA	Novel_lncRNA	chr10	69470779	69483753	+	3	670	78
LNC_000592	XLOC_035764	lincRNA	Novel_lncRNA	chr23	45618887	45622606	+	2	1036	97
LNC_000593	XLOC_035780	lincRNA	Novel_lncRNA	chr23	46697705	46700841	+	2	2722	175
LNC_000594	XLOC_035780	lincRNA	Novel_lncRNA	chr23	46698034	46702848	+	3	1365	207
LNC_000595	XLOC_035798	lincRNA	Novel_lncRNA	chr23	47340080	47343871	+	2	3486	265
LNC_000596	XLOC_035814	lincRNA	Novel_lncRNA	chr23	48168235	48170261	+	2	1954	286
LNC_000120	XLOC_009688	lincRNA	Novel_lncRNA	chr10	54502825	54512913	+	2	1751	152
LNC_000598	XLOC_035870	lincRNA	Novel_lncRNA	chr23	48566782	48568499	+	2	1532	184
LNC_000599	XLOC_035884	lincRNA	Novel_lncRNA	chr23	48644424	48646370	+	2	1832	176
LNC_000611	XLOC_036211	lincRNA	Novel_lncRNA	chr23	16191631	16194089	-	2	2339	123
LNC_000610	XLOC_036171	lincRNA	Novel_lncRNA	chr23	15693808	15695172	-	2	1310	113
LNC_000617	XLOC_036575	lincRNA	Novel_lncRNA	chr23	41960754	41961610	-	2	739	122
LNC_000578	XLOC_034823	lincRNA	Novel_lncRNA	chr22	43103654	43105096	-	2	1270	102
LNC_000615	XLOC_036525	lincRNA	Novel_lncRNA	chr23	40890027	40891319	-	2	1190	105
LNC_000614	XLOC_036276	lincRNA	Novel_lncRNA	chr23	20143403	20145105	-	2	1569	105
LNC_000752	XLOC_042329	lincRNA	Novel_lncRNA	chr29	15942770	15946496	+	2	3614	145
LNC_000753	XLOC_042330	lincRNA	Novel_lncRNA	chr29	15946826	15947849	+	2	942	100
LNC_000750	XLOC_042175	lincRNA	Novel_lncRNA	chr28	42836654	42858361	-	2	5424	196
LNC_000579	XLOC_034850	lincRNA	Novel_lncRNA	chr22	45643896	45647459	-	2	1745	109
LNC_000756	XLOC_042391	lincRNA	Novel_lncRNA	chr29	16088764	16094729	+	2	5909	137
LNC_000757	XLOC_042405	lincRNA	Novel_lncRNA	chr29	16124714	16125873	+	3	947	129
LNC_000754	XLOC_042342	lincRNA	Novel_lncRNA	chr29	15971254	15973245	+	2	1867	121
LNC_000755	XLOC_042381	lincRNA	Novel_lncRNA	chr29	16056927	16058756	+	2	1764	123
LNC_000758	XLOC_042413	lincRNA	Novel_lncRNA	chr29	16770167	16777492	+	2	7157	143
LNC_000702	XLOC_039807	lincRNA	Novel_lncRNA	chr26	9994452	9996616	-	2	2094	82
LNC_001028	XLOC_058595	lincRNA	Novel_lncRNA	chr8	43948117	43949947	-	2	1757	111
LNC_000024	XLOC_003793	lincRNA	Novel_lncRNA	KB009977.1	342195	349059	-	3	362	57
LNC_000025	XLOC_003893	lincRNA	Novel_lncRNA	KB010003.1	32719	36849	+	2	893	84
LNC_000026	XLOC_003895	lincRNA	Novel_lncRNA	KB010003.1	17394	32699	-	3	1435	115
LNC_000027	XLOC_003895	lincRNA	Novel_lncRNA	KB010003.1	28569	32897	-	2	1400	121
LNC_000020	XLOC_003420	lincRNA	Novel_lncRNA	KB009921.1	326247	328767	-	2	2403	154
LNC_000021	XLOC_003494	lincRNA	Novel_lncRNA	KB009921.1	1558955	1747527	-	4	1091	159
LNC_000022	XLOC_003621	lincRNA	Novel_lncRNA	KB009930.1	61057	72767	-	2	3959	112
LNC_000023	XLOC_003684	lincRNA	Novel_lncRNA	KB009951.1	423	4264	+	2	2509	157
LNC_000028	XLOC_003975	lincRNA	Novel_lncRNA	KB010019.1	15305	23013	+	2	274	90
LNC_000029	XLOC_003975	lincRNA	Novel_lncRNA	KB010019.1	22159	23013	+	2	314	104
LNC_000129	XLOC_010337	antisense_lncRNA	Novel_lncRNA	chr10	20919496	20952299	-	2	2019	284
LNC_001070	XLOC_060563	lincRNA	Novel_lncRNA	chr9	31144329	31152842	-	3	3468	117
LNC_000128	XLOC_010306	antisense_lncRNA	Novel_lncRNA	chr10	18861893	18874648	-	3	626	76
LNC_001083	XLOC_061115	lincRNA	Novel_lncRNA	chr9	90070364	90072293	-	2	1350	103
LNC_000570	XLOC_034087	lincRNA	Novel_lncRNA	chr22	49161107	49162315	+	2	987	85
LNC_000571	XLOC_034218	lincRNA	Novel_lncRNA	chr22	53402773	53406462	+	2	2057	191
LNC_000178	XLOC_013460	lincRNA	Novel_lncRNA	chr11	70225228	70229028	-	2	3472	118
LNC_000179	XLOC_013464	lincRNA	Novel_lncRNA	chr11	70311537	70322191	-	2	3022	236
LNC_000253	XLOC_016803	lincRNA	Novel_lncRNA	chr13	50555133	50587027	-	2	31806	187
LNC_000420	XLOC_024780	lincRNA	Novel_lncRNA	chr18	7859266	7859762	+	2	396	99
LNC_001071	XLOC_060724	lincRNA	Novel_lncRNA	chr9	57165383	57173799	-	2	8336	121
LNC_000509	XLOC_031226	lincRNA	Novel_lncRNA	chr20	26035012	26048834	+	3	1358	152
LNC_000421	XLOC_024808	lincRNA	Novel_lncRNA	chr18	10615466	10621844	+	2	6227	214
LNC_000507	XLOC_031082	lincRNA	Novel_lncRNA	chr20	10658591	10660348	+	2	980	103
LNC_000506	XLOC_031082	lincRNA	Novel_lncRNA	chr20	10658551	10727795	+	2	1355	90
LNC_000505	XLOC_031056	lincRNA	Novel_lncRNA	chr20	8920334	8927476	+	2	889	123
LNC_000504	XLOC_031046	lincRNA	Novel_lncRNA	chr20	8865398	8978519	+	2	1124	69
LNC_000503	XLOC_031023	lincRNA	Novel_lncRNA	chr20	6411174	6411925	+	2	664	109
LNC_000502	XLOC_030914	lincRNA	Novel_lncRNA	chr20	350012	420275	+	3	1234	131
LNC_000501	XLOC_030914	lincRNA	Novel_lncRNA	chr20	350012	420275	+	4	665	100
LNC_000500	XLOC_030884	lincRNA	Novel_lncRNA	chr2	134809550	134811108	-	2	1355	144
LNC_001056	XLOC_059912	lincRNA	Novel_lncRNA	chr9	56717269	56771101	+	6	674	79
LNC_001057	XLOC_060307	lincRNA	Novel_lncRNA	chr9	12684811	12686666	-	2	1748	114
LNC_001054	XLOC_059908	lincRNA	Novel_lncRNA	chr9	56624410	56624764	+	2	249	59
LNC_001055	XLOC_059912	lincRNA	Novel_lncRNA	chr9	56717269	56766881	+	6	898	79
LNC_001052	XLOC_059709	antisense_lncRNA	Novel_lncRNA	chr9	26295579	26302995	+	3	1865	143
LNC_001053	XLOC_059828	antisense_lncRNA	Novel_lncRNA	chr9	39619820	39632471	+	2	3756	112
LNC_001050	XLOC_059645	lincRNA	Novel_lncRNA	chr9	23301283	23303037	+	2	1694	86
LNC_001051	XLOC_059647	lincRNA	Novel_lncRNA	chr9	23305407	23307851	+	2	2369	94
LNC_000252	XLOC_016743	lincRNA	Novel_lncRNA	chr13	41705694	41713728	-	2	7985	128
LNC_001058	XLOC_060334	lincRNA	Novel_lncRNA	chr9	16701967	16754046	-	3	2128	186
LNC_001059	XLOC_060419	antisense_lncRNA	Novel_lncRNA	chr9	21247255	21273257	-	2	2203	149
LNC_001023	XLOC_058341	lincRNA	Novel_lncRNA	chr8	8055185	8072363	-	4	8962	131
LNC_001085	XLOC_061250	lincRNA	Novel_lncRNA	chrX	11432384	11461444	+	3	971	133
LNC_000170	XLOC_012766	lincRNA	Novel_lncRNA	chr11	958529	963334	-	2	1662	153
LNC_000171	XLOC_012862	lincRNA	Novel_lncRNA	chr11	9107927	9110040	-	2	1713	213
LNC_000846	XLOC_048283	lincRNA	Novel_lncRNA	chr4	29554191	29559464	-	2	2580	128
LNC_000847	XLOC_048283	lincRNA	Novel_lncRNA	chr4	29554191	29559491	-	2	2613	128
LNC_000844	XLOC_047803	lincRNA	Novel_lncRNA	chr4	99110268	99123754	+	2	1302	83
LNC_000845	XLOC_047994	lincRNA	Novel_lncRNA	chr4	6970588	7007107	-	2	1350	121
LNC_000842	XLOC_047582	lincRNA	Novel_lncRNA	chr4	76630362	76632562	+	2	2118	167
LNC_000843	XLOC_047645	lincRNA	Novel_lncRNA	chr4	90003504	90012411	+	2	865	142
LNC_000840	XLOC_047078	lincRNA	Novel_lncRNA	chr4	35548467	35549400	+	2	834	82
LNC_000841	XLOC_047393	lincRNA	Novel_lncRNA	chr4	61373435	61376455	+	2	717	57
LNC_000921	XLOC_051770	lincRNA	Novel_lncRNA	chr5	70186950	70189215	-	2	2203	107
LNC_000920	XLOC_051736	lincRNA	Novel_lncRNA	chr5	68438349	68450072	-	2	1582	181
LNC_000923	XLOC_051871	lincRNA	Novel_lncRNA	chr5	79612062	79612397	-	2	281	65
LNC_000922	XLOC_051770	lincRNA	Novel_lncRNA	chr5	70186950	70189528	-	2	2517	107
LNC_000925	XLOC_052101	lincRNA	Novel_lncRNA	chr5	97902248	97903874	-	2	1336	140
LNC_000924	XLOC_051890	lincRNA	Novel_lncRNA	chr5	79670524	79672371	-	2	1783	84
LNC_000848	XLOC_048300	lincRNA	Novel_lncRNA	chr4	32031670	32262213	-	2	329	43
LNC_000849	XLOC_048356	lincRNA	Novel_lncRNA	chr4	40932535	40937410	-	2	4786	124
LNC_000378	XLOC_022383	antisense_lncRNA	Novel_lncRNA	chr16	9882239	9882843	-	2	478	46
LNC_000379	XLOC_022429	lincRNA	Novel_lncRNA	chr16	19562911	19565575	-	2	2272	94
LNC_001084	XLOC_061250	lincRNA	Novel_lncRNA	chrX	11432263	11461444	+	2	3686	141
LNC_000988	XLOC_056076	lincRNA	Novel_lncRNA	chr7	13705413	13707144	-	2	1658	194
LNC_000370	XLOC_022178	lincRNA	Novel_lncRNA	chr16	69459514	69467235	+	2	4776	189
LNC_000371	XLOC_022178	lincRNA	Novel_lncRNA	chr16	69497083	69505860	+	3	1462	156
LNC_000372	XLOC_022192	lincRNA	Novel_lncRNA	chr16	70672613	70683625	+	2	4668	163
LNC_000373	XLOC_022239	lincRNA	Novel_lncRNA	chr16	73130035	73136064	+	3	1658	166
LNC_000374	XLOC_022247	lincRNA	Novel_lncRNA	chr16	73178561	73198480	+	3	16997	219
LNC_000375	XLOC_022247	lincRNA	Novel_lncRNA	chr16	73178561	73198480	+	3	16999	219
LNC_000376	XLOC_022247	lincRNA	Novel_lncRNA	chr16	73181491	73198480	+	2	16891	219
LNC_000377	XLOC_022378	lincRNA	Novel_lncRNA	chr16	8850903	8855520	-	2	4514	148
LNC_000473	XLOC_029617	lincRNA	Novel_lncRNA	chr2	134393695	134396694	+	2	2369	153
LNC_000472	XLOC_029603	lincRNA	Novel_lncRNA	chr2	132775417	132786914	+	3	1224	114
LNC_000471	XLOC_029594	lincRNA	Novel_lncRNA	chr2	132427645	132434555	+	2	6835	171
LNC_000470	XLOC_029579	lincRNA	Novel_lncRNA	chr2	131965541	131967870	+	2	1968	130
LNC_000477	XLOC_029754	lincRNA	Novel_lncRNA	chr2	14175489	14182073	-	2	2044	115
LNC_000476	XLOC_029703	lincRNA	Novel_lncRNA	chr2	8147098	8150904	-	2	3732	102
LNC_000475	XLOC_029643	lincRNA	Novel_lncRNA	chr2	135401551	135404019	+	2	1709	139
LNC_000474	XLOC_029643	lincRNA	Novel_lncRNA	chr2	135386269	135404019	+	4	2213	139
LNC_000572	XLOC_034243	lincRNA	Novel_lncRNA	chr22	55011322	55012794	+	2	1325	124
LNC_000573	XLOC_034309	lincRNA	Novel_lncRNA	chr22	56708379	56711407	+	2	2368	155
LNC_000479	XLOC_029754	lincRNA	Novel_lncRNA	chr2	14178055	14182382	-	2	1229	90
LNC_000478	XLOC_029754	lincRNA	Novel_lncRNA	chr2	14175489	14182244	-	2	2219	115
LNC_000576	XLOC_034401	lincRNA	Novel_lncRNA	chr22	6342471	6346668	-	2	4127	130
LNC_000577	XLOC_034417	lincRNA	Novel_lncRNA	chr22	6849472	6855996	-	2	6448	173
LNC_000574	XLOC_034316	lincRNA	Novel_lncRNA	chr22	56785274	56786526	+	2	921	98
LNC_000575	XLOC_034356	lincRNA	Novel_lncRNA	chr22	576767	579708	-	2	2403	238
LNC_001012	XLOC_057590	lincRNA	Novel_lncRNA	chr8	62425454	62434725	+	2	8843	112
LNC_000982	XLOC_055704	lincRNA	Novel_lncRNA	chr7	105050360	105052389	+	2	1956	152
LNC_000981	XLOC_055662	lincRNA	Novel_lncRNA	chr7	98806409	98850576	+	3	769	67
