# Supplementary material for: Integrated analysis of coding genes and non-coding RNAs during hair follicle cycle of cashmere goat (Capra hircus)
Source: BMC Genomics. 2017 Oct 11;18:767. doi: 10.1186/s12864-017-4145-0 (PMC5637055; doi:10.1186/s12864-017-4145-0)
Supplement: Supplementary file 3 — The sequence of lncRNA. (TXT 2937 kb) [file 12864_2017_4145_MOESM3_ESM.txt]

The sequence of lncRNA
>LNC_000001
gcagaaaccaacacaaaatggTAAAACAATTTTCCaccagttaaaaaaatttttaaaggaacaatACTAAAGCTATTCCAATGCCTTTTGTATCCAAAGAGATATCCACGTTACTCTTTGCATTTTTTCCGTAGAATTCTAAAACTGGCATGACGAGGTTTCCTGACATCTTTAAAACATTGCTTTCTAGAAACATGTccgtttatgtatgtgtgtactgCTCACTAGCCTTCATTTAATTGccatactttgaaaaaaatttgttctggaaggaattgttttattttttgctttgagaccaatattttgggtttttgtgtttttattcatTATGGAATCTCACCTGTGTGTCCTCCGATGGATAGTCGATAGACTCAAAGGGATCATTCCGCAGCTGTG…
>LNC_000002
AATCAGATGAGTCTGTTCCTTAGGCATCCAGGCAACTTGTAAGTAATTAACTAAAATCAAGAATGAAGGACTGGGCGCATAGCGTGTCAGGAAAATCATATAACACTAAGCCCAGCAACAACAGGTCTATTTTCAAAAGAATGGCCTTACATcattcttgacttcatactttttcAGATGTTTATCGTAGTCTTCACACCAAAATTGGGCTAATggttcctctgtttgcaagtgaAGCTTCAGCTACAGGCACTGACTTGGAAATCGG
>LNC_000003
aggaaagtccctgaacatacattttcagttctcatgggtatatgctcaggagtggaacTACTGGATTATATAATAGTGTATAGCATTGTGAGGAATTGCCAAACACTCTTCCAAAGCCATTGCACCATTGTACAATTCTACCAAGGTTCCAGTTTCTTGACAACTTTACAAACACTTGTTATAATCTTTTTGATTGTAGCCATGCTAGTGAAGTGGTGtgaagtggttttgatttgcattacccTTATGCCTAATGATGTAGAGCTTCATTTTCacgtgcttattggccatttgtgtatattctttggagatatgtctgttcagatcctgtgcctgtttttaaattgttattgatCTTTTTATCGCTGAGTCATTAAgagttttttctattttctgctt…
>LNC_000004
AGGGTGTCTGATGATAATCTTTCTAAGCAAGGCTTAGTAGGGAAGATGGTACACACTGTCTGAAAATTTCTGTCTCACTTCCCCTGTGTGTTTTCATTTAGATATTTTCTATTTGACCTAGAAAATGTGGTCAAtctaaattcttaatttttacgATGGAAGGTTAATGTTCCCAATGAAGTTTGGTTTGTCAATGCCAATGTATATCAGTTAAATGAGAAAGTAAAGAAAGGCTGAAAGTATGTAAGTATGTAAGacttatagacatatatatacttattatgTACACAgttaagtataatatatataaacattcctTGTGTTCGTGCTATGTCAAAACAAAAGTTTTCCTTGATTCTTAACTGCATTCCCCCCCCTTATCTTACTCATAGGAATTCA…
>LNC_000005
AGGACTTTTCCCCTGTCTTCTAATTGCTCTCTAAGATGGAGAAGTAGACGGGACAGGAGACTGGAAAATCAAAGGCGACTGTGATTTCCGGCCTCAGTTCAGGAGTGTGGTGCTGGCACCATGGAATATCAAAGGCGACTGTGATTTCCAGCCTCAGTTCCGGAGTGCGGTGCTGGCACCGTGGCCATGTGCCCTTTTGCACGCATGACAGAGGCACattccccttcctttcctctggGAGAGACGACCAGAACACGCTGGTTTAGTCTGTGGAGCTCGTGTGGTTTCTGTGCCCTCTGGTGTTTGTGCCGAGTTCTGAAGCTTCTTGGAGTTGAGGAAATGGGTTCCGAGTACAGATGAGCTCCTTTTCCAGTTCCTCACTGTTTTCCTCCCCCCTCT…
>LNC_000006
CTGAAACAGTAAAGTCTCCTGGCAGCCTAGAGCTCTTGAAGGGGGCCTGCAGTCATCCCGGCGATGTGGCCTAAAGCCTCCTTTAGCtgtcctggagtttggtcaagtCTCTTAGGGCTGAGTTTTAATAGCGTTGTTATGTGCAGAGTTCTGCGGTTCTTCAGAATGACTTCCGAGGTTAGACCAAAGGACCAAAGTCATAATGGCAGGACTGGGGGCTTTCTCAGTTATCTGACTAGCAGATCTGCCTGTAaagcccctgggtcgggaagatcccctggagaagtgaatggctacccatactctagtattcttgcctggagaattccacaaacagaggaggctggtgggctacagttgatggggttgcaaagagtcagacatgactgagctactaac…
>LNC_000007
CCAAGGGTGATGGTATGGATATTTTCTGGGGTAAATCATGAGGAGATGTTCAGCTGTGTTTTGGGATGGAGAGTCTGAGGACAGGGGCCCTGGGGAGAGAGAGCAGagtaggggtgggggaggtgaaAGCGTGGGGGCAGGGACAGGGGGATACTAGTACAAGCGGAAACAGAAGTGAAGAGACACAAGAAGAAGAGCTCCCCTTCTGGACCGTGCTTAGCTCTCCGTACATATATGCATAATGAAGTGTTTGAGTACTCATAGCAACACTGTgagGCAGCTGAGGAGCAGAGACCCACAAAcattaatggatgaatgaatCTGCATAAAGTCACCTAGCGGGCAAGAGCTGAGTCAGATTGGTGCCCAGGCCAGAGAAAAACAGCCAGGTGTGGTTAT…
>LNC_000008
tttttaatcatttgtatCTCAGAACTTAAATTAGATGTCTTCTGCACGGACTGTGTGAAAGAAGATGCTTTGCATATTTGCTGCACTGCATCAGCATCTTActaaaaatgtgaaatgaaaggACTATTGTACACTGAAATGCTTAAATGTTTCTGAAAGCACAAGGTGATACTCATTTTTGATGGTCTTTCCATTTGTGCTGGTGTTGGCCTCTTTGACACCTGTCATCAGTATTTGGAGGGTGAGAAGTGAATGTAACAGATCTCTTTCCCCAAGTTGCTGTTACGAAAGAGGATTCTGCCGAGTGTGCACACAGTTACACACGTTAAAGCAGATCTGGAGTCTGAAGTAGCTAAGCGG
>LNC_000009
ACCAGCTGGAGCCCCCCAGCCTGGGGCCGTCCCACCAGGGGTACCCCCCCCTGGACCCCATGGCCCCTCACCGTTCCCCAACCAACAAACTCCTCCCTCAATGATGCCAGGGGCAGTGCCAGGCAGCGGGCACCCAGGCGTGGCGGGTAATGCTCCTTTGGGTTTGCCTTTTGGCATGCCGCCTCCCCCTCCTGCTCCATCCATCATCCCATTTGGTAGCCTAGCCGACTCCATCAGTATTAACCTCCCCCCTCCTCCTAACCTGCATGGGCATCACCACCATCTCCCGT
>LNC_000010
GCCACCCCTGACTTTAACTCCTGTGGTTGAAGATCCACCAGAATCAGACAAAACAAGCTGGGTGCTGTTactaggagaagggaaagaacTTCCAAGGAGCAGAAAAAGGATTTTATAAAAACCGTCCTCATCTTATTGATTTAAACATTATGCAGGTAGCAAGTAAGCGAATGCACTTGTGAAAAACCAAATAACGAAGAGTATAGAATAATACCTTACTTCTTACCTTACTCTCACCCCTAGAGTGCTGTTCCCCTGAAGTAACCACTGGCAAGTTTCTTTTATATCAGAAGAAATACTGTGAGGTAAGCAAGTGAGCAGGGCCTCCTAGGACTGCTCCATTTCTATAGACCAACATTATAATGTCAGTTATGTTTATCAGCCCATTTCCATAAATAG…
>LNC_000011
CATTGACAGATTTCCTGACATGGATGGAGAGGTGGGCGCCTCGTTTCTTGGGCCAGGAACTTGGAATCGGATCAGCTGGGTAGTTCTGGCTCACGGTCTGTTCTGAGGCTGCCGTCAAGATGCCGAGCAGGGCTGCACTCATCAGAGGGTCGACCGGGGCTGGAAGATCCACTTCCATGATGCGCAGTCCCctggcagcaggcaggatctcACATCCTCACCACACGGGCTTTTCATGGTGGTCAGACTCCCCCAGAGGGAGGGACCCCAAGAGAGAGGGATAGAAGCCACAATGTCTTCTGTGTCCTCACTGTGGAGGTGACATGCCCTCACTCTGCCACCCAAACTCACCCTGTGTCTTTATCCTCAGACCCCTGCTGCAGGAGGCCCCCAGGAGGT…
>LNC_000012
GAGACTGTGGGAGTGCTGTTTTCTTTCAGGGCCAGCAGATTTCCTCAGATGTTACTGGGCTGCTCTTTGGAAACCAGCCTCATTAATCCTGCTCTGATGCCAAGAGGTAGCCCAGCAGCTCACACCTTGCCTTGCCCTGAGCCACTTTCTGTTCTGGCCATCTCTGACGCCTTATGCCGAAGCTGATGTGGCTCAGCACCAAGTTCAGGCACCAAGAAGGTGCTTGTTAACTGGCAGTGTGGGAAAGGTCTCCTCTCTTTCACTGTCTGTATAACGTTACTTCTTTCCCGGGCAGGGGTTAATTTGTTGAAAATGTGTGGAAGAGTTTTCACAGTTGGGGTGGGGGAAACGCGCCAAATAGAAATATGAACTCTTCTAAGGTGCATTCAGAGACACTTC…
>LNC_000013
CCGCTTGCAAGCCTGAGACGTCCCGGGTGCCTTGCCCTCCTCTCCCCGCCTCCGCCTCGGGTTTAAGATtaattaaaagaagaatgaaCAGTAATCCTTGAAGATAACTGGGCAGATTTTTCTTTAGGTTTCATTTTTAATCACAGAAATTCAAGTGGATTCAGAGTCTCTTGTTACTGGTGTGAGGGTTTATTCAAGCCTTCATTTTGTTCACACAGACCAACAGATCATTTTTAGAGAAGATATTCC
>LNC_000014
gaagaatctttgctttttccctcttcctccatTTGCATTCTTTGTGAGATtaattaaaagaagaatgaaCAGTAATCCTTGAAGATAACTGGGCAGATTTTTCTTTAGGTTTCATTTTTAATCACAGAAATTCAAGTGGATTCAGAGTCTCTTGTTACTGGTGTGAGGGTTTATTCAAGCCTTCATTTTGTTCACACAGACCAACAGATCATTTTTAGAGAAGATATTCC
>LNC_000015
CTTACCCACAGGCGGTAAATATGTTTTGAAAACATGTAACTCCTAAGTTCAATATCAACACTATATCAATCTCAGGAAAACATAGTTAATTCAAGTTACGCCCTACAGTAGCCCACTGGGCTAAATAATTCCAGGTCCCACATATAGATAAGATATGAAATGGGGTTGACAGCATTATTTCAAAGTATTAATGATGAGAGAGAGGAATTCTAACAAGTCAAGTCCAAGACCATGTATGCCCAGGTGTTTGTGGGTTAAGTGCAACCTCATTACTTGCAGGATCAATGACCTTGATGCTTATAACAGTTTCTGTTTTTCATGTACTCAAGCTACAGCAGACCATATCACCAAATGGAGAAGAAATCAAGGCCCGATGGAAGATCTTTGATATTTGCCACA…
>LNC_000016
GcgtgtttagttttataagacatTGTTGATCTGTTTTTCAGGGTAGATAAAAGccttttacactcccaccagcagtgtatgagggacAATAAcatgaattttcaaaaaatgatcGTATTTGAcgtgctttatatttttatgtgtatattggaattgatatttttgttctTGTGTTCACTGAACACAAATGCCCACTTATAaaatcatttcttcttcttaaCTAATATTTATAGCCCAGAAAGTCATTTCTTCTTAACGAATGTTTATATCTCTCTTTCATCCTCTGTGGCCAGCTCTTTCATATCAGACATTGAATTACTAggagtagattttttttattatgagtaGATGTTTTTATAGACGACAAAAATCACCTGAATAAGATTGTTAGGCATTTGC…
>LNC_000017
ggcctGGTGGGTTCTCAACAGTCCCTTGGCCAGTCCCAGGGGGGCAGTAGAAGACTTGAGATCTTGGTATATGTGcagtgtacctgtgtgtgtgtcaaCGTTTGTGTTCTCGTGTCTCTGCCATGGCTGACTCCTGGGCTCCTTGGCCCCGTATGGACCTCATGCCTGGCCATCCTTGATGAGAATGCAAAGTTTACCAAGAATTAATCCGGACAGAAGGAATGCCGTTCTGAATGCCTGACTGCCTCGCCCCGAAGGATGGCCTCGGATGGGCGTTAGAGGCACAGCGGCCCCGGGCTCCTGTCCCGTCCGTCTGTCTGTTATCGTCTGTCTCTCTTGACATCACCGCAGCTCCACCCCCTCCCGTCCCAGCCCCCAACGCCAGCTTCCTGCAGGCCC…
>LNC_000018
ggagaggcctGGTGGGTTCTCAACAGTCCCTTGGCCAGTCCCAGGGGGGCAGTAGAAGACTTGAGATCTTGGTATATGTGcagtgtacctgtgtgtgtgtcaaCGTTTGTGTTCTCGTGTCTCTGCCATGGCTGACTCCTGGGCTCCTTGGCCCCGTATGGACCTCATGCCTGGCCATCCTTGATGAGAATGCAAAGTTTACCAAGAATTAATCCGGACAGAAGGTAGGCTGTCCAGGGGTGGAAGTGACTGCCTCTTCCTAGTTTGGGGAGTAGAGTTAGGGTTTAAAACTTGGCCCCTGCCTATTGCTTCCTGTTTCCTCCATTTCACTAGGTGTTGGAAGGCCTgccttcatttggaaaaaaatgaatgagatcaTGTCTAGGGTGGATCATGAAC…
>LNC_000019
GGCATACCTGCGGTGTCCACAGAAATGTGCCCACCTTTATCTCAAGGAGGGTTTTTCCTCAGTGTGTGATGCAGAGAAGTTTGCTATTTATGATCCAGAATCTGGGCAGCACCAGCAAAAGGCACTGGTTCAGAGTCCTATCCTAGTCACTATGAGAAATCAGATGTATGCCCAGAGCACAGATGTTTGATTAAATGGTCAgcttggggtgggatggggtgccAATGGGcaaaaaaggaattttaaggCAAATAATGGTCACATTTAAGAGAATGCCTGGAAAAGGTGAATTTGGGGATAGAGATTTTACCACGGGAAGGAGGGGtaaggtgggaaggaggctttAGAAGGGGAGTTCACAGGCAAGTAGTGGATAGAGGAAGGCCTTGGACACAGCAA…
>LNC_000020
CCTTGAGGTATGTAGGATCTAGTTTACTTGACTGGGGATCCAACCTGGGACctctgccttgggagcatggagtcttaaccactgaaccaccaggtgtgttttttttaaaccacttaaaaatgtaaaaaccagggacttccctggtggtccagtggctaagactccagtctcccaatgcaggggccctgggttcagtcctgcTGAGGGggctagaccccacatgctgctaAGAGTTTGCATACCGCAACTAGTCATAGCTAGGTAAATAATCTGAACATAAATAAAGcgagtgtttttttaaaaaaatgaagccaaGGAGAATGACAAGCTATAACGCATGAAAATTCCATCAGTTTCATTATACACAATTAAGTTTCCTTGGGACGCAGCTGCACCCAC…
>LNC_000021
aaaataaataaattaaaaaaaaagagaatattccAAAAACAATCTTGCTTGACACTTTCTGTTAATAGGTATGCAGCAAACTGGtgccaacagaaataaaaggggATAGAAGCATCGAAGATAACTGTACGTTCTAAGTGTCCTAGTAACCGGCAGAGCTGTGGTGTGGCCAGCGAGAAAGTTGGGAAGAAGAAACACAGAGTGGAGGAGGAACAGGGAAACACGTTTGGGGCCAGCTGATCATGGCTGATTGGACACAGATGACCAACATGCTCAAGCTGATAAATACTCAAGCAGACACCAAGACTGTAAGAGCAGAGaaaagtttgctgacctccTGAAAGACCCTTATGCTACTCAGGGTCTCCGTTTGACTGTCTCACCTGTGAATTTCTCCGT…
>LNC_000022
CCAGATCCCAGTGTTTTTATGAGGACCTCGATTCCTGGCTCAAATAGAGGCTTGTttgactcagaggctgggtcaggagtcaTCTCCCTGAGTTCTGTTAATGCgtgttgaaaagctgagagcagaGTTACATAACTAGTGAATTCCAAGGCTTCAGGGTCTATAACGATGTCTGTGCATAAGAAAGGCCTTCCATAACTACATTCAAAGGGTGACAGTCCCTCCTTTTGGGGGGCAGTTCAAGGCCTCATTCAAGCTATGGGTAGGACTTTAATCGAGttgtcctgtgtctcttgagttaaTTTGCACAGGTGTCTTTTGATAATGTCGTAGGATTTTTCAACCTTTCCTAAAGATTGGGGTCTtcaggaacagtgtaagtgatattttatttctaga…
>LNC_000023
tcTCCTAAGGCGAGTTTGTGACAGTCAAGCATTTTGAGGTAGTTACATCAATGCTAGAAACAGTTCTTATTAGTGTCTGTTCAGATTCTGTCTGTTTTGCTGGTGACACTCCAGTAATTATAGTTACACTGGATTTGAGCTGACATTTTCTTACTGACAAAAATTTTTTCAGACTGCATTTGCTAATTGGTAGCTTAGGGTGAGCCACTGTGCTGGTAGTGAGCTTAGTGTCTTCTTTTACTTGATCTTTAAGTGGGCTTTCTGgaaattcttcttcttcttttatgaCCTCTTGTAAAACAACTTCATCTTCATCAGAAGCTaagctttcttctttattttctaaattttcttgacTAATATGAGTTATTAACCGAATGATAAGATCTTTTTTGCTTT…
>LNC_000024
ggggaaaccactaaaccattcagTCTGATGGCAGCTATGAACTCAGTTTAACATCACTGACTGAGGAGACATCTGACAGCTCACTGGATATCTCCAGACCCCATCTGAATGGGTCTCCACTCCGTGCTGCCTGCCCCATAGCTGTCAGGTTACCCAGCATAGGAAAGTGTTAGAACATTACCAGCTGCCTTGGAGACCAAGCACAACAAGCTCCACTCTGGTTCCCTTGACAATCTGTATTAGGtactgatctttttctttttcacataatgtaccattatattttgcatttatatattgGTATCACACTCTTTTATAGACTTGATGTTTTACTAATGATGTATAATAACTTTCCAGTATTC
>LNC_000025
GTTCAACTAAGCCCCGCAGGCTGCCGCCTCCTCCGTCTTTcgttttcctttctgttccttcCAACTGAGGCCCCGCCCACAACTTTTGAGGGTGGGCGGGGACATAATATAGGCAGGGACAGATGAGTGCCTAGCCAGGCGCGTCCGTGGAGTTGTCACAACCGGGTTAGAGACTGCATAACCGGACCGGCAGACACCATGATCACGCTGTTTAGGCGAAGCTGCGGGGTACTGAGAAGTCTTTCTCGTTTTGACTGGAGATCACAACATACAAAAACTGTCGTACAACGTGAGCCAGGATCAGGATTTAGTTTtggtatatattttgttttgtgttttgactTTAAACTTgtatttgtcatatatatatgaaactttttaaaaaagactttctatttc…
>LNC_000026
GCCCCTCTCTGCGGCCGCCGCCATCTTGGAGGGAGGTTTAATGTGCTCTAGGTGCCTGAGGGGACGCAATGAGTTTCCCTGAAAAAGCAAATCTTCCCGTCAATCCTTTGAATTCAGTCGACGAGCCCTGTTGGGTGAAGACCGGGGCTGACAGCCGTGCGGAGACCACCCGGAGGGCGAACGGTGGCGGAGGCGGGGACTGGGCGGACTGCAGACGCCCAGCCCCGAGATTCAAGGGTCACATAGCAGGCTGAGCATCTAGCAATGTATTTACTGCTTTGGGAGTAAACAGAAGTAAAAGAAACcttgaataacaaaaacaaagaaaacttgaaCGGAAGCCAAGCTGTCCTTTTACCTATTCTCAAAGTTAGACCTGACAAACCGCCCTGTATGATT…
>LNC_000027
ATGCAGTCTCTAACCCGGTTGTGACAACTCCACGGACGCGCCTGGCTAGGCACTCATCTGTCCCTGCCTATATTATGTCCCCGCCCACCCTCAAAAGTTGTGGGCGGGGCCTCAGTTGgaaggaacagaaaggaaaacgAAAGACGGAGGAGGCGGCAGCCTGCGGGGCTTAGTTGAACGCATGCTCAACCGGCAACGGCCCCTCTCTGCGGCCGCCGCCATCTTGGAGGGAGGTTTAATGTGCTCTAGGTGCCTGAGGGGACGCAATGAGTTTCCCTGAAAAAGCAAATCTTCCCGTCAATCCTTTGAATTCAGTCGACGAGCCCTGTTGGGTGAAGACCGGGGCTGACAGCCGTGCGGAGACCACCCGGAGGGCGAACGGTGGCGGAGGCGGGGACT…
>LNC_000028
CAGCAGGTGGCTGGACTTcaccggtggctcagagAGCTGTCTCCCCTCGCCAGCACCCCATCCTTTCACTTGGTTTCACTTGGAGAGAAGCCCGCAGGTTCCCATTTCTGAGCCACGCCTCCGCGCACGTCCTGTTTCAACTCCTGCAGAGCCCCGTTTCCTCCCGCAGATCTCCCTGCTCGGCCTCCGATGGGCGGGCAAGTGAGCTCCGCCGGCTCCTTCCGCGGCCTGCCCTGCGCCTCCAAGGCGAACGCGGACTGGATGTCGGCGCTGT
>LNC_000029
tctccctggtgGGAAGACGAGGCACAGAGGCTCGGGAGCGATGTCAGGGGCCGCCACCCAAGTCCTgtctccagAGCTGTCTCCCCTCGCCAGCACCCCATCCTTTCACTTGGTTTCACTTGGAGAGAAGCCCGCAGGTTCCCATTTCTGAGCCACGCCTCCGCGCACGTCCTGTTTCAACTCCTGCAGAGCCCCGTTTCCTCCCGCAGATCTCCCTGCTCGGCCTCCGATGGGCGGGCAAGTGAGCTCCGCCGGCTCCTTCCGCGGCCTGCCCTGCGCCTCCAAGGCGAACGCGGACTGGATGTCGGCGCTGT
>LNC_000030
CGGCCTTGTTCGAGCCGCAGAAGCAGAGGGTTTGCCGGGGTTTGCCTCTTGTGAGCGTCTGGTTCTTCAACGCGGTGTCCTCTGCAGCTCACTTCTAATGGGGCCGCTGACCGCACAAAGAACCCTCCCCGAGGGGGCGGAGCTGCGGGCCCTTGGACCTGGGCTCCCTTCAGGTCCGGCGAGAGGCCCCAGCCGGCTAACACGCGCTCAGTTTTTCTTGCTGCTTTGAGTTTGGGTTTGTGAGTCTGGGATTAAACTTGGAAATGAGACCAGGAATCTCGGTGACTAGGTTTCCTCCCCAGACAAAGCGTCACAGAGGTCTGGGCTTTCAGCAGCGGTTTGGGGAGAAAGTTTTTGACCTGCTTGTAGTTCTGTGTCAGCCTGTGTTGCTCACGCTCT…
>LNC_000031
GAAAAACACACAGCCTGAATTACAAAATTCAATAGTGTGTGTGAGTTAGCAACAGGGAGGGGAGACAATAATGTAAAACTAGGAAATGACTCATCATGGTCAGTAGGATCAGGAAGCCCTTCCATACATAGTCCAGCCTGTTATAAAACATAATGTTCTACCAACTGACCTTGAACAGAGTAGGCAAGATGTTAAAAGGCCTGGGCTTTTCgtaggaggagagggagagtTACCAGGGACTGATGGTGTGCCAGGAACAATGCATAGGAATAGGGTCATGTTCTCCATTGGATAGAAATAACTGTTGTATGTATGATTAAAGAAGAGTTACTCTTATTTGTGGAAATTGAAGACAGAGCTGTCATGGTCTTTGTAGACCGGGATCTGAGGAATGGAGTC…
>LNC_000032
GCTGGACCTCCTGGGAGTCACTTCCCAGGGACACATAGGACAGAGTCCTGAGCATCCTGAGTGCCTCACAAGGCGGTCTGAAGCGGTGGCCCCTCTGCATATCAGCGGAGAGGGCAGCTGTATCATGTGTCTGTATGAGTCTGTACAAGGTGACCTTGCATGCAGAAAAGTAAATTTGATGAAATGGCAGATGGCCTCAGCTCTAATGttcgGATCCACGCAGAGGTGGAGTCTTTCCTGCGGATATTTGTAAATGCTTCCGACAGATCCAGTTATGTGGCTTTGTGTTCTTCTGGAGTTGCTCCCATGACGTTGATCGGGACTTCATACACTTAGGAAGGGTATTACATTGTTTTCTGTGCAATGGTGCGGAAACAGCTAAAAAGCAAGTGAACGAGC…
>LNC_000033
GTTCCCCGTCTGGGTGCCCTGTCCTGGCACCACACAGCCCTGACCATCTCACTTGAGAGTCAGGCCTTGGGCTCTGGTGGCAGGTCTCCCCGGGCCCTCCCTCCCCTGGAGCCATGGGCAAGCACTCCCATTTCTGGCTTTGTTTTCTCATCCAGAAAATGGGGCTGATTCTCTAGGGGCTGCTGTGACTTTAGCTCCTACGGGATGGATGAAGCAGCGGGCCAGACGCACGGCACGTGACTGCTGTTGCTCTCATTGTGTgtcagaaaggagagagaaacagctgGAGCAATAAGTGtgcagaaggggagggagggagacacagGCAGAAAGTGGGAGGATCCTCAGGGTTAGATTTAACTGCAGATATCAGcttaaatgaatgattttttaaaaagt…
>LNC_000034
GGGGGACTTGTCTTCGCTCTTTCGGCCTTCAGCTGACGGGATGAGGTCCACCCATGCCACGGGGGGGTCTGCTTTCTATCGCTTTGTCTACTGTTTTAAATGTtgatctcatctgaaaaatgcttTCACTGCAACATGTGACTCTTTGACCAAACACCTGGGCACCGCGGCCTTTCGAAGCTGGCGCAGAAACGTTACCGTCAATGCACGAAGCCTGGAAACTCTCCCGGACACAGGCTCTGCCCTTATGCCCGAGCATCCTCCAGGGTCTGGGGAGGTGTGTGTCCTGGGCGGCTGGCAGAGAGCCACCTGCCTCCAATCTGGGCACCCTCCCTGCTCAGTTAGGGCTGTGACTCTGCTTCCTTCCCTGAGGACAGCAGTCGCTGAGGACAAGCCAGC…
>LNC_000035
TGATCACAGGTGAGCCCGGGTGCTGGCCTGGGAGATCACAGGTGAGCACGGGTGCTGACCTTGGGTGATCACAGGTGAGCCCGGGTGCTGGCCTGGGTGACTACAGGTGAGCACGGGTGCTGGCCTTGGGTGACCACAGGTGAACGAGGGTGCTGGCCTGGGAGATCACAGGTGATGAGGACACTGGGTGATCAGAGGTGAGCGAGGTAATGATAGCACCTGGCTCCGTGGGACCCGCTCCCCCACCTGGCAGGTTGCACTGTTCATTGTTCTTCCAATTCCTCAGAAACCAGGGTCCCTCCAAAGTAATCCAGGACTTGTAACAAATGATGCCAAATTGTATCTGAGATGAAAATGTTAAATGTCACAGTGAGATTCAGGGAGatcaattttccttca…
>LNC_000036
GGTGAGCCCGGGTGCTGGCCTGGGAGATCACAGGTGAGCACGGGTGCTGACCTTGGGTGATCACAGGTGAGCCCGGGTGCTGGCCTGGGTGACTACAGGTGAGCACGGGTGCTGGCCTTGGGTGATCACAGGTGAACGAGGGTGCTGGCCTGGGAGATCACAGGTGATGAGGACACTGGGTGATCAGAGGTGAGCGAGGTAATGATAGCACCTGGCTCCGTGGGACCCGCTCCCCCACCTGGCAGGTTGCACTGTTCATTGTTCTTCCAATTCCTCAGAAACCAGGGTCCCTCCAAAGTAATCCAGGACTTGTAACAAATGATGCCAAATTGTATCTGAGATGAAAATGTTAAATGTCACAGTGAGATTCAGGGAGatcaattttccttcaattttgcA…
>LNC_000037
GTTGTGCTGTAGCTGCCGGGAGAGTCAAGTGGCCTGAGTCCACATTAATGAAGATGGAATACAGAGGCGTCTACACTGATCGTTCCTTCTTCTGCTATTTGTTGTGTGCCTGATAGATGATGCTCTATTTTTGCATCTGTGAAACCTCAGTGAACTAACAACAGACACCCTTTGTTGGCCTCGTGCAGTGTGTTCTGGTGAGGGGGCAGAGTGAGCCTAGTAAGTGAGGGAAGTGTCTGCCTAGAGATTGGCAAGTGCTCTGAGGAAGGTGACACCGAGTATAAGCGTGTGGGTCCAGGGAATGTGGCTGTCTTACTAGGGTGGTCAGTGTAGGCCTCGTGGAGGAGATGATATTTGAG
>LNC_000038
GGGAGAGCGGAGGTCTCAGCCCGAAGCTCGTCCTCTCGACCCCTGGAGGCAGCGCCGGCCCCCGCTCCCGGAAAGGCCCGGTTCTCTCCCCGGTCCTGGGATTCTGGAGTGCCCGTCTGGCTCCTGAGACCCTCAGGCTCCCAGCCGTTCAGTCGTCGCGTCTCCTCAGggcgtcttcctgacggagggatcgaacttgggtctccaaCATtggcagcggattctttaccgtttgagctaccagAGAGGTCCTGGTTGGTAGCGTTCActcagagaaacacaaacacgTGTATAATGACATGCAGCCATAAAAGTGGCAGTTTTTGTCACTTGGGGCCACTTGGATTAATGTAGAGAATATTACGCTAAGTGAATTAAGGCAGATAGGAAAAGACTGAT…
>LNC_000039
GGAAGCGGAGCGCGGCGAGTGGAGGTCTCTCAGCTCAGCggcgtcttcctgacggagggatcgaacttgggtctccaaCATtggcagcggattctttaccgtttgagctaccagAGAGGTCCTGGTTGGTAGCGTTCActcagagaaacacaaacacgTGTATAATGACATGCAGCCATAAAAGTGGCAGTTTTTGTCACTTGGGGCCACTTGGATTAATGTAGAGAATATTACGCTAAGTGAATTAAGGCAGATAGGAAAAGACTGATTGTATGTgctcgcttatatgtggaatgtaaaagtGTGAAACCACTAGTAGCAGACagtgggctgggaggtggggaagatggggagatgttggtcaaaaggTAGAGACTTTTGAGTTGTAAAATGAGCACG…
>LNC_000040
gcatAGTTGTGGGATCATGGGGCCTGTGGACCTGTTGACAAAGGCGGTCTCAGCTCTGGCTGGAGGTCCTGGACGTGGGCTCATGGCTAATTGTGGGCTGCGTGGAATGGTGGGCATGCCATAGTGTCTTAGCTCAGTTTTCCTGGGACACAGATGCTGTGACTGAGGTTTGCATGACTGGGTTTAATTGGAAATCTCGTGATCACACCTGTGGAAGGAAGGCTGTGGGATTGGGAGGAAGAATGTTATCCTGCAGTGTGTCAGAAGCAAGGCCTGAGCTGAGCCCACAGGGAGGTCTGGGTGCAGGAGGATGGGCGCAGTGGTCCCAGAGAAGCAGGGTGTGATCCAGGAGGTGCCCCACAGCACCCCCTCCACACAGTGGGTTTTTTGTGGTCTTTA…
>LNC_000041
aaaaattccttACTGAAAGGTGGAGGGAAAGCTCATAGatctaagatttctttttaaagcagacTTACTAATTCTTCCTGTTCTGAGCTGTTCAGCTTTATATAGATTATTGACTTGCTCCTGTGGGAAGGTCTGTGACTGCTGAGCTTTGCAGCTCACGCATGTGTCAAGGACAGTGAcatcatcttttttttattattattatttttggtggTGTCACATATCTCTTGgggccttagttccccaaccagggattgaaattggctcctggcagtgaaagcgccaagtcctaactactggacctccagggaattcccgagAGCTCAAGTTCTGTTTCCCTAAAACAGAGCTGGATGACATGAGTCTCTGTCCTGGGCCAGAAATGGTCATCAGGCACTC…
>LNC_000042
TGTGAAACCCTCGGTGGCTCAGGTGCGCTCTTTGTGGAACACCTGCTTTCCCAGCAGGACCGCTAGAGCAGCCCCCTGAGGGCCCCCCAGCTGGCCTCTGTGGGCCTTAGACCCGCCTCCTGGGGTCGTTGGGTGAGTGTTGCGCACGCGTGTCCGATCTGTTGGCTTCTGGAGAACAAGCTTGTGTGAGAAGTGAGCAGCACTGTGAACGCGAGAAAGGGCTGCCTTGAGCGTCTCCAGAGGCTCGCCTCGAGTTTTGTATTGACAGCTCCCACCCTTGAGTACAGCAGGTTGCACCTTCAGGTGTGGAGTGAATGGACGTCCGCTGGGCTGACAGATCCCAAGGGGTGGGAGACGGCTGGGGGAGGGCAGCCCTGGTCAGGGCTGCAGTGAGGGGCC…
>LNC_000043
CCGCCTCGGGGCGCAGTTACAGCGCCGGCTTTCTCCCACCGGAATTGACAGTTCGCTTGAGCAGGCCAGAAGCAGCCTTGGGGAGTAGGCGACGCAGAAATCGAGCCCCAGAAAGACGAGAAGGAGTGGGAAGGGCCGTCACCGCCAGCTGAGGCTTGGAGAGAGTGAGCCCCCACCGCGCAGCGGGGTGGCCCTCGTGCTAGGCTGAGTCGTGGGATTTCATGAGACGGTCATGCAGCGAGGGCGAGCGGGGGCGGCCAGTCAGTGGTGGAAGTGCAGCGCTGGGGAGGTGAGCCTCTGTTTGGCACAGGGCTTGCCTGGACGTGCTGAGAtgccagagttgggaagatccctcgatttccccaccctcccaccccaggcGGATCAAGAACAGAGGAG…
>LNC_000044
AGAAGACAATAGAATCCCCCTTCAGCCTTCAGCCCCTTGGAGTGAGGCTTCTAACCCAGAATTCCCACTTAGATACCATCTTCCTATTCGTCAGCCCACACCTCCCAGGCCAGGCCTTGCCAAGCTGTGTGCTGGCACTGGGAGGACAGGGAGGGCTTGGACGGGGGGAGGAATCCCCACCCCCCAGGGGTTCTTATCTGGGGGGAGGAGCATGCAGTCCATCCAGGGAGGCCCTCTGGGGGTGCTGTGCATGTTCTGGACTGAGCTGGGACAAGGTGGAGGGGGAAGCTGGGTCTCAGAAGCCCCTGTGAAGACTTGCTCATGGAGCCCCTGCACCCCGGCCAGCAGTGTGCTCCAGCCACACTCGAAACTCCTTTCCCAGAAAGGCCCAGGGCCTCA…
>LNC_000045
AGGAGCTTGCTGAAGCTCCAGGGCGCTctagggggagggggaggtcaCGGGGCACGGTCACACAGGGCATCCTAAGGACCCACGCGCCAGCCGTGAGACAGCCCCTTCTAATTCCAAAGCACTGCTACTCACGGCAGCAAACACACAGGGACAGCACCTTGCTGGCGTTTAGGACACTTACTGCTTCCGGCAACCAGGTGAGGGCGGACTTACTCCCCAGGTGAAGAGTGAACCTGAAGCAGCGGAAGGTAAGGAGCCCACCAGAGGCCACAGAGCCAGTGGGAGGAGTGGGGCTCAGGCCTAAGCAGCCCGGCTCCGCGGTCCTGGCTCCCTTCCTCTGCTATCACTTACGTGGCTGCGGCGGGCCTCAGTTGCGGCACAGAGGATCTTCCTTGTGTC…
>LNC_000046
CACCTGGTTGCCGGAAGCAGTAAGTGTCCTAAACGCCAGCAAGGTGCTGTCCCTGTGTGTTTGCTGCCGTGAGTAGCAGTGCTTTGGAATTAGAAGGGGCTGTCTCACGGCTGGCGCGTGGGTCCTTAGGATGCCCTGTGTGACCGTGCCCCGtgacctccccctccccctagAGCGCCCTGGAGCTTCAGCAAGCTCCTGCTGAGGGGGAGGCTCCGTGGTGGGCCGAGCTGAGTCGTCTGTGACTTAGAAAGCTTCCGGCGCCTTCAGACTGCACGAGTTTCTGTAGCAGGATCTTCAGATGAGCCGAGCGGTTTGGAAGGTTATGCGGGTCCGCAGGTAGAGTAGCCAGGCCCTCCCTCTTCCTGGCCTGGGACTCCTGGCTGGTTGCATAAGCGT…
>LNC_000047
CAGAAGAGGAAAGTCAACCAGAAAGAGGCCAGGGCCTTGTCCTGTGGCGGCTGGGGTCTGGTGGGAAACCATTGGGGCCGCGTGAGGTACATGAAGGCGCTCACGGGAAGGTCACAGAGGCCTCTGTGCGCTCCTGCGGGGCGGGGGATCAGAGCTGATGGGAAGAGCGGGCCCCAGCTCTCCGGGCCACAGTGCAGCTGACTGGCTCCCTTCTCCGGTCACTGGCCGTCCTGGTGGTCACGCAGGCTGAGCAGAAATCCCACATCCTTCCTGTCAAGTGGGGCCTGAGAGGGCCAGGCTCAGCCTCGTGGGGCTTGGGGACAGCCTAGAGAAGGGGACCTGGGCTCCTCAGACACCACAAACAGACATTGCCAGACGAACCATCTGCCTCCAGGGGCC…
>LNC_000048
cagggaagtccccgatcCAGAAGCCAGATCCTGACCCAGAACTGACTCAGGGCAAGGAACTGAATTGAAACCTCATTTGGGTTACTAGTTGaattggtgactttttttttttttttgctttaaatttattttttctgcctttgaagtataatttatttttcttaaattttagacTGTAATCGATTTGAATAAATTTGACGTTTAATCAGGCATGTAGAGTTTGTGTTTGTTTCATAACACAGGTTTGTTGGAAAACTGAAGCCTTAGCTTTCGGTATAGAGAGCTGATCCGTGTGTAGTTTCTGAGGCAGTATTGTGTGCAGCGTGCTTGTGGGGTATTGCGTAAGGATTCAGAAGAGACTTGTTCTTACGGTCCTGACAGACCACCGTACTGGGGCTG…
>LNC_000049
TTTCCTCCCATTCCGCAGACTGCCCTCTTGCtctgtcaatggtttcctttgtgaTGCAAAAGCTTTCAAGCTCAACTGGGTCCAGTCTATTGCTGCCCGTTTCCTCTGCTTTAGAAGGCAGATGGGAACATTCATGAAGGTGGTTGGTTTCTCCATCTGCTTGTATCATCTTCCGTTTCATCGGCCTCTTCAGAATGCAGGGCTTTTGCCTCCTCAGTGTATAAGAACGCAATAGATTCCCGTGCATGAATCTTGCATCCTGCAGCGTTGCCAACGTCACTGAGCTCCAGCAGTTGCCTGGCAGCACCATCAGGGCCCTCTGTGCAGACCCGCCGGCTGTCTGCAGCAGACCCTTCCTTCCGTTGCCTGTTCTTCTCTAGCTGATGCAGCCAGGACTTC…
>LNC_000050
CTTCATGCTACCCTTCTTGGGCTCCTTCCCCAGGTCTGAGTCCCGTTTGGGGCCCAGGGGCTTCTTGCCAGTGTCTCTCCCCTTGTCTTCTCCCTTTTTCGCATCTGTCTTGGTCTCCACTTGCTTGCCCTCCTAagaatgcagaaaagaaaaataaacatgaggCGCTGGCTgcggagggagagaaaggagcccAGGGACAGCGTGGGTGCCTCTGGGACGGTCTCCGCTGACAGCGTCGTGTGGGGCTGGCGTCTCGTGCGGAGCCCCCGCTGGCATCGGACTCAAAACCCTGGCTTGTGAGGCCCCGGAGGGAGCGCTGGAGGCTGCAGCCCTCACCCTAGCCCTCAGGCCCAGCCCTCAGGCCCAGCCCTCACCCCAGACCTCAGCCCAGCCCTC…
>LNC_000051
TGCGGATCTGCGGACAAGGCTTTGGGGAGAGGGTCTGGATCAGCGCCTACTTCCAAGCAGCCTCTTTTGCCCCCACACAAACGAGTTTTCCTCTCTCAGACCCGGGAATCCAAAGGCCGGGGGAAAGAATCTGAGGCGACTGGCAGGAGTCCGTTGGTTTTTCACGTGGGTGAGTCCAGCCTCAAGGACTGGGCCAGGAGAGACTGCCGTGGGAAAGGGCATTCCTTCCAGAGTCCTCAAGGAGGATGGGCAGACGAGTTGGTCATTCAAAACCAAAGCTTAGCCTGCAGACCACTTTGGACTCTGCAAGGGGACCCCCAAGACCTCAGCCAGCCTCCGTCTTCCCGACACGCAGATCACGCAACAGAGACGCCGAGACGAGACGCGCACAGAGATAAG…
>LNC_000052
GGCTCCCAGGGCCCCTCCCGCGCCTGTTCTCCGGCAGCGAGAGAAGCAGGAAGTTGGACGCCATCGACTGTGCCTTATGGGAGCCCAAAGGCGGGCCCCGGGGACCTGTGGAAGGCGACTGACTGGAGGTGGATTCCCACGCTGCTGTCTCTGCCAAGAACGAGGGTTCTAAGTCTCTTTAGGGCTTTTCCTGGGAGTGCACACGGGTGTTAGGGGGATGGCGTTTTTCTTAACTTCTGCGTCGTCTCCCCCTTGTCCAGGTGCACTCGCGGGTTTGAAGCGTGTCAAGCTGTGTTCAGCTGAGCAGTCGTTTGCCTTTAATCGTGGGCTACCTCTTCTGGACTCCCGAGTGCCCGCAGGTTCACGTTTCTTCCCACCTGTGTTACTCAGTGCTTGGCT…
>LNC_000053
CCAGCTTCCGCCCTCCTGCCGCCCCTCCCCTGGCCCAAGCCCCCAGGACACGAGCAGGTTTCTAGGATCAGTTTTCTAACCTGATGGGGTTTAAAGACACCACTGACTCTATTTCCAGCCAGAGTGAAAACGCCGGTAGTCCATGATGGGATCTGGCAAGAGAGATACTCGAAGTATTAATATCTGCACCTTCTGCATCAACCACTCACACGAAGCAAGGAGCTGCACTACTCTGTAGATGAGACTTTCGAACATCTTCGGAAAACTGGAGAATGTCATAACATTGGCTGGTGTCTCCTGGTGCCTCTGGACAAAGTGGTTCAAGAAAAGTGTGAGTCTGAGGTTTCAAATTCCCAGCTCAAGAGTCTCATAAATAATCTTAAAGATAATCTCAGAAAA…
>LNC_000054
GTACATCGGCCTGCGCTTCCCTGACCGCGCCCCCTTTTGCACGCCCCGGgggcccaggccccagccctATGCCCAGCCCAGGAGGTCCCCGCGGCGCGCGCGCCCTCGGGCCCAGATGCCCCAGCGGCTCTGGCGAGGGATCGGAAACTGCTGCAAACGTCGCTtctgtctcccctccctcctcgACCCCCCGGATCCTCTGAGCTGCTGGTTAGAGCCACGTGGGTGGGATGTCCTGCAATGGATGAGAGGATTCAAGGGGCATCCAGATGCCCAAGAGCTGACCTGATGGACCCAGAGGCCAAGTCCAGGTCCTCACCACTCGGAGGAGCTGCCTGACACCGGAGCACGTCGTGACCGTCTGTCTGGGCACTGGTCCCCTGGGACTATGCCCACCCA…
>LNC_000055
CAGTTCCACTGTGCGTACCAGTTGGCTGACTGGTGTCTTCACCACATCTGCACCAACTACAACAATGTGTGTCACAAGTTCCCCCGAGACATGAAGGCCATGTCCCCATAAAACCAGCAGTATTTCGAGAAACACCGGTGGCCACCCGTCTGGTACCTGAAGGAGGAAGACCACTACCAGCGGGCCCGGAAGGAGCGCGAGAAGGAGGACTATCTGCACCTGAAGCGGCAGCCCAAGCGGCGCTGGCTGTTCTGGAATAGTCCGTCCTCGGCGTCCTCTTCGGCCGCCTCCTCGGCGTCCCCATCCTCCTCCTCGGCTGTGGTCTGAGATGCTGCCACCCTCTTCTGACCCTGCTGCTGTTGTCCCCACTTGTCTTTGCCCCTCTGCTCCTCTGCATCG…
>LNC_000056
atacagagggaagtaagccagaaagaaaaacaccaatacagtatactaacttatacatatggaatttagaaagatggtaacgataaccctgtatgcaagacagcaaaagagacacagatgtatagaagagacttttagactctgtgggagagggagagggtgggatgatttgggagaatggcattgaaacatgtataatatcatgtaagaaacaaatctccagtctagttttgatgcaggatacaggatgcttggggctggtgcactgggatgacccagagagatgatatggggagggaggtgggagggggttcaggattgggaactcatgaacacccatggcggattcatgttgatgtacggcaaaaccaatatagtagtataaagtaaaatgaagta…
>LNC_000057
attttgaaaaggaaatggtgttgcttttttccccttattcATTTATTGTAGACATTTCATACCTAACCAAACACTAAAGCTAATTTGTTGATTCTCATATTTTCAGAAACTTAAGTTTATAGAActcttcatggagcttacacaAAAATTTTGGAGCTTATGCACGCAAAGAAAAGACTTTTAGGCACCTTCTTCAGAGTTGCCTTTTATGGCCCATCTTTTTTGAAGAAGAGGACTGAAAGGAGTACATCTATAAAGAGCCAAAGCTCATCAGCCTCTCAGAGATTTCCCTGAGACTTGTTAAACTTTATGGTGAAAAATTTGGTACAGAGAATGTCAAAATAATTCAGGATTCAGACAAGGTAACTTGCCCTGCATTTTGAAATCATTATTAGTTCC…
>LNC_000058
CGAAGCTAGGGATACCTGTACCATGCAAAAAATTATggaagtaataataaaatatttccgTAAGCACGCTTATGCTTAGGACTCTTTCCTTAGGGTCCTGTCCCATTCTCCTGTAAGTAATCCCACAAACTATTAGGAGAAACAGGTCAGACAGGACTGTGGTGCAATTTTCACGATCACCACCAGAGGGCGGGGCTTCCTTCAGATGCGGTTCCTCATTGTATTCAGGAGCTGGTTTCACTTGCCTGCTTTGTAGCCACAAGACAGAATACTGCTGCAGTACAGAAAGAGCTCTGTTTCTGAGCGAGGAGCTTCTGTAACATCCAGATGGAGACTAGATTTGTTTGACTGGTGTATTCCAGAGAACAAGGATCGTTTTCTTTTGTGAACATGCATCCT…
>LNC_000059
CGCACGGCAACGCAGGCGCACGCGTACACACAGGCCTGTGGCCCTCAGTTCCAGCTCTGCGATCCCAGGGCCTGTACCAGCCAGCCAGCCAAATCGAAGGAGGCCGACCAAGGAAAGCGGGAGTCGCGGGATTTCCGGCGCCTCTTCGCGTCCCGGAAGAGCTGAGTCCGGCAAGCACGCGGTGACCAATCAATGCCCAGAACGCTTCCTGACGCCATACCCGCAACTGGCAGCCTATCTCGCTCCGTAGCCATCCCCCTTGGATGAAACCGTGTAGAAACCAAGGGGTGAGGTTGGAAAAGAGACGAAGAAAGTTGCAGCTTAATACCGGTGTCCACTCAGACTCGAATGCCACGGGAAGACGGAATGGAGCGAATGGTTACAGAATCGGTTCCATCG…
>LNC_000060
AGCTGGTGTTCTCACTGCAGAGACGCACAGCTGTGTTCTCATTGCAGAGATGCAAAGCAGTGTTCTCACTGCAGAGACGCACAGCTGGCGGCTGAATCTGCACAGAAGTGAACAACTGGATCTTGTTCACACTTGGACAGAGGAAGGTTCCTGAGTAAGCAGGCTGTgcccaggaggaaggagagtgCCCAGAGGCCCTGGACACGAGGAGCAGCAGAGAAGAGACAGGGCCCCTGATGATGAGGGAAGGGTTCTCAGACCTGGAGAAACTGAGCAAAAAGGGACCACTCCCAGGAAAGTGCGGCCTCAAGAGGAGCTGGGGAGCAACTGGAGGAAGGTGGCAGAGGGAGGCTTGGAGCTGGGCCTCCAGGGACAAGTAGCCCGTCACACGGTGAGGCC…
>LNC_000061
CCTTCTCCAGAAGGCCGTCCTCGCGCCCTCCTGAGGGAGACCCTGCAGCTCTGTGGTTGAGGAGCCTCAGAAACGGGGTTTCTGGCCCCTCGGCCGTGGGTTCCAGGACCTTCAGGGAAGCATGGGCAGCTGAGAGAGAAGCAGGGCCGGACGCCAGTTTAAGCGCCGAAAACATCCCAGTCAGGACCCTTGATGTAGGGCGCAAGAGACCTCACTGTGGGACCCTCTGGGTTCATCCCAAATgcctgttgactgaaaaaaaacacACGACCTAAAAGTCGggagttatgttttattccttggacaaaactgaggacttaagcccaggaCGCAGCATCCCAGATAACTGAGGGACTGCCCCGAAGAGCCTCCGACCGCAGGCACTCAGGCAGCTGACAC…
>LNC_000062
GCTTTCCTTGGGAAGCACTCTCGGGTGTCGTTTTTATTCCCTGGCTGCCTGCTTAGACTGTACACACTTCGCTGGCCTCTGGGGTTCCCCTTGCTCCTGGGATTCCTGGCAGGGAGCTCTAAGCAGCTGGACCCGGTGACGTGGGAGGCCCCTGATGACAGGGTTGCTGGGGTACCCACCATCCAGGCACCCCACATTCCACCGGACAGGTGTGCCTGCATTCCAGCACTGGCTCCACCCACCCAGATCCTCGGCCCTCGGAAGTCCACCCGGACTCCTGAAAAATAGCAGCTTGGTTGATAGCCCAGTCTCTGggatgggcagggctggggttccacctctgccccttccccacgTGGGGCAGGTTTAAAAAGATGCAGTGAGCCTTGTAGTGGTTGG…
>LNC_000063
TGGCAAGCGGAGAGTGCAGCCCAGGGAGGCTGGCCTTCCACAGCAGTGATTCTTCCCcagggtggggggggtggttttCACCCGCGGGGGGGCTGGGGCATGGACCCCAAGGGAGGCCTATCAGAACATCGGAGGGTGAGCAGTGCTCTgctccaaacaaaaacaaacccaaaaacatccaaaaacaaaacccaaaaacacTCCTCAGAGATGCTGCTGATAGGCCAGCCTTGGGGGTCATGCATCCTCGGGTGAGAATCACTGGGGGGAAGGGCAGGTGGAGAGCTGGGCAGAGAGGTGAAGGGTGAGCAGATGAGTCCCTGGGTGTGGCAGAGGGAGGCATCAGAGTCCAGATTGTCAGGCTTGGAGGCAAAGGACCAGGACCAGGCAGGCAGTGAG…
>LNC_000064
CAGGAGCCCCCTCAGGGAGGCCTCAGAGCCCAGAAGGTCCAGCACTGGGGTCCCCCCGGCTCAGGGCCTCCTGGCCGCACCCTCGAAAGCCCTCCACGTGGAGCTTCTCTCCCCACGTCGGCTGTCTGTCCCAGTCACGGCCCTCTTCTGTGGGCGGGGGGCAGGCGCCGCCTCTCCTACCTGCGGGaggcctcctgtgtctcccgcgTCCTCCAGGAGCCGTCCTCAGCCCTTGGCAGCTGGCCCTGGGCAGGCTTCTCCTGGGAGGCGTTCTCTTCTCCAGCCTGGTCATTGTGCAGGCTGACACCCTCTCCCCCTGGGACCAGGGAGAGCCCACACTTATCTCTGATAAACACGTGTGAAATGATGATTCCCAAGCTTAtgcaggtttttttcttt…
>LNC_000065
CCCCAAGCCTGCTTCACCGGCTCACCTGATGTGCCCCCGAAATGCTTCACACACGGCCTGAAGGCAGAAAATCAGGCGGTCCCAAACACCCGCAGCTGCGGCTGGCGTGTGTGAGGCAATGGTGGAAGGTGTCCAGTAAATAAACACCAAGGACCTCCAAGATACTCGGAGTGAGGCATCGATGCCTGAAGGGACACTCGTGTGCTGACCCGTGCATAGACGTGTCTGAAAGTGTCATCTCATCCTGCCCACATCTGTGCTCAGTCCCCACAAGTCTGCACTGTACCTCCAGCTCCAGCCATCACCACGTGGATCACAAACCCTCTGCTTGGCCTAACAGGAACTTGGCAGAGGCTTCATTCTGGGAGCCCTGGCTTAGTGCAGGGCGCCAGGACATGG…
>LNC_000066
gccaagggtGGAACCCTCGtctgctgccttggcagAATGTTTTGAAGACTCACCTGCTCTGTGCAAGAACATCTCTCTCCGGATGAATGAGCTGCTGCCGCGCACGCCGAGCCTCGTGTGCATCTGTCCACCCGCTGGTGGCAGGGggcctgtctgcctctttgtccTTTGTGGTGATGCTGCTCTGAGCGTCAGTGTGCAGGTGTCTGCTTGAGTCCTGGTCTTCAGTGCTTTGGGGAAATATGTGGAGTGGCTGGATCACGTGGTGGCTCTGGGTTTAACTCTTTGAGGAGCTGCCACACgatttccacagtggctgcacgaTCTCGCAGCCCCACCACCAGCAgggtttccactgcttccccgtCCTCTCCTTACCCAGTTATCCCCCCGTAGACA…
>LNC_000067
CTTAGTTGGTAAGTCATAACCGgttcttgtggccccatggactgtagctgccaggctcctctgtccacgggatttcccaggcaagaatactggagtgggatgccgtgCCATCCTGCAGGGGatcctctgacccagggattgaacctgcgtctcctgcattggcaggtggattcttcactgctgagcaccagggaagccccttaaacaTATATGCACAGATAGAAAGTTAATCTTTTACAAACATAAATAGGATCGTACTAGTTTccatttttcactgttttaaacaGTGATGCAGTAAACATCTTTGTGCAAAATGGCATGAGTTTTGTGCATAGGTTAATTGCTACTGAGTAACTTGAGTGTTTCCCATAACCAGTCCTTGTGCTAAGCTTTTCATAT…
>LNC_000068
gggcagaggaatctggtgggctatggtccatgggcccatgaggttgcaaagagtccgacacactgagtggctgagcacataAGTCAACCTTCAGATGCCTGCAGCCTTTGAGCTGCTATAACTGATGCCAAATGGAGTAGAGAAAAGATGTCTCCAGGGAGCCCTGCCCAAATTACAGATTTACATGCAAAAGACATATTGTCATGATCTACTTCACTTAAATTTCACAGGTACATTTTCCCATGTCTAACAATTTTTACATCAACTTAATATGGCTAAATGACATTCCATTCTGtcaatattctataatttatTAAAACCCTTCTATATTGTtgctttggagaagggcatggcaacccactccagtattcctgcctggagaatcccatggaaagaggg…
>LNC_000069
CAGGGTGAAGAAATATGATACTTGTCTTCaagccttttaaaaaagtatgtaggtgtggATATCATTCAGACGAGAAGGTTGGCAAGTGGAGCCACTGATCCTATGAGGAAACAGAGAATCCCTGGGATGAACAAGATAGACACACAGAATGGAAGAATAGACACACAGAATTGCacatggaagcaatttaaatgATAACAcactataaaactgaaaattgttGAGGCTGTTCTGTACATGAGATGTGTGAGAATACaaggaaaacagagaacaaaGAGGAGGTCACAGATAGAATCTTGAAGAATGAGAAGCCCCAGCATACGATGTGACAATTCGGTAGCAGCCATGGACCAGGACAGGAGGAAACGCACAAACGAGGACAGACATCGAAAACAAGTG…
>LNC_000070
ggaggggcagaggttTCCTAGCACTTTTCAGCTCTGAAACCTCAGGGTGAGGGTAACAGATGCCACCCCCACCGTATCCCCTTCCCTGGggcaagtttgttctctgtattctgCTCTCCAGGCTGGGCAGGGCTAGCTGGAGTTGCCTCTCCTCTGTCCTGGCAAACTCCAAGTGGTGCATTTGTCTTCAGGGTCTGCCGTCCTTCCTGCAGGCCCACCCACACCCCCTAACTGCAAATAAACCTATGGGGAGGATGGAAGGGAAAATGCGACCATAGAAAGTTGATAGGAAGGGCTATTAAAGATTGCTCTAAACCTGAGGAAAGTAAAGCTCGGGGAAGAGCATCCAGCTTAAGGTTGGGCAGGGAGCTGGTGGGAAAACCAAGACTAGataagaac…
>LNC_000071
CGAGTACACGCCGCCGCGGCCCACGCCGCAGTGCTCCCCAACCCCGATGCCGGACAGCACGGTGACCAGGGCCACCAGGGCGACGAAGGACACCAGGAACACGCCCATAAGCACGCCTGTGTTTCCCTGCGGGGAGGAGCAAGGAGGCAGGTTGTTGGCCCTGGGGGAGGCCAGCTGCAGATATTGAGACAACACTGTGAAGAGGCCAACATGACAAAGCCTGACAACAAGACCCTCTGCCGGTGGAGCCTTCAGCAAACTACTAACGAGCAAGCTCCTGAAAGTCCATAAACATGAGAACAGTGATCATGGTTCAGAGCGAAGACCCTGCCAACCCATGCTTGTCTTCAAACAAATGGGACCGAGGGACCTCGGGGTGAATCCTCACCCTACAGCTCA…
>LNC_000072
CATTGACCAACTTTTctattttgatgaagtctaaatttatcttttctctttggttGCTTGTGCTTTGGTGTTAGAATCAAAGTATTGCCAAATGCGAGATTACTAAGATatactcatatttttttttctgaagagttttaggGTTTTAGCTTTTAAATTCAGGTCTCTGGACCAGAGTTCACTTTTGTACGTAGTGTGAGTTAGGAAATGGATCAGCTTAATTCTTTTACATGCGCATATCCAGTAgacccagcaccatttattgaaaaggctcGTCTTCTCCCATTTAGTTGTTTGGGCACCTTTGTGGAAAATCAAGCATAAATGTGAGGGCATTTCTAGAGATGTACCTTTGACAAGTCAAACGTTCATGAGTGGATAACCACTGTCAATAGTATC…
>LNC_000073
GGTCCACCTGTTGCAACTTGCCCGCCTGCCAGGATTCCTCTGCCTGCGAGGCCTCCACCTCTTTCTCAGCTCATACTTGCAGCTCAGGGTCCTCCGTCACCAGATGGGATGGAGGCATGAGGGGGGCATTTGGGAACAGAGCACCCAGCTCAGAAGGGCTGGGACTCCTGCACCAGTGGCCACAGCCCTGCTTCACATCAGCAGCCACAGAgtGAGACAAAGTCCTCTAAACCAAGAAGCAACGGAGGAAAGTCAGTGACTTCCAGGACCCGGAACTCAGTGGCAGAACCTTGGTTACTGAACCGATGCTCAAACAACATGGGAAGAGCACTGAATGAAGGGTCAGGGTGTTCCTCGTGTGTGATCTTGCAGGAAACGCTCATCTCTTTGGGCCTTGGC…
>LNC_000074
CCCGCCTGCCAGGATTCCTCTGCCTGCGAGGCCTCCACCTCTTTCTCAGCTCATACTTGCAGCTCAGGGTCCTCCGTCACCAGATGGGATGGAGGCATGAGGGGGGCATTTGGGAACAGAGCACCCAGCTCAGAAGGGCTGGGACTCCTGCACCAGTGGCCACAGCCCTGCTTCACATCAGCAGCCACAGAgtGAGACAAAGTCCTCTAAACCAAGAAGCAACGGAGGAAAGTCAGTGACTTCCAGGACCCGGAACTCAGTGGCAGAACCTTGGTTACTGAACCGATGCTCAAACAACATGGGAAGAGCACTGAATGAAGGGTCAGGGTGTTCCTCGTGTGTGATCTTGCAGGAAACGCTCATCTCTTTGGGCCTTGGCTTCACTATTTATAAATGGAG…
>LNC_000075
GCATGAGGGGGGCATTTGGGAACAGAGCACCCAGCTCAGAAGGGCTGGGACTCCTGCACCAGTGGCCACAGCCCTGCTTCACATCAGCAGCCACAGAAAGCAGAAGCAGCCAGAGCTACAGAAACTCCATAGGTATATACCCTGTAAACACACGTGAAAACTCTGGATTCTACCTGCCTGGACAGGACTGGCTCAGGAGCcagtggCAGTCCTATTGTGAGTAAGGGGCTTACAGGATAAGGCCCCAGACAGAACAAAGAAAACACTCCCACCAACTCTCTTGCcagaaatgaactgaaattttcGGAGAGGTGCGTGAGCCAAAATTCTCAGGGAGAAGTCCTAGAAGACTGTCCATCAGgtggtgctagtggcaaagaatccatctgccaatgcaag…
>LNC_000076
CGAACATAGCCAGGGCCTGGCAGATGCTGGTGAAGTCTTCCGGTTGCCTGAAGATGTGCAGTTTTTGGCTTCATCGGTGACGAGGTAAATCTGAGACCCCTCTCCTTGTGTCTGGGATTACCTCAGCCAGTAGAGTGAGTGCAGCTGTGTGACACCATGTATCTCCTGAGGCTTGGGCACAAAAGGCTCTACAGTGACTGCTCGTTTCtgctgccatgctgtgaggacGCCCAGGCCACACTGGGAAGCCATGAGTAGGACACTGGGCCAAGAGTAAACATGAACTTCACATACGAGAGTGAGGAAGCCACCAGGATGACTCCCGCCCCACGTGAGCAACCCTGAGCAAGAGCTGCCTCGCTGAGCCGAGTCAGCCCCTGGAACCGTAAGACATAATGA…
>LNC_000077
TGGGGGTTGACTGGCAGCTGTTGCCCAAAGACTCGTCAATCAAAGGACGCTTTCGCCCCGGACTCCCCCAGACGAATGCAGCGGGATGCCTGCTGGGCCGACTGCCGCCCCGGCCCGGAGCCCTGGGTTCACTTCGCAGCCTGCTGCAGAGTTTCAGACCGCAGTACTCAGCATCCACCGGGCTTTGCCCCCTTGCCGAAGTCTGCAGATCGATAGATGCTGGGCGTAGGCTTTTCCCTAGGCTAAAGCCCCAAAGCTCCCACCTTCACCTTCTATTTATTTGCCCGCTCCCACCACTACCATCGAAGTACGTGCCCCTCTGGTAGTGTTGGCGCTGAAACCCGAGCAAGGGAAAGGGcgcctccccatcccctcctccccatccccgcCGCGACTCGG
>LNC_000078
GGAAAGGCCATGGGGGCCAAGACAGCTGtctacaagccaagaagagagttctcaccagaaaccaCCCTGCTGGACCTTGATCTGGGACTTAGagcttccagaattgtgagaaaGTATATGCAGCTTGAGCAAGTCCTTTGTCATATTTATGGTCTCTGCGGTGCCCTGCACAAGGTTTTACTCCtggtagatgttcaataaacatCTTGAGGTCAGCTTGGAAAGACTCAAGATCAGGCAGCAATTTGCATGAAGAAGGTCACAGAGAATGGGCTTAGGTCAAGGTACTAAGAAGAATCCTGGGGCAAATTCAAGACTGGAGTTTAGGTGAAACTAAAGGTTTCAGTATGATATTTggagataagaaagaaaagatagtaTTTCCCAAAGATCAGTGAA…
>LNC_000079
GAACACTATTTATTGAATTTCCAATTGAATTGTAGTATCTTCAATTTCAGACAGACTAGGGATttcatctgatttatttcacaagtcagaaaataggcaaaacatttgtttattatatatttatttactcagtGGTGTTTTTCAAGCCCCTACTATGGTCCAGGCACTGGCCCAGTCACTAAAAATGTGGTGAACAAGATGTTATAATTACTGAAAGATGGGTTTAGGAGATAAAGAGTTGTAATTCTACCTTGTttctgcaacccactccagtattcttgcctggagaatcccatggatagaggagcctggtgggctacagtccacagggtctcagagagtcggacacgactgagcgacttcacttcactttcactttctgctctttAGTAGCACTTC…
>LNC_000080
GGGCGAGCCCGTCTGTCAATCAATTGCTGTGCTAGGTGTCGAGCTGAGGCTGCTCGGTGGAGAGggagtgagagagacagaagcGCCCTGCCAGTTTCTGGGTTTTGTTGCTTCTGTGTCTCTGGCTGATTATTCTGGGGCCTTCCTCCTCAGCGCCACAGGAGATTCCACAGCAGAACTGACTGCTTTCCGAGTTAAGCCCCGACTGCTCTGGGAGCTTCCTTCTGGTTTCTGCACCTGAAGAAGGTCTTACTAGCGGAAAGTTCTTAGGGACGGGAGCGAAAATGAGAAGCAAACAAAAAGGCCTGAACGTAGAGTCCTGAGAGAAAAATGTAAGACGTGTCCTTAACTTGAACCGCAAACCAAAATAAGCTGAGTCTGAGGGCCTTCGAAGCGCCC…
>LNC_000081
GCTggctctcctttctcttctgactGTATTGGAACTGGCTGATGAGGAGGATTTACTGTAAAAATGGATGTGATGGAAAGCATTTTTCATGggattaaatatattttggtgGAGGTGGATCCAGGGTCCTAGAGATGTCGAAACCACTGTCACCTTGAGTTCCCTAAAGCTGAGGAAATCTTTGTCCTGCTTCCTAGAGACCACGAGGTAGTCTGTTACAGGCCTCTGACACCCTTCTGGGGAGTCTCAGATTGCCCCCACCCCTGTGTTTACACAATAGACACAATGAAAACCAGGAAACCGAGGCTCTGAGATAAGTAAGGTCTCtgggaggaaggaagcttggctcCCAACACCCTGTGGGGTCACACCCACCTGCACGTGACTCTGGCCAAGAGG…
>LNC_000082
CCTCTACATCATTTTCCCTCAATATTCTGCGTGGTTACCTAACAAGTGCACGCATGCTTTTTGGTTTTCCCACGTGCATAGCCCGTCTGGAAGGAATTTCAGGGTGTGGTGATgttttgaaattacttttaatGGGAATGTCCTGGAAGCCAGAGGCTGCCGCAGTAGGAGCAGCTGAGGTGGGGAGACCCCGCCCCTGGGAAGGAGCTGGAGGGTGATGGATATTTAGGACTGGACGGACTAGATAAACAGGCTATACATGTGAACAGACCGCAGAAAAGGAAATGCATCGTTAATATAACAAGACAGTCACCCTCAGATGCAACAGAAGTTTGAGGTGTGTTGGGAAGTGTATCTGTCAGCTCCTGCTACATAACAACCAGCCACAATGTCTCATGG…
>LNC_000083
CAGGAGTGACCAGAGCCCTCTAACTGGAGCGAACTTGGCCTGAACACCCTGAGACGCTGGTTGTTTTCTTTGCCAGCTGTGTCAACGCAAGGGTCACTTTAGTGTTCCCATTTTGGAGAGACAGATGGCATAAACGGAAGTAAATGATCATTTTGGGAGACTCCACACAACAGGAAATGAGGGGCAGTCTCCAAGAGCTGAAGGCAGTCTCTAGCCTGCAATGGCTTCCAACTGAGATCCTCAATGAAATAAGCTCTTGAGTCCTACAATTACAAGGAACTGAATTACATCAAGAATGGTGTGAGCATGGAATTGAATCTTTCCCCAGTCAAACCTCAGATGAGACTGAAGCCCCAGCCAACACTTTCATGGAAGCTTTGCAACCTTGAAGCAAACAAC…
>LNC_000084
GGAGAACGGAACTTGCCACACAGCCTGAGCAAAGGAAGGGCAGCCTTGCAGAACAAAGAGTGACGAAGCGTGAGGAGCTACGGGTCGAGCTGAGTGATGAAAAGGACCAGCCCCGTGAAGGTCCAGGGGAGGTGTGTTCCAGGCGAAGAGACCAGCTGGAGCTGGTTGGAGGGATGAGCAGCTGGCAGTGGGCGTCTGCAGGAAAACCATTCTCTCTTCGAACAATCTGAAGTCTCTGGAGTATCGACAAGATGCCTCTAGGCCTGTGCTGTCCAAGGCCGTAGCCACCTGTGGCCTTCCAACACTTGAAAATGAAGCTGGTCaaatttgaaaaatgccatttgacTCGTAACAGACTTTGAAGGCTTcgtatgaaagaaagaaagtaaaatattgcAG…
>LNC_000085
ctcgtcctctgtcgtccccttctcctgcacccggtctttcccagcatcagggtcctttccactgagttggctcttcacatcaggtggccaaagtattggagcttcagcttcagctgaataaatatgcagggttgattgctttaggattgactggtttgatctcctttcatagtagttatattctttttctttttaaaacgcATTTTGACAATGATTTGTTTCATTTGACCTTGAAAATTAGCAAGTTTGGGGCTTATTGATCAGTTctactattttttgtttattttctttgaattttggtTTCTCATTCTTCGTCTCTGTTATCTTTATTAACTGCCCTTTCCTAcatttattgtttctcttttctagttttttgaaTTGAAAATTTAGGCCACTTAC…
>LNC_000086
CCGCATTCCTGCTCAGGAGGGGGATTTGACAAGTTaattaatttgtcttttctcttaccTGAGCATTCCTGCCACTCAAAACTTTCCTGAACTCCCAAACGGTGCCTCGTTCGGATGCAAAACTTCTCAGTATTCTGATGCGGGCGACTTCTGTGTCCAGGCTCCAGGACGAGAGATGCGGGGAACAGGTCTCAAGTGCGGGCTTGCTGCTGCGGGCAGAAGGTGCGCGCTCTGCTCCCTGGGACTGCACCGTCTGGAGCTCACACCAAGTGACAAATGAAAGTGAaacgaagttgctcagtcgtgtccgactctgcgaccccatggactgtagtctaccgggctcctctgtccatgggattttccaggcaataggactggagtggggcgccatttcct…
>LNC_000087
GGAAGTCTGAGCACTGCTCAAGTTAAGTTTTCTCCTCAGAGTCTCATCAGACTGAAATCAGCACATAGGCCAGAGCTGGATTATCATTTGGGGCTTGGAGTTCTTTTTCAAGCTCACTGAGATTATTGGGAGAATTCTGTTCCTTGCAGTCGTGAAATCCCTATTTAATTGTTGGCCACAGATCAGTGGTTGTTGTCAGTTCACAGAGCCCTCCCTCAGGTCCTAGCCATGGAGCCCTTTCAAAACACAGCAGCTTCTTTCATCAAAACTCACAGGAAAACTCACAGGTAAATAGCCACTGCCATTAGCAAGAATGATAAGCCCCAATTTGGATCTATATCATGGTCTTAAACATTCCTTGGAGCTTTCTACATTTATCTTGTTAAGTGTTCCCTTGAG…
>LNC_000088
ctttcactttcatcaagaggctctttagttcttctttgatttctgccataagggtggtgttatctgcatagctgaggttattgacatttctcccggcaatcttgattccagcttgtgcttcatccagcccagcattttacatgatgtactctgcgtgtaagttaaataagcagggtgacaatatacagccttgacgtactcctttcccacctTGGAACCATTATGACATTAGTACTTGCCAATACCTAGACTCATGTTCtatgtttgattatttttttttcccccatgtaaGCTCCAGAAAAGCAAATAAGGTATCTTTGCTCATCTCTAGTATCTAGGAGAATTTCAGGCACATAAGGATTATTCTGTTAGTACCTATTGAAAAAACGTATTAAAGAA…
>LNC_000089
ATTTCTAGCTTCATCTCTTCAAGGCTTCTAACATGCttattttgaaattctgaaaTTGATCTATTATTTTCATGCCTCTGGAATGACTTCATTGACTGATTTTGTAAAAAATTTTCCTCACAGTCTCTTTTTATGATTTTACATGTCTTGGAATTTTGGTTTTCAGGCTCGACTTGAGTgagagggatttttaaaaattctttaaatttctctttctttgttagCCTCACCTCACTCTTATAGTCATAGAGTTGGCCCTGCACCCTCTCCATTCCCAGCTCAGAATCTCTGATAATGGGTGTACCCTATCTAGTTACCACGTCAAAAAGCAATTGTCCCAGGTGCTGACTGCCACGTTGTACCTGATGCCTGGGGCCTCTCTCCTGAGCAGTCTATGTA…
>LNC_000090
GGGCGACGGGTTGAGTCCAGTAATTGGGTTGAGTCCAGTAATTGGGTTCAGCAGCTTCCGGAGTCGTGGGTTGACAACTCTTACCGCCGGCCTAGAAGCAGAAGCGCTGAATAAACTTTACTCATCCCTGTCTCTTCCTTTCGAATCGGCGGTTTTGCGCTGCTGGGTGTGTGCTTTGGCTGCCAGCCCGCGCGTTTAATTAAACGTGGCACTGCAGGTTTAATGATTCTTCAGTGCAACAGGGTGGTCCTGTGAATTAGCGTGTAAACACCCGGCCTGTATAACTGCGCTTTAAAAACTTTCTCGTTTATTTAATAGCCAATATTGTGACTTTACATCCAATAGGATTCTTTCAGGCagcccactccccccaccccaccccgttgTTAATATTGCTCC…
>LNC_000091
ACCTTGCTCCAGCAAGCAAATTTTATACAACTAGACAACTAAGCAATTAGATTTTGGCAGTTATAACGAAAGAGACTTCCCATATTCTCAGGAGACATTAAAACCATAAAGTAGTGGTCATATGGAAAACCATATGGTAGCTCACGTAAGGTAGTGGTTAGTGGTCACCAGGAAACTGATGATCTGTGGCAGCTGAATCATCATCCTTTAGCTTCCTTCCCTCGTCCCCACCCCCAACATGAATCACAAGTGTCAAGACAAACAGAACTCCAGAACAGCGACCCTTGAGTGGCTGCTCTTTAGCTAACAGAGTGTTTCATCTTTGGCGGGGGAAGAATCTGGGGACAGTAGCAGGAGCATGGCAGGGACTCCAGAGAACAGAAACTTACCAAAAACCTT…
>LNC_000092
gggagggaatcCAAGGCTCTCAGAGAGAGCAAAGCTTACAGGATCAAGCCCTCTCCCGGCCTCCCCTTGCTCAATTATTCTCCACAGGACATCCTATTTCACAGCTCTGACTTGAGAGGACTACAGTTCTGAACTACAGTCAGTCCCTCTGGATGCATCCCTCACAGCCCATGCTCTGCTCTTGGGGGTCTTCCCCATGGCACTCTCTCAGGTGCATACTTGTGTCTAAGTGGAATTTAGCCAAGCGTGGAATTATTTTAACATGGAAATAAGTTGCGGACCTTCAGAAACATCACTCTTCTGACCACACAGGAATCAGACCCATGGTCAACACTGGAGAGTTTCTCAGGACTTGAAAACTTGAAACGGATGTGTTGGTTGGATTTTTCCAGAGGAAGT…
>LNC_000093
ttttaagtgaaaaacaTGCATTAGTGGATCCTGGGCTAAAGACTATCTATTGCTAGGGAGAAATAGgtgtaaaataaatggaaaatgaaataataatcatgAAATACTCTATACACACAATTAATACAAATAGTCAAATAAATCACAAACACCTAAGACTATATCACCTGTCAGCTGCCATCTAAAGTGAAAGGTGATATTTGATGCCAGGGTGAAGAAACTGGCCTTCGTGTTATAGAGATTTTGGGGACCAAGCTTTCTTTCTTGATGGAAATATTCAAAGGCATTAGGTTAAACCAGGCCATCATCTCTCAAACATAAATAATGTTAGAGAAAGGCTTACAAGTGCATCAAAATGTTTTTACTGACTTGAATTATCCCAATAATTACATACATTCA…
>LNC_000094
ACAGGAGTCTTCTGGTGAAGAAGAGTTTGGGGCCATTAGGATTTCAAAGTAAAAGTCTGATCTCGGAGGGTGTTAGCCTTGGCCATGTCAATGTCATGCAGCTTCTTCACAGCATATTTGATTGGGTGCTTGTTGACGCTGACATCCACAATGAAGgtGAAAGAACAATTTGTTGATTTACTAAGAAGCAGACTGTCACCAAAGTCAATCCTGTGCTTAGCCTGTTGAAATTTTTTTGGGCGACAACTTCCTCCAGGGACTGGCTTGTGTATATTGAGAGCATGCCATTCACCACCTCAATTTCGGTGCTGGAATGGCCCTGGAATTCTATGACGCCCACTCTTTTGAATTGGAGAAGGGCACGGTGACATTGGCATTTCTGCTTGGGGCTAGTGGTTG…
>LNC_000095
cccaagatcacatagctagaAAGTGATGGGGAAAAATCTGAGCTGGTATCCACTATGTTGTGCTGCTTCTTATAAACAAACATATTATAGTGCATATGGCATTACAGATACATACCACAGTCACAGAGAAACTCAATTTGAGGCATTTTTTGAAAAAGAGCAATTAGACTCAGTCAGAGTTAGCTATAATCTTTCCTTTCTATTCAAGCAAACCATGTACTTTGGACTCAATAACATCTCTGATcctatttcctcatctggaaaatggggtcTGCTATGAGACTTAAAGGAAATTATTCTTACGCTTTTTTAGCTGTTCAGTGTACTCAAGAAACGGCTCCCACCCATTCCAAGCAAGATGGCAAACGTGTATTCTCCACACTCTGATAACACTGCTTT…
>LNC_000096
AAACTGATGAGACACGCAGATTTTCGGTGTCTGTCCGTTGGTGAGCGGGAGGACATTGCCGTGCAGCTATGGTCAGCTAATCCTGGAGTCCTGCCCAGAAATCTGGTGGTGCGCCACCAGAGTACAGGCAATGTGTCCTCTAGGCAAGTGTTTGAGGCCACCCTTTTTATCTTTGCCCATTGCTTGTTTTAGCTTtgaatgttttctaaatgttacTGAAATTTAACCCGTTTGAAATACTACTTTAGTTTCAGGCCTTTTTCTAATTACTCTAACGCGCAGGATTGATCTGGGTCTTCTCCAGATGAATATTTTCTTTGGCATAAACTCATCACTCGTTTTTAACTTTacatgtttattcatttgtctttcaACAAATGCTTATGGCGTGTCCTTAGG…
>LNC_000097
CTCACATCTCCACTGTGTGACGGGATGAAAATGACGACTGTGGGCATGACCACAGCCCTTCCACTGTCAGAGTCCTTCACAGCCAACCTCATCCTCCCTTTTCTTCCCAGCCCTGAGGAAGCATTCTTTCTTGGTGGGAGTGAGGCTAAGCCCATCTACCTAATCAAGTGgtgTACAATTCAAGGGCATTAAGGACATGCACAGTGCAACCATCATCACAGAACTTTTTCAtgatcccaaacagaaactctgcaccGATTACACAAAAACTCCTGAACTCCGCCCCCCGCCTCCGCAACCCCTGcatttctAAAGTTGTCTATACCTAGGATGGGAAAGAAGTGGATCCGAGTTGAGTCAAGAAGTGCAGAGAAGGACAAAGCTCTGTCACACGGACGC…
>LNC_000098
GGGGAGCAGGCCGACGTGCACATTTTCGGGGACAACAACATAATAAGGgagaacagaagcagagagaaggaggaaCTCTTTAAGACTGTGAAAGAATTGGTGGCCTTTGACTTGTTCTTCAGGTAGCAGAGATCTGTACCCAGCTCTCTCGAAGCATCCTGAGGAAGAACTTGGAGAGGAGTGACTGTGTGGCCCCCCCAGAGAGACTGGATCATAGAGGCTGGGCTTTTCAGCCCTGGCAAAGAGTTCAGAGCAAGCTTGGCAGGAGTCAGCAGAGCTGTCTGAACTTAACAGAGTGTCAGCACTTGGGCAGTGAGCGCTTGGTGACTGGTGTGGACTGAATACAAAGGGGCTTCATCCAAGTGATGTCATCTAGTACAAGGCAGAGAGCCCAATAGA…
>LNC_000099
CAGGCAGAGAGGAGTGAGCCAGCTCCACATCTCCTGGTCCCACTTTCCTCTGGGTTAATTCCTTCTCATTCTGTTTCAAAATGTAATTGGACTTTATCCACTCTGCTCCCAGCATTACCACTTTTTTTGAGCAGGTAAATCAGGTAATTCTCCTCACCAGCTGCTGCTTCCTGCTGAGTCAAGTCCTCCTGGAAGGCTGCATTTCCTGTCGAACACCCGATGAGAGGTGCTGCTTATCTTCTCTGCCTACTGTCCGGAGAGCGGGAATGCAGCCGCAGAAGTCAAACCGGAACCATCCTCTGCGTCATGATAACGACTCTCGCTGCAGTAAACAAGCATGGTCTGCACCGCTTCAGGGGGCTCTCCCTCCCTGTGCAAGCAAGGAACTGAAGGAAAGGC…
>LNC_000100
CACATATCCAACCATAAAAGGAATGGCAATATATAAAACGCAGGGTTCAGAACTTTGTTTTCACTCATTACATTATGTAAAAGAAGATCATTAAGATATATGAAATGTTTTTTCCCATCCAATGACAAAAGATACCAAGAAAGTTCTAAAACTGAGTGATGGGTTTTATAATTACATACACATTACATGTATTGCAtcaaaataacagaataaaaactCTGGAATACTAAAGAATATAAAAGCCATCGTCATTCTGCCACCAAAGTTAGACACTTACATGTATCTGCCTCCTCTTTTATTATGAGAGAATGAACAGTCCAAGCTCTGATCTAAAGCCACTCCCTGCTTATGTACTGAATCTTACCCCCTTTACCTACTTAGTGGTTTGGTCCTGTGTAC…
>LNC_000101
GGAACTAATTGCCAGAAAGAATTAGTGCAAGTGAAAAAAGTTTAAGTAAAGATAAAAGATAGTGATAACAATTACTGTGAAAAAACCATAAATGCCCAAGTGGACAagataaaatgtgaaattaaaaaacctAGAATACTTGAAGGCTGGATTGTATAGCCCAAGAAGACTAAATTCAGAAGGAGGCAGGCATTCCCAAACCAGAGGCAATGAGGGCAAGCCCTGTGAGAGTTCCAGGGTGGACATCTGTCTCTTTCTCTAAGGATTCTTGGGCAGGAGAAGTTCTAATGTAGATAGAAACAGTGCTTCTCTTTATGAGAACGAGGCTGGGGCAGGGATggtggagctgggggctgggggcagctgGCGCCATTTGTCCTGTCGCTGGGGTCCAGCCTT…
>LNC_000102
ATGTGCGGGGTCAGGTCGGGACGagttgggaggaggaggaggtggggtcGGCCCCAGGGGCGCCCTGGATGCGAGCAAAAGCGAGTCCAGGTGAGCGGTTGGGGGTGGTGGTCGATGGGTTTGCGGTGAGGCAGTGAAAGCTTGCAGCCGGGCAGAACGCGGACTCTCGTCTGTACTCCCTGGCTCCTGCACAGCTGCACCAAGAACGTTTGCACACCGACGGGAAGCATTTGTAGAAGTGCCACGTCCCAGAGCGGAATAAGCAACTCGAAGCAGCAGGTCTACTAACATAAAATAGTTGGGTAGGGAAAACTAGTTTTGAATGCACTTGAGCCACTGGTGGTCCGTCAGGGCAGCTGGGCAAGCCTGGGGCCTCCACCTGTGCAAGGCCAGTGACCG…
>LNC_000103
AGTGGCACGGGTTCATTTGCACAAGACTACAACATTTGGGGGAAAGAAGCCTAATTCTCTGATCTGCTTCTGCCTTCAAACTGTCCTGATAGGTTGTTTTTTGGTAAAATCTATGACAGAAATCTGGCCTCATAAGACATGGAGTTGGAGGGAAGAGTATTTCGAGACTCTTCCTAGAAAATTGTGGGTATTCTTGATATGACTATAACCTAATGGAAGGTCATTTCTTAACGGtttgttgcatgtgggatctgaaaGCAAATCAGTGGATTTTTGTGCTTTATATTTTCGTGAAAGAATGAGAATGAAGAGGGGAAACATTGTCCTCAAAGCAAATTTGGCCTCACAGCCTCTCTGAAAGGGCCCAGGATCCCCTAGTGTCCCCAGACCAGCTGAGAA…
>LNC_000104
CACCAACCCTTGCTGTTACATTTCGGTGTGTAACAGTGGTCATTCATTGTCTCAGCAAAAGTAGTAGTCCCTCATGTGCCAAAATCAGTCATGCAGGGATGAATAAGGTGCAGGGACCCCACCAACTCACACCTCAAGAGAGACAACAGATGTACTGAGCCAACAGTATATGTACATATCTATGAGGCATAGAGCATGTGTCTGGATTGGGAGCAGAGGGACACGGGACTGGGTGGAGGAGAGAGCAGAATTCGTGAAAGGAGTGTAGGAGTATACCTGAAAGGATATGAGGAAAACCTGGAGGTGCCAGTTTGGTAGTATTGCCAAGTGAGAAGATAGGCCAGGTCACAGCAACCCTTGCTGCTTTACTGTGAGTACTGTGGGAATCAGCTGTTGGAG…
>LNC_000105
CAGAAAAGGGCAGAGAATTGGGTAGCTGAGGCTCCAGACACTGACTTATAAGAATGAACTATCTCATGAGGACTTTGCCAACAGCAAATGGCAGGTTCCTCTCTGACTTGAAGGCTATTCTGAGAGACCCCTGCTGTGGAGAGGAGAGAGTACAGCTCTCTGTTCCAGGAGGTAAGAGAGGAAAAACCGTGGTCGGAGCACGTGGGCCTCGGCACACAGCTCCCTCAGCACACAGCTCCCTCGGCAAGGAAAAATCTCTGAATTCTCTGTGATGGAGCTGATTCATTGACTGCCCTCGAATCTGTGGATACTATAGGGGGTTTTTAAGTTCACTTGCTCCCTCACTTACTGCAGAATCTCCAGGCACAGTACTGGCTCCTGTTGGAACCCCTCTGGTGA…
>LNC_000106
TATATATTaaagctctttattttattttttcaaatattttcttttttcaatatatatttactgaTTGCTTACTAAGTAATGGATGCTGGTTTAATCACTGAGACCACAGCAGtgatcaaaataaacaaaattctcTGCCCTCAAGAAACTTGCATTCTTAGGAGAGGGAGTGAGGTAAATAGTAAACACAAAAAAATACGATCTGTCAGATGGTAAGAAGTACCCAATGAAGCAGGGAAGGGAACAGGAAGCATAGGCAAAgaagttaattttaatatttaataggaTAGTTAGGGGAGACCtcactgagaaaataatttttgaacaaaAACCTGAAGAGTTAGGGAGCAGCCCTTTCTTTACCTGGAGGAATAAGGTTTCTAACTGAAGGAACAGCAA…
>LNC_000107
GGCAGGTATGGACGGCAGTGACTGCTCCTGTTTGCTTCCTGCTTTTCGCTCCAGGCCTCTGTCCTTCGGGCTGTGGAGGACAGTAGCAGCAGAATTCTGTGCAGCTGGTGTTATTGtctgagtttatatttgtgtggacactgaggcccagagccaTGTGATGACTTCCCAAGCTGTGTAAGTGGCAGAACTACCTTTCAAAGGAAAGCCCTGGGGAATAAAGACTCCAGAGACTGGATTTTACTTGTTCCTTGCTGTCTGTGTTGCTGTGTGCAAAGTACCCCAGAGAGACCTCCAGCACACCTGCCCAGCCTCCCTGGTCGTGGCTATGGGCTGGGGCCAAGAGGCAGAGGCTGAGTGTATCTGACGggagaagaagagaagtgagaaaagcaagag…
>LNC_000108
tttattttcagattttcttctggTATCATTTCCTTTAGGTCtgaaggatttcctttaggaaaaaaaaaattgttttttaaacagaAGTTCTGGTGGAAACtaattctttcagttttcctcTGCTTGAGAAACCATTAGTTCCTGATGGATCTTTTCATTGAATATAGAATTCTGGATtgtcaattcttttcttttagcaTTCTGAAAATGTTGCTTCACTTCCTTCTGTCCTTTGTGGTGTCTGTTGAGAAATCTTATCTTTGAATCCCCTATAAATAATGCATCGTTTTCTCTGAatgcttttaagaatttttcagtcttTAGATTGCTGtagtttaattccattgtttCTGGACATGGATTTGTTGGGGTTTATCATgtttatccctggtggctcag…
>LNC_000109
ccaggcaagaataccggtgtgggttgttatttccttctccaggggatcttttcaacccagggatcaaatctgagttcctgcattggcagGAAGAGTTGATAATATTTAGAGCAATTCGCCTGAGGACAGCTTGACAAGTAATtaatgAATAAGAATCTAAGAAGTGAGAAGTCAGTTGAGAACTCTATTACAAACTCAGATGACCTGGTTCCAGATTCAGTGCTCCAAACTGCCACTCTGTACTGCCTTGGTGTAGACATTGTTCCCTGGAAATCCAGAATCCATCTTACTGGTAAGAAAACCAAGATCAGCGATGTAACTAGGCTTACTCACATCCTACCTACCTAGTTAAAggaatagccaaataaataacaaatccTAAAACTCACAAGAATAGTA…
>LNC_000110
ccaggcaagaataccggtgtgggttgttatttccttctccaggggatcttttcaacccagggatcaaatctgagttcctgcattggcaggtggattctttacccctgagccacccgggaagcctaaCCCGTGGGAGACTGCCCTACTGGGGACTGTGATATGTGCTAAAATTTGAGAATCAATGTTTTGCAGGAAGAGTTGATAATATTTAGAGCAATTCGCCTGAGGACAGCTTGACAAGTAATtaatgAATAAGAATCTAAGAAGTGAGAAGTCAGTTGAGAACTCTATTACAAACTCAGATGACCTGGTTCCAGATTCAGTGCTCCAAACTGCCACTCTGTACTGCCTTGGTGTAGACATTGTTCCCTGGAAATCCAGAATCCATCTTACTGAGGT…
>LNC_000111
CAAGAAACCACAAGAAATACAACACAGGAATAATCCTGGGAAACTGCCTGAATCAAGTTTTAATTAAGGGTGGAAGATACGGCCATTCTTCTACTTGCCAAATTATCTAAATCCCAACATCTGCAGTCAGGCTGTTTCTCCACATTTCTGTTCTCCTGCCAACTAAAGAGAGGCCCTGAGAACGTCTTAGGGTGCAGAGGCCGGGCTGCGGATCAGCGCCGAATGCAGGTCTGCCTGTCCCACAGGAAAAAGTTTGGAACTTCAGCTGGGGAAGCGGTGGAGGTGAGCAGCCAGCGATGTGGAGCGACTCTAGAAGCTCCAGGCCGTGGGCGCCCCGACTACCTGGGTGATGGAGCGTCAGGTCTAGAGAGAGCATGGAGTCTAGCCTACACCAGCTCT…
>LNC_000112
TGACCACGTCCCGCTGCTTgccacccccaaccccgcccTCTGAGTGACCTCTGAGCACCCTGGCAGGAGGCTGGCCCATACCGAAAAGTGGCACAAGGCCCTGGCAAGGAGAGCGGGAGGACTGAGTGAGAGAGGCAGGGCTGCCCGCGAGGCTCAGAGGCACCTCGGGCCAGACACGAAGGGGCGCTCAGGGGGCTGCCCTCACCCCATCTCCCCCCGCTGCTGCTTGGTGTTCACTCCCTTGGCTAGAGtcagggagcagggagagagcTCCACACTGTACCACCAGGTCTGGGCTCCATCCTGTGCCCAACCACATCCTCCCAGACCTCATTCTTTCTTGCTCTATCACTCTGTTTCAATAAAGACATTTTGAATAAATGAGCATACCATAGCCTG…
>LNC_000113
CCACGTCCCGCTGCTTgccacccccaaccccgcccTCTGAGTGACCTCTGAGCACCCTGGCAGGAGGCTGGCCCATACCGAAAAGTGGCACAAGGCCCTGGCAAGGAGAGCGGGAGGACTGAGTGAGAGAGGCAGGGCTGCCCGCGAGGCTCAGAGGCACCTCGGGCCAGACACGAAGGGGCGCTCAGGGGGCTGCCCTCACCCCATCTCCCCCCGCTGCTGCTTGGTGTTCACTCCCTTGGCTAGAGtcagggagcagggagagagcTCCACACTGTACCACCAGGTCTGGGCTCCATCCTGTGCCCAACCACATCCTCCCAGACCTCATTCTTTCTTGCTCTATCACTCTGTTTCAATAAAGACATTTTGAATAAATGAGCATACCATAGCCTGGAC…
>LNC_000114
CAGTCCCCgtgtccctcctccccacctccccgaGGCAACTGCCTCCTTACGTCCCTCCTCCCCAGTCGTCTGTTCGTCTCTCTCCAGGGATCCGTCTGTCTCTGACACGCTCCCTGTCTGGGTCTGGGTTGTGCGGCTCCGACTCTGAACCTCCCGCCTCTCTCACTGTGATTCCACTCTCTCGTGGCTCTGTTTGGTCTGCTCCATTCTGCCTCTGTCACCCAGGGCCCTATGTGTCTCCCTTGTGCACACACgctctctgtctgtctcctgcCCACATCTGCCCACATTCTCTGTGGGTCCCTGTGATGGGCTTTTTGGTTTTTTCTGTTGTCCATCCCAAAAGCAAGAGAAACGTCCAGCCACTGCTGCccaccctcctgcaggggatgtTCTGCC…
>LNC_000115
CATTTTCTCAGTAAAAGGGAATAGGCTCTGTGTCCCTGGCCATTTGCCTTTCCCCTTCCTGTCTCATTCCTGCCTGGATCCCATATGCAACAGTTTGGGGTGGATCAGCCATCTAGAAACCACGAGGGTGGCACAGCAGGGCCACGGAGGCCTGATCCTTAATGACACCACGGGGCCTCTACTCTAGTCCTGGATGCCCTATCTCAGACCTTGTCATCTGAGAAAAATAACCCCTCCTTGGTCATGCCACAGTTAAGAGTTGTGGATTCGGTTACTGAAAAGAGGCATGACGAGAAAATGAGACTGGAAAGTGGGCAGAAGGCTGGCTGTGAAGCATCGTGACTATTAGGAAGACCTGGCAGCTGCTGCGAACACCACAagagCTGCTTTACCAGCCAC…
>LNC_000116
GATCCTCCGGAGCTCCCCAGAATAAGACCTAGGAGATTCCAGACCCACTGATGAATGACTCCAGGTATGGAATCTGATGCTGGCATAACCTTTTTCACCACGCAGGGTGTGACCCACCTGCAGCTGGCTCATCAATCAGGCTTAGAATCCTTTAGTTCTTCCTGATCTGAATCGGCTTCTATCTTGATGTGCAGCCAAAAGTTGACATTCCTAGAGCAATTCCAAGAAGCAGTGAAGAAAGCTCCTCCTCCTCTGACCACTTATCTGAAATTGCCCAGCCCTGCAAGGGCTTTTGGTGCTTTGCTCCAGTCTGGCCAGTTGCACTTTCTGTGGGTGAGCAGTCCCCCCTTGTGCCTTCTGCTCAACTGGCAAAGCCCCCAAAACTTAGACACACTAGAG…
>LNC_000117
GTTTGTTTACCCACCTGCCTATGTGTCCCTCAGGGCTGTGGGCCATCAGGGTGATGATGACGATCCAGGAAGCAGTTTACACTATAGCTGATGACCCAGCACCAAAATGACCCAGACTGAAGGGCCAAATCTGCTCTTCTTCTCATCTTCCCATGAGCAAGCCAGGGCTGAGGACCTCAGTTCTACAAAGAGGCCACAATTTAGAAGGAGAAGCAGGGGAGCTGCAAGGCGTGGCCTGCACCTGGAAGGTTGGAACCCTCACCAGCTCTACCTCCAGCTGGAGAGTCACCACAGGAGCTCTGGAGCCTCTGGACCCAAGAAGCAGCTGCCTGGAGTGAAACAGTATACTAGAGGTGAAAAGCCTTGAGTGGCCAGGTGAGCACACTTCCATACCACCAT…
>LNC_000118
CTAAACtaaggttttttttattttaacctgtTAGATGAGACTCTGAATAAATAGCATGTTGTGTCCAGGAACAGTCTTACTGACTGCATAATCTTCCATGGGACAATATTTAAATTTACTCCTGAAGTTTCCAACTGAAAGTGAGAAATGAATCCAAAATAAAGTGATTACAATCTTTGTTTTATTGAATGAGAAAGTAAACAATTTCTatacaaataagaaatggaatgtattttatggattttgttttttatttttaactagtcTTGGGTTCCAACAATATGCAAACAGCAGTTTTactaatgtgaaaaataaataattgaatacatTTCCCAAGTATATCTGCTCTCTGCCCCACCAAAAGTGATGCAAATTATAGTTTCCCAAGTGCCACAGTGG…
>LNC_000119
ATGCAGGCTGGTAGAGGGCTCACCCCAGTGCTGTCTTCATTACGCACCTATGGCTCCTCTGATTCCTGGCATCATTTCCAAACAGCACTGTGCGCAGAAGGCCGTCCAAGGATTTCAAACATGGTGCTAAGTCTCAGAGGCTCCCTTCATCACAGGATGCAGTCTGAGTGCCTTTACACCAACTGCCTCCTGCTCCCAGCCACGGATCATCGCACCAGAGTAGCTGTTTTCATGGGCTGAACCAACCAGCGACTTTCTCATCAAATTACTTGAGAACGGAGCAGAAGTGTGATGTGCCATTTCAAGTCCAGGACTCTGGTGATCTGGAATGCTTCTGCTCTTCTCTGAGGATCCCTTGCCTCAGCCATGGGAGCAAGACTGCTACAGGAAGACCGAATA…
>LNC_000120
AGCGCGCCGGCACGCGCCGGAATTTCCAACGCCCGTGACTGGGCTCCGCGCGCCGCGGGGGCGGCAAGAGAAGAACGCGGGCTTGTCCCCCGCCTCCGGTTGGATGCGCTGGGCTGGGCTAGGGAGCTGGCAAGGAGGTGAACAGACAGGCTCTCTTCGCTCTGCTACTTGCCCCAGCGCTAGAGCACATGGTGGTCAAACTCTTTGTGAGCGTTTACTGCACACCTACTACGTGCATGGGACTGGACGGCCTAGAGGAGCAAGACTGCCCCATCCCCTGGGAATTAGGAAGCTGGACCCGAAAATGGATGGGCTAGAAAGCAACAGCCAAGGAAGAAGGCAAACGCGTTAAAGGTCAAGCGCTAAGGCAGGCTTCTAAATGAGGTTGCCACCGCTGAC…
>LNC_000121
TACTTCTTCCCTTCCGCTTTCTATGTGACCAGAGTGCCTGGGCCAGTCTTGCCCGAAATGATAGAAGCTGCAGCTTCTAGCACAAAGTTCCACTGAGGGATTGCATCGTGCGTCCTGGAGCCTTGAAGTTTACAGattatttgcctgactgggggaaaaaaaagccttATCCAAAGTACCAAAAGACCTACTGCTATCCACAGTCAAGGATGTTATGACTTTTGGCCTAAGGAGGTGAACTACAAGGATTTGTATTTCTTACTGCAGAGAAAACCCAAATTAGTTCTGAACATTGCTTGGGATTCCAGCTTTTATATCTAGGTTGGCAAAAGGAATCTGTTAAGGCAAAGCCCTAGAAGGCCTGACTGACCACAGCCTTGTGATCCGGTAAGCCTCCTG…
>LNC_000122
GGGAGAAGAGAACAGGTGTAATCctcattaagtttttttttttttttctcccgtGGTGAAGATTCTGGAGATgtcaaaataagcaaaaaatgtAAATCCTGAGTTTTCTGTCCATATATTTAAGTTCACGAGCTCTATTTGAAGTcacaaaaatcaaaatcaaaccAGCTTAACCTTGGCTCAGCTTAACCTTGTACgttgattgtttttgttttttttttaatcatttgaatAAGTTTACCCGGTTAGAAATTTTACAAGCATTTCAGTGCGTTTGTCCTAAGTGTGTTTGCAGGATATTGCAGTATGCTTAAAGAACTGAGTCAGAGTGGGATTATTCTTGGGTCATGCCCTTAATAGTATATCAGAGTTTAATATAAAGCTCAAAACCGGGGTCAG…
>LNC_000123
GGGAGAAGAGAACAGGTGTAATCctcattaagtttttttttttttttctcccgtGGTGAAGATTCTGGAGATgtcaaaataagcaaaaaatgtAAATCCTGAGTTTTCTGTCCATATATTTAAGTTCACGAGCTCTATTTGAAGTcacaaaaatcaaaatcaaaccAGCTTAACCTTGGCTCAGCTTAACCTTGTACgttgattgtttttgttttttttttaatcatttgaatAAGTTTACCCGGTTAGAAATTTTACAAGCATTTCAGTGCGTTTGTCCTAAGTGTGTTTGCAGGATATTGCAGTATGCTTAAAGAACTGAGTCAGAGTGGGATTATTCTTGGGTCATGCCCTTAATAGTATATCAGAGTTTAATATAAAGCTCAAAACCGGGGTCAG…
>LNC_000124
ctggcacacagtaagttcAAGGGAGGAGTCTTGAATGGACAGATGGCTGGGCATACATTGCTCCACACCAGGGGGCACTATCCACATACAGTATGTTGTGACACTCACTGGGGTGCTCCAAAACTTTGTACAACCTGGTGGACTTGGGGGTGGTCCTCCCCATTGGCACGGCCCCCCCTATTGTCCTAAAACTCTGAttccttcatttttatcattCCTTTAGCCCATGGCAAGTTTTGGATTTGCACCACATGGACTAAATTTTTAGAGAAGACATCAAAGcttagaaaaatgaacagaagttacatagaaaaatgtttttcctatgACTAGCATACAGTGTTAGCAAAGGATATTATttgtatacataatatacattcactccattttctcagtttt…
>LNC_000125
GCTGATCGTAATGCTTGAGGGGCAATCAGAGGCGCGATGGAAGGAGGCTGCATCACGGTGTGACAGCGAAACCTCGAAGAATGAAGAACGAGTAGGAGTATCTCCAGGGAGAGAAGCAGGACATGCCGGGGAGGAAGCGGTGGCTGGGAGGTGTCTTTTGTTTGTGTCATTCTGAAGACTCCAGCTGAAAGCACGGGCTCCCTGGGGAAACACACTTCTTTGTGCTGGAGAATGCTGGCTGATGGTTGGAAGGGAAGACCCCTCTCTTCAGAGCTGGGCTGGAGTAGAATCAGGGAAGCTCATGCTTTCCTCAGCAAGGCAGGAGCCAGGATTAGAACTTAGGGAAACAGACTGTAAGAAACCCAGGCACCAGATTCAGGTtttgagagaatttttttt…
>LNC_000126
ggcttctcgttgcggggCTTCTCATGTGGGCTTCGGCAGCAGTGGCTCACAGGCTTATTGCTCCGCCGGCTtgtgggtcttcctggaccagggatcaaatctgtgtcccttgcatcggcaggtggattcttaaccactggaccacagggaagcccttctgagaTTCTCTGTCTGTTTGGCATCCATTCTTCACAGCACCAAACTAAAACTCAAAGTTGTTTACACTTTGCTGTGATCCAGAGCCCACACTGAACCACTTCTTAGTCTAATCCTCACACACCAAGCCATATTTCCACGGCCCTAAATCACCCGAGGGCCAGTGACCAAACAGGTAGGGACCACCTCTATAGCCAAAGCCCAGCTACACTATTCAGACTAGCCTCTCCTCCGCTGTTTCTT…
>LNC_000127
GGCCAACAGAATTGTTCTGCTTCCAGATGAAATGTTTGTTTCAAACAGATCAGCTTTGCAAGGACGTTGCCGAAAGTCTCAACTGTTCTATTTGAAGATAAAGAGTCTGTGTGCATTTAGTCTGCAGCTCATTTGGCTTTGCCTGGTGTTGAATTTTATTGAAATGGCACCAGCCATgaaccaggaagagagccctcaccaaACCAagctggtgccttgatcttggactccgcagcctccaaaactgtgaggaataaatttctgttgtttataagtgGTATTTTCTCatagcagcctgagcagactaagacagtatttttcttctccttttcctcctcctctgtctatctatctaatcactcaacaaatacttctGGAGCTCCTACTATCTTCCAGGTC…
>LNC_000128
AGAAGTTTGTTCCCTCAGCAGTTTTACCACAGTACTACCCTGCCATCTAGAGGGAGGCAAGAACTGAAGAGCCAGCCAAGGACAACAAGTATGGTGAAGACAGAGATGAGGAAGAAGGCCCTGGAATATTGGAGGTAATCTGCCAAAGAGAAGGAGAGGCTTGGTTAGTCCAGCTGGGAACCTCTCCTTAAGAAAACCAGACAGAGTCttaagagaagggagagaagacTAAAGAGGATGAAACTGAGCTTGCTATGTGGCGTCCCGGGCACAAGTTAGCAGAACAAACTGACCCTGAAAGTTAAAACTGACCAAGGCTGAGACACTTTGCTCTTTCCTCCAGCTATGATCCAGCGCTCCTATTTCTGCAAACCACATTAGACTAACAATCTCATTGCA…
>LNC_000129
ggaggggtAGGGGTGTTTCTGATGTCGCTGTCCATCTATAGCTCAGCTCTGGGAACTGGTTGGACTGTGAGGTGGTTAGTCCTGTTCCAGCCTGGGAACGTGAAGTGGTGGAGGGAGAGGCCAGGCAAGTGCCCAGAGAGCTTCTAAGAGCCAAGAGAAGAGGTTGTGCCACCGCTCCCCAGGGAGACTTTTTGGGCTGGCAGGCCAGCCTTTTGTTGGAGCACTGAAGAGGCAAGGGGACCTGGCAGGAGGCGGGCGGGTGCTGGCAATGAATGCCCAGGGAGCCTGGCACGGGCTCTGGTGTTGTGTGGAGTGGGGGAGGGTGGCAGTGCCTCTTGCCAATCTGGTTGAGAGGCTTGTGCCAGGAGTGAGAAGGGAGGAGGCAAGATGTTgggtgtg…
>LNC_000130
GTTTCAGGAGGGACTTGGGGTGACAGAAAATGACGGAAAAGTGACCGTGAGTCAAAAATCTGTTGGCAGGGTAAAGAGGCCCGGAAGGGCCGGGCAACTTTGAGTTTGTTCCCCAAAGGGCCAGAACCGGACGGCTGCCTGAGCTCAGCATAGGGCCGGGCGAGCTGGGCTCTTCCCACCTCCATACACGCAGACTCTTGCACCTGACATGCCCCATCCAGCAGGAAGCGTTGCCCTGCTGGACCTCCTGGAACTAAAAGGGGGACCTCTCGGCCCCTTATGCTCTCCCCTGCCCTGCCCGTGAAGGTCCAGCGCTGTTTCTGCCTGGGATTGAGAGGAGGGGGCTCCGGTAAATTAACTTCAGCCTGTAttatgggaggagggaggggacaggacGGG…
>LNC_000131
CTCCTAGCGGGACTGCTGTTTGCAGGTGGCCTTCTGCAAATGTTCCCTGCCCTGTCTCCTgcttagctctttgcatcatctcatttattcCTCTTAACAACCTAAGGGAGgtactgttattcccattttatttataagaaagaATCAAGAGGGGTAAAGCAGCTTTTCTGATGTCATGCAGATAGTAACACCTCTGTTAGTCTGAGAATAGCCCACATGCTCTGGGTCACTGCCAATTTAGAGGGAGCAGCCTCCTTTCCCAGGGCCATCCCCCAGGCCTCTGTCCTCTTGCCTGGCTGTCCTGTAGTCCTGGAGCAATAAGGTTGGCCTTCAAGAGCTCCTGGCTGTGGGTGCTGCCCCCTAGGATGGAGAGTGCTTGGTTTCCCTTCTTTTAGGGTT…
>LNC_000132
GCTAGATTGAAAGGTGAGGGCTGGTCTACATGGAACAGTGATGGGAACTGGCCTGCGGGGAGGGGTTTGGGGCGCCCCGTTTGGGGCTTAGCTGGTTCCCAGGAGAGCTAGCGTGGGAAGCAGCCTGGAAACGGGTTTCCCCAGGTGTCAGCGCCAGAGCTGCTTTCCCATGACCTCACCGGGCGGGTggtgcccctcccctctccccctcccttctgGAGCACAGTGCtcagccctgggctctggggcaATCCTGAGCCCTCTAACCTTCCTGCTCTGATCCTTCCAACAGTCTACAGTGCCCAAGGGTTTCAGATTGGGGAGGGCCTCTCTGGTTCAGACCCCAGACACGAAGGGACCCTCATACAACTTAAACCTCAACCACTGGCCAAACTTCTT…
>LNC_000133
GCTAGATTGAAAGGTGAGGGCTGGTCTACATGGAACAGTGATGGGAACTGGCCTGCGGGGAGGGGTTTGGGGCGCCCCGTTTGGGGCTTAGCTGGTTCCCAGGAGAGCTAGCGTGGGAAGCAGCCTGGAAACGGGTTTCCCCAGGTGTCAGCGCCAGAGCTGCTTTCCCATGACCTCACCGGGCGGGTggtgcccctcccctctccccctcccttctgGAGCACAGTGCtcagccctgggctctggggcaATCCTGAGCCCTCTAACCTTCCTGCTCTGATCCTTCCAACAGTCTACAGTGCCCAAGGGTTTCAGATTGGGGAGGGCCTCTCTGGTTCAGACCCCAGACACGAAGGGACCCTCATACAACTTAAACCTCAACCACTGGCCAAACTTCTT…
>LNC_000134
gttgggggagggtggggtcAGCAGGGGCCAGGATGCAGGCATAGCCTGCTGCTCCCCCCCTTGGCCTCTGTTTTTGGGATAACGAGCCAACCTCACTGATCTGGAATGGCCAGCGTCTATAAGGAAAGAGAATTTTGGTGGCTGCTCCTGTGCCTAAAATGTAGCCATCACTTCCAACTCCTCCATAGCCCTTTAATGAGAGTGCCCCGTAGGCTGCTGGGCCCCTGTGGGCAGGCTTCAGGGGCAGGGCTTAAAGACTTCATTAGCAGACAGTGCCCCGCACCTGTCCAGCCCAGGAGCGCCATTTAACGCTTCAAGGGCCTGAGCGAGAAACACCGACCTGAGCCCCTGAGCGtggatttttcttctcctttctgacCCAAGACAGAGGGgcgattt…
>LNC_000135
ccctggtattagcaacattagatctttgagttaagtactttctttgttataacccactgccctttgttctacaggaatgtaactttatttagtactttgagggtgatgcagattaagaaaaaacacttcaaggtaAAATGAGtcttctggttgatagacatttatctaggaaaagagccatacaaatgttaacaggccccctggccagaagatgatgtaaaaccacctaagaccttttgtatacgggaaggtatgcaagaggaaagcctggtctcaataagggtcaggactgctgcccctgaataactctgcatattccattatttctttatgtacaacttggggtatataagctgcttttgaaaataaaattgtggGTCTGGCACtgatgcttggctc…
>LNC_000136
AGCTGCTGAAGGGTTTTTCAGAGATTAGTTCTGCACTGTTAAAAAAATGGCTTCCTCACGTGAGGGTTAGGAAAGAGTGTCTGAGGGGAGGCCGGTTCAGAGGCTTTTGCGGAAGTTAGGTGCAAATACAAGTTGGGATTGGGTAATGATTAGAAATTAAGAATTGTGAAAGTATTTGAGATATATTTAGCAGAATATAACAGCGGAACTTGGTGTGGTAGTGATATGAGATTTTCAGGCTGGAGCAAACATATGTTTGAAGGTACAGTTTGTTCAGATGGTATATAAATTTTCAGTTGCTGCATgacaaatcaccacaaacttagtggcttgtAACAGCACTTGTTCACTAGCTTACAGTTCGGTAGGCCCGTGGCTAACGTCAAGATGGTAGGCAGA…
>LNC_000137
TTTTCTGATGGCTGGTGAAATTGTACTGAATTCATTAGTACTGTTAACTGTCAAAGGAACAGAACAGTCACTTTGATTTATTGCTGAAGATTGAAACAACTGACCAGATACAGTGGTCAAAAACACTTAGAATACAGCTTGAGAGGTTCAGTCATCCTCAGGCAGCCGGGCTCCTCCTGTCAGCACACGGGGCTGTAAGAGGCGCTGCAGTAACTCGATCTGACGTGGTCCCTGGCTTCTCAAGATGTGGACAAGCATGTAGTCATCTCAGGTCGGCAGCCGGTGACTCCTCGGCCGTGCTCGACACTGTGCTGTCTGCTGTAGGATGAACGGAAAGGCCACACACGTTACATGGGAAGGTACGGAAGGGGTCCCAGTGGTGTGGGCCGagcagcacag…
>LNC_000138
GGTGCCGGCGTCCGGGGCGCGGGGAAGGGGCGGCTGCGCCCCGGCCGCGTGCAGTCCAGCCGCAGCGCTGCAGGCACTGAGGGCTTTACGAGCCAGCACAGTGAAGTACCGAACTTGGCCTGGAATCTCTGTCAAAGGTCTTTTGAGGAGGCTCAGTAAATTCAAAGCTCCGGGTAAAACCGGCTGATTAGCCCCCTTACGGCGCTCACGCGCTGATTTTGGGGTCTCTCCAGTCGACTCAGGCTTTATACTTACTTTATTCCTTGTGGGTCTGGGTGGTTCCTTATGGGAAACGCTTCTTCCGACTAATCGGTGTAGATTGGGTTTATATTTGTGGAGTCCCCTGTTAGagatcctttttcatttctgaacaGATAATACATTTTAACGAGTTGTTCA…
>LNC_000139
TTCCTGACCACCCTATGGAAGGGattctgtttgtttctctttgaCATATTTCAGCAGGACTGGCCAGGGAACTGAGGGTAGACCCTGGTTATCCCAGTGCTCTTCGCACAGCTTCCTGGTTTCATATTCCAGACCTGCCAAGACATGCCAAACCAGGTTTTGGGCAGCTGTGTTGTGGAGCTAGGAGCCCaccttggcatttctttttctgatagttgATCCTGGTAAGTTTGACTTGTTCCAGCCTGGCAATGTCTTCCTTAATGCCATGGCTCTCCCAAGTTTGTGAGGATTAACTAGGTAGATACAGGCAAAGAAGTTTGTGGTGTCCCCAGCATGTAGGACTCAGTAAACATCAGCTATTGTGAACTTCTCCATGGCGTCTCAGCTCTTCCTCTT…
>LNC_000140
CCAGCTACATGTATCTAGGTTAAACCAATGACTGCAGTGTCTTTTTAGTAGGCAAGACCAATCAGCAGATTCATTAAGTTCCTGTTTACCATCAATTGTCAAAGCTAATAATTTAACTAAGCTGATTATCTTCATTAAAAACCATTAGTTCCCATACGTAAATGTTCCTGTGCTTGCATTTTCATAATTGTGTTGACATTTCACAACTTGCATTTCAAAGGAGTCCTGTGCTCAGAGTCCTCTTTGCACTCCAGCCTGCTTGGCGCTCTGTGTTTATCTCAGCCCAGGAGCCATGTTAGGTGATGGGGAACAAGGGGGAATAAGACGGGCCCGGTCGTCCTTTGCCTGCAGCCCAGCTTTGCTGTCTCTGGTATTCTGGATGATCCATGCCCTTCTGTC…
>LNC_000141
CTCTTCAGAAGCCAAGGAACAGACCTGCGTCCCTGCCCTTGGGGAGGTGGATCTTCCCTGCACAAGGCTGTGATGGAGCCCTGGCCACATCTGcttctgggaggagggggagagtcACTGGACCTCACTTTGAACTTGCATTGGAATGCTTACAGGAGTCAAAGTTAAGGGCCAGGATAGGAGCGCACAAGTTGGCTTACCCCCGCATTAGGTTTGGAGATCAAGTGCCAGGAGAACGTTTCTGAGAAGCACCAGTGTCTGGTGAAGACTGCTTTGTGctagagtgcttttgatctccaCTTGCCCCCACTGCTGTGTCTCAAGTCTTTGCGTCACTGTTCCTCAGCTGTCCCTTAGGGCGAGCTCACAAAGGTGCCTCACACGTCAGCCAGAGGAGTG…
>LNC_000142
GCCTCGTGCGGGAAATGGATTTGATTCTGACAGCAGAGCTGTAAGCGACGAGCGCGAACGAAAGCCTTTTGTCAAGGAGTGGCAGCCTCTGTTGTCTGTGATTACCACTGACGCGGAGAAGCTGCGCTGCTGGTGGAATTCCAGGCAGCTCTGGCCAGTGCGCGGCTGCAGGATGGGTAGAAAACACTGCTCTGCAGATTAGCTGGGTGCATTTATCAAGCAGCTCTCCCAAAGAAAGCCAGCCAACAAAACAAGCCCCCAACCACCCGCAGCCGAGGACCAGAGATGGAGAAGATGCCTTGCAGGAGTTTCTACCCGGATGTTTGAGATCCTATAGATGTGGTCATCGAGCCGGGCAGTGGAGCGGAGTGTGCAGGCTGAGTGCTGAGAAGAGGCAGC…
>LNC_000143
ctgaaattaaattttttttcttggctgtaaTCTTTTGATTACCTCTTCATAGAACCATAATTTTTGTAATATTTCCTAAGACTGAATAGGGAGAGAATTCATTATTCCCTCATGGTTGAACAAagtcttttttattattgatggTAGGAATGCATAAACTTCTCCCATGGACATATTCACTATTCATAGTATTCCAACAGGTTTGTGACCCACCAGCACATAAATTTTGTATTCTGTGATTcccatcaaaaaataaaagaggggtgagaggtgggaagggggttcaagaGTGGGGGAAgatatgtatacctacggctgattcatgttgatgtatggcagaaaccaacacaacattgtacagaaattatcttccaattaaaaataaattcttttaaaaaa…
>LNC_000144
GCCCCTCGGGGAGTCCGGCCTCTGCCGCCCTCTCCGCACTAGCGCAGTGTGGAACCGAGTGCTGCACCACGTCCACTCAAGTCCATTTTCTGCTGGCGGAGGAGACGTGTCTCCAGCTCACACTCCCTGTGTGActcttgtattattttttccttgcGCTTTTCCTtcacccccttcctcctcctgcgcATATAAATCAGTTTCAGCTCCGGAATATGTCAGCCCAGGGGAAGTTACAGACGGTGGTTACTCATTTATTTGCCTATTGAAAGCGGTCAAAGGCTTTCTCTCCTGAATGAAGGGAGGGTtgggggggagggcggggggctTGCACCTAGGAGTGAAAAGTTGTTTCTGTACTATTAGTGGCTGCTTTTTAAGATCAGATATCCGCGTCTT…
>LNC_000145
TTATACCATCTCAGCACTCTTGAAGAAACTGATTCATACCAGCATTCTTTTCCCTGCTTCCCCAAATGAAGAATATCCTGAATCTGGATGAAGAGTTAAGTCTATTTCCATGGAGGGTTTCTACCTCATTCTCAAAGCTGTGCTCAGCTTAGGAGAGGAAATCAGGTGTTGCGTAGACACGTTGCCCGGAAGGAGAGACCTCACTGCCGAGGGCTTCTGAGGAAGTGTCTTGGGGAGGAACATAACGTGATTCTTTCTCACCAGAACCTAGAGCCTCATCTACTACTATCGAGTGAATTTCTGAcggcaggagaaggagaagACAAGAAGACTGAGACACAAAAGACaacagtgacttgcccaagactgTGTCACCCAGACACCTAATGCCGAGCTCCT…
>LNC_000146
GCATTCTTGAATCTCCTGGGCTTTCCTTCCTGTGACTGTGGGCTcttgggaagggagggaggagagtaGTTCTGATCCTCTCCCTGGAGCAAAGGAACATAACGTGATTCTTTCTCACCAGAACCTAGAGCCTCATCTACTACTATCGAGTGAATTTCTGAcggcaggagaaggagaagACAAGAAGACTGAGACACAAAAGACaacagtgacttgcccaagactgTGTCACCCAGACACCTAATGCCGAGCTCCTGTTCTTAAGCACAAACTTCTCTGCATTGGGAATGGTTTCCAAGGCCAGCCTAGTTCTTGTCAGTTCCTGGACTAGGTAAGTGAGGTCTCTGGGAAGGTCCAATTCCATGCAGCAAAACCCCAAGTGGGAAGTATGACATAACC…
>LNC_000147
AGCGGACCCACTCTCCACTCTCGAGGATATCCTTGGGGCAGAGAAGTGATGTCAGGGCCACGGAAGGAAAATACTCCCAAGCTGGTAGTGAGCTGACAACACGCACAGCCCTGTGGCCTCCCTCCTCACCTAAGCCAAGcccaaaagggaaagagggaagaagaaggaaatctGCTGCAGGGGCCAGCTGCGATAAATCTCTTTCTGCCTGCACTCACCTGCTCTTGTTCTCCACCCAAATAGTTGAGACATCAAGGCACATCAATATTCTGGTTCTGCCATTCAAGTGACCCATTTTGGCTGGGTCATATTCTGCCAGTTTCAGCTTTGTGGAAACTGCCCAGTTTGGTGGCCTGAATTAGAAAAATGGACAACAACAGTGGCAAAGGGCTGCAGTAA…
>LNC_000148
GTGGATGTTGGTAAACATTAACTAATCAGTTAAGAGACATGGCCTCAGAGGAGCTGATCCAAAGGGAGACTGACAAGTGAGATCTGAGACCTCTGGGAAGGGAAAAACAAGAAATTATGAagatggaaatttttaaagatggaTCCAGAAGATGCAGTACGCAAAAGAAGCTTCTCTTGAGTGACAGAGTCAGATTTAAGTGACAGAGGAAGATTTGTCCACAAAACTAACTTGGATTCTTGGAAAAGGGGGAAGGCTTGGAAGGTACCTGAGCGTGGGAACCAGGAATTCTCAGGCAGCACTTCCAAGTGAAAAGAGGCTTCAAGCTGAACGGGTTGGACCTGAACAACTGGATTTTCCTGGAAAACAACCTTTTTATTTCCCCCAAAACACCACACA…
>LNC_000149
AACGGCTACAGGAGGAGGAAACGCCAGCTTCCACCCAGTTCTCCCTCCATCACCCTCACGAACTTCTCAGCAAAGGTGTCAAGGAGAGAGCTTATTCATTCTGCTTGCTTTATGTAAATTCCTGGATGGAATCATTCATAAGAAAGAGAATTCCGGGGCTCCCCTGGccgtccagtagttaagaatccacccgccaatgcaggggatgtggatttgatccctggtctgggaagattccacgtgccacggagcaaccgAGCCCAcaggctacaactactgagccctcgcacCGCAGCTCCTGAAGCGCGTgaaccctagagcccgtgcttagcaacaagaggagccaccacagtgagaagccggtGCACCGCAACTAAAGAGTAGCGCCTGCTcattgca…
>LNC_000150
CAAAATCCTGAGCCCTTTCATTGTCTCTCATCTTCCCCCTCGGTAACCAGACTGGTATCGGTTCATcctgagagtgaaggaggagcaCGTGGGATGCTGGCAAGAGGAGCTTGTCATGCCAAGGTTTCTGGAACATGGGGCTGAAAACACCAGGAGGGCTGCGATGTGGACCTAGAAAGCCCAAGGAGCGGCCCACAGAAACAAGTGTCAGAAGTGGAGCGGACCTGCTGGGACGGGACTACATGCCTGAAAGGGATGGATGAAAATAAGAAACAACTCTGTCTGCGGTGATGGCTGATCTCAGCCTCAGCCAGCGAGTGTCAGCACAGCAGACCCCACTCAGGCTTCTGCTGGGGGGAGAGCTGACATCTCCAGCAAATCTGCTTTTTCTCTCCAAGA…
>LNC_000151
CAAAATCCTGAGCCCTTTCATTGTCTCTCATCTTCCCCCTCGGTAACCAGACTGGTATCGGTTCATcctgagagtgaaggaggagcaCGTGGGATGCTGGCAAGAGGAGCTTGTCATGCCAAGGTTTCTGGAACATGGGGCTGAAAACACCAGGAGGGCTGCGATGTGGACCTAGAAAGCCCAAGGAGCGGCCCACAGAAACAAGTGTCAGAAGTGGAGCGGACCTGCTGGGACGGGACTACATGCCTGAAAGGGATGAAACAACTCTGTCTGCGGTGATGGCTGATCTCAGCCTCAGCCAGCGAGTGTCAGCACAGCAGACCCCACTCAGGCTTCTGCTGGGGGGAGAGCTGACATCTCCAGCAAATCTGCTTTTTCTCTCCAAGACTCCTGCAGTGA…
>LNC_000152
CAAAATCCTGAGCCCTTTCATTGTCTCTCATCTTCCCCCTCGGTAACCAGACTGGTATCGGTTCATcctgagagtgaaggaggagcaCGTGGGATGCTGGCAAGAGGAGCTTGTCATGCCAAGGTTTCTGGAACATGGGGCTGAAAACACCAGGAGGGCTGCGATGTGGACCTAGAAAGCCCAAGGAGCGGCCCACAGAAACAAGTGTCAGAAGTGGAGCGGACCTGCTGGGACGGGACTACATGCCTGAAAGGGATGGTGAGCAGGATGAAAATAAGAAACAACTCTGTCTGCGGTGATGGCTGATCTCAGCCTCAGCCAGCGAGTGTCAGCACAGCAGACCCCACTCAGGCTTCTGCTGGGGGGAGAGCTGACATCTCCAGCAAATCTGCTTTTTCT…
>LNC_000153
tttatttatttaagcagaAGAAAGAGGCTTAAGACCAACAGCACACCAAAATAAAACCCTTCCTTGGAATTCTGTGTCTGATGAGtgcttataaatatacataaagtaGAACTTTTGGTTAGAAGAACTATAAACTACAAATGATCCCATGATATTTAAGGATATCAAAGATTTGAAAAATCATAAACATATTTCAGTAGTTGATGAATACAACGCTTTCAGGAATTACTACGATGAACCTACAAATGAAAACTACTTAGGTTCAACAGAGTAGAGGTGTGGGCCACAGAATTTATATGATTAATAGAGATTCATTCATTTGGTcaacaatatttgttgaatgcctaTTTGGTTCCAGGGAGTATGCTAGGTATAGGGGATTCagtattaaacaaaaat…
>LNC_000154
TTATGTTCTCTGTAGAATTTTCTAACCATTCCTCtggttgaaaaaaatgaaaaagtgttagttgctcagttgtgtccaaaattttgcaacctcacggactatagcctgccaggctcctctgtccaaggaattgtccaggcaagaatactagagtgggccattcccttctccaggggatcttcctaacccagggatcaaaccctgctctcccgtactgcaggcagattcttaaccatctgaaccaccttCACCTTTATCTTTTAAGTTAGGGGTCATAGCTTTGGGGGAATTTTATATTCTCTGTAGAATTGTCTACCATTCCTCTGGTTAAAAACAGGCAAATCTGAAACTTACAGATCAGAGGTGGTTACTGATTGGGATATGGGCTCCTGAATGTGT…
>LNC_000155
GGAGGGTGTGGACAGGTTGAAACACCTCCTGAATACGTAACATTTCTTTATTGGGTTTCTCGAAAAGcCTTATTCCATGACGTCAGCCTGCATACTGAGTCCATAAGAAAATGAACCAACCTGCGGACTTCCTATAGTGCCCAGATTGTGTATGCGTTGCCCCTCAGTGTGTTGAAACTTCTTTGCAGTTTGGCAATGCAAGGACGCCAGCATCCTCATCCCGGGACATAATGATACTCAGGAGGGGAGCTGTGTTCCCTTAGCCAGGTCACCCTGTGATGATTGAAACACGCTAAATCCCTCCTGTGGGAAGAATCAGCTCCATTTCTAGTGTGGGCTATGCTACTACATTTAAGAATGTGCTAATGATACTTTCAGAAAGcctatttcttatttctc…
>LNC_000156
GTTTGTTGGGTCTGGAGAGGAAGAACAGGACAGTTTCCTTCGCTTCCTCTTCTGGATCCAAGGTCTGCACAAGGAGAGGAGCTCAGATTGGGCTTTGAGCTGAGAAACAGAGGTTCAAGTCTGGCCCTGCTGcggctggctgtgtgacctggactGAGTCCCTTGACATCTCCAgacctctgcttcctcatctgccaCCAAGAGGCTGGACTGAACGCAAGCCCTGTCATAGGGCAAGGGATACAGAGAAGCCCTAGAGGGGGAGACACTTTCCCCACCACTTCTCCATCCAGGACGAGTCTCCTGCCAGGCATCTTCAAGTCTCACACAGAAACATCTATCCTCTCTCTCCTGAGGACTACAGAAACCCAGACTCCAGCATGAGCTTTCCCCCTCCTG…
>LNC_000157
GGAAACTGGCGGAAAAGTTTGAGAACGAAAAGTCCAATCGTCTTTCAGCTTCCGCCCTCCCTATGACACTTCAGCCACGacaTATACTGGACAAAAGATGTCTCTTCTATCAGCAGAGTGATGATGGTGAAGATGGTGATGGAGGTGTATATGGATGGTCAAAACTGGGTGGACATGTTCCTTCCCCTTTGTACCTGAGTGTGGACACATGGAgcttctgtttcttgtttttaacCCCGAGAGCATCATCCCAGTCTTGTTGCCGGTCAGTGATGGCTCTGTTGTAACATTTCTGCTGCAGCAGTGACCTAGCGATGTGAAGTCTGACTGCCTGAGAGGAGGATGTTTCCCTGTTTTAGGGGTGAGCCCACTTGCTGTCCTGAGTCTGGCCTGCTGCCC…
>LNC_000158
TGGCGGAAAAGTTTGAGAACGAAAAGTCCAATCGTCTTTCAGCTTCCGCCCTCCCTATGACACTTCAGCCACGGTCTTTTCCCTTGGAGAAGACACAGTAGAGGCTGATTTGGCCACACAGAGGGCTGGTGTGGAAGAGGAAAGCAATGTCTCTGATTACTGAATGCACAGGTCACTAGGAAGAGTGGACCCCTCGTCAGAAACCCTCAGGTCTGAGAGGACATCTGTTTCGAGGAGCGCAGTGGGTATAAATAGAGCAGGAGCCAGCCTCGCTGCTGGGTGGGTTTTgtgtttgctgttttgtttttctaacattCTGCTCTGCTAAAATCACCCTCATTTGGCATCAAAAGCATGAATAAATCCTACATAAGTCACTGTCCCTCCAGTGGTTAATCA…
>LNC_000159
ggaggcctcCACCCTAGAAGAGGCTTGGCTTCTTGTATCCTGACACGtgcatgttttctgttttataggaAGAAATGTGTCTTGGCTGGAGGCCCACGTTTCGTTCCAGCACATCCTTTTTACCAAAAGAGCCGTCCCTGGAGCTGCCAACAGTGTTTACGAGAAAGCTATCCAACAATACTTTGGATCTGGGAGCGTGGCCTGACCACAGACGTGGCCTTCCCCACCCTGAGAACCATCCATCAGGAAGCCTGGCGCATGATATGAAAAGTCAGAGGGGCAGAAACAGACGCTGTGCATGTCCCTGCAAGAGTGATACAAGATGACTGAGAAATGTCAtctgagagaaggggaaggacCAGCTCTAcattaaaaagGAAGATTATCCTGGTGGGCCTG…
>LNC_000160
CATTGTTTAAAGAAAACCATCTCCTAAATAAATGAACAGTTGCACTCATTAACTGGGGTGATTCAGTTAAAATAGGCCACAGACTTTGTGGGATTTAAATATCAATAGTCCATAGAGAAGCATCAGCCTCCAAGAATGTGTGGCTCTTGATGTGATCTTCTTAACCTTTGCTTCCTAGTCTGGTCTTCAGAGAGGCAACCACTTATTTACAATGAAGACTCTGCAGATACACCATGCCAGGTCCTCAGGTTCATTGACTTCAGAATATCTTTAAGGAATCCTCCTCAAGTCAGTGAATCTCCCTGACTTACAAGGAGACAGGAGGCTGCTTCCTGCAGTGGACTGAGGTGGACTGCGGTGGACTAGGTCTCTGCAAGGCAGATGCATGCTGCTCCCGCT…
>LNC_000161
CCGCGGCGGGAGCTGCGGGTGTCTGGCTGCGTCAAGGTTCGCTCTTTCTGCGCGCGGGACCGAAGGGCTGGAGACGGCTGCCCGGAGCAGCCCGCGGGGCCTGGGCGAGCGGTTCCGAGACAGGAGGCACTTTGTGGGCGCGTGAATGAGTCTCTCCCACTCGTATTGCCCTGCTTGCTTCGCAAACTCCCAGCGGGTGGTCGGACCTGTAGGGTAGGGAGCGGCTCCTTTAacgtggttttctttttaaatgcacagacacgcagacacacacgcacacaggctTATTTCCAATCAAGGttgtggtttgttgttgttttttctttttcttttttcttttagaagcaGCCCCTCCCCTTGTCGAGCCTGCCACCATCCTTCCACGAGggttctctctcc…
>LNC_000162
TGAATGAGCAGACACATCAAGGCAACTGTCCGTCCAAGGAATGAAAGCCTTCACTTGAACCTGGCCAGAAGGACCAGCCCCTCGCCCACCGCTTCCCTGAGGGCAGCTGGGATGACCAAGACCAGCTCAGGCAGAGTCAGAAGGTCTCCGGGTTCAAGGGAAGTTCCTCCTGAGAGGGAAGGGTCAACAGCATCCTCTGGAGCTGAGGAGAGAAAGCAGACCCTTTCTGTCCTAGAGGTGGCTACAAAAGGGCCTGATGTTAATTTAGTTCTGGACACCATGGTTCTGGACAAGAGGAGCTTGTCTGCCTTCTCTCATGACCTCTGGTTGTGACCCTTGGTGGCCAGAGTAGCCCCCGGAGCTCTGATCTCTGCTCCTCACCAGCAGTGGTGAGCCGCT…
>LNC_000163
TTCAAGCCACTGAGATTTGAGGGGATGGTTACACAGCGATGGATCACCAGAACATCCACAAATAATGATGATGGAGAACCTCTGCCTCTTGAGCTTCTCTGTTGTTGAAAACTGGAAGTACTCCATCCTCCCAAACATTCCTTCTCAGCTTCTAAAAATGTAATATCTGGGTGACTCAGTCTCGAAGTAGGATttgaaagcagaaactccagtttTCAGCAGTGCGAAgacaggacctccctggtggtccagtggttaagaaactgcctgccaatgcaggggacatgggtttgatccctggctggggaagattccacaagctgcagggcaactgagcccatgcatcacaactaagcctgtgctctcgagTGCACAGTCACTCTTGttgctacaagagaa…
>LNC_000164
tcacttttcactttcatgcattgaaggaaatcggaacccactccagtggtcttgcctggagaatcccagggacaagggagcctggtgggctgccgtctctgaggtcgcacagagttgggcacaactgaagcgacttagcagcagcagcagcaggattagaGGGCTTAGACATCAGTATAGCATCCTGACTACATAAATTAATAAGCTGAGGCCCAGCAGCCCCCAGGGCAATGCTGTTTCGGTCCTCAGCGTGTTTCCTGGAGGATGTGTGAATGACACTGGGCTACCTTCTCCACCCCCCTTCCAATCCTGCACTGCTGATATGGTGGCCCAGGGGTCTGTGAACTATCAAGCCTTTCACACGCCCAGCCTTCTGAAAGGTGGGCacacttcttccct…
>LNC_000165
gatgaATCCAAATACCAGTAGAAGCgtaatttatttacaataaaattcaccaattttatttttacccAAATTTTATCATTCACCAAAAATACTCAAGAGTGGAATTCctgagtcatatgCTTGTGTCTCCTAACAGTTTAACTCTGTGTATTGCATCATATGGTATGAAGAGTTCTGAACCTGTAGGCAAGATGTGGGATTATTCCTGGCTTCTTCTCTTTACTGGTCTGCGCCTGGCGACTTGCCTCACCTCTCTGTCTGATTCCCCCCAGGACTGCAGTAAGGATTAACTGACACAATGTGAACAGATTCTGTAAACTGTAAAGTGCCATTCAAATGTATGCTGTGCGTGATTCTCCTACGAGGCCAAAGCTTAACCACCCCAAGCTATCCACCACA…
>LNC_000166
GGCTGCCCCCGCCACGCCCCCGGCCTGACCGGTGCACTCTGGGAAGGAGCCTCCTACCCGGAGCAGCACAGGTCCCCAAGGGGGCACAGGGACCTTCCTGGGCCCTGCCCCTCCGCCCCCGCATGTATGACGAGCACCCACGTTCCAGCGGAAAAAGCAGAGGCTAACCCACCATCCAGCTCAGCAGCCAAGCGAGGACCAGCCCGACCAGCGCTCCAAGCCCCAGAGACCCTGGCACCAGGGAGGCACGGGCGGCCCCCACCACCCAGAAGAGCTGCTGCCACCAGCGTCCAGGGCATGAGGGAGCCCCCTTCCCCAGGTGAGTGCCCAGGGCAGCAGCAGGAACCTTTTacctgcacacacatgcacttagGTAAACAGGGCCGGGGCTCGGGTTCG…
>LNC_000167
caaccgttGTCTCCTGCGtttctggcattggcaggcagattctttaccactgagcctcccgGGAAGCGACACCTGTTCCCCAGACCCCAGAGAGGTACCACCCAGAGAGGTACACAAGAGTGATCTGCTTTGCTCTGTTTGAACGAGCCGAAAAGCTAGCACCTGCCTGAACGTCCACTGTAGGGAGAATGGGAGAGCCAACCGTGCGGGTCCACGCCACACAGAGCCCTGCTGGTATTAATAACAGACGGCAAACTACAGGCCGCAGCGTGGGCGCCTCTCAGGGTGCTGAGCTCAAGGAGCCAGACAAGAAAGAGCGCATTCCATTCCTATGGATTTCAAAACAAGCAAACCTAACCCGCGGCTCTGGAGACAGGGCTGCGGTTACCAGGTGGCGGC…
>LNC_000168
caaccgttGTCTCCTGCGtttctggcattggcaggcagattctttaccactgagcctcccgGGAAGCGACACCTGTTCCCCAGACCCCAGAGAGGTACCACCCAGAGAGGTACACAAGAGTGATCTGCTTTGCTCTGTTTGAACGAGCCGAAAAGCTAGCACCTGCCTGAACGTCCACTGTAGGGAGAATGGGAGAGCCAACCGTGCGGGTCCACGCCACACAGAGCCCTGCTGGTATTAATAACAGACGGCAAACTACAGGCCGCAGCGTGGGCGCCTCTCAGGGTGCTGAGCTCAAGGAGCCAGACAAGAAAGAGCGCATTCCATTCCTATGGATTTCAAAACAAGCAAACCTAACCCGCGGCTCTGGAGACAGGGCTGCGGTTACCAGGTGGCGGC…
>LNC_000169
CCTGTGCGCCCCCTCACCCGCTCCCCGCCCCCCTGCCAGTACCCCGAGCTCTGGGCTGCGCGTCCAGCCTTCTCTCTAGGAAAGCTGCCCAGGCCTCCAGCTGCCTTGGCCAAATGccgctgtgtgtgtgcttgctgcTTCACCTCCACCTTCGGGAGAAGGAACAGGGGCCGCGGATGGATAAGCAGCTCCCCAGGGGCAAGAGTGCTGTTGCAGGGAAGCTGGGTGGCAGGGTTCAGGCCTGCTGTGCAGTGCAAGCCCAGGGCCGGAGCAGCAGAGggcggggcaggggcagggcccaCCTATCACTCAGGGTCTCTGAGCACCTGAGCCTGCCCGGTTGGCCTTGGGGAGGCCGGGTGGAGGCTGGGGTACCCGGGGCCTGGCTGCATGGGCGTC…
>LNC_000170
CAGGCTCAGAGGTGGACCAAAGGCTGAGATGCCTGTCTCTCCTCAAAGGAACAGGGGGCCCTGAGAAGTACATTTCAGCTAAGCCATGAGGTCATTACTGAACTATCACTGACTTCTGTGAAGTCTTTCTTCCTTAATTTGGCTACCATGTCGTTCTTTGGGCTCCTACCCTGCCCACATTTTGAACAAGATTCAGGGCCAGTAAGATTGAGGGAATAGAGAGCAAACGGCCACAGAGCTGAAAACATAGATCTGGTTGGCCACATTTTCCCTTCAAAACATCctgagtggacttccctggtggtacagtgggtaggaatctgcctgcatatgcaggggacatgggttccatccctggtctgggaagattccaggcGCTGCAAGGaaactaagtctgtg…
>LNC_000171
gggacggcggagcctggtgggctgtcgtctatggggtcgcacagagtcggacacgactgaggcgacttagcagcagcagcagcagcagcagcagtgttctgaAAGCTTCTTGGTTGTGTTTTTTGAACCTTTTTAGTGTTTGTTTCCTAATCTTCCTCCAATATGATTTAAGGCCAAAGGGTTTAATTCCCTGGAACCCAGCGCCTGGCCCATAGTAGACATTCAAATATTTGTTCCCGAAATAATACTCGGAATGAACCTACTCTCACCTGAAAGTAAGGGCAACCGAGAAGTGCCAGGGACACAGCCGCACGTTTGTTTAGTTTCCCtagctgtgaaatgggaataacgCCCCTCACACTGTTGtgaagatggagccaaagtaggGCAAATCCCTCT…
>LNC_000172
GCGGCGCATCGCGCTCCGCCTCTCCGGGAAGACTAGGGTGCTCGGCGGGCTCTAACCGGGGGTTATCCCTGGGGGCATAAAGAAGTGAAAGAGCTCCCTGCAGAGGAAACTGGCGTTTCCAGTctggcaggaagagagggaaaggcGAAGTTCACGAGCCACGATTGGTCGCGCCTGGTCGCGCCTCCTATGACGTCAGAGACAGAAACCAATGGGAGTCCAAGGATTTAACCTGATGTCTCAAGCTCTTCATCAGCAAAAACGTTTTATGGCAGGCAGAAGGGCCACCTGAAAGAGACTTATGCCCATCGAAGCACGGAAGCTACAGGCATTTGACCTGCAAGCCAGGGAGACACCATGATTGGATGCTTCAAGCCAGGCTTGACAGCACCTAAACCA…
>LNC_000173
GGCtgaaagcttttgtttttcatcattCTGATGGATCTTTCTGGAATTCAGTCTGCCTTTCTTTTGATGCAGAAGAAATCCTGGCTCTATCCCGACAAGCAGTCAGCCAGGATTGTTTGAGCTGAAAGAGTAAACTCGGGAAAGGAACTCCGGAGaaatggaaaatgtattttaagactCATACAAAATTGCAAGGGACCCAGAGTAACCAagacagtcttgaaaaagaagaacaaagttggaagactcatACCATcttatttcaaaacttactgcaaaactatagtaattaacacagtgtggtactggcataggGGCTGACATAAACCACG
>LNC_000174
GCCTCCTCCTTCCcagctctttccctctcctcctccttctgctccCCTCCTTTGCCTGTTCTCCCCTCCCGCACTCCTGGAGATAGACGCTCAAGCCTGACGCCTCTCTAAAGGCAGCAGCAGTCGCCTTATCCACAGACCTCAGGAAATTCGCTTTGACCGTTGCATGCCTCAAGCTCTGGCTCGAGCTAAGGGGGAATAACCGGGCAGATTTCTGGGTccttataaaaagacaaaataaaaccaaaacgcATCACCAACACACGACCAATTGATAACACTGGCTTGTTAGCTTGGCCTTGCAGAGacggagaggagagaagaggagctGGTGTATTTTCCACCTCTAACAGCTTCTGGCTATTTCATAGCTTCTGTGTTTGAACCCTACTgttgagg…
>LNC_000175
ATCGGGGAGCACGTGCGCCCCGACCGCTCCCGGGTTGTTCTGTCTGCTCTCCATTCCACCTGGTCGGGGAAGTTAGGAACCCAGCCCTTGCAGGAACTGGGTTGCTCCTGGGGAGAAGACGCAGTTTCTTGCTGGTCTTCGCCTGCATTCAGCCCTGGCCCCTCTCCTCACCCCTTCCTTGGCTTGGGTGGCCCCATGCTCTTCATctcccccaccccggccccgCGCTTGTGGGGAGCCGGTCCAGTGGAAGACGTCCACATTGACCTGACTGCAGTGAAGGGAGAGCGCCTCCAGCGGTGTGACGCGTGGAGAATTGCGGAGCTGAGTTTCGGCGAGGTCCTGCCACCGCCCAGTTTACCCGGGTTGTGATGTGGCTATTTACCACGAGCTTAACGG…
>LNC_000176
GTTAGTGCTGCCTTATTTAGCCAGGAAAGACCTCTTTAAGACCTTCTGAGCAGGAAGAGCTCCAAGCAGAAGGGATAGTGATGCaaaagccctgaggcaggaatGCACTTAAGCTCAGGAGGTACCTTTGAAGGCCATTGTCACTGGAGCAATGTGAACAAGGAGATTTCCAGGGCTCTTGAAATATTGGCAAAGACTAGACCATCATGTCGTCATGGGTCAAAATAAGGAGtgtggattttattttgtttgcagTGGGAAACCTCTGTAGGATTTTAAGCCAGGAGAAAAGATTCCACTTACTCTTTAGAAAGATGGCTCTGGCTGCTTGGCAGAGCAGGGACTAGAAGCAGAGAACAGTAAAGATGCGTTTGCAGATGTCCTGGCAAGAGTAGGTAA…
>LNC_000177
GTTTGGTAAGCAGCCACTGTTGCTCGGGCACTTTTCTAGGCCCTGCAGGCACCCGCAGTTCTGGGATCTCGATTCTGGAGGGGAGGGGCCGAGGTCTCCCGGCAGCTCCTCCCACCTGGCCACCACCTCCACCTGCGCCCGGAGCCCCAGACTCGCCCGGCCCAGCGGCAGATGCTTCAGTCGCCCCAGGCCTGACTTTAGAAGGCCGGGTGACAGAGGACCTTCAGCCTTGCCACATCTGCCTCCCACACCCCGGGTGTGGCTGGGATAACTGACAATGGTGATCGGGTGACAGCGCTGCAGGGGCGTGCAGTGACCACCAGGTGGCGCTTGGAGACACCAAAGGCACTGTGATCGCAGGGCCCTAACAGTTACTTCTTTGGGGATGCCATAGGTCAC…
>LNC_000178
GGGCAGTGTGGGCAGGGCCAGTCCCCTGGCTGGTCCCAGATACAGGGTAGATGCTGGGCTGTGCCCATGgcttcccctctcttcctgctcaTCCACTCAGCTTAGGCTCCCCTGCTATAAAGCAGGAACAAGTCCCACCCCTTACCTGCCTAGGGGGACATTGAGCTGGAGTGAGATAATGTCTGCACAGCTCAGCCCTCCACCAAGGAAGGCAGCCTCTAAACACGAATCTATTTTTACTGCCTAGAGCTCTGCCTGGCTCCTTCTGGGGGCCCCTGCTGCTGCCTGGCCCCCTGGAGACAGACACGGGAGCTGGGCCTGTGTGCAGGCCCTTCAGGCCCGTCCTAGGCACGGCAGTGGCAGAGGCAGCTCCAACCAAGCGCCCAGCCCCTAGCTTTC…
>LNC_000179
caggtgattctgttgAGCAGCTGGTCATGACCACACTGGAGTCTCTCCTGACTGTGGCCAGCTGCCTGCCTCATCTACGTCAGGCCAGCTATGGGCCAGGCTCCACTCTCCTGCTCCATGACACGGTCAGTTAGGATGGAGGGGCATGGATTGGGCTCGCTGCACACAGAACCAAGAGTAGACTGAGTCAGACTTTGTTTCAGACCCAGTAGGGGTTTCCAGCTCGAGTTCTAGCAGGGGCTGGTTGGCAGGTATGAGATGGGTGTGATCACATGGCCTGGACCCTTGGCATTTCAAATAGCCAGTCAGTAGTGGCAGCAGCCAGTACTGGGCAGTGCAGCCCAGGCGTGGCCTTCCTGCCCTTGCCAACCTCTAGGGGTCCAGATGGCTCAGGCTGGC…
>LNC_000180
ATAATGTTTGCAGCTCTTCTTGGGGAGGTGCCGTGTGTGGGTGGGAAGGGTGCTGTCTGCTGGCCTTCCATCCATCTCTCAGGAAGGCAATTAAGCTTCCTGCTCTTTGTCTTCGGTTCCAGCACCTTTTTTGCTAAGTATTCTGCAACCTTCTGGAATGCAGagtcattcattcattcaacagatatttaataGAGGCAGCAAGCATTGTTCCAGGCACCAGGATACAGAAGTGAGTAAAGAAGACAAAATTCATGATCTTAAGATGTTTACATTCTGGTGAACAAAGATAGACAATAAGGAAATTAACCAGTACACAAGTAATATTAAACGATATAAGAACGGTCAGAAAATATAAAGTGGGGTAGAGCGAATAGAgagtgtgtgcctgcgtgtgcg…
>LNC_000181
GGGTCTTCTCTGGCCCTGACGTGATGCCAGTCCAGAGCAGGACATGGGGAGATGGTGGGGTTCTTCTAAAGAGAAGATTCAGGGGCTTCCATGGAGATGGGTCCCCTGGGTCCTTTCCCACCCTGCCCTGGAGTCCTGGGCCTTCGAGCTGAGAGAACAGCTCCTTCCCTGCGTGCTGGGGATGGGCCCGGGCTCCTTTCCCATCTGGGGATTACTTAGTTCCACAGAACTTAAGAGGCATCAGAAAGGCATGTGGGCAGCTCCGCAGGGCGTGGGGGACTTCGAGAGGACAATAATAACCAGACTGAGTGCACGTGAGGTTGGTGATGAaaacagtggtgatggtggttggcGTGTATTGAATCTTGGCTGCCTGCCAGGCGTAAGTGCCTTGCACAC…
>LNC_000182
TTTTCATTGACTTATATTTCTAGaatttattcttcttcttttctcatattgactttttctttacagtgtgatttttatttacttttctatttctacAAACAGTCTTAAAAGTTGCCTTTTTATCTCTAGGATTATTGttcttcttgcctcctcttccgGGTCGTTCATCTTTTCAGATGGTTTACGATTTTGGCTATGATCTTGCTGTCCGTGAGGATATTTTACATAGGCAAACCTTGTGACTTGCTTCTGGTGACAGTTTCTCATTTGCATTTTGCTGGGACTTTATGGATTTGAGTGAACCGATGTAATGTCTACACTGACTTATTCCTTTTGGGTCCTGAACTACTTAGTTGGCTTAAATTTGGACCCTGTCCTGTATCCTGATTACTTGCAGGT…
>LNC_000183
AGAACTTGTAGAGAAGGATATAAGGAAGCTGTAAATAAAAGATGCAAAGAAGAGACAGGgggaagagaaaatgaacaggaaaaaaaaaagagagagaagagagaggaaaggagaccaGAGAGACGGACGAGCTTCTTGCGGACAGATGCATTTCCAGGCTGGAGTGCTGCCGCCCCCCCACGCACAGGCATCCGCTCACCGCCCCCAGCACTGCGCCCCCTACGACTTCCTCTGAGCAGGAGCTTCTGTAGCTGTCGAGCTGCTCAGGCCGCCCTGGCTGGTTTTCAGCCCAATCCCTGCTGTTTCtgaaggaggctggaggtggaGTAATTAGCACTTGTTCCCATGCCAGCGCTGTACCTGGAGAAATGGGCTGTTGGAACACACGGTTTGGCTGAT…
>LNC_000184
CTTGCAACTACTTCAGCTGTCCCTTCAACAGGGGCTGCCTCCCCAGGatgagaaaattgggGACTGGCAGTGAGGTAGACTGCTTAAGGTAAGAACAGGAGGCAGATCTGAGCTTGGAATCCAGATCTGATGGACTTGAAATCAtccccattccttctccaggggatcttcccaacccaagaaacgaacctgggtctcctgaattgcaggcagactactgactgagctataagggaagtaCCTCTATAATATGCTTATAGGCCCTGCAAAACTCTTGCAAAACTGAATTACCTGAAAGGTGGAGATGCTTCTGATGAGTGTTTAATGAAGGGTagctgaggggctgggggagaaaTTTGTATGGGAGGGAAAGGGGTCCTGGAGGAGATGACATTGGAG…
>LNC_000185
GGTGGCAGGAGCTGTGAGCAGGCTGGCCTGGGAGGGTGCAGGCGTCCTTCTTGGGGAGCTCTGCTCCTTTGTTAAGGCAGCATCCTATGGGCCAGTTTGGTCAAGGAAGGCCTCTGAGCAGGGCCGTGGGAGAAGGAGGTCAGACAGTGAAGTACCTCAAAAGGAATTCAGAATGGCTCAGGGGTGCTGAGAAGGAGGGGCTAGAAGAGTCTAGAGAGGGGCCCCCCTGTGATGGAGAAGATGGCATAGAACAGTGGGAGGGCCAGCAGGGACCACAAGCAACTTTCATGAGAAACTGCTTCCTGTGCACTCAACGGCCTTGTATGGGTCATTCTTCGGGGAATGAGGAAGAAGGCTGGCAGTGCCAGGGCACGTTGCTGTGCCCAGCAGCCTGGGGAG…
>LNC_000186
GGGTGCCCGGCCTTGGGAAGGTGTCCTGGGCACCCACGTGATGCCGAGTTTCCACCAGCAGGAACCACTGCTGGAGGCTCCTGGCAGAGTAAGGTAATCCCAAGGCCACAGGGAAGTGCAGACTCGTGCCAGGAGTCCCTGTCTGTGCCTGGGAGCAGGTGCAGGACCCGCCCCCCAGGACCGCAGTCTCAGCCACATCCCTCTTACCTCTCCTGCTGACCCACAAGTGGGCCCGGGGCCCCTCGGAGCCGTCCTGTCACCCCCGGGACCCTCCCCCAGGGAGACCTCGCCTGCACCTCCTCTCCTTAGAAGCTCCCCGCGCTGCTGAAGCTGACTCCCCATGGCCTCGCTG
>LNC_000187
cgcccgcagtgcgggagacctgggttcgattcctgggttggaaggtcccccggagaagggaacggctacccagagcagcattctggcctggagaattccatggactgtatggtccctGCCCGCAGAGTCGGTCGGCGCTTTCACTTCCACTTCGGCCCCAGACATTCAAGGAACAAACAGTAGCTGAGCAGCCCGGCTCTGCGGGGAACGGTCCAGGCAGGAGAGGGCCCCAGCCCCAGGAGCTCACATGCTAGACCATTCCAGAGTCTTAATGGACACTTCAGGCAGCGAGCAGAGCACGCGGCAGTGGTCGGGAAGGTTTCCTCACTGACTTAAGTAAAACCTCCGTGGAGTGTGCACTGGCTGAGTCTGCCTTCCTGCCGTTCCTGACCCCAACGc…
>LNC_000188
cgcccgcTCCCGGCAGCCCCGCCCCTGCGACGCCGCGCTCCCTGGGCAGGGAGCGGGGCCCACGGGCCTTGCCCCCAGCCCGTGGATGGTCTTCACGGAGAGGGGCAGGGCTGCCGTATTTGGAGAtcactccttaaaaaaaataaaatcaacttgaAGATGTGTATTTTCCCCTGACCTTCAAACCTTGTTCCGAGGCCAGCCTTGTACAGGTCACCCCGCCCTCCAGAGCCTCCGTTTTTAACAAGATCCATTCACAGGCCAAATGGCATCCTGTGTGTGCCTTTGCGATGGATTAAAGgtgcttctgtttctgtgagttttaaGTAAATATCTGTATCGTATTGTCATACATGCTCAGTGTCCCTGACTTTCAGTCATGCCTGTGAACCCCCGCAG…
>LNC_000189
cgcccgcTCCCGGCAGCCCCGCCCCTGCGACGCCGCGCTCCCTGGGCAGGGAGCGGGGCCCACGGGCCTTGCCCCCAGCCCGTGGATGGTCTTCACGGAGAGGGGCAGGGCTGCCGTATTTGGAGAtcactccttaaaaaaaataaaatcaacttgaAGATGTGTATTTTCCCCTGACCTTCAAACCTTGTTCCGAGGCCAGCCTTGTACAGGTCACCCCGCCCTCCAGAGCCTCCGTTTTTAACAAGATCCATTCACAGGCCAAATGGCATCCTGTGTGTGCCTTTGCGATGGATTAAAGgtgcttctgtttctgtgagttttaaGTAAATATCTGTATCGTATTGTCATACATGCTCAGTGTCCCTGACTTTCAGTCATGCCTGTGAACCCCCGCAG…
>LNC_000190
CAGCCTTCCAAGTCCACTGCTCTAGGAAATTAactttccttcctctccaattCCATACCATATCTGCCTGCACCACTGTACAGTTTACAATTCCCCCTGTTTGTGTGCTTGCTGTTCTAATGCCTCCTTCTCCTAGCGCTAAGACAGCGAGCAGGAGCAAATCTTTTTCAACCTCCTTCCACCTTTCATCCCAGACTGTGCCTATGCAGGCCTGGAAAAGCGTTAGGAAAGTAGGTAcagagaaaagaatataatcgaATTTTTCCTACTCCCCAGACTCAAATCGGACTGTCCAGGTACCGCGCTACAATGAAAGTGAATGCGTGCACCCGAGAAGACCTGCACCTAAGGGATGTGGGAACTCGGGGAGCTGTGTCGTGCTTGTTTCTCACACCGCCC…
>LNC_000191
AGCTTCCTTGTCCTCCTGGCAGTTCCCACCTCCATCTCCTGATTCTAGACCAGAGACCAGCAGTTTGAGAGCAAGCAACATTTCCCTCTAAGTCTAGTCCACCTTCTTGGAATTTATGTTTTATTCCTGAACTGGTTTGCAGCTGCTTTCTAGAAGCCTTCTGTGTTATCAGTTTGACTGTGCACAACACAGCCTTTGGTCATGCAGTATATGAGGAATCTTTTGTCCAACACTTGAAGTCCCTACTGtgtatatcttctgcttctggggtCCTGGCCCTATAGATTCCAGCTTTCCAactctgatctctgcctccttAGCACAGATGGATTGCCACTTGGACTCCAGCTCACCATACTGCAGTCAAGAAGTTGTCccaagatttccctggtggtccgg…
>LNC_000192
ACCTGCAGCAGTGACCAGGTTCAGTGGGCTGGCTAAATTCTTTCTAGGCGTCCcaagtagctcagcagtaaagaatccacctgtcaatgcaggatgaTGGAagatatgcaggtttgatccttgagtcggggaagatcccctggaggaggaaatggcaacccgatccagtattcttgcctggaaaatcccatggacggaggagcctggcggggctacagtccatggggtcacaaaaattccAACATGATCGAGCACACAAATTCATCCTAAGGATCAGGTTTATTTTCTGaatacacattttataaaattagcaaaagaattaaaaaaactcAACTCTATGCCAAAACCCTGACCGCCTGTCCTGAGGGCTAATTCTTATCTTCAAAGGGAAGTGCTCAA…
>LNC_000193
TCTGAGGCTCTGCTCCGGCTGGCAGTGAGTTGAAGATGTCTTGATCATTCAAGCTAAAACACAATATGAAAAACCAAAAGACGGATCCAGTCCTCTTTTTGTTCTTCCTGGAGAGGTCCTTCCGAGAGTCTTCTGTTTTGCTGTCTGGCCCTGCTGTCCAGCTGCCATCTAGAAACTTCCATCCATCATCATCCTGGGAATCCCCTTCTTCCTGTGCGTTGGAGCTTCTGCTTCTGGACCACAGACCTTCCACTTTCTTGGTCTGCTTCCTTGTCTGTCTTCATTAGCACATCCTGTAGTTAGCTCCCGAGGAAGACTGCATGGGACAGAAGCTTCTTGAGATGTTTTACAGCTGAAAACATACGCAGTCTACCTTTGTTCTTGGAGTCCACAcaatca…
>LNC_000194
AATGCAAAAATTACCCCATACAGTGCCATTTTGGTTGTGGTTTCATAAGCACAAAATGGTAACCATGACTCATGAGTGAAAGGAGAAGCGTAGCCCATTCTGACATTCTCAGTCGAGTTCCCGCCTTgtggctcccccacccccacaatgaCAACCGTACACGTGTGACGAGGTTTGCTGGGCTAACAGGAGAAGGAAGTGCTCTGCTTTAAATCTGCCTTTTACAGAGAAGTCAGTGGGCTGAGATGGAAAAGTCCTTAACTCCCACATTTGCTGGCTGTGCACCCTTGGTGCGTCACGAATTCTCTCTGAACTGATTTCTTTATCTGGCTTATGGCATTTTGTGAGAACTAACTGAGAAAGTAGACGGAAGTTCCTAACCCAATGCCTGACATGTAG…
>LNC_000195
TGCTGGAGATACCCCGTTGTTTTCTGGGCCCATCTCTACAATACGGTTTTTGCACCACCTGCTGGCAAAGAACAGTGATCCTACCTCTGATTGAGGGAAGGATCCCAGAAGTGATGCTAAGATGCAGGTGTCACCAGAGCAAGAAGAAGGGCACTTTCCAGGGAGTATCGTGCGTCTGCTGAGATGAGGGCAAGGAGCACGGAGCCCAAGAACGTCCACAACATCTTCCCCACCTCCTGcagaaagaaataaggaagatTCTCAGATGAAaatagctcctctttgctttggGGAAAAGCCAGAACCCATTAGCTGATCAGTTTTACCTGAAGAAGGCCCATGGGCTGCTGATCAGCAGGCGTAACCCAGGGAGACGACACTGAGACGGGAGAGCCCTGC…
>LNC_000196
CTCCCAGAGGCACGTGATGACTGGGTCTCTGTGTGCTGGGCGAGACGGGCTCTGACGGATGGAGTCACTCATTCACGGGCTCATTGCCTCATTCATTCAGTAGGAAACGTGGAGGATCCGCGCCGTGGCAGGCTCCACGCTCAAGACccggggaggaggcagggacaAGCGAAGCCCACCAGCTCACGTGGAGGCCAGGAGGCTCACGGAGGCAAGCAAACCCTGGTAATAGGAAGAGAAGGAGACAGATACATCCTTATCTTCCTCGtggttgaagaaactgaggaccaGATGGGTCAAGTACCCTGCCCAAGGTACCATAGACACTAAACGGCGCAGTGAGGAAGCAGACCCACACGGTCCGGACTCAGTCTTCGTTCTAACCATCCGGCAGTACTG…
>LNC_000197
AGGCGCTGTCCTCGGTCGGGCGCCGGGCGTCTCTGCTGTCCGGTGGCGCACGCGTGTAACAGGAAGGTGGTCTATGGATCGGCGTTTGAGAAACTGCAAATATAGGTTTGAATGAAACACCCAAGTCAGtctctgatttttttgttgttgggggTTGGGGCGTCTTGGCAGCAACCTCCCGCATTAGATGTGGGAAGAAGAGAGTCCATCTCGCCCCTGTTCTATCTGAATAAAAATGTGACTACTTCATgaacacattcttttaaaaaagttagcCAAGTTGATAAAAACATGGCCTGTGGCCTGTTCGTTCCCGCTGTAATAGTGTGTATCCATGGAACAATTCAATAGACAAGTTTTAATGCTTGAAAATTGTTTTTGGAAAACACCAAACAGTTA…
>LNC_000198
CACTGCGCCCCAGTCTTCTCATGAGACGCTGATAAGTCACCTGAGTTGGAGAAGCTAATCTAACGGGGTGAGAACCAGCGAAAACCCCGGGAAGGGACGCGTGCGCCGTGTGAGCCACAGAGCTTGGGCTGCTGCTGCGCGTCCGGGTTTTTTCATCCAAAGAGCTCATTTAAGTGCGATGGATTTCCAGAGCAGTGAGGAGACATTTTTGACCCTGGGAGAGAGGACCTGACCTTTCACTGACCTCCAGATGAGGCCGCATTAGTCCTTGGATTTCCAACACTCAGGTTCCCCGGGATCCATAGTTAGTGAAATCTTAGCCGGAATCCTGTCTAGGATTTTATTGGCCAAATCCTTTGCTAGAATTCTATTTTAACAGGCTCAGAAATTTCCCAGGTA…
>LNC_000199
gtgtgtgtgcgtgtgcgcgtgcgcgtgttgcttcagtcatgtccccagggattgagcccacatctcttacatggcagggaggttctttaccactagcaccacctgggaagcccctctcttccTAATTTCTGTAATTATTTGCACTTTGATGACTTCCCAGAATTTTACTGTCTCCAAAGAATGTTGAATGGGATAATCAGCTGCTTTAAATTTTGCTATAAAGTAATCTCTTTAGGTGGCTACACCAACAGGTTTGAAACACCAGGGTCAGTTTTGGTAACTTGCTGTCCTGTGTCCTAACGATTCAGTTACTAACTAGCAAGTTCAGTCTTTAACAAAGGCAGTTAGTGGCTCCTTTAATAACCTGGTTTCTCTATCTTTatttggagagaagaaaaa…
>LNC_000200
CCTATGAAGTCACGAATAGTTGAGGGTGAGGATCTCGGGTGCTAGTTGAGAAGATTCAGCAAGGAAATGGTATGGGATGACCTCCAGAGCACAAAAGCACTGGGTTAAAGACAGTGCCTCTTCTACAGCTTTAGTTAGGGTGGTGTTGGGCCTTCTTAAGAATGAGTTGATGATTAGCaaaggcttccccagtagctcagcagtgaagaatccacctgctatgtaggagacacaggggatgtgggtttgattcctgggtcaggacgatcccttggagaaggaaatggcaacccactcctctattcttgcctgaaacatccccatagacagaggagcctggcgggctgcggtctgtgggattgcaaagaatcagacacgacttagcgactgaacggcAAA…
>LNC_000201
catgcatagacCAAAGGAATAGAACAGAGATCCAAGATATGAACGCTTGTATGGGTAACCAGCATTGTCCAGCTGTTAGCTCCTTCAGATCCTCCCACCCTCAGTGTTTCAACTGAGGTCACCTTCTTGTGGTGGTCCTCAGCCAGTGACGGAGATCGCGGTTAGAGGCAGAGGTACAAGGCACTTTTATCCCACATAGAATTTATCTAACAGGCCGTTTTTGCTCCAGAGCTCCCTACTGGGTTAGCAGTTTTGTCAGGTTATTGTTTGATGGCTCCCCTGCTCAATCGTTTTCCCTCACTGTTACTTAAGAAGCATCAGTAGAGCTTCAGCACTGCCAACTCAATCTCTGCACCCACTTCGTGTGTCTGTTGTCGGGCCGTGGTTTGTCTGGTGACT…
>LNC_000202
TAATCTCCTAAGTGAACGTGTAAAAAGCTGGGAATGACAAGAGCAGTGTTGTTTTGTTGATCCTTCTTTCTCTGGAATTAAGgatctttagttttttatttttaattttttagcttGCGCTGGTTCTTCATTGCTTTGAAAGGATTTTATCTCATTGTggcaagtgagggctactctttaCTGAGCACGCCGATGCAATGGCAGGAGGCCTAGCTGTCATCTTAAACCCATGAGAGGGGTCAGGTTCTTGGAACGGCTGTCCTGGTGAGCTGCATTGCATGTGGTCCTGTAAGACTTGGGGAGGAGAACTTCCGCGCCAGCTCTGCATTCTGAACGCTAGAGATGCAGGCTGCCGTTGCGTGCGTCTAAGCCACTGTCCTTGTAAATCTGCTTGTTTGC…
>LNC_000203
ctgtccatgggattctccaggcaagaatactggagtgggttgccatttccttctccaggggatcttcccaacccatggatcgaacccgcttctcctgctttgcaggcagacgctttatcctctgagccaccagggaagccttgcttaCCCATACCCTACTCTGTTAAATGTAAATCTCTCTTTGAATGTGTCTTGGTTGTTTCATGTGCTGAGCCACAGTGCAGTCTGCCTGCAAAGAAGTTAAGACCAGCCCAAAGGCTGAAAGGCCTATTATACTGCCCTGGGGAGTAGGGTAAAGAATCTTGATTGTGCCTGCAAGTTGTTTGCAAACTCCAGAGATAAGCATCATCTGTGCACATTGATACAGAAACCAAACCTACTGGGGTAAACCTTGTTGCT…
>LNC_000204
CACCCGCTGGAAATCGCTGGGATGTGGACAAGTAGCGCCCTTCTCCGCTGGCAGATGCACACCCCGCCCCCGACCGGCACCTCCTTTGGCCCCTTTGGAGAAGGAGCTGCCCCGGAGTCTGAACTGTTGAGTGGTGGCTCACCTCTTAGCGCTGTTCTAGGGGCCCACGCGGCAGAGGCAAGAGGACACGGCAGCCCAGCCGACAGGTGGCTGGTGATGCCAAACTTCAGCTCTGGGCTCCGCAGGGAAGGGCCCCGAGGAGGCTCGGGAGGACGCACCGGGGGAGGGCACAGGGGGTCACTGAGGGGTCAGCGGGGCGCGCTGGGCCTGCAGGCTACACGGGAAGGCGAGTTTCTGAGAACTGAGCTGGCTCAGTCTTCAGTTCGAAATAGACAGAAC…
>LNC_000205
GTCTCTCAGCCGGGGAAAGCCCAGAGTGTCTCCATGGCCAAAGCCAAGCAAATAGAATTTTTATGAAGGGACAAGATGGCTCTGGGCATGAGTCATGGCTGAACGCTGGGAAGATTCCGATGGGAACCTTGCTCTTGCTGGTTGATCCATACCTTACATGGACTTGAGGCCGTGCATGGCTTTTATTAACATGTGCATTTTGCTTGTTAAGGCTCAAGCTTCATCTTTTCCTTCCCAACTGGAGCCCTGTTTGTATTTCACATGCACCTGATTCAAAATCTATCCTTGGAACTCAGAGTGGCTTGGGAATAGTCATTTGGAAAAGCTCTGATTATTTGTCAGCTAAAACAGGATGATGTGTTCTCAGCTGTGGTTGGGAAATGGGCTGTTTCTCTGCAG…
>LNC_000206
ACGATGCTTGCTTCCTGTAGGCAGTATGTTCTGTGTCTAGAAAGCACTTCCCCATATTGTTATATAGATGGCTTTCCAGTCACTTGCATCTGAGTGACTTTTGAGTGTGGCCTTTTCTGACTTCCTGGCCACCATCACATTCCCTGTGTGGCAGTTCTAAATCATGTCTATAAACTGCAACACTCTTCTTATCCTGAGATGGGCCCTAAGTTCTTCTTCCTTGAATCTGGGCCAACCTTGAAGATGTTGTTAAAACCTATAGGACGCAGCAGAAATGATGGCATAGCTCACATACTTTCTGAAGTCAAGTCATTAAATAAAGGCCATGGCGTTTCTGCCTTGCCTGCTGAGATGCTTGCTTTTGGAGCTGTGAGCCTGTGTAGGTGAAGGTCAGCTGCC…
>LNC_000207
CACTTACCTTCTCAACTGCGAGACCACCAGATTCCACATCTCCAGCGACGTGACCATCCCTTCAGAGAGCTTTTCATTGATGGGGAATAAGAAGGACTCCATCAGAAAAGGAGGGCGCTGTTTCTCCTTaagggccagtcaccctctcttttccctctaataaacttccttttcttgcctgactgcccagCTCACCCTCTTTTTCTCTACACTTGCCGTATAGTCACCACCTTTGTAAAGATGCCTCTGTCCTTTCACTGTAGAGAACCAGCTTTTATGTTCTTGATGAACGTTGTCCAGCCCCTCTTCTAGAGCTCACTGTGTCCCTGTGATTGTCTCCCCCACCACGTTCTGTTTATCTTGGCATGCTTGGGAGATACATAATGTCTGGCATGTAGC…
>LNC_000208
CGCCGCCATGAGGACGCAccagggtggcggtgaggagacgCTGCTCATGGCTACCTGTCCCAAGGAAAGGGGTTTGGGGGGATGCTCCTAGTGGCTGCTGAAACCGTTTGCTTCGGGGATCCTCCCTGTTTCTCCTCTGCTCGGCACTGGCTGTTAACATGCTTTTCCTCGGTGGAACGGAAACATGCGTCTGAACAAGCTGACGAGCTCCAATACACAAACCACATGTGAGATGTCCAGCCACCCTGAGGCTGCCGTGTTGGAGAAGCTGATGCAGTGACCACCTGAAGACATCTCAGCTGTACCTGGAGAGAGGTGCACAACCTGGCCCTAGACATCAGCCATGATGACACCCACTGCTGGTTCCAAGATCATGTGAGCTCCTTCCAAACCTCTGGA…
>LNC_000209
GGGAGTCCCAGGGATTTTCGGCGCGGGGACGTCCCTAAGCTCCTGCGGGGTTAAATTCTGGGGCAATGGGAGGCTCTTTAGGAAACAGAAAGTGAGGTTTTCTCACCCCCGACCTTCAACTGCTAGTTTCCGTCGACTGATTGTGTCTATTGTAAGAGTGTCCAACGCGCCCCGGGTAGATTCACTTCGTACCCCTCTCCTGGTTTCTTCATTTGCGCTTGACAGTGTCCTTCGCTTAAACTGACGTCCTTGCCGGCGCTAGAGGAGCCCCCGGCTCGCCGGCGTCCGCACCCTCAGCGCTAAGCTCCACGGACGATCCTCTGGGGACAAAGTCGGGGCGGGGGGGAGACGCCGGGCAGCGAGGCCGCGCGTCGGGAGCTGCGGCCGGTCTCGCGCAGC…
>LNC_000210
GGGAGTCCCAGGGATTTTCGGCGCGGGGACGTCCCTAAGCTCCTGCGGGGTTAAATTCTGGGGCAATGGGAGGCTCTTTAGGAAACAGAAAGTGAGGTTTTCTCACCCCCGACCTTCAACTGCTAGTTTCCGTCGACTGATTGTGTCTATTGTAAGAGTGTCCAACGCGCCCCGGGTAGATTCACTTCGTACCCCTCTCCTGGTTTCTTCATTTGCGCTTGACAGTGTCCTTCGCTTAAACTGACGTCCTTGCCGGCGCTAGAGGAGCCCCCGGCTCGCCGGCGTCCGCACCCTCAGCGCTAAGCTCCACGGACGATCCTCTGGGGACAAAGTCGGGGCGGGGGGGAGACGCCGGGCAGCGAGGCCGCGCGTCGGGAGCTGCGGCCGGTCTCGCGCAGC…
>LNC_000211
tatggaTTCCTTTCCTGCCTTAGTATGCTAGgattaaatagaaaaatctgaatgagaatgaaaagaaaacttgCACAGTAATTGGTACTTAAAGTATGTTTTTAAGTTTCAAGAGGGTGATTTTGAATTTCAGAGCAAGGAAAGCTTCCTCACATTGAAGGAATTAGGATAATAGTTGTTAAGGAAGCAACACACACATTTGTTCTGATTGCCTCCAGGTTGGAAATGCATGGCACAAAGTTTAGAAGCATTAGCTTTTGTGTTATTGAATAATCACAGACTTTGAAAGCATAAAATGTGCAAATCAGGCAAGTAGAAAAGGAATCGGAAAGATGAGTACGGGCTTTTAGTAAGCTGGAAACTATTAGTCTCAGAAGGCTGATTAGAATGTGGATAAGC…
>LNC_000212
catgattgtCACCTTACCtctaaaatatatccaaaatcctgctgctgttactgctaagtcacttcagtcatgtccgactctgtgtgaccccatagacagcagcctaccaggctcctctgtccctggcattctccaggcaagagtactggagtggggtgcgatttccttctccaatgggtgaaagtgaaaagtgaaagtgaagtcgtgtccgattctttgcgaccccatggactacagcctatcagtctcctctgtccatgagattttccaggcaagagtactggagtggggtgccagtgccttctctgatcCAAAATCCTACCACTTTTCAATGTTTTCCCCCCAAAAGACTTTAAGACCAAGCCCCTGTTTCTCACCTGAACTATTGCAATAGTTTCA…
>LNC_000213
CACTCATGATGGCAGATTTGAGAAACAGGAAATAAACACAGGTCCTGCACATTTTTCTGTAACTAGCCCGGGAATGGAGGCAGGTGATGTGATCTGAGGTGCAGCCTCCAGTTGCAGGCGGGCTGTGGTCAGTCCTGCCTTCCAGCCAGGTGAGTTGCTTGGCCATTCTGGGCCTCATGTCCTCATGTCTAAAGCGTGGATGGTGGTGCTGCCTGTCTCACAGGTGTGTTTTGCAGATCAGGTGCATGAGAAAGCCCAGGGAACACCTGTGAATGGGACTCACTGTGGCTTTATAGGATAAGCATACAGATTCTAAGAGTTACAGCCCAGGGGGCTGATTTACATCCCCCAAACACTCATTGACATcctaacccccaggacctcaggAGAGTGAAAGTA…
>LNC_000214
gtaacacacacaaacacacacacacacacacacacgagctccAGACCTGCAGGGGCCAATGGAAAGCTTCGGAGCATACTCCCCAGCCACTGCAAGAAGCCCAGTCTGAACCTAGCAGGAAGAACGGCACCAGGAGCAGCCAGCAGAGCCCTGATGAAGGGCCTGAACTGTCATCGTGGAAGAAAACCTGTATGTGACATCTCTGCCCACGATCCAGGCCCAGAGCTGGATCCTTACACACTGTGTCTCACTGACTCCCAGCTTTATCCCCACggggaaacagaagaaacagggAAGCAAGACCACTGGCCTCAGGACAATAAAAAAAGGACAGAGCCGAAGCCAAGGGCCAAAGCTGGTTTCAAGCTACTCATACAACTGAGAACACGCATGGGGAGC…
>LNC_000215
GCTTGGTACGCGCCGGCCGGAATGGGCCCTGCAGGCTGCAAAACGGTTTGGAAAGgatctcagttcctgaccagagattgagccAGGGCAATGAAAGTCCAGAATGTTAACTACTAGGCCACCAGCGGATTCCTATATCAGCTTCAATTATGAAATAAAAGGGTGCATTGACTAGAAGGAAAGAATGTctatgtgaaaaataaagattaaatgtctCCTTTCCTAGGATTCCAATTCCAGTCCTCCTTCAatgataagactcccttcccaggtgccAAGGCCATACTGACTCATTGTGTATGTGctgatctatttcttttttttttgaaacctcGAAGGAATGTATCCCTGATTTGtttaatgttctttgttctgatAAGATATAAAACTGTGCTGAAA…
>LNC_000216
CTTGGTACGCGCCGGCCGGAATGGGCCCTGCAGGCTGCAAAACGgatctcagttcctgaccagagattgagccAGGGCAATGAAAGTCCAGAATGTTAACTACTAGGCCACCAGCGGATTCCTATATCAGCTTCAATTATGAAATAAAAGGGTGCATTGACTAGAAGGAAAGAATGTctatgtgaaaaataaagattaaatgtctCCTTTCCTAGGATTCCAATTCCAGTCCTCCTTCAatgataagactcccttcccaggtgccAAGGCCATACTGACTCATTGTGTATGTGctgatctatttcttttttttttgaaacctcGAAGGAATGTATCCCTGATTTGtttaatgttctttgttctgatAAGATATAAAACTGTGCTGAAAACCAGGATTCT…
>LNC_000217
tatggactattgtgtgccaggctcctccatccatgggatttttcaggatctcagttcctgaccagagattgagccAGGGCAATGAAAGTCCAGAATGTTAACTACTAGGCCACCAGCGGATTCCTATATCAGCTTCAATTATGAAATAAAAGGGTGCATTGACTAGAAGGAAAGAATGTctatgtgaaaaataaagattaaatgtctCCTTTCCTAGGATTCCAATTCCAGTCCTCCTTCAatgataagactcccttcccaggtgccAAGGCCATACTGACTCATTGTGTATGTGctgatctatttcttttttttttgaaacctcGAAGGAATGTATCCCTGATTTGtttaatgttctttgttctgatAAGATATAAAACTGTGCTGAAAACCAGGATT…
>LNC_000218
CTATAAATGGGTGTCACTGAATCTCTCAAGGCTGCTTCCTACCATACAGATAACTTGGGGTTTGGTTTAGAAGAAGGCCTTTAAAGAACACAACTTGGCTTAAAAGgatctcagttcctgaccagagattgagccAGGGCAATGAAAGTCCAGAATGTTAACTACTAGGCCACCAGCGGATTCCTATATCAGCTTCAATTATGAAATAAAAGGGTGCATTGACTAGAAGGAAAGAATGTctatgtgaaaaataaagattaaatgtctCCTTTCCTAGGATTCCAATTCCAGTCCTCCTTCAatgataagactcccttcccaggtgccAAGGCCATACTGACTCATTGTGTATGTGctgatctatttcttttttttttgaaacctcGAAGGAATGTATCC…
>LNC_000219
gagagagagagagagagagagagagagagagaagggaggcgCAGGGTGGCAGGCTCTGCGGAGTTAGGGAGCGACCTCTCAGCCCGCACACCTTGAGCCTCCCTGCCTGGGCTGTGTCTGCAGGACGCTTCTGCACCCCAGCCGGGGTCAGCGCAAGACAACAGCAAACACATTCTCTGCAATAGCTTCTCTGCTAAGATGAGCCCAGCTTACCCATCAGAGCCCCTGAGCCGTCTATGCCCTCCTACGGAAGATGGTCAGCATCACCGGTCACCAGGACAATGACCTCAGCAGGACACTGCCTCACACCACCAGCATGGCTGGAAACGACAGGAGCCCCAAAccggaaaataacaagtgttgctgTTGTCAGTGAGGATATGGCAAAATTTGAACCTC…
>LNC_000220
GGGGAGTGACGCCCCCTCCGTGAGGCTGGGCAAGCCTGCGTGGAAAGCTTTTGCTCCCCTGCTGACACCAGGATGGCAGAGTTCCCAGGTGGCATATACATCGACTTGAatcttgattttccttttttagcAGTGTAACCTGGAGACCATCATCTAGTGACGTTTTGATTGAAAAACTACATTTTATATCTAGGATACTCTGAGAAGAAATCATTTTTTGTAGTGATACCTTTCTGCATATTCATACACTAAAACTTAAAAGTAGGTTTGGAGGGGGATAGTTGAAAATGAcgtttttcatttttgaatgaaatgaatgatCGAAGGTATCCATCAGCATGGGTCTGCCGGCAAGTGTTGGGCTGGAGGTGGAGGGCAGTCCTGCCTATGGAGGGCAAA…
>LNC_000221
GTTGCAGATGGGCCTCCACGGAGGGATGGATGGCTAGGCTGTGAGCAAAAGTGGGGGGATGGGAGACGTCGGCCTACCACGAACAAAGATCCAATAGTAAGAAACATGGCACACGGCTGGATAAAGAGAACAGGTCACCCGGCCGGGCCTGGGGGAGCagtgggagagagaggcagggagtaCTGGATAGTGTTTCTCTGAGGATGACATGGAATAGCAGGGCAAACAGTTTGGAGGCTTCTTTGGTAGGAAATGGAACAGatattgaacttttttttttaatcctgcaaGTGAGGATTTGAGCCTAGTTTTAGGGCAGGATTGAAGCAGTGTGGAGGATGGTCCTGCTGAAGAGAACAAAGGAGACCCTGGCTGGTCGTGACCTTTAAGGGACAGAGA…
>LNC_000222
ACTGCAGTCCACAGCAGTTCCTCAGCATGGTGGGGCGCACCCTCACCCCTTTCTTTCCATGTTCACCTTAGAGCTGTCAAGCCCAGAGTTAAGACCTTAGTGAGATCCTAGCCACTGTTTTGGACATGTGGAGGTTTTATATCTGCGTCTTGGCTGTGAATGGCCTTAAATGTTCCTGACCTGGCTTCTTGGCAGTGCCTGTCTTGTGTCTTGAGTTCATTGAGTTCGTTTGTAGTGTTAAAATACTGATCAGTCTAATAAAGTGGAATCGATTTGCAAACCTCGTCAAAGGGCACATATCTGCATtcttgtcgtgccctcctcctcGGTCCAGAGCGACCGAAAGGGGTTTACTGTCACAGATGTCTGATGGCACGAATCACATACGGGTGTTATTAC…
>LNC_000223
gctgcagtcaccatctgcagtgattttggagcccccaaaaataaagtctgacactgtttccactgtttccccatctatttgccatgaagtgatgggaccagatgccatgatcctagtttaaCATTTGTCAACTGTATAAAATTTATAATctcacatgatttttttctcattttcaatcaATATGTACTTTTATGCCGATTTGGAATTTTTGTATAAATTTGCACCGCTTTTCTTCGGAGGgtcttgaaaattaaataaacttcAGGCTTCACAAAACCTGGATCTGCCCTGTGTGGACAAAGGACCACAGGGGAGCTTGGGGCTGCCCTTTCCTCCTGCTTTTTGCAGGAGATTTAGTAACATCAGAATGATCTGCCTCTTTAGCCTTTAGTGGAACTC…
>LNC_000224
CTGCCAGCCTGACAGAGTTCCAGAGCAAGGACTGTCCATGGAGGGGTCCCAGACTGGCAACAAGCAGATCCTTATAACACTGCCTGGCCACTTGCTGGCTGGAGGCCTTCCCCAGAGGAGCACACCTTCAGCTCAAAAGCTGAGGGGGACCTTGAGCAAGCTGACAGCTGGGGACTGCACTCTGAACAGCTGGGGATCCGAGAGGTGACCTTCCCTGTCTGCACGGGGGTGTCAGCCAGGTGTACCGCTACAAGACAGACTGGCTGGCTTTCAAAAAGACAAAGTTTTTGAAAGGCGAAGTCCAGCTCCCCTCTGTGAGCAGAGAgtcccaccccccaaaaaactgagcagaaggaTCTGATGGGCTGAGAGCAGGAAGCGCTTGCTAAAAAGCCTGTG…
>LNC_000225
gtcagaccCTGCTTGAGAGGGGTGCTtgcatgtacgtgtgtgtgtgtgtgtgtgtgtgtgcacgtgcacactcAGTCCCTTGGGCCTCAGGGACCGAAGCATCTGCCTGCCCTGGGCCCTGAGAGGAGGCGGCCCAGGCTGTATGTGTGGGTGGGTGCCatttaaattggaggttaataTTTGAAACCAAACAGTGCCAGTGATCTGTGCGTCCTCAAGTCTTTGCGCATCATTTTGAAAGCCTGGGAATGAACATATCTTGAGAACCAGAGGATGTAGATGGAAGTTCTGTGAGGAAAACAGTGACAGCTGTCGGCGCAGTGGTTCTTCACTCTCTTGGGAACACAGACTCCTTTGAGAGCCGAGTGGGAGCTCTGGACCTTCTTCCTCCAGGAGTGC…
>LNC_000226
cattttctggccACAAGTTATATGGAATCttatttcccagaccaggaattgaacccatgccctctgcattggaaggtgaagtcttaaccactggagcaccagggaagtccctggatgaCTTTTAAGAGCTAGGAAGATGGAGAAATCTGAACTCGTTAACTTGGAGGACTGTTATATGGACGCGAGGCGAGATGATTATTAAGTACAAGGGAGAAAATGTTCACAGAGGAGAAACCTGGCAGCCGTCGTGTTACACAAGTGATCAAAGTTACCATCCCCAGTGGGACAAATGGACAACATGCACCTCCCGACAAGATGCACCAAGAAGGACACAGCATAACCTCTGCTGCATAATGTGAATCCATTCATGAGGAAGCCCCCGGCAAGCCCAATATGAGG…
>LNC_000227
TGGAAAATGGAAAGGGAAATTTTCCCAGTGATCATCCATTCCTTTTTTCCTGGAAGAAATCGCTGAATGTTTTATGTCTTTCCATAAATTTCTTAGGCATGTACAAATCCACATGCATTTATGTATATCCTATCCTCTTTTCTTGTTAACACATCTATACAACCCTTTCCCGAAACTTCCCTTTTCAGCTAATTTATCTTAGCACATGTCGACACATATAGGTATGCCTCAGTCCTAAAAGCTACATGATATTCCCTAATAAAAATTTACCATAATTTGTTTTCTAGTCCCTTGCTTGTGGTGAAGATTATTTCCGTTTTTTCCCCCCTGCATTATAATGCTACGACATCCTTGCTTATACAGTGTATATCTTCATACACTTGGGTGATTTTATCTGTA…
>LNC_000228
GGTACTCACCTTCTCGCAGCAGGGGCGCTCCGGTAAGCCAGTTCGGTCAGTTTAGAACGGCTCTCCCCGATCACAGCGCCTGACTGACCCGGATCCAAACCCGCGGAGGGACGACCAGCGCCTCCGAAGTCGCACTGCGCCTGCGTCACCCAGGCACGCGCCCCGCCCCCTTCTCATTCTCCTCCCATCTTGGGGACTTGGCGACGCGGGAGGGCAGCGGCTGCGCAGGCGCGAGGCCGTGGCCGCGCGTCTCAAAAGCCTGGCGCCAGCCCCTCGCGAAACACGTGCGCCTGGCGTCATTTCCTGTTATTCTCTTCACTGGCTCCTCCTTCCGCGAAGGGTTCGCTGGGGGTGAGATTTTGGGGCTTGCCGGTTTCTTCTCCTTGGTCAGGTGAGTGA…
>LNC_000229
CAGCCATCAGCCAAGCCCGCCACCCCCGTAGAGCTGCTAATGAGGACACTAAATTACACACCTGGACAGACTGTTGTGATGAGCTCTAGCTTCCACACATGGACGAGCAAACTTGGAAGAACCTCTCTCACCAGCCTTAGGACTCCACGCCTTCACGCCTTCAGTTCACGCCTTCACGCCTTCAGACTATGTCCCCACACCGTGGAAGTTCCTCTCCTTTGAGCATCTCTCATTCCAGCTGAGGGTGATAAGAGAGGCTCCAAGATGTGCTACAGGCGTATTAGCACCAGATCGCGATGTCGTCTTCGAGGTCACTGGAAAAAGAGAAGGACAGATGAGGGGCAGTGGCAGCCCCTGTGAAGTGCCCTGGATTGGATTTCTGAGATCTCACCAGCCCCA…
>LNC_000230
CTAGCTTCCACACATGGACGAGCAAACTTGGAAGAACCTCTCTCACCAGGGAATTCACTGCAGGGACCGGCTAGTCCTGGGTCCCACCTTCTCAGGGTCAGATAGGAACCCACCTTCGAGACAATGAAGAAACCAAGTCCCCGCCCGACCGAGAGTCATCTGTGCCCAGCAGCCCTGCACTGGGAGGAGACCGCGTCAGTGACCCAGGGTGCAGACGGAGCTTCTCTGACCTGAATCCAAACCCGCTCCCTGGTGGGAGGCCGAGGAGTTCAGCTGTGGGGCTTGGTCACCCAGGGAGGGGCCGCTGGTTAGCACGTGGTCAGTGTTCACCCCTCGGAACCCGAGACTCGCCCTCCATCCTCTCGAGGCAGGGGTGCCCTGGACGCCGGTTCATCGACT…
>LNC_000231
GTTGGAATAAATTTACATAATTAAGACATCTGGTTTAAGAGAACATTAAGCACATCCCAGGTTGTGCTGCATCAGACAGGtggcaggtgggggctggggcaAGCAGGGCGCTGGCCTGAGGGATAAAGCCCCCTCTGCACGGGCGGCTCAGGCCCGTTCCTTCTGGTGTCCATCACCTCTCTGGATCCAGTCATTTCTCACCGGCCCTCCGTCCGCCGGAACCCCCTGCTTGCTCCTGCCAAGTGCGATCTCGTCTCGGTCATTGTCCATGCTGTTCTGGCCAccaccccttcctccttccacttTTCAGCGTCCTGCCCATGCTTGAGGCCCAGTGTGAACGAGTgggagtgtgtttgtgtgtgtacgtaggggagggagagggtctgGAGGAGATcg…
>LNC_000232
agacaggaacAGGGGGAACAGACGTGGCCTCGCAGGAGAGATGGTCCAGATGGATGGAGGAAGCTGGATACGTGGGCCTAGGGGTGTGGGCTGAATGGGGGCGGAGCCAACGGGTTAGCATGGCTCTGGGGTCTGGTCTCTGtcaataaaaattagagcagcaCCAGTGCTAtttggcagcctagatgggaagggagtttgggggcgAATGGCTccatgtatgtgaaagtgaaagccactcagtggtgtccgacgctttgtgaccccagggactgaggcctgccaggctcctctgtccatgggtttctccaggcaagagtacaggagggggttgccattcccttctccagggggtcttcctgacccagggaaagaactggggtctcctgcattgcaggc…
>LNC_000233
TGGTGCTGTCTCCAAGGCTCCTCTTGCAGCGCTGAGGACATAGTCAGTCCTTGGCGAGCAGTCAGGGGTCAGCGCTGGGGCCCCAGGGGGTgtcctccctgtccagccccactCTGCCGCTGTGACCTGTGGCTCCTGAAGGGGCCGTGTGACTGCGTCCAGGTGAGGATTAAACGAGCTAATGCACCGGAGCACTCGGGACCCCAGGTGCCAAGTGATAAGTGCCCTGAGAGGTCAGCCCATTGTCGTCAGCGGGTCACTAATCAGGGTCACAGGTGAGTCTGGTCAAGAGGCCTCCCTGGAAACAGGTGTTTGGGTTTAGGAGGAGAGACTTCTGTAGGGACACTTGGAGATTTAGCCCGTAATTGGCAGCTTTGCTTCCAATAGCTCTTGAGCGAC…
>LNC_000234
cTCACGTTGGAGCACCCTGCCTGTGCTGCTCTGACCTCCCATGGCAGAAACAGTGGTCACATGGATGGCGAGGGAGGCAGGGGTGCACGGGGCTGACAGATGGGCCTGGGAGTGGGCGACCCCGCCTGCTCGGGACACTGGCTCCTGTCCCAAGCCACCTCCACCCTCAGTCAGCTGCCAGCCCACCCACCTGCTCCTGCTGGAACCCCAGGAGCACACCGGGGGCTGGGTCTGTTGAGAGATTCTGCAATAGTCTCGGTTTGATGCTTAGGAGTTTAGACTTAGACTCAAACCTTGCTTGGTGAAGAGTTTTTGCTGGGGCCATTGATCTACTTGCAGGCCGGTCTCCAGCTTCATCTCTCATCACTGACTCCCTGATGCTCCCTGGCTGCCTTGCTG…
>LNC_000235
GGGGCTTCTTCTCTGTTTTGCTGAGTGGGGAGCCTCCGAGTCTGCCATGGCTGGGGGGCCCTGGCCCCAGCCTTCCCCGAAGCCCTGGGGGCCTTCCAAGGTGGCCTCTTAATCACTGCCGGTTAATTAAGAAGGTTAAACAGCTCAGAGGACCCACACAGGCCTGCCTGGGGAGAAGGCGGCCTGACCATTTTGTAGCGAGGCTGCTGATACCCAGGCCCTGGCTGGCAGGGTGCTGGGCCATCTCTGCCCTCCAGGGGCCCAGGGGTCTCTGAGGAAGGTGCCCTAGGGCTCCGTCGTGGTGTGTGCCCCCTCCCCTTCTTCAGGTGTGTGTGGGAGGCACTGGCATCACTTAATGAGGCCTCCACGGCTGCCAAGCAGAGCTGGAGGAGTTGAAAC…
>LNC_000236
GTGAGATGCCAGTGCGCCCAGGGCCCCGAGGAGGAGGCTGCAGACTCCTGACCCACAGCACTACAAGCagcttcttttatcttttttttatgaGTGGGACAACAAGTAAGAGTTCAGCTGTAAAAGGTTTTGCCCACTTTGAAATGAAATGTTTGAAAAGCTTTGATCTTGAGTTAATCTCATCCTACTGATGGGAAGACAAGGGTCcagaaaggagggggaaaaaagaagaggatCCCAGAGACAGGCAGACTGAGAGCCGTAGGTGGTAAATTTGTCTCCTTGAACCTTAGCTTTCTTCCTTCAAAAACAAATTAGCAAACTGACAAATCAGTTAGTAAGAACTCTTTGCAGATAATCTGAAGCCAAAGTTAACCCTGAGGCCTTAGTCCTTTTGGT…
>LNC_000237
TTCCTTTGTCTCCCCGGGGGGAGAGGAGTACTCCCGCCCTCCCTCTTTTACATTTCCTCTCCCCCTAGTCGCCGTGCTGCGTCGAGTCCCAAGGATGACAGTCCTTTCCCCTTTCCTGTTCATTCATTTGATGGGTCTGCATCCGCGTGCCTGTTACCGTGCTAGGCACTGCGGAGGCGCTGGAGGTAGTGTTGGCTGAACGAGACCCGCGAGATCCTATCCACCCCGCTAGCTTAGTGTCGAACGGGGGCAGTCAAACACGTGAGCAGATCATTTCAAAGGGTGACAGGGGGTACGTCGAAAACAGAGTATCAGCAGGTCGGGAGTGACTTCAGGGGAGAGGGTCTGTCTTAGAGAAGGGGATCAGGGAAGATCTGTCAGAAGAAGAGGCATTTGCTC…
>LNC_000238
GGGGAGAGGAGTACTCCCGCCCTCCCTCTTTTACATTTCCTCTCCCCCTAGTCGCCGTGCTGCGTCGAGTCCCAAGGATGACAGTCCTTTCCCCTTTCCTGTTCATTCATTTGATGGGTCTGCATCCGCGTGCCTGTTACCGTGCTAGGCACTGCGGAGGCGCTGGAGGTAGTGTTGGCTGAACGAGACCCGCGAGATCCTATCCACCCCGCTAGCTTAGTGTCGAACGGGGGCAGTCAAACACGTGAGCAGATCATTTCAAAGGGTGACAGGGGGTACGTCGAAAACAGAGTATCAGCAGGTCGGGAGTGACTTCAGGGGAGAGGGTCTGTCTTAGAGAAGGGGATCAGGGAAGATCTGTCAGAAGAAGAGGCATTTGCTCCGTGAGCTCCGCCCTGA…
>LNC_000239
GGGGAGAGGAGTACTCCCGCCCTCCCTCTTTTACATTTCCTCTCCCCCTAGTCGCCGTGCTGCGTCGAGTCCCAAGGATGACAGTCCTTTCCCCTTTCCTGTTCATTCATTTGATGGGTCTGCATCCGCGTGCCTGTTACCGTGCTAGGCACTGCGGAGGCGCTGGAGGTAGTGTTGGCTGAACGAGACCCGCGAGATCCTATCCACCCCGCTAGCTTAGTGTCGAACGGGGGCAGTCAAACACGTGAGCAGATCATTTCAAAGGGTGACAGGGGGTACGTCGAAAACAGAGTATCAGCAGGTCGGGAGTGACTTCAGGGGAGAGGGTCTGTCTTAGAGAAGGGGATCAGGGAAGATCTGTCAGAAGAAGAGGCATTTGCTCCGTGAGCTCCGCCCTGA…
>LNC_000240
CGCCCTCCCTCTTTTACATTTCCTCTCCCCCTAGTCGCCGTGCTGCGTCGAGTCCCAAGGATGACAGTCCTTTCCCCTTTCCTGTTCATTCATTTGATGGGTCTGCATCCGCGTGCCTGTTACCGTGCTAGGCACTGCGGAGGCGCTGGAGGTAGTGTTGGCTGAACGAGACCCGCGAGATCCTATCCACCCCGCTAGCTTAGTGTCGAACGGGGGCAGTCAAACACGTGAGCAGATCATTTCAAAGGGTGACAGGGGGTACGTCGAAAACAGAGTATCAGCAGGTCGGGAGTGACTTCAGGGGAGAGGGTCTGTCTTAGAGAAGGGGATCAGGGAAGATCTGTCAGAAGAAGAGGCATTTGCTCCGTGAGCTCCGCCCTGAGAGTATCAGACTCAAGC…
>LNC_000241
GGGGAAGGGAGCTGCCAGGAACCAGCCCCAACAAATCGCCCGGGATGGCTCAATGCTTGACCTGACAACGGTCTTATTTTTAATCCTCAACACGACCCTCTGAGGCGCAGACTCTGATGGCAAGAGTCCCCTCCCTCGAGCCTCAGCCATCAGAAAGAGCTACGGACAGAGGAAAATACACACTAATTCAAGACTCATTCTGATTACTGACCAAGCCCCATCTCTGTAGATGCTGAGAGCGCCTCCCTCCACCATTCGGCAACTCCCAGCCTCCTCAGCGCGCACAGTTGACGTCATTTCCTGCTAAGTTCGCCGTTCGCTTCTCCCACCAGCACGGCAGGGGACCCCTCTTCTCGGTTACAGCGCCTGGGAGGTGCCCGCACAGCTCAGTGACTCGGG…
>LNC_000242
CCGGTGTTGGCCCAGGGATGGGTCCTCCTTTAAAACTCCCTCTCTGTGGCCCTTCTCCCCTTTGCTCTTCATTGACGAACTTCAGAGAGAACTTACTCTGCTTCTCTTTGGGCTTGAGTGATGATGGCTAAGGAATTCTTGAGGGAGGAAGAGGATACtggaatgattttctttttattttaaatttcaaactgcctcatttctctttgctttgtgtCAGGcgctgtttctgcttttttttttcgtTGTGTTCTTTGGGGCGAGGGAGTTGGGGGGAGAAAAGTTTACTTTGCTAGTATCAGAAATAATGGTAATATCAGTAATGGCCACAGGGACAACTTAAACATCTTTCTCCACAAATATATGTCATTGGCACTGTTCTCTTATTTGATCGTTGGA…
>LNC_000243
GCCTAAGTAACTTTCTGAAGGAGAAGATGTGATCGCCATGTTCAAAGCATGAGGACATTTGGAGAAAGGTTTTGAAAGGAAAAGAGCCTGCCTCTCACTAGAGATATGAGATACATCTTCTCACCCTCCCTTAGAGACAATCAGATGTAAACTGTTGGAGGACTTTGTATTAGAATCTAGAAGATACTGGTGATGACTAGAGAGTCAACGGAAGGTGGTATCCAGTGAGCCAGGATGTGGGGAGCCCAGGACAGGAGAGCGGGGGTGATCCAGGGCTTGATCCACAGACCCTGAGGTACGGACGGTGCACGGATGAAACACATCCCTGGCTGCCGCAAACTGGGATGTCTGTACCTTTTGGTTAATTCGGTTTTGATATTTTAGATTCAACCCCAGTAT…
>LNC_000244
aagcatcaattcttcggtgctcagctttctttagagtccaactctcacatccatacatgactactgggaaaaccataaccttgactcgatgcacctttgttggcaaagtaatgtctctgctttttaatttgctgtctaggttggtcataccttttcttccaagaagcaagcatcttaatttcatggctgcagtcactatttgcagtgattttgtagcctccaaaataaagtcagccactgtttccactttttcctatctattcgccatgaagtgatgggaccagaagccattattttagttttctgatgttgagttttaagccaactttttcactttcttctttcactttcaacaagaagctctttagttcttcttccctttctgccgtaaaggtggtg…
>LNC_000245
GACGGGGCTGAGTTTCACATCTCGGTCAACTGGGTATAGCCATGATAACATAAGTGTCTTCTCCCTCATCCTTCTTCTTGGGAATCATAGGAATCTCAGGTCAGAAAAGAAGACATCCAGCAGCACCAGCCTACAAATAAGGACTGAAAACCATGATCTCCCAGGATCcctgtttctctgtttttccacttttaatctctctccctctcactttTTTCAGCTCCTCAGGGTCAGATGCTTTGTTCCATCTATTCCTCCCTGTCCCAGAAAACAGACCCTGGCTTTTCTGCTGCTTTCAGATTACTTTGCTGGAAGAACTTGGTGTGAAAGGTTTTCTCCCTGCTCGGAGGTAAATGGAAGCCTAGTCCTGTCTTTGAGCTGTGCCTGGGAACATTCCGG…
>LNC_000246
CGTCCCGGAGTCACGGCTGCCCGCCTCCTTCCTAGTGGGACCCGCGCGGCCCCGCGCGCTCCCGGGACCGGGTTGACCAGTCTGTGCCTCCGCGGGGTGAGCGAGGGGGCACTCGCAGAGACTTGAGCCGTGTTGTTTTTAGAAAACTGCCGCCAatctctcttcccttttccctgCTGAGTGTGCATTTCCCAGTCTGAACCCACCAAGCGAACAAAGCCACCAGATCCTGCGCTCCAAGAGGCACTGCCCCCGCCCCGCCACCTCGCCCCCTTCCTCCCACCCGCCTTTCCCGGGGAAGGGTCGGCACGCAGAAAACGCCTTTCTTGCTCTGCAGCTGAGAATTTTGCCAGCCTTTCTCCAACCAACTAATAAGACACGCAGTAGGTACTTTGGGGG…
>LNC_000247
gggaaaacaAAAGGGTTTGTTCAAAAAATGATCCCTGGAACACAGGTGTTGGTCTACGTGACTGTCTCCACAGAGTCCGGTCATTTCAGGGAATCCAGCTGAAGACGTCTATGGaggtgagaaggaaggagagaccTCTGCATGGGTTTCTCCACTCCTAGGTCTGGGAGGATCCACAGAGTCCAAGGGTGACCCCACCTATGGGTGACCTTCTAGCCCAAGCTCCCCAGATGACCCCACCTCAGCCTCAGGGAATAGTGGGTCATGGCCAAGGACAAAAcagaccttcccaggtggcttcctCACCACGGAGAGACCATCTCACCCAGCATGCCTGAGAGCTCTTGCTTCCTGGGCATACCATTCCTTTAGTCTTTTCTCAGCCTGGCGTCTCCCCAG…
>LNC_000248
GTCAATTTGAAATGCGTTCTTTTGAATCTGGCTTCCCTGTGTCTGTGAAGTTGATCTCGTTGTCATGAAGAGCAGTGGTGTATCCTTTCATGTGCCGGGCCAGCTTCCCACTGTGTACAATCTGCTAATTGGAGTCCAATGACCAATTAAGTAGGAAGCAACCTGAATTTGTCTGAAACCAAATGAAGCTTTCGGAAAGCATGAGCAGATTCCgccccaaaagaagaaaagacaagcaGGATGAAAAGAAAGGATGAGTGGCCAGTTACTGCTGTGGGTGACAAGCACTGTGGCAGTTGCAGCGGGGGGGAGACAGTACCAGCCAGAGAATGTGGCTGGTCCAGATTGTGtgactgtggactgcagcattcctgcctttcctgtccttcaccatctctc…
>LNC_000249
CTATGAGCTGCTTAGTGGCAAGAGAGAGGATTTCTGGGGCTTTGAGTGGCCTTCAGGGGAGGGAAGGGTGCTTACCTGGCGTCCCCGGAGATGGAGATTTGAGGCCTGGAGACCCAGGCTGTTTGTGGGCTCAGAGCTTGCCCTGCCAGgcagagtgtgtgtgtctctctctgtcttagCTAGAGCTGGGGTGCCCTGGTCCCAGGCCCAGATCTCCCCGGGGGTGGGCAGGGCTTTCTGGCCGCTGAGCAAGTGGGGCTTGTTTTTAATACTCAGTGACTCTGCACACAGTCCCTGAATGCTGGCTGGGCCTTGAATGAGATACTGAGAAAGTCATGGACCAGAGGGCAATGCGGACTCAATGTTAATTTGGGGATAAGCAGCAGATGTGAATTCTTA…
>LNC_000250
CTATGAGCTGCTTAGTGGCAAGAGAGAGGATTTCTGGGGCTTTGAGTGGCCTTCAGGGGAGGGAAGGGTGCTTACCTGGCGTCCCCGGAGATGGAGATTTGAGGCCTGGAGACCCAGGCTGTTTGTGGGCTCAGAGCTTGCCCTGCCAGgcagagtgtgtgtgtctctctctgtcttagCTAGAGCTGGGGTGCCCTGGTCCCAGGCCCAGATCTCCCCGGGGGTGGGCAGGGCTTTCTGGCCGCTGAGCAAGTGGGGCTTGTTTTTAATACTCAGTGACTCTGCACACAGTCCCTGAATGCTGGCTGGGCCTTGAATGAGATACTGAGAAAGTCATGGACCAGAGGGCAATGCGGACTCAATGTTAATTTGGGGATAAGCAGCAGATGTGAATTCTTA…
>LNC_000251
CTATGAGCTGCTTAGTGGCAAGAGAGAGGATTTCTGGGGCTTTGAGTGGCCTTCAGGGGAGGGAAGGGTGCTTACCTGGCGTCCCCGGAGATGGAGATTTGAGGCCTGGAGACCCAGGCTGTTTGTGGGCTCAGAGCTTGCCCTGCCAGgcagagtgtgtgtgtctctctctgtcttagCTAGAGCTGGGGTGCCCTGGTCCCAGGCCCAGATCTCCCCGGGGGTGGGCAGGGCTTTCTGGCCGCTGAGCAAGTGGGGCTTGTTTTTAATACTCAGTGACTCTGCACACAGTCCCTGAATGCTGGCTGGGCCTTGAATGAGATACTGAGAAAGTCATGGACCAGAGGGCAATGCGGACTCAATGTTAATTTGGGGATAAGCAGCAGATGTGAATTCTTA…
>LNC_000252
ctttattttactttacaatactgtattggttcagttttgctatttttaaaagatcaaacaGTTCTCCTCCATGGTAATGATGCCATTTAAGCAGAGATGTGAAGGAATTAAGGAACTCCACCGTGTGAAGATGTGGAGAGAAAGGCAGTAAGTACAGGGCTTCAAAGTAGAATCCTGTTTGGTGTGTTCAAGGACTGTAGAGAAGCCACGGTAACTGGCGTGGAGCAAATTAAAGTGAGAAAGGTGGACAGCGAGGTCACAGAGATGCCTGGGTCAGATCGGGTAGTACATGGCCAACCACCAGAAAGATTTCAAATTTGAATCTATGGTTGGGAGACAATAGAAAATTCTGTGATGTGTAGTTTAAAAGGATTGGTCTGTTATGTGGCAGGGAGGAAA…
>LNC_000253
CAAATCCCTCTTTTCCGGGCAGGATCCATCCGGCTTCTCCAGGGATTCCACATCCTTGCGCTGTCcgtggggctggggcgggggagggggagagtcCCCGGAAACGCGCCCGCCCAGGGGCCGACCCCTCTCCACAGCCCTGGAACTTCGCGTGCATCCTCCTGGGGCCGGGTCGCTGCCATAGTTCATTCTGAAAGAAGAAATTTGGACAGTGAGATCAGAATTTGCTCAGGTCCATTTAatgggaagaaagaggagaactCCTGGCATGAGAAAATTTGCTCTTGCAGTGACCAACTTTTCTTTCCCCAGCCCCTCTCTTTTCTGTCCACTCCCTGCAGTTCAGGCTGCTAAAGAAGGAAGACGGGCTCAGAGCTGCCGAGAATTCAAAATGAGCCA…
>LNC_000254
AGAGAATTAAGGCTTCCCTATGGCATGGCTGATATGAGAAGTTATAAACTGGGATCCACCGTGAGCCATCATGTGGGGAGAAGCTGCCTAGGAATGAAACTTACATGAAGGAAACCAGAACTCAAAGCAGAGCAAGATGCTTACAGCACTTTTAATGCCCCTGGATCTCACCATGCCTGCAGTCCCCCCCCCATCCCTCCAGAGAAGCACTTGCATGAGACAATGAAGCCCATATTTTACCTTGAGCCACACCAAACTGAGTTTCTGCTCTTGTCAACCAGAAGAGTATGGCCGACACAAGTAAACATCCTGTACTTCACCCAGGGATGAACAAAAACGAGGGGCCCAGAAAGAGCATTTTCTTCTCACACAGCCCTGATCATCTGCGGGTACCTCTGA…
>LNC_000255
GCCCCACTTATATTCATAGGTTCTGGAAGTGTCTCCAGGCTGGGCTGTGTGGTTTATTTGAAAGTAAAgtgtgtgggggcttcccaggcggcactagtagtaaagaacctgtctgccaaggcaggagacctaagagatgggggttcgatccctggatcaggaagattccctggaggagggcatggcaacctgctccagtattcctgcctgcagaatcccttggacagaggagcctggtggactatggcccatagggtcacaaagagacacaactgaagcaacctgAAAATTGTAATAAGCAGAAACAGCCCCCAGGAAGACCAGAGTCTACTCGTCCTTCAGTCACTCATTCAGCAGACCCTTGTTGAGGCTGGAATGGGAGGGGAGCCAAGACACGGG…
>LNC_000256
gccgtctatggggtcgcacagagtcggacacgactgaagcaacttagcagcagtgtcCAGGGGTCTGCCTAGCTAAACTGCAGGGGGGCTCCTGATGCTGTCAGAGAAACCAATGAGATACACACAACCAAACAGAGAGATCTAGAAAATGTAGTGTCTTGAGAAAGAGGTAGGAAGCAGAAAGGCTTCTTCACGGAAGCTCCAGACATAAAGCTGCATCCACAggttttcatgtgtgtgtatctaaGGCAACACGTCCGACAGATTTGAGAGGCTGCCTTCAGGCATGAGAGGAGGGAAGTGGGCatggggtgggagaagggaaaaatgataaaatacaacAAATGAGAGGCCTCACACAGAGCTGAGTTATTAGCTCACCATGAACTCAGTTACATG…
>LNC_000257
atttgtttatccattcttctgtttatGAACACTGGATTATGTCCACTTTAAGCTATGAATAAATCTGCTATGAAAACCCTTGCACAAGAGACtttcctggcagtacagtggttaagaatctgccttgcaatgcagaggatttgggctccatccctggtggTGGAATTAAGagtcccatgtgccacagagcaactactgaagcccaagtaccGCCAGAGTTCCTGCACTGCAAGGAAGGGTCCCGAGTGATGCAAAACAGATTTCcgcgtgccgcaactaagagctggaacaaccaaataaatatttttctaaatcctTGCACAAGTCTCTTTGTAATAAGCACTCATTTGTCTTGGAATGAAAAGCAAGGAGTGGAAATTCTAGGTCATAGCATAGGTG…
>LNC_000258
GACTGGGCCACAttttaggtgctcaataaatgtttgctgattgAATGCGAAGGCTTCGTGGATTGACCTGGGGCTTCGACACTGGAGAGGCTACTGACAGGTGAAGATGTGGTGGCGGGTGGAGGGGGCCACCCCCTCAAGAGGACCAGTGACAAGGCCATCTTAGAAGGGTCATCCTGGCTGCTGTGTGGGGAATGCGGATTCTGGGCTCTCATCCAGAACCATGACGTGTATGCTGTGTGTCGATGCTACCAAAATATGTCTCCAGCCCAGACCTCTCTTCGGAGCCCCAGTCTCATATACAACAGCCTGTTGaccttctcacatccatacatgaccactggaaaaaccatagccttgaccatagacggacctttgttggcaaagtaatgtctctgc…
>LNC_000259
CTATCCTCCATGCTTAGCATAGGACTGGGCCACAttttaggtgctcaataaatgtttgctgattgAATGCGAAGGCTTCGTGGATTGACCTGGGGCTTCGACACTGGAGAGGCTACTGACAGAGTTTCCACTGTGAGACTCCTCTTTTCCTCCAGTGTTGGATATTGGGTGCGCCTGGCCTGAGTACATAGATCCCTCAGTCCAGAGGCAGCAAGACAGAAGTCACATCTAGTTTGAGTCTTACCTCCGGGGGAATGGTCATCTCCTTGATGTGGATGGGACTCCAGGATCTGGGGTGGCCATTTTATGACCGTGAGTATGAAACCAACATGAGGACAGCGGGGCAGACCTGGAATGGGCCTGAGAGATGGAATATCCGTGAGGACATGGCCAAGCCAT…
>LNC_000260
CCGGACTGTGTACATAGGGCGTTTGTCTCATTTCTCTATCCTCCATGCTTAGCATAGGACTGGGCCACAttttaggtgctcaataaatgtttgctgattgAATGCGAAGGCTTCGTGGATTGACCTGGGGCTTCGACACTGGAGAGGCTACTGACAGGCTCTCATCCAGAACCATGACGTGTATGCTGTGTGTCGATGCTACCAAAATATGTCTCCAGCCCAGACCTCTCTTCGGAGCCCCAGTCTCATATACAACAGCCTGTTGaccttctcacatccatacatgaccactggaaaaaccatagccttgaccatagacggacctttgttggcaaagtaatgtctctgcttttcaatatgctatctaggttggtcataactttccttccaaggagtaat…
>LNC_000261
AGAAGAGCAGGAGTGGAGTGATGGATACTCCTGTCTCATCGAAATACAGGCGTGGAGGCGGTCCACCTGCGTCCGTACGAATCAGTCGGAACTCTGCCTGTTTTTGATGCGAACGAAttgAGCAGAACTTGCTTGGTGTAGATAATGGTTGAGAAGACCCACTTCTATTTCTCCTGAACCTAACACAATACTGGCACAGCGTTGGTGGTCAGTGAACATTAATTGGATGGATAGGGTTCTCCAGGCTAAAGTCCTGGTGGAGTGCTCAAGACCAGAACACTGGGAGAAACCCTCTGAACTCCTGGCCACACTCCTGTCCACAGTGCAGACCACGCGGGGACATCATGCACCTTGCGGGAGGCAAAGCCCCAGATCTCCAGGGAACAGGACTCACCTGAG…
>LNC_000262
cagatttgatccctggttcggggaactaagatcccacatgccacctgctgttgttgtttaatcactaagtcgtatccgattctttgcgacctccaaaaaatgataaagaaaaacaaaattagggAAAGATCCAGGCATCCAGGAATGTGTGAGTACGTATATAAGAGTATGTGCTCAGGCAGGCCACCCAGCTGGGTGATGACTAATGTCTGGGGACTGCCTTTGACTTGTCTTGCTGTAGTGGTAGCGTGCGTATGTGTGTTGATCCCCTCAAGTGCAGCCCACAAGGACCTGAGAATTCAGCCTGAAGTTGAGGCAGCCGTTTATGCTAGTTGGCTGTGGTCACCCAAGGGGAGGTGGAGTGGCTGAGATGGACTGCCACCTAGTGACAGACCTTCA…
>LNC_000263
CAAAAGGGTAAAGTGGGAGGGTAAAGACAGGCATCTGAAAGTTAGGCCAGGTACTGCAGAAGGAATCATAGCATTGAGAGCTCCGGCTTACTGTTAATTACTTGGGCCAAAGTCAGGCTGCAGCCGCTCAGGTGAGCCAAAATAACAGGTGATTAAACagcaaataatttatatttggtGATGAAAAGCAGAAGAGCTAAACCTCTGCTACTCAGAACCTTTGAGGCGTGAGTCTCACTTAATAGCTGAGTTTTCTTCCACTGGGCTATGGATTTAAGCATCAacgtgattattttaaaaaactttaaacatTTGCCTGGCAGGGAGAAAGTACCATTCTGTGTTTAGCGAGAAggctttctaaaaatttattcCATATGACTCTGCCTTCTGAAACAG…
>LNC_000264
CTCTGAGCAAGCAAGCTGCCAGGGCAAGAAATTGTAGGTGGCAGGCATCTAGCTGCTGAGGATGGCCTCATCTTACAGACTCTAAGAAATGAATTTTGCCACCAACCTAAGTGAGTTTGGAAGAGGATTCATTGTGGTTAGTCAAGCTTCTAGATGAGGACTGAGCCCTGGTTGACACCTTGATGGCACCTTACAGAGGACCCAGCTGAGCCATCCTCTGATTTCTGACCCACTGTGAGggaCCACCATACTGTTGGAAACGTTCGGAGAACTATAGAAGCCTAGGTTCTACCCTGGAAGATACTGACTCCCTAGGTCTGGAGGCGAGGGAAATTCACTCAGAGCCAGCTGCTCCTTTCAATAAGGAAGAGATTCCCTACAGGTACGTCAAGGCTCAGG…
>LNC_000265
TTCACTTGCTGGCTCTGAGCAAGCAAGCTGCCAGGGCAAGAAATTGTAGGTGGCAGGCATCTAGCTGCTGAGGATGGCCTCATCTTACAGACTCTAAGAAATGAATTTTGCCACCAACCTAAGTGAGTTTGGAAGAGGATTCATTGTGGTTAGTCAAGCTTCTAGATGAGGACTGAGCCCTGGTTGACACCTTGATGGCACCTTACAGAGGACCCAGCTGAGCCATCCTCTGATTTCTGACCCACTGTGAGATCACTCCAGAATTATGTTCAGGCTGGAGAAGAGACAAATCAAGGGTTTCAGTAGGCATCTTGTCACCTCTGCATGGTGCTATGGACTGAAGCAGGAGGCCCGAAACAATAATAAGCCTGTGATGAAGAACTTTGAGTAGAGAAGATG…
>LNC_000266
CTCTGAGCAAGCAAGCTGCCAGGGCAAGAAATTGTAGGTGGCAGGCATCTAGCTGCTGAGGATGGCCTCATCTTACAGACTCTAAGAAATGAATTTTGCCACCAACCTAAGTGAGTTTGGAAGAGGATTCATTGTGGTTAGTCAAGCTTCTAGATGAGGACTGAGCCCTGGTTGACACCTTGATGGCACCTTACAGAGGACCCAGCTGAGCCATCCTCTGATTTCTGACCCACTGTGAGATCACTCCAGAATTATGTTCAGGCTGGAGAAGAGACAAATCAAGGGTTTCAGTAGGCATCTTGTCACCTCTGCATGGTGCTATGGACTGAAGCAGGAGGCCCGAAACAATAATAAGCCTGTGATGAAGAACTTTGAGTAGAGAAGATGCTGAGCACCCTG…
>LNC_000267
CTCTGAGCAAGCAAGCTGCCAGGGCAAGAAATTGTAGGTGGCAGGCATCTAGCTGCTGAGGATGGCCTCATCTTACAGACTCTAAGAAATGAATTTTGCCACCAACCTAAGTGAGTTTGGAAGAGGATTCATTGTGGTTAGTCAAGCTTCTAGATGAGGACTGAGCCCTGGTTGACACCTTGATGGCACCTTACAGAGGACCCAGCTGAGCCATCCTCTGATTTCTGACCCACTGTGAGGTTGAGGCGGGCATTCCTGCAGCCAGCTGTGTGGTTCCTTGCCTCTCTCTGTTCTCCCCTGTGAGTACGCTAGAGTCCACAGTCTTGTGTGACCTGGCTCTGGGCAGGGGCTGGCGGCTGCTGGTTTCCAGGGGACTGTGAGCACCGAGGCCATTTCTCT…
>LNC_000268
TCTGGACATAGTGAACAGGACAGACAGGGCCCATGTGCTCCgctgggagagacagagaagaaatgagCAAATACATGAATGAACAGGACCGATGCGCCTACAGTGCTGCTGATTAGGACTGGGAGGTCAAGCAGATGGCCCGGTGTGGTGGACACCTGGGGAGAAGTCAGTGGACAGGCTTTAGCCGGGGAGACATGATTCCTCCACTCACGCAACACGGAGGTCCCTGCGCCTCGCCCTGCAGATGGCACGTTTACCGGCTCACAGTTTGCCCGtttctctgggtctctgttggctgctgctgctgcttagtcacccggtcgtgtccaactctgtgcgaccccacggactgcatcccagcggggattctccagATTTCTCTGAAATCAGACCACGCCT…
>LNC_000269
GGAGATTCAGCTCGGGAAGAACCTGGGCTGGTGGTCACGAGTCCaagatttctttctctgctcAGTCAATCCAGTCAACAGGTGGACACGTCCTGCAGGAATCTGCTGAGCACCTGCCCTTTGCCATCTGCTTAATGCTGAGGTTCAGTAGTTCAGTAAAGACTGAGAGAGAAGCTATGGTCTTCTTCTCTATGGAGCTCATGATCTGGGGGTATAAAGTTGCTGACTTAAATAATCACGCAAACAATAAAGTTGCAAACTGTGGCAAGTGGCAGGAAGGAAGCGTGCACGAGGCTCTGGGCGCATAAGTCAGTGTAGACGGGGGAAGGTTTCCCTGGTAAGATTTCCTCAAAGACGAGACCAGGGCTGAGGATGCGTGGTGGGAACAGTAGGTGCAAA…
>LNC_000270
CTCCGCTTCCTATTCCTCCAAGGGGTGGGAAGTCTCAGATTGAGTGTCAGCAGCTAATAAAGCCACTCAGAAGCTAGGAAAAAAGTCTTCCTGAGCTGGATAGGGGTCGAAGTGATATTCAcgctccctcttcttccttctctttctgattgaGAAACTACTGTAGTTTAGTGGAGGTGTTTGGATTGAAGGTTTCTGAAGCCATCATTTTGTGTTTACATTTTAGGTGAGAGTCTATTAAGGAAAATCAGCATATTGAAAAGTgggaaaaagttaaaactatACACGGCCCAACTACctagaataatttatttttttttttaccgtttTGATATGTTTCCTGTTGCTTGTTTTCTATTCACAAACATGGCAATGTCTATCAGTGTACATTTATATACT…
>LNC_000271
GGAGGATACCCCACAATGAGGCCACTCCTGGTGCTTCTGCTTCTGGCCACGCTGTGCACTGACCTGGcccGGGCCCTGCAGTGCGAGCCTCTGGTGGAGTGTGCCCCGCCCGACAAGTACTGTGTGATTACTCGGGCCGGTGAGTACCCACACCGGCCCCACCTCCTGCACGTGGGCCTCTGGGCCCAGCCCAGACCCCGGGGACACCACGTCCTCCTGCAGGAACCCAGCAGTGGAGCCCCCCCCCGGGGCTGTAGGGGAAGGGACGACCCATCCTTCTTTGTAGGCTTCATGTGTCCATGCAAGGGCTGGTTAAGAGAAACTCCTTCAGCAGCCCAACAACACTGTCACCCTGAGATCCCAGTGCCGGCTTCCCGGTTTGAGGGAGTCCCTGCAAGG…
>LNC_000272
CGGCGAGCCCAGGGGTCGCAGCGGCACCTGGCGGTCACTCCCGGCGCTACGGACGCAGGAGCGCCCCCGGGTCTCCCGCAGCGTCGCCCCCTGGCCCCTCTGGGAGCGCGAGCCCCTCGCGCCTTCCCTGGCGCTTGAAGACTCGGACTGACCCCGGAGATTCCACCTCTAATTTGGGAGAGCCTCCAACACTTCCCTGGCCTAGGCTGTGAAATTTTGCgggagaaatggaaaatagtCCAGTCCCCAGCAGCGTTACTTGGAGACGACTGGAAACCGATTCTCCTCTGCTCCCGAACCTCCAGGGGCTCCCCGCTTTCGCAGGACGACAGCCCCATGTGCGGGCGGATTCAAGGAGTGTCTGTCTGGCCCCAGTACACCTGTTAAGTCTCAGCCTGT…
>LNC_000273
CTCGGACTGACCCCGGAGATTCCACCTCTAATTTGGGAGAGCCTCCAACACTTCCCTGGCCTAGGCTGTGAAATTTTGCgggagaaatggaaaatagtCCAGTCCCCAGCAGCGTTACTTGGAGACGACTGGAAACCGATTCTCCTCTGCTCCCGAACCTCCAGGGGCTCCCCGCTTTCGCAGGACGACAGCCCCATGTGCGGGCGGATTCAAGGAGTGTCTGTCTGGCCCCAGTACACCTGTTAAGTCTCAGCCTGTGACTTCATTAACCCCGCTGCACTCACCCCTGCCCCCAAAGATCCTGACAACCGCAACCTCATTTCCAAGCATTCCCACCCTTTGCTCTTTTAAGAAACGGGAGCAAAGAACATccagggtggagagggaggagtTAGtaac…
>LNC_000274
GCCAGGTGCGCGCGGGGTGGGGGGGTCCGCAGAGCTCTCAGGAAATGTTTGACCGGCAGTTGGGAGAAACTCCGTCCTGGGGACGAGGCGCCTTGCTTTTTGCCCCCGGGGCAGCGAAAGTGGAGGATCTTTACAGCAAAACTCGGGGAAAGCCTCGCTGGACCGGACTAATGGGAGAGGGGGAGCCCACCCCTGCATAGGGACCGGAGACGAACAGACCTGCCTGTGGGTAGCATTAGGGTATGAGGCGTGGACGTTGCCATGCCAGTGTTGGATGTTTGTTGCTGATGGTTATTTTAGGactgaatgtttaaaaaaaaagttacttggGAGAGAGGGAACTGCTTGAATGGTCAGGAGTTAGGAAATGGGTTAATCTTtcacaccatcaccaccacc…
AAAAATAAGGGTTTTGTAAGATTTCTTTGACTGAAGAAGTATAAAGGTTGCTAAAGGTATATAGTTGTCTTAATGTTGACATAAATTTCCCTTATTCTGTAgatatttctgaaaattattgTTTTAGATATCCTATTTATGTTTAATaatcattgtttaaaattttgtagTAACATAGTCAGGAGCACAAAAAAATACCATATTAACCAGAATACTGGGTTATTTCAAGTAAAGGTATGActttgaaagagaagcagagtTTGGGAAATAGGTACTGGTAAATCCTGCATTCTGAGATAACTTTCTAAATATGTGGCCATTCTGTATTATTTAGACTAAACGTGAAGAGTGTATAGAAATACTCTCTTCACAGTCACATACCACTGGCTGCCTTTTTCT…
>LNC_000275
GCCAGGTGCGCGCGGGGTGGGGGGGTCCGCAGAGCTCTCAGGAAATGTTTGACCGGCAGTTGGGAGAAACTCCGTCCTGGGGACGAGGCGCCTTGCTTTTTGCCCCCGGGGCAGCGAAAGTGGAGGATCTTTACAGCAAAACTCGGGGAAAGCCTCGCTGGACCGGACTAATGGGAGAGGGGGAGCCCACCCCTGCATAGGGACCGGAGACGAACAGACCTGCCTGTGGGTAGCATTAGGGTATGAGGCGTGGACGTTGCCATGCCAGTGTTGGATGTTTGTTGCTGATGGTTATTTTAGGactgaatgtttaaaaaaaaagttacttggGAGAGAGGGAACTGCTTGAATGGTCAGGAGTTAGGAAATGGGTTAATCTTtcacaccatcaccaccacc…
gttatttaattgCCGCTCTACTCCCAAGGATTTAATCAGTTTTTTCACTTTGATTCTTCACAGTGTTTTCGTTATAAAAAAACTGAGGTAAGTAAATGACTGCCTGGTGAAGAATAAAGCATCACAATGGCAGCACCAAAGAGTTGCTCCTGGAATCAAGGCCCTGGGTTCACATTACAGCATCTGCTACTTTCTCGCCAGATGACAGTGATCGAATTATTGTGTCTGTCTGACTCTACAAAGTGGGCATGCTTCAGTGACTTGTAACGGTAGAAACATAGACTCCGGGCTGTGCAGGGCTAGAGTCCTTGGGTGGTACTCTGGTCTCTCAAGTCTTTTCTAAGTTGTTATAACCTAATCGGAGGTGATATTCATGTAGTGCCAACCCTGGACCTGCTT…
>LNC_000276
GGGGTACTTTCTGGAGACAGACGTGCTCTGGGAAGACAGGCAGAAGCAGGTCTAAGTGACGCTTGGTGGCTGGTGAGTCGTGGCTGCTCACTGATGGGGAACTCTATGCCAGGAAGGGCTGGGAGAGCTCAGACTGGGCACGCTCATGCCAGAAGCAGATCTTCCAGCCACAGAACATTCTAGCACAGAGCAGGCTTCTCGCTGTGGACATTCTAGCTTGCTATTAGACTTTCTAGAAGTATATCCTTAGGTAAGACATTTAAATCTCTCCAGGCCTTCATTCTCTCCTCTGGGAAGTGGGAATAATGGTACACAGCTCACACAGGTATTGGGCGGATTCAACGAGCTAAGATATGCAAAATGTCCAGGCCAGTGTCAGACACATAGTAGGGGTGCAGT…
>LNC_000277
gaaagtttgatccctgggttgggaagaccccctggaggaggagggcatggcaacccactgcagtattcttgtgttgagaatcccatggacagaacagtgtggtgggctaccgtccatagggtcacaaagagtcagatacaactgagtgacttagcatgcacacgcacacacacatacacacatagtgAAAATGAAACATGAGCAAGTTCTCTCTTGCTGGCCTGGCACTGAGCATGAAATATGTTCTGTCTTCCCAACAATCATGCCCTTTGGGAAACACTGATTGGATGGTTAGATGGATAGACTGATGGATGGAAGGATAAATGAACGAACAGAAGCAGACTTTCTGTCCATTCACTCAATGAAGACCTCCTGAGCCTCTTTACTGGGACAGGACTG…
>LNC_000278
CCCGCTCGGAAGCGGGGGCGTGGCCTGGGCGGAGCCCCGCGGCCTGGGTGGGCGGGGCGGAGGCGGGGATGCCGGAGGCTCAGCGCGGTGCGAGAAAGACCCGAGCGCTGGGAGCGAGCGCCTGTCTCTTTAAATGCTAGGGGCTGCGCTCCCGCCCTGGGAGCCCGGAGCCGGATCTACAATCCCGTCCCTCCCGCTCCGGCGCTTGTTGCTCGCCCGGCCCGAGCGGGAGCGGCCGCCGCCGGGCACCGAagctgcttccttctccttcttctagagaaccccatctcctccccccaccccgcgaGATCCGGTTGAGGGGGTGAAGCAGCCCcagcaggagggaaggggtgCGGCGTGAAGAGGCGCCGCTCCCCGCCTTCAAGTCTCGAGGCGCTA…
>LNC_000279
CCAACTGGACATCCAGGGCACCTCTCCTGTTCTTTCTGACTCTTGAATTGGAAGCTAACAAGACTCTACAgcctggaaaagaagtaaaagCTGTTTTGTGCAGTGGAGAGTACTTGAAGGGAGCAAGGATTCCCTGCAGTTCCTGCCTGCAACTGGGCAAACACTTACTCCCCTCTCAGGTAAGTCAACTGCTTTGTTTTGATCCATTCTGAGCAGAAGATATTGATTCTCTCTGAAACCCATGTCAGTATCACCctaagacagagagacagaggttTCAGATACTTTGctatctggcaaaaaaaaaaaaaaaaaaagaaaggcatccCACTATTGAGGTCCTACAGgaccaaaaatattaataacagtaaTGATGACTTTCTTTCCCAGGGGTTTCCA…
>LNC_000280
GCGGGGCCCTCAGTGGCCCCTGCCAACCGCATGCCCGGACCACTGAGGACACCAGCGCCCTGCGAGTCCCTGGAGACGCCCCGCACAGGGCCGGGCCGGAGGCGGCTTGGGGAGATCCATAATTTATGATGTTGTTCTTACCAGTCCGGTTTGGGATTTCACAAGCCTGGCCtgtgtttttttcccatttgttgCTTCCGTCTGTGCTTTCGGAGACAACGCGGCTTCCCCTCCCCAAGACAGTAGTTACCTTGTAGAATTCTtgtgataagaaagaaaaaagtgtttccACCTGAGGCCTTGCTCGGGGGTAAGAGGAGCCCAGGCAGCAAGCAGGAAGACAGAGCCTGCGCAGCCAGACTAGGACTGCACGTTTCCTCTCCCATGAGGCCTTGAGTG…
>LNC_000281
ATTTCTTTGACCCTAGGTTCTTCCTCACTCAGTGCATTTTTCATACCTACCAGAGAGAACTTCTTACAACAGAGAATGTGTCTTATGCCTGCCTGACCTAAAACTCCAGTGAGGGGAATAAGCTCCCCACTCCCAACACCTGGGCACCTATCTGAAAGCATACTGATCAGACACGTTCTGGGAAATAAAACCATCGAACAGACTTTGAAAGGACGTCTCAGTCCATCGGGCCTTTGCAGAAGAATCAAACCTTGAGTGACTAGATCCTGTGAAATCATGGAGATGCTGAGCATTTCAAGTACATTTCTCAGCTGACTGTCAAAGCACAACTTCCTCAACAACAGCAGGGCCTCTCAGAACGGAAACGTGCCCACCCACACGCAGGCGTTGGAGCAGTTG…
>LNC_000282
gatcaaacctgggtttcttgcattTGCAGAAAAgatctttactgtttgagccagcAGAGACGAAGTGCAAAGAAGTGCCTATATGGAGTATGTTCATCAAAAACACTTAAAGACAAGTGAACGACTTGCCACCAAAATAGTAGTGAAAAGCAATAGACATGCTAAAAGCCTGGATGGAAAAGCTGGAGCGTTTGGGGGCATAAAGACTTTACACTCATCCACATATTCTGGGGAATCTGGAAAGCCCATGTGCATGCACAGAGCAGGGTGCATGCTCAGAAACCCCTGAGAAGAGCATGTGCTTTCACCTCTGGCTGATCTTTAAGGAACAGTGAAGACAAGAAGTGAAGGATCAACTGGATCAGCAGGAGTTTTCTACCATCTTTCCCCCAATGGCAC…
>LNC_000283
GAAACAGTTCGCCAAGAACAGAACAGTAGAAAACCCCAGGCAGAGCCGAAGACAGTGACAGAAGGGATTATTgcttctgaagaagaaaaaaatgattacaagtgaattctttactgctgaactggATGAGATATTTACATGGACAAAAAGATTGAGAAGcaaaaacacaatgagaaagTGTATTTTGGCCTAGAAAATgGAATTTGTGAAACCTTGCCCCTGCCTTCATAGGAATGGATTGCTTATTAGGACCCCTCCCCTGCTCTCTCATCTTCAAGATGCTTTGTGCTCAGTGAGCACAGAAGTTAGCTTCTGTAACAAGTGAAGATGCTGTAGGAGAGTACTACTTTCTATggaatagctttcttttttttttccctgatgaaTCTGG
>LNC_000284
AAACAGTTCGCCAAGAACAGAACAGTAGAAAACCCCAGGCAGAGCCGAAGACAGTGACAGAAGGGATTATTgcttctgaagaagaaaaaaatgattacaagtgaattctttactgctgaactggATGAGATATTTACATGGACAAAAAGATTGAGAAGcaaaaacacaatgagaaagTGTATTTTGGCCTAGAAAATgactcATCTGTATAAAAAAGCTTAAcagaaaaaactggaaaatgcaatatcaagaaaaaaacaacaacaagatattGACACATAAAAAGGAGAGCTGGCAGAATCACAACTACCCTGTAGAATATTGTATTATTATGTattgtttttgaaaatgtatatgccttatgacataaaatttacatttatggTGTATAGTGGGGaa…
>LNC_000285
actttttcttaagtatttaaaaatttatctttaagtgcatatttaaaacatataaacaataacagttttatttttatcaattatCTATAAATATTATACTCATTAACACCTATTGTTTCTTAGGCATAGTGTTCAAATCATTTAAGTTTATTGAGATCAAATGTATTTCAATATCAATACATTTTTTCCATATAATTAGTGAAAAATGAATTGGCAGTTAACAGCTAATTATTCTAGCCTTtctgaagatgatgctgttataATCAGTGAATAATAATAAGACCAGAGAATAAGCATTCTATATCTATTCTCTTAGTCTTGTTATCATAATCTTAAAGCCAGttaactgaaaagtgaaaagagatGGGGTTAAATacaggaacaaaaataaatacgtTT…
>LNC_000286
ggttggctcagtggtaaagaacctgcctgccagtgcgggagactctggggttcaatccctgattcgggaacatctcctggagaaggaaatggcaactcactccagtattcttgcttgggaaatctcatgggcagaggagcttgggctacagcccatggggttgtaaaagagtcggacatgacttagcgactcaacagcaacaaattgCTGCTCTCATCACgcctatcttaaaaaaaaaaaaaatcctaagccATTAGACACAGCTAGaaaaatcattgttttctttGGGCATCTCTACTCTCACTTCCACTTGAAAAGGACTGTGCCCATGTGTATTTACGTGTGTGCCACTTCATAGTGGGTGTGACAGAAGAGCAGCAGCCAGGCTGGTTAGGCTGC…
>LNC_000287
ATTGGTTCCAACACTCTCCTTAATTGGCTGATCCATTTTGGGTTAATCACTCACCTCCTACAACTTCATTTCCTCATCAGAAGAAGCTGGACTCAACAGGCTCTGAGTTCCTCCCTAATGATCTGTCTGACACCCCAACTATTCTGGAGAGATcctgagaaaaggaaaacctGATCTGATTCCTCCACACCTTAGAGGGCAGTGATGATAAATAACGTCTCTTCCCACCCAAGAGTTCACAGGCCCTTTAAACTGAGGACACAGCGCCTCCTGCTCCCTTGGCCTGGAGCGTGGACCAGGAGGGAGGCTTGAGAACGTGACAGAGCGCACAGCGGCGGGGCTGTCCGGCTGAACAAAGCGAGAGTCTGGGAGGAGATACAGCATCGCCGTCGCCATCCT…
>LNC_000288
GGCAAGCCAGCACCTGCTCACTCTTTGTGAGTAGGAGCTAGACTTTGCCAGCCTTTCCACAGCCCTACAGTTCTCCCAGCAGCCGAGCAAGCTCGTGTCCTCTGTGAAGGATCCCAGGACGGGAAAGCTCAGCGTGAATCTCAGCCTGTATCTCCCCGGCTGCTTGTGGCCAACCAGGAAGATTACAATTAGGAAGTATTACCGTCTAGCTGGCCCTGCAAGAATACAAGCTGATAGAGGAAATCAAGGACTACAATGAATCAAACATCTGCATAATTTGAGCTGCCACACAAACAATCGAACTGCAGTGTCTTTGTTTGTGAATACAGAAAAGACACCGGATCATGCCTAAAATGAGATGGGAAGGCGTGTTTATCAAAAGGGGAAACTTTGCCTCAA…
>LNC_000289
TGTCAATAGAATTTTAATGGAGTTTAGTCTAACATTACCACACAGCtttataattcaaattttaaaataaatttgttgtaAATACAGGtccatttttgttttccattataataaatgaaaacagagccTAATGGCAATTTTACAGATTCAATTTATTAACATCTCTAGTAGTGACCATACCAGTattatgctgcaataaacatatgCCCTTTTAAAATCCTGATCCCGTTAGGGATCTCTTGGGTCTATGCTTGTGTTCACTTTGTATCTTCTACAAGCAGCTTATAAAGGAAAGACACTGGAGCTTGATGcaactttctgttttgtattcttACCAGAGCTGTGGCCTTAATCTTCTCTCTCGTGTACCCTGTCGACCTCATGGATAAATCCTAACTG…
>LNC_000290
atagtaGTATATATAAGTATTGCAGagtgttctttttttccagttaacAtaccatatatatttttccatgtcAGTATAAAGAGCTCCCTTATTCTCTTTTAGAGCTgtgttttattctgtttaatgAATACATCATAATTTAAAGTCAGTCCCCCAATAAAGAACACTTAGGGTGTTTCAGACATTTTGCTGTTATAgataatgttgcaatgaataaCCATACATGTCTGTTAGACATTGGTGAGTAAATgtatttgtaggaaaaaaaatccgAAAGTGGAAATGTTGAGTCAGAGTGTTTATGAGTTTATAATGTTGAAAAAAAACTATCAAATTGCCTTTGATGACATTTCTAACAATATTGCTCCCACCAATAATACAAAGAGAGCCTCTGTAGCT…
>LNC_000291
CTGGAGTGGCGGCCGTCAAGGCCGGGCCGGGGCGCTGTTCGCGGCTGAGCCGAATGCGGGGTTGTTTTCAGCCGTGTAACCTGTTGGCCAGaaTTTCACATAAGTGGACGGATACAGGATGAAcacttttgtgtctgacttccttTCGCCAGACAGAACGTTTTGGAAATTCAGATTGCTGCATGTCTCCATGGTTCATTGTTTTTCTTGCTGGACGGTttggtattccattgtataggaACACTGTTTACTCCATACAcacacctgttgatggacatttcggTGCCTTCCAGTttttggccattgtgaataaAACTGCTGTGAATATTCATGTTTACCAATCTTTGTATGGACATAcactttatttctcttgggttgAGATGACAGAAATGATGGTTG…
>LNC_000292
GCATCCTTGTAAATACCACTGAAGAGCCTGGTACCACCTGCGTCCCCATCTCTGATTCCTGCTGGACCACAAGTGCAAGTCCACACACAAAGCTCGGCGGGAAGAGAATGGATTCTGCTCTTGGAATGAGGTGGAGTCAACCACAGAGTTTGAATTCAGACAGGAGATCACCTTgagctttctgagcctcagtttcctcatccatgacCCCAGGACACCCACCTCTGAATGGGTCGTGCTGAGTACAGACTGGAGCAGCCTCCTCCAAGACCAGCCTAAGCGTGGTTTCCAGCCTCACCCTTTGGGACCGCCCTCCTTCACCTTCTTTCCAACTTCAGGGGCCATTCTCCCAAACACTCGAGTGTTCCACCTCTGTGTACTTGCCCCTGCTGTcccttc…
>LNC_000293
GGCAGGATCACCTGAAGTCTGCTTGGAATGGTGAAAACAGCACTGGCTCTGAAGTCAGATGCGGGGATCTAGAAAAGGCCTCGGGAAGGCTGTTGCTCTTGGGGAACATTTTGTATTCACGTGCTGTGTCTGGACATGTGGCAGCCAGGTTGGACCATGAGGTCCAAGGTTGACCagcagagggtgacagaggagaaACATGGGAAGGTCCTAGGTCCTGGAGgatgctgagtgactgaattatCCATTTGTGAAGCTGCCTTACCTCCAGACATTTTGGCATCCAGCTGCCGGAAGGAAGCACCAACAGTCTCCAATACTGCCACCCTGTGGCGAAGTGGGATAACAAGCAGGGTTAGGGAAAGTGCCGGCTTCTATCAACCCACGTTTCCCCCTGTT…
>LNC_000294
tggctggttggatctccttgcagtccaagggactgtcaagagtcttctccgacaccacagttcaaaagtaagTCACCAAGAGCTAGACTAATAGGATTTGAAATTCATTCTAAGAATTTGGGGGGGAACCTGGCATGCACTTCCATGGTTTGTGGCAGCTTATATTGTTCTTTGGGGAAAACCAGTTGCCAGGAGTTATCAAAGCATCGCTTCAACCTTGTATCCCAATTTGGGGAATGTATTTCAAAGACATGTTTCAGGAGGAGAGAAGGCAGTGGTGTGCAGGAAGGGATTTTGGTACAAGCAGACACACTTGGggcaaaactggaaagaaaatggtGCTGGAGGGGTATACATGGTATTTCTGGGCTACCAGATCTTTCCCAGAAGTCTGAGGGG…
>LNC_000295
ATTTGCTGCTGTGTTGCCTGGGCCCCTCCGAGCTTTGGTGTCCTGATCTGCAGACTGAGGATAGGGACCTCCGTTTTATGGGAATGCTGCCTGCTGCTGGAGTGCCCCGGACCCCCACAGCAGAGCGCTGTGGCCATGCTCCTGGCTCCCAAGTCTAGCCTGCTGGCCTCGAAGAGGCTCCACGGAGCCCAGCCCTGGGGTTATGGATCCTGAACGTGGAGAGCCCAGCCCTGGGGCCGTGGACCATGAACGTGGTTACCTGGGCGCTGCATCGGGTGAGCCGGGCACtactttgttgttgctattgttcagttgctccatcgtgtccgactttgtgaccccagggactgtggcacaccaggcttcc
>LNC_000296
AGCTCTTCCTATTTTCTGGATGTGAATCTGTTtttacatgatttgcaaatattgtctcttGTTCAGTGGGTTGTCTTTGCATGCTTTTGAAGATGCCCTTTGACGCAGAGGGCTTTTAAATCTTGGTGAACTctgatttatctattttttcttttcttgcttgtgCTTTCGGTGTGAGGTGCAGACAGTTGCTTTTGGGTTTTCCTGGGATCATAGACTTTGAAAATCGGAAGAGATGTCTTGGGCCACAGACTGTTGACCCTCATCACGATCTAAAAAGAAATGCTATTGGTGTGATGGTGAGGAACGTGGTTCCTGGAATGGAGTGGCTGCAGGTTCACTCTCGCCTTGGCCTCATTCTGTTACTTAGTTCATCGTGCAGAGAACTTAACTTCCCTC…
>LNC_000297
ctCAAAGCTCTTTCCCTTCCTATCTCATCTCTCTCCCTGACTTCCCAGGGAAGTGGGTCATCTTATCTCCCTTTCTCTGgtgcctggatgccatgatttgcTCTGTGGCTCTGGAGCTCACCACCTACTCCCCTGGCTTGGGTGGGGCCTGCAGGCCTCTCCTCTTCCTAGCTCTTGGCCTGGAGCACCCCATTTCCTGGAAGACTAAGAAGGCCTGGCTTACTGTGAAGGGTGCTCTGAACAGCAGGGCCAGGGGGAGCTGAAGCACAAGAGGAAGCAAAAGGAGGAGCAACAgATGTGGTGGTTCCCG
>LNC_000298
CTTCCCATGGCATGCACCATTCACTTCATTAAAGCATTCTGCTAATCTGGCTGCACTGAAGAAAACTTTCCAGGGAAGAAGGTGCTGGAGATGCAAGCAAACCGAACATACCCAGTTCCTCCCTCGTGGAACTCACTTTCTCGTAGCAGCTCAGACTCGGGGCTGAATCGCTTCTCACAGTTGAGCTGTGGGAGGTGGATATGCAAGGAAACAGGTGACAGTAAAACTGGAGTCACGTGGGAGAAAGGATGGAAAGGAGCCCGCGGAGGAGATGAGAGAAAGCGTGGAAAGGGCAGCCCGTGGGGAAGATGGCTGGGAGGGACGCTGGCTGGGAGAACATCATTGGAATTTGGGGTTAGATGGAGGTCACATGGCTGGATGCTGTGTAATGGATCCTTT…
>LNC_000299
GTTAAACAATTTATATACAGCTATTGCTTCTGTGTCTGATTCTGGCCTGAAGATAGCAAGGAAGGCAGTAAAATGATGAATACAGTGGGATAGCAAGAACATATTGAAATCTGTAAGGGCAAGCTGGAACATGCATCTGTCTCTTACTACCTCCAACTAAGCCTCCAACTTCAGTGATGCCAGGAACCAGCTGAAGAAGCTGGTGCCCAGGATTTGGAGAGTTTAAGGAGATCTGGCAGGAATTTGAGGATCTATAACCTTAGCTGCTGCCCTACTTGCGGCAAACATTAACTATGGATTTATTGACACTAAAGAAGATTCAGCAGGACTGGAGGAGATGTAGGCCTGGCTGCTATTGCACAATTACATGAGTCAGCAGATCAGGGACAAATAAATGTG…
>LNC_000300
AGCCTCCCCTAGCATATAACACTGCAGATGTTCCCTTActgctgaggttttttttttcctatatccaAACTTGTTATCAATTATCTATGTTTGCATTTTGGGAGTCTGGATCCAGAAGGAGCATTAACTATAGTGCTGTTATAGTGTTTCTTCTCAGTATCAGCAAGGTTGCAATgatttttgcataaaatatttgctGCATTTCCCTTGTGGAGTTTATTAAAACCCAGTATCTGTCATGAACCAAGGAGGCCAGGATTGCACAACCATTCATCTTCTGCCTGTGAAATCCTAAAATCAGGATAATGGAAATAGTAACAGTGAACCTCATTAAAATGCAAGAGGGAGGAGGGCTAAGggcagaaaggagaagggaatgatgtGCGCGTGTTTTTCACA…
>LNC_000301
TGAAGAATCCTGAATTACTCTAGCATCTCTTCCCTCAGTGGCTCTACAAGACAACCAGTTATAAAACAGATGAagttttctttaatatctttgaacctcagttctctcatctATGGAATTAAGGAGGTCATCTCTTTGACAGGAATGAGCATGAGAGCAGCCAGAAGTAACCTCAAGGAGGCAGGATGATGATTGAGGAGAGGTCTCCATATTCACCCATAGAAGTTTTCCAGGCTGTGCAGAAGCTACGGGAGGGCAGGAAACTGCTTTCTTCTTGCACAATGAGAAGGGCAAATTGCACTCCTGGAAGAATTACCACTGCACATATTTGTCCATCAGAAGTGAGGACAAACTGGATGCACATTTAAGCAGAAAACTCATTACGGAAGGAAATTAGAA…
>LNC_000302
GTGAAAATGGCTGAAGAATCCTGAATTACTCTAGCATCTCTTCCCTCAGTGGCTCTACAAGACAACCAGTTATAAAACAGATGAagttttctttaatatctttgaacctcagttctctcatctATGGAATTAAGGAGGTCATCTCTTTGACAGGAATGAGGTGAGGGCACTGAATGATATGTCCTGTTGAAAACTAATGTACCAAATGCCACAGAACCCCCTGAGCATGAGAGCAGCCAGAAGTAACCTCAAGGAGGCAGGATGATGATTGAGGAGAGGTCTCCATATTCACCCATAGAAGTTTTCCAGGCTGTGCAGAAGCTACGGGAGGGCAGGAAACTGCTTTCTTCTTGCACAATGAGAAGGGCAAATTGCACTCCTGGAAGAATTACCACTGCA…
>LNC_000303
CGGACGCGGCCCGGCTCTCCCAGGCCCGTTGATCCCATGCCAAGCTGCCGCCCCTCTTCCCGTTCGTGACACCCACAAAGAATCGATTAGCCTTCGTTCGGTTCCCATGGCAGGAATTGATCAGTAGTTTAATTGATCGATAAACTTCTTCACCTATTTAACCACTGCTGGGGCGAGGGTGCGGGAGAAACACCCTCCTGAAATAACCTGTTCCCACTCTCACGCCACTCCCGGCCCAGCTGGGGCCTCGGACGGTATCTAACCTGAGTTGAGTTCGGCTATCTTAGCAGAAGGTCCTGGGTGCGGGGAGATGTCCCAGGCAGTTCGGTTTCCAAACTCAGACTCTATAGAAAGTTATCAGTTTAAGTGACTGCCATTGCTATTAAATGTTCTCATTCA…
>LNC_000304
tgaaagggaagtcactcagtcatgtccgactcttcgcaaccctatggactgcagcccaccaggctcctccgtccatgggattttccaggcaagagtactggagtgggatgccattgccttctcctgacatAGGACAGATATCTTTTAATAAAGGTGATCAAGAATAGTCTGGACCACACAGTTGGAAAGAATCCTGAATTCCCTACATCCCATGATTCTGATACCCTTTTCTGTCTATGTTGAAAATCACTGATCAAGCcaacatctctttttaaaaaaaaaaatttttattggagtatagctgatttataatgttgtgttagtttcaggtgtacagcaaagtgaatcagctgcacatataaatatattcaaatatcttGTTTTTGAGGTGTGGGAAGC…
>LNC_000305
GATTTCTTGATGGCAGAGTCTCTATTTAAGTTACCATGTATGAGACCTAACTCAGTGTTctatagaaataataaaacattatggATAAAAATTACttatcaaaataataatgtttataaagCTTACAGTGCTTTGAGTACTCCAGTTCCTATGGAAcctgagaaatgaatgaataactttGAGCACAAAGGGAGAATCAGCTCACTAAGTCTGATTTGCCTGCACCTATATGCCTTTGCCTGCTagatttattgaacatttagaaGCCTTCAGAAAATGTgcaaattaatttcctttttattttatttgtttctttggggatgaaggaaaataaaatatttagctaTGAAGTTTCAAAATATTCTCTTTTGGTGCATGCTTCATCATATTTCTGTAAGA…
>LNC_000306
CTGAAACTCATTTGAAGCTGAGAAGACTGGAAGACAATTGGCGTTTTCAATTTTTTGCTTCAGTGGGGTGCAAGGACCTTTccactggacttccaggctcTCACAAAGGTACTCTCATCTTTAAGTGTTTGTCAAAATCTGTGTTTCTCtaggtggggagagagggctgAAAAGCACTATGCTACTATCTTGTTGATGTCGCTCTATTTCCCAGATAAAATCCTATCCCTGCCCACTAGCTGAACTGCAGATCAAGTGTGTGGTGAGAGAAAACTTTCCGTGACAATAATTACCCACTGAGTACTTCCTAGGGCTCCTCTGTGggtcaggggtaaagaatccaccttccaaagcaggagatgtgggttcaattcctgggttcagacaatcccctggaga…
>LNC_000307
CACCCTGTATCGCTGCGGCCATGAGTGCTCTGCGGCGCCGACCTGAGAGGTGGCTCTGGTGCGACTCTGATTATGTTTTGCCTCCTTTTACTCCATTCATAGCGTCATTTTCCAACTTTTCTGTTAATCCTGTGAGCTACCAATTTCCTCCCAAGAAATCATTGCTTTTGCTTAAGTTATTCAGTGGTACTTTCTGTCCTTTGTAAACAAGAAGCTTGGCAAGTGCAGATCCTGGAACCAGTAGTATACGCAGGTGTATTTTAGGACAATGTGAGAACTGTGGGCTCCTTGAATCAATTAGAATGAAGAACAATGGAAGTTCCGCTCAGATTTGGTCTTGAGCATCCAGAGCTCATGGTGCACAGTTGAGAGTCTGCTGATGAAGCTTGTCAGTCTGGG…
>LNC_000308
GGACGTCCCTGCTTTGGGGCTCGCGGACGGCTCTGCACTAAGGGCTAAACGTCTCAGAGGCCTGTCTGCACCCGGGGCTCCGTTTCCTCTCCGCCCCACCGGCTCCCGCCTCTCACGCCTCCAGCCGCACTCGCTGAGATCACAGTGACCTCCATGCCGTCTAATCCAAAGGCCGCTCCTTCACTCCCCGCCTCGGGCAGGCTTTCCCACCGCGGATCCCTGCCGTCTTCATGGAAACTCCAAGTTGCTGCGCCTTCCTGGACGTCTCCCTCCGTCTCTGGCTGAGTCTTCCTTCTCTTCGCAACGTCTTTCCCCTCCCAACCCTCCATCACAGTTTCTCAAGGCTTTAGGGGAccagcttccctgctggtccagtggtcaggacccTGCACGTCCTCA…
>LNC_000309
CCGGTCCTCCTTGCTCACACTGTGTGCACCCTGGTCCTCCTTGCTCACACTGCATGCACCCTGGTCCTCCCCTGCTCACACTGTGTGACCCCCGGTCCTCCCCTGCTCACACTGTGTGCACCCCGGTCCTCCTTGGTCACACTGCATGCACCCCGGTCCTCTGCTCACACCGTTTGAACCCCAGTCCTCCCCTGCTCACACTGCGTGCTCCCTGATCCTCCCCTGCTCACACTGTGTGCACCCCAATCCTCCCCTGCTCACACTGCATGCTCCCCAGTCCTCCTTGCTCACACTGTGTGCACCCCAGTCCTCCTCTGCTCGCCCTTCCTGTCCCACCTGGGGCTTCTCATCCTGCTCCTCGTCTGCAGCGGTGTCTTGAGAGCTGGGCTGTCAGCCAAC…
>LNC_000310
GTTTGTGGCTGCACCTCAGGCGGAAGGGGGGGGCAGAGCTGGCCAATGGCCTCTACCTTTCCTGCAGGCACGACTGGGGAGGCACTCTGGGGAGAAGAGACACATGGCTTTGGACATGCATTTGCAGGAACAGTCTGAAAGCTGCAACCTTGTGACGCACTGTTTGCTGTTTCCTCCTTGCAGCCTTCCAAATGTTTGTGTAGGAGAAGCTACTCCCTCTTGACCAGGCCAAGGGAGGGCTTTTCCTCCCAGAGGTTCCTAACTAAGGGTTGGCTCTGGGAGGCAGCGTGGTGATGGGGCTGGATGGCTGAAATTCGCAGAGCTACCTATGCCACTTCTTGGCATTCCTGATGGCCACGTGGGGGTGCCACGCAGGGAAGGACCCCCACCTTCACACTA…
>LNC_000311
GAGCGTGTGAATGAAAACAATAGATGTATAAACAAATGAATCAACCAATAAATATGATGATTTCAGGAAGAGGGAAATATTGTGGTTTAGTGGAGCCCATTAATGACAGAGCTGTTCCCAGACCGAGTTCTGAACCACTGGAGAGACAGACACATGAGTCAGAGGAGACACAAATAGCAGCTTTATGGCTCATCAAAGCTAGGCTGGAGGATGAGGCTCCGGAGCGCAGTAGCAATGGGTTGACGTCATGGTGCTGACCCTGGAATCAGAAAGATTTGTAATCCAGTCCCAGGCAGAGATGGTCAGTCACAAGCCTTCCTCCAAGGGGCAGAACCTTTACCATGAAGCCTACTTCTTGGTCCAGGGCAGAGCAGTACTCACGCCCTCTGTGTGCAGCAT…
>LNC_000312
gtggaattgatgGATCATACGATGATTCGAGACAAAAAGTTGCAGaagagagaataacatttgtcttgacTGAGGAACGTTATGACCAGATCGACATGGATAGCtgtaagaacaaaggattctggcACCAAGAAATTGTCACCCACCAACCACACCCCCTACCCTTgtagtataaaagaagcctgaattctgaCTCAGGTGAGATGGTGTTTGGGGGTGCTAGTCCATCATCTTCTCTGTCTGCTGGATTTGCAAATAAAGTCGCTATTCCCT
>LNC_000313
GAGAGCTACAGGGGACGAGTGTGGCAAGGACACAGACTCTAGTCCCTGTGAGAAGCTAAGTCACCGGCTGCCCCTCTGCAACCTCACCACCTTTCCTTCCATGAAATAGCTGCTGAAGAAAGATGCATTTAGGCCAAAAGAAAGCTTGGTGCAGTTGGCCGAGGGCCTGGAGTCTGAAACCAGCCTGCCTAGATTTGAATCAAGATTCTACCATGAGTGACCCTGGACGGTGACCTCGCCTCCCTGTGCCTCTGTGTCCTTCACTCTTAAGTTGCGAGATAATGAGAGTGCATGTCTCCTAGGATCATTGTGAGAATTAACCACATATAGCTCTCAGAGCAcagcctggtacatagtaggagcttaataaatgttagctgctgcTCTTGTCATTTATTA…
>LNC_000314
TATACAGAGAACCACGTGGAGAAAAGGCACGCGAGCTTGGAAGGGGTGGTTGGAGTACCTGAAGTGGACCTGAATATGACACGACGGGACAGCTGGAAGCCCAGGATGGCTGCTCCAGCTCCAGCCATCGACTCCACATTCCAGCCAGCATGAAGATGAAAAGGGCTGAAAAGCACATGCTCTCTCTTTAAGAGCACTTCTCtgcttgcaacacaggagacagagtttgattcctgggtcaagacgatcccctggagaagaatattGGAgctcactcccgtattcttgcctggaaaattccatggacagaggagtttggcagactatagtccatggggtcatagagtcaggcatgactgtgactgaacacacatacatagaAATTATACTGATTATTTT…
>LNC_000315
CCTGCAGTGAACCCTGGGTAGGCACCAGGAGGGCTTTAGCTGAGGAATGTCTCATCAACTTGTCTTGTTGTAGTCCAGTCTGGCCCTAAGTACTTTGAGGAACAGGGCTGGATTGAGTTCATTGCAATGGTTTCAGACTCTGCCTCTGAATACTTGATTCACTCACCATTGGACTGTCAGCTCCTCCAGGACAGGACCATGTTATAGGAGCTGGACCCCATAGGTTAAAGGGGCAATTCCAGATGAACCAATGCCCACTAGTTTCTTGCTTGTATTCTTCCATCTCTCCATTCTTGgAGATCCCTGCAGAGCCTCTCTATTGCCATGGCCGCCATTGCTCTGGAAGACCACAGATCAGCTGAAAGCAGCTGCCCCCGGGTTCGATGATCTACTGTGTCA…
>LNC_000316
gggggccctGCCGAGTGGGGCATTTGAAGCTGCAGGAGCAGACGAGGAGCCTAACACACCACTTAATTCCTGTCTGCCCGTCTAGCACAGCAGCTGGCCCTCCTCCCGCCTAAAGCCCCCCTGTCCTCCAGGACCGTGCCACCTTACCCCCCCTTAAGCAACGGACTCCACTACACCTTTGTCTAACACCTTCCAACCCAGGCAGTGACTGACCCATGACCCAGCACACAGAGAAGTCTGGAGCCAGGGGCCAGCAGAACCAGTTTCCTCTGAGAAGATCAATCCTTCTTCCGCCAAGGAAATTCCTTCCAGCTAAGCAGAGAGGTTCAGCCTGGAGGACGGAGTAGCCCGTCAGCTGTGGGGCGTCCACCACAGGGCGAGGTCCTAACCCCCTGCTTG…
>LNC_000317
GAAAATTTCTAATCATACTGTAAGTGCTCAGTGAATTTGAATTCCCTAACTTGAAAGGTACAAATATTAAGGTGAAATATAATTCATACTATAACATGAAAATTAGCTTTAAAATCCTTGTCTCACTTAAATCAGGCAgtaactttttgttgtttttttttttactctatacaaggtttctttttttttttgtaggaaaaTATACATTACACAAAATTTAAGCgcttttaagtatacagttcagtgacattaaggACATTGacagtgttgtgcaaccatcaccatcatccatctccagaactttttcatcttcccgtACTGAAACTGTCTACATTAAATAGTAATTCCCCACAATTCCCCTCCCCTAGTCCCTGGCACTTATCATTCTtacttttctgt…
>LNC_000318
CCGGACCAGACCTTCAGTCTATGCATTGTGCCAGGCCGTAGGGTCCCGACCCCTTTCCCTGGCCTCCCCACCTGCGGCCCCGCAGAAGGGAGGGGAAACAGGCCTGGCGGCGCTTGTGTGAAGAAGTTAATTCAATTCGTCCAGTTAACCGAGTTATTCTGATTCAGTCCCTCGGCCCCGCCCCCGTCAAGGTCCTATCCCGGAGGGGACCACGGAGGCGGCTCAGGAGGGCGTATGGCGACAAGAACGAGAAAGAGATGGGACCTGGGATGGGGATAGAGGATGTGGATGAAGAGAGGAGACAGAGTCggagacagggagagaaagggacagaaacaGTGATggagaaagatggagaaaggaatAAGAGATAAGGGTTCACAGAGACAAGGATGAGAC…
>LNC_000319
tttttggttgctttgggtcttcactgctgtgtgtagGCTTTCTCAAATTGcggtgagtgagggctactcctttttgcagagcatgggcttaggCGTACAAGTTACAGTAGTTGCAGTTTCCTAAGTCACCAACCTATGAAGATACATCCCTGCCCAGTTCAGACCTGGGTCTCACCTCTCTCTCATAtacagtagttgcagcatgcaggctcagcagctgtggcacacgggctttagctgctccacagcacgtggaatcttcctggaccagggatcgaacccatgtcccctgcactggcaggtggattcttattcactgtgccaccagggaatcctgctATACATGGTGTTTGAAGCTATGTGAGTGGATTACTCATGGAAGAGGGTCTCTGACTGAGT…
>LNC_000320
GGCGCGGAGCTCTGGACGGGTCTTAAGAAGGGGCCCCCACGCAAACTCAAGTTTCCGGAGCCTCACGTGGTGCTGGAGGAGCTGAAGAAGTACCTTTCGTAGGGAGGTGGGGCAGAAGGCGTCTCGCTGAGCCTCTGTCCCTGGTGATACTGGAGCATTTATGACGGGACGTGGCcaaacttcagtcatgtccccgAAGCTGTGGTTTCCTCCCCTCCAGAAACGATGGTTCAGTTGTGAGGCAGTCCTCTAGTAAGACATTGAAAAGTTCTTGGATTtggtttaataaaaattaaaggatctGAGTTGACATAAAGCCTGAGTCATGAAGTGAATTTATTAATATGGGAAGGGGGCCCTCAGCCAGCCTTCTGGGATTGGTCCTCATGTTCTTCATAG…
>LNC_000321
GAGCTCTGGACGGGTCTTAAGAAGGGGCCCCCACGCAAACTCAAGTTTCCGGAGCCTCACGTGGTGCTGGAGGAGCTGAAGAAGTACCTTTCGTAGGGAGGTGGGGCAGAAGGCGTCTCGCTGAGGTTCGAGATGGCAAATGGGGGGCGTGGGCTGATCTTGGTGCGGCTGCTGGCGAAGCAGCCCTTCCTGTTAAAGCCCTGATTTCACCCAGGACCGACATCTTCATAACTCGCTTCTGCTCTCGAGATTTCCTCTAGTGGGAATACCTCGTCCTCTTTTTCCTGGTGGAAAAACTGAAGTCGCCCCACCCCCCCCCTAAAATTTCCTATTCACTGTGCCCTTTGCTACAACCTTCCTGTTTCACTCCAGTGTCTCTGAGCTAAGTCGTGGAATGCC…
>LNC_000322
GCCGGGCTCAGCTGGTCTGGGACGCATCTATCCCTCAAGAGGCAGGGAGGCGGTGTTTCTGGGGGGAGTTTCTGGAATTCTGGCTGGGCTTTCCCCACGAGGGTGAGAGCTtggttcagttcagccgctcagtcatgtcccactctttgccaccccatggacttcagctccccaggcctccctgactgAGTAGTCCCCGGAAAGGCaggtgtgggggaggaggggccgGAGAGGGGCCGGGAGAGTCCCAGAGGGCCGGACAACAGCTGCCCGAGCAGGGCATGTCTGCCCGCCTTGGAAAGCCCGCACGGCCTGAGCGCTAATTAGGATGGTCATGGGAAAGGGGTGTCTTTCCACCCCCCTGTCTTCATCTGTAGCCACGACTCCCAACAAGCTCCC…
>LNC_000323
GGGTTTTGCCCATTTTGAAACCGGGTTGTTTGGGAGTTTTCGCTTTTGCGCTGTATACATTCTTCGCATATTTTGGATGTTATCCCATCACGGCATTTATGGTCTGCGAGCATCTTCCCTCATTCTTCAGCTTACCTGTTTAGTTTCTCGACTGCCTCCTTCGCTGTGCAGACGCTTCTCAGCTTGATGATGTCCtggtgtttatttctgcttttcctgttcatgcttttggtgtcaccACGGAAAAATCATCGCCAAGGTTGTAAGCTGCCTCGAGGCTAGGGCTTGTCTGTcatttgccactgtttccactcgcTCCATCCGCGCCAGGGACCCAGCGCAGGCGCTCAGTAGAGATATGAGACCACCTCGGCGGCGATGCGCCAGGGACCCAGCGCA…
>LNC_000324
CCGATGCCAGTCTTGTGAGGGAGCCAGAGCGCAGCCGCCTCCGTCCTCTGCTTGCCCATGGTCTGCCTCTGCGCCAGACAAGTGCGACTGGGACCCTGGCAGAGTGGAAGGGCCAGGCTCAGGATAAAATCAAACTCCTCTACCGAAAAGGGCACGAAGAGGAAGAATTAGGTCTGTATCACCtcctgaatgggcttcccaggtggcatcagtggtaacGAAcccccctgtcaatgcaggaggcgtaagagacatgggttcgatccctgggtcaggaagatcccctggaggagggcatggcagcccattccagtgttcttgcctggacaatcccatgggcagaggagcctggggggataTGGTCTGTGGAGTCACACGACTCCACTCTGAAGGGAGCGG…
>LNC_000325
ACAGAGGGAGTAGACTTAATGTGAACAGTTCTAAGTCAGAGTCAAGGAAACAATCCACACGATGAAGACGCTTTCCTTCGTGACTACTGATGGAACTTCTTTCCACAACCATACTTCTAAGTGCCAGGGACTGTGCTGACAAAGGAGCAACAGAATGTTTCTGACCTAAGTTTTCCCAGCCTCATGGGGGAGATAGATCAAAAAATACCTACTAggtaaatttaaaatgtgagtcCTCTGCCTGAGGTGGAAATGTACAGGGTGTTGTGGCACAGACCCAATAGTAGGTGCTTAAGAAGGAAATGCAGAGCAGACACAGAACAGAGGCTTCAGGTTCCAAAACGCCCGGCGATCTTCCGGATGAGACGTCGAGTTGGCATCAGAAGGGGCGGGATGTGT…
>LNC_000326
gtcttaactgctgggccaccagagaaatcctccAATACCTTTTTTACATACAGCAGTAAGCTGTGGCATGGTGGAGGGTGCGGGATAAAGCAAGGGATAGTGAGAATCCCTGATTATGAGTTCTTCAGCTTCTTTGAGTCACTGTGTGAGTCCAGGTAAAGTCTCTTTTTCTTTGCCAAGTATTCCCACCCATAATGTTGGGATTAAAATTTTgccacaaaatggaaaaagagaaagaagaagaaaatatcaagGTAATGTTGAGGGGCAAATATTTGAGTCTCACAGAAGGAAGACATtctttgtataaatataaatttgaaatgtCATTAACGCTATGGTGATAATTACTACTCTGCCATGAATGAAGTACAGACCTGGGAATCAGTTTCCCAGGTT…
>LNC_000327
GCATGGACTGGGAGGGAAATGCCTGGCTACCTTCAGAATGAAGCACAGTTGAGCATCTCACTAAGTCACGCTGCCCAGAATGCTCATCACTGGGATGAGATGAAGGTCTGTGACCCTTTGCCAGGGTGGGAGGAGACGCAGGTAGGTTGCAAGGAGCAGGCACCCGAGTAGAGTGTagagtttttaaaagaaggacTCCCTGTATTTTCCCCTTCTAGTCTCCTGAACCTCCAActgtgaagatctcctggaagggGGATGGGCTGATCTATCTTCCCCTAAAAGCTTGGCAGAATTTAACGAGGCATTGTATTTATCAGATGCGAAATGGGGAACAGGTTCATAGGGAAgggtgaaaaataataaaaggtacGACTGAAAATACCTTCTGGGGCTGAG…
>LNC_000328
CTACACTTGCAACTCTTGAGCTCCTCAAATTGAAATTCATTTCTAGGTTCTCTATGATTTTTGCATCCGATTTCTCTGAAGAAAAGTTAATCTCTTGTTACAGTGTAATGGTGAGACTTTGTAAGTAGAAGTATTTTAATGTAGTCAAAATTCTTAAGTTAAAGCTTTgcagttgttattttttttcagtgacaGTTGTGAAAAATGGCTGGCATAATTTATTTGTGCTTTGTAGATGGGTCTAACTGGGGATCTTCTATATCGGGTGTGCATTTCTTTATGAATTCATAAAATTTCAGATTAGATGCTAAAGCTTTTGTGTTGACAAGCGAGAAATAAATTGTTTTCTGATCCAGTGTATATAATCATGTGCAACCCATTTCACTATGTTTGTGTTGG…
>LNC_000329
catctctTGAAATCTATTTCTAGATGTTTTATttgcacttttattttatttatttattgtggctACACTGTGTGCCTTGCAGGATCttattttcctgaccagggattgaacctgggccccagcgttggaagtgtagagtcctaaccactggacaaccaggaaattccctatttgagcttttttttaaaaaaaaaatctttgtctcTGTTTTGAACTCACCTAGTGCAGTTATATTATGTCTTTTAATATCTTTGTCTGCTAATTATATCATTTGTGTCAATCTGTGTCAGTTTtgattaactgatttttttttctctctacatgggtttattttcctgcttctttgcatgCCTGCTAATCTTTGATTGGTTGCTAGACATTGTGATATTTCCTGTTTGG…
>LNC_000330
ATAAACTTGTTCACCTAAAGGATGAGAATGCTTtagatttctttcctcctttaaaGAAATTGTATGCTTGCAATGGTGTTGGTCCATGGTCCCTGCTACGTATGGGTCCTCTCTTTTCCATGCTCAGCTCAGCATGTATATTTCTTAATGTCTTGAAATACCTAgcaaaactcaaaatggaaatgTCCTAGAAATCAAGCTGCTTGGGTGGCCCTACCAGCATTTTGGAAACCTTATGTGCAGCTGTTTGTGGGCACCTTTGGTGCTGGTTCTGGTGCTTCTGTCCATCACTAGGGGGATCATGGGTCTTCTAAGGAAAGAGTGAGCTTGCCCCACCCACTCAAGACTTTCTACCTTCAATCAGTTGGGTGTGCGTATTGGAGCATATTCCATCTTGTG…
>LNC_000331
GTTAGAACTGCCTTGGTCTTCTAGATTCACTGCAGCACAAAGACTGGAGATCCTTCACTGAAAGAACTGTCAATAAGGTCTCATTTAACCCCTTTCGTCCCAGTCCAAGTTTGGGCTCACACACGGGGAAGGTAAATGGCTCCTTTAATATTGTGCAGCACATTGAAATTCTTGTTGATTTGTATTTCTACTgcattttctccttcctgaaaaatcTCGCCAGAGACTGAAGTAGTTGGGCTGTATTAATGGATGTTTATGTTGTCCTGTGACAGCTGGTTTTGCTAATTTGTTTTTACAGGGCAGTTTATAGTAAATGAATGGC
>LNC_000332
CTGCCCCCCGCCATGCCTCATACTGGTCTAGAACTCCATGAGGGCTGGAACTAGACCGTCTACCTTGGTATTTGTGGCGTTTggagcagtgcctggcatgtggtggACAcctgataaataaatattctttgctGGACTGAAAGGCCTTCTGATTTGCTGGTTCAGCAGGAAGTTTGGGGCAAGACTTGGCAACAgccctttttaaaacaaaacaaaacactttttattttgtactgtagtatagccgattaacagtgttgtgatagtttcaggtgaacagcaaagggactcagccattcatatacatgaacccattctcccccaaactcccctcccgtccaggccaccacataacattgagcagagttccatgtgctatacagaaggaacttgttgatt…
>LNC_000333
CAATAGTTTGCaactgctaatcccaaactcccaatccatccgtCTCCCCAACCCTCTCCCCTTGGCAACCGCAAGCCTgatctttatgtctGTGCAGAGAGCTGCATCCCAAGCGGCCAGCAGTGCTGTGACTTGCTGTGGCTTGCTGTGGCTTCTCACAGCTGACAGTGCCCTGCAGAACCCACAAGCTCCTGTCCTCCACTCCTCAGGCGCCTGCCAGAAAACAGTGTGGCCCCAGACTTAGTCTTCAACCCTTCATACTTACCGATCAAGCTCATACACTCTGCCATTGTTACCAGAAGTAGAAACTGCCCAAGGATCTCAAGGAAGTTCTGCACCACTTACATAATTTGCCCAAGCTAGCGTTCTCCTGGGCACTTCTGTGTCCTTGATTTGGGC…
>LNC_000334
TTTCCCTGCCGTCTGGACTTAGGGTTGCTCCTCTGACACTGTTCTCTGCCTCCGGGtttgtggggagggggaaattCAAGAGGGGCTGGCTGTCCAGCGAAAGGGGTTGGGGGACCCCTACCTGAGGCTTGTGGGGGACTAACCAGCCATTCTCTCCTCCTGGGGCTTTTAGCTCTGGCGGGAGACAGGAGCTCACCTTTCCCGAGGACCAGGCTACGTGCCAGGCATTTTGCAAACGCGCCCATTTGATACTCACAGCTGCATCATGATAGCATAATTACTctcccattttacaaaggaggagaCAAAGGCTCCGAGGGCGTCTTACCCAAGGCCACGGGGTGAGTCTTGAGAAGCAGAACCTGGGCATCCCTGCCGCCCCCCAGCCACGCGAGAGCC…
>LNC_000335
CAGGTACAAGTAGGGTGAACTATGTGTGACAAATGCTGCTGACAAGAACTCTCAGGCATTGGAAGGGAAACAGAAGCCGAGGGAAGAGAAATCACCCACCGAAGGACAGCCAGCTGATAAGTGATGGGGCCAGGACTCCAGTCCAGGTCCTGCTCCGAGCCCACGCCTGCATCCGCCAGCTCATTCTCCAGGCACACAACATTGTCCGCTCTGCCTCCTGCCATCGCCACCCATGCTTCACCCTGAGCGAGCCCCCACCAGCCCCAC
>LNC_000336
GAGAAGAATGCTCggggaggaaaagagaagctGAAAGCACATTAAGACGGCCAGCCTCTCTGGGGTTCCCATCTCCACATGTATACCTTGGAGATTACGTCACACCAGAAGTAGAAGAAACTATGTCCCAGTCCCGAGGACAATGTTCCAGTGAGACCCGAGGAGAAGACCGGATTAGAGCATTTTCTCTACACTCTTCCTTCAGGACGCCACAagtattgttgttgctgttcaggagctcagttgcatccgactctttgcgaccccatggactgtatcacgccaggctcctctgtccttcactatctcctagattttgctcaaattcatgtccactgagtcagtgatgccatccaaccgtctcatcctcagctacccgcttctcctcctgccttcaac…
>LNC_000337
CTCGATTAGACTGCATTTTgccctgcttttctctctctctcttccctttctttctttctctttcttgtctctctctcttttctttctgccagaaGATTGGAAACAATATCTTTTTCCGATCAGTTCAGTAATACAATGTCCTTCAGTGTTCACACGAGCATTtcagtggagaagaaaagaaactttgCTACCTGGGAACAGAAGACTACTTAGGTCTGCTAATAAAGTCCTTAGGACTTCTGGAGCCAGAAGTTAAACTTTTCTCAACTGTTAAGAGATGTTGGTGTCCCACATCCTGTTGGTCTCCCACATCCTGTTGGTCTCATCTCTCCAGGACTGTGGCCCTTCAGGAAAAATTCCCTACTGAAGGGGAAGCAACAGCCTAGAGGACCTCTTAGA…
>LNC_000338
GTTTCCATCAAAGTGGGGAGCAGGAAGTTGCCAGGACTCCAAAAGGCCAGGTGTCAACACTGGTGCGAGTCCAGGAACCTGGACCATCCTCTCCTCAGATGGCGGACATCAAGCCCCTCTCCCCGGAAGAGCCCCGTGTGAATATCCGACTTCATGATCGGTTAGGGCTGGTGAGGGAATTGGACATGAAACGGAGGCAAGTGGTAGCCAATCACCATGTCCACACAGAGCATAAACTGTGCACGCTCATGACTCATGCCGTACTCACCTGGACGAGAGACCCCCAGGCACTGGGAACTCTGTCTCCCCAGACTGTTTCTCTGGTCAGTTGCGGAGGACCCCGACCCTGCAGCTCACACTGGGGCTGTTACTTGTGGCTGGAACGGGTCTCCACAGCCC…
>LNC_000339
CTCGATTAGACTGCATTTTgccctgcttttctctctctctcttccctttctttctttctctttcttgtctctctctcttttctttctgccagaaGATTGGAAACAATATCTTTTTCCGATCAGTTCAGTAATACAATGTCCTTCAGTGTTCACACGAGCATTtcagtggagaagaaaagaaactttgCTACCTGGGAACAGAAGACTACTTAGGTCTGCTAATAAAGTCCTTAGGACTTCTGGAGCCAGAAGTTAAACTTTTCTCAACTGTTAAGAGATGTTGGTGTCCCACATCCTGTTGGTCTCCCACATCCTGTTGGTCTCATCTCTCCAGGACTGTGGCCCTTCAGGAAAAATTCCCTACTGAAGGGGAAGCAACAGCCTAGAGGACCTCTTAGA…
>LNC_000340
CTCGATTAGACTGCATTTTgccctgcttttctctctctctcttccctttctttctttctctttcttgtctctctctcttttctttctgccagaaGATTGGAAACAATATCTTTTTCCGATCAGTTCAGTAATACAATGTCCTTCAGTGTTCACACGAGCATTtcagtggagaagaaaagaaactttgCTACCTGGGAACAGAAGACTACTTAGGTCTGCTAATAAAGTCCTTAGGACTTCTGGAGCCAGAAGTTAAACTTTTCTCAACTGTTAAGAGATGTTGGTGTCCCACATCCTGTTGGTCTCCCACATCCTGTTGGTCTCATCTCTCCAGGACTGTGGCCCTTCAGGAAAAATTCCCTACTGAAGGGGAAGCAACAGCCTAGAGGACCTCTTAGA…
>LNC_000341
CTCCACCCTTGGCCTTCACAGTCTCCAGAAATGGCAGTTCCGTTCTTCTTGTTGCTCAGCTCAGAGCCTTGGTTGGAGTCATTCTTGGCTCTTCTTTTCTTGGTCCCGCATCCAGTCCATTAGTGAATTCTAAGTACAACCGGACTCTGCGTCTCACCACCTCCACGCTGCCGCCTGGTCCCAACCACTATTATTTCTCCCCACGTTTTTCCGGCGACCTCCTGCAAGCCCTTCTTAGAGAGAGTTCTCCCTCTGCCAGTCAACCTATTTTCAACCCAAAAGCTGGAGTAATTCTGTTAGAACGTAAATCTGAtctctcctctgctcaaaactccAAAGGCTGCCCAGCTCCCTCAGAGGAAGAGCCAGAGGCGTATGGTGGAGTCAGATGGTTCTGTG…
>LNC_000342
ggggAAGGCCTTGGACTTGGCTGAAGGCCCAGCTCTGACCCCAACACTTAGGACTGACTCAGAGGCTGTGAATGGGGCTAGAGATGCCTCTGGTGGAGGGTTTTGTGAAGGCAGAGTCGGTGAGCATGCCCAGCAAGGGCTCTTGCTGGGTTATAGGGTGAACTTTCCTGGCTTCATGCAGCAGAGAGTGTCCTGAGGGAGGCATTCGGGGTCAGAGAGACTCAGAGCCTGACAGGACTTCTGAGAACCAAACGGGTCTCAGTTCACACGGGGTGGCAACACCTATTGCTCTCTAGCCTTCCAGTCCCCCAGCTCTCTTGAAGGTAACTGGCTACTTCCCTTTGGACGTTCTGGCCTCAGCCTGAGCCCCTTCTCTCCCGCTACCTGCACTTTAGTTTT…
>LNC_000343
TTTATACTTACCATGCTGATCCTCCCAAATCTTGGTGATCCACGAGACGGGTTAGCACATTCAAGTTTGAGGAGTCCTTCAGTAAGGAAGCCTAATTAACTTTTTTCCACTGGGTTTTCCTATACCTCTTTGAagtgagtttttttgttttgcatattACATTCTATGtaagtgtttataaaatattctttgctCAGAAACActggatgaaagaaattaaaataaaaatgtaaaaaaatagaattaagtaTTGGTCAGGTAATGGAGTGGTgactttgtaaattttaaaatctctgatggaaaaaaatctcagagGGAAAATATGGCACAGATCTGACttataaacagtttttaaaacttaatgtataaaaagtaaaaaaatagtcAATAGGCAGGCAG…
>LNC_000344
GCAGGAAAGATTTTCATGGTCTAAATAGCTGAATCTTTCTTCCTGGGGTTTGCAGCTCTCTTTCCAATTTCCTAAAATATAAGCAGATAATCCAGTGGTGAGATGAGAGCtatgtttaaaaatttccaagTATCTCAAGTCAACAAGCTCCAGAATTATAGGAATATATGTATGGGCACAAGTGAGAAAGAAGGGTTATGATTTAGGCTGCTCCATATTGGGTAtgaaattcatttgtttattcattcatagaTGTATtcatttcactcattcattcaataaacatacCTTGAGCATCTACTACTTACtaaatattattagaaataaaaaagaaagtgattgGCTACATGGAAATCATCTTACAGACTGAGATTTAATTAGATTACTCTATTTGGGAAa…
>LNC_000345
gaaggctttcttatctcttcttgcattctttggaactctgcattcaaatgggtatatctttctttttctcctctgcctttggcttctcttcttttctcagctatttgtaaggcctccttagacaaccattttgcctttttgcatttctttgtctaggggatggtcttgatccctgcctccgctacagtgtcacgaacctccatccatagtttttcaggtactctatcagatctaatcccttgaatctatttgtcacttccactgtataatcataagggatttgatttaggtcatacctgaatggtctagtagttttccctactttgttcagtttaagtctgaatttggcaataaggagttcatgatctgagccacagtcagctcccagtcttgtttttg…
>LNC_000346
gaaggctttcttatctcttcttgcattctttggaactctgcattcaaatgggtatatctttctttttctcctctgcctttggcttctcttcttttctcagctatttgtaaggcctccttagacaaccattttgcctttttgcatttctttgtctaggggatggtcttgatccctgcctccgctacagtgtcacgaacctccatccatagtttttcaggtactctatcagatctaatcccttgaatctatttgtcacttccactgtataatcataagggatttgatttaggtcatacctgaatggtctagtagttttccctactttgttcagtttaagtctgaatttggcaataaggagttcatgatctgagccacagtcagctcccagtcttgtttttg…
>LNC_000347
GGGAGAGAATTCTTGCCAGAGACCGATACTCCAACTTTTTGCTTTTTAGTGATTGGAGGTTGAATGTTCAGAGAAAGTACATCTTCTGCTTTAGTAACAACTCCACCAACTGAAATGACAATTCAGTGAGGAGTCTGAGGATTGGAGAGCACCACTGGCTGGTCCAGGACCACACTCCGAGCTCGTGGCAGAGAGGGCTGACCACATCACGctgcctgccttctctccctTTGAGGACCACTCTGCTTTGCTCATCAGACTTAGTTTGGGGTTTTAAAGGCCGGATTTGCGAGGGGAAATTCTACTTTGCAGAGCCTCTCTGAAAGGGGTCCTGGTTTCCAGTTCTGTTTGATTTGGGAGTCAATGGCAtgatgggggaaagaaaaaaacaaacactag…
>LNC_000348
AAAAACTCCTAAAAATCTCATGGTTATGTGGCTTACACCTGAGCTCTGCAGTACTTAATTTACTGAGTTTATGAAgaattttctctcccttttccacCTCCGCTTCCACAAATGTGTGATTGCTAAGTCAGGTGTGGCCTTCTGACGCCCGAAGCTTCAGCGGTTGCTATGTGCATCCTGCCTCTTTAAGCTCAGGGTGTCATTAGTGGCATAACAGCCACCCTGTGCCACTTAACTTCTCCCTACAGATTCTAAAAATACCCAGTGGCTCTCAAAACACAGCGAGGCCGCAGCGTCTTCAGGCGCCACCGCAGTCCAGCTCCCTAAATGGCCTTAGCGCTGTCCTTGGAAATACAGCCACTGGGTCCCTCAGCTCCattcttcattctttattttccG…
>LNC_000349
TTTCTTGCCAAGTCCTTCTTCGCATTAGAGTTgcctattttgtgtgtgtggcaatTCTGCAGGGTAAGCACTTCATTTTAGACTCGCTTCCACTAATTAACTACAAAATTAAGTAGGTGAATTCATTGATTCAGCACTTGGTTTGATGTTTATATTAACTCATTAAAAGGGAAGCCCTGGATATGGCCAGAGGCTTGACGGGAATCTGTCCCTCCCCCTGAAATTTCCTTTGACTTCCCACACTAGATAGCGATCTCGCTGTTTCTCAGAAGTATTCATGTATCTGGGGAGCAGCCAAATGACCGAAGCAGCGTCAGGCAGGAATTCCATTCTTTGTGACTACAGAAACAATCCTTGCttgttcttctccttctctctgaGCTTCCTTCTGTGCCTTCA…
>LNC_000350
CTTCAACCAAACTGGGGTCATGACTTTTCAAAACACAATTTCCAggggtcaagaacctgcctgccaatgcaggagatgtaagagactcaagttcgatccctgggttgggaagatcccctggaggatgaaatggcagcccgctccagtattcctgcctggagaatcccatggacagaggagccagatgggctacagtctatatatcacagactcagacacaactgaagcgacttagcacgcacacaacCTGACTTGGAATCTCGGCTCTGCTGTTTTTGTCGAGGAACGAGGAAAGAGACGGCTTTTCCAAACAGGAGCGCCAGCACCAGAGAAGGGGCCTCAAGTGAGCAGCGGTTCAGAAAGCTCCTTTGGGCTCGGAAAGAAAGCATccctggggat…
>LNC_000351
AGAAGATTTCTGCTCCTCCTCGGGGCCACACTGTCACCTCTCAGACCGGTGAGCTAGACCTCAGCTCGCCTGAGACCCTCACCTGCCCCTTTGGCTCGGTCTCCCCCACCTTCATCCTGCTTCCGGGGGTTCCCACTGGGGGAGCcctgggaaaggggaggaggcGGGACGGACGGACGGTCTCCTGAGGTCACAGTCAGGAGCAGGGAGAGAGCTAGGACCTGCTGGTTTGTGCCCTGCGGGCCAGTCTCACCTCTGAGcttttgcacctgctgttccctctgcctggcacaCCATCCCTGCCTCCCCTGCTGCCCAAGGTCCAGCCTGTCACCAGCTCAGAAGGATCTTTTCTGACCGCCCCGTCTGCCCTGGCACAGGAGGCTCTGCTGACAACGg…
>LNC_000352
ctctgctgcgattcatggggttgcaaagagtcagacacgactgagcaactgaactgaactgatagaaaatattgtattttttactttGGAAGTttgtttatatcatttctttttagattccacatataaggaatgtcatgcaatatttctcctcctctgtctggctgacttcactcagtatgaacTTTGTAGGTCCGTCCATGTGGCTGGATGCAGGGCATGGCttcattccttttgatggctgagtgattttccactgtatatatgcagcacatctttatccagtcctctgtcGGGGACAATCAGGTTACGTTCATGTATTTTTGGTGACACCCCTTAGTGTTATGGCCTTAGGCGCTGTGTGGCTGATACCTTAAGCCAGCTGGAGCTGGCCACGAA…
>LNC_000353
aaggaggagagcgtggttttgtttttaagcgTCGTCTCTAGCTTGCTGAGAGGACTTTCCGGCCCTTGcagagggcagggtgggaggagggcagcTGGGGGCAGGAAGTGTCTCCTGGGCGGCTGCTTCCCCAGCTCGCTGTCCAGCTGGTAGAGCTGGCGGCTTCGCGGCTCCGCTGCTGAGACTCCTTTTATTCTAATCCGCGTGCTCAGAGCTCACAACTCCTCCCACACCCCACCCTGAGTGTCCATCAGCCTTTTCCAGGCTCCTTCTCTTCGAGGTCTTCTCCTCCTGATGTCCTTTTGAGGCAAGGTCTAAGACCACCCAGGTGCTGTCTCTCTCCAGTGGCTTACCTGCAGCGGGAGGCTCTCCCACGACGACCTTCCTCTCCTGCTCAGT…
>LNC_000354
cagctattgtGGACTCAGCTCTGATACCACGAGAGACTAGTGTCAAATCAGTTTACAGCCAACAAGATTGGATTCCACCATTCTTCCAAGAAACCTCCTTCATACCCGTTTGCGTCCAGCGTGTTCTCTTAGATGAGAACATAGATGGAGTTGCAGCTGATACACTGGAAATTCCGGAAAAATCCTGGTAATTTCCATGGAGGGCTTCCTGgcggcttagagggtaaagcatctgcttgccatccgggagacctgggttcgatccctgggtcgggaagatcccctggagaaagaaatggcgcctcactccagtactcttgcctggaaaatcccatgggcagaggagcctggtgggtacagtccatggggtcacaaagagtcggccacggcTGAGTGACG…
>LNC_000355
CCAATTGGCTGGAGCTGTTGCCATGACGAGCATTTTCTTAAGAAAGCTCTGCCGTTGAAACCGTTTAAATCCGGGCGTGGAAAGGGGGCGCGAAGTTCTCCTCCCTCCGGGAAAAGCAAGACGAGGGACACCCGCCCAGCTCCCCGGCGCCCCTCTCCTTCCAGGAACCTGAGAGGTTCTTCCCTTGGGAGGGCCGGTGGAGACCCAGCCCACTCTCTGGTTTCCGCGGGGAAGGCAGAAGAGACCAGCTAACAACTCCGGCGTGGTTGCCACACTGTGGGGACCGgcTTACAAGCTTCATACACACGAAAGGACCTGGACCACAGGCTGCTGCTCTGAAGCTTCCTGCACAAGATATAGTCGGTGTTATTCGCATCTGGACtctgagagaagaaagaa…
>LNC_000356
GCTGGAGCTGTTGCCATGACGAGCATTTTCTTAAGAAAGCTCTGCCGTTGAAACCGTTTAAATCCGGGCGTGGAAAGGGGGCGCGAAGTTCTCCTCCCTCCGGGAAAAGCAAGACGAGGGACACCCGCCCAGCTCCCCGGCGCCCCTCTCCTTCCAGGAACCTGAGAGGTTCTTCCCTTGGGAGGGCCGGTGGAGACCCAGCCCACTCTCTGGTTTCCGCGGGGAAGGCAGAAGAGACCAGCTAACAACTCCGGCGTGGTTGCCACACTGTGGGGACCGGTGAGTAGAcaccccccaccctacccctgtCCATGGAAGGCTGGAGGGGGAGTCCCGCGTGCAGAAGCCTGGATCTTTGCCAAGAAAGAGAGgcTTACAAGCTTCATACACACGAAAGGA…
>LNC_000357
ttccagggtatcttcccaacccaaggattgaacctgcatctcctgcgttggcagccgggctctttaccactgagccaccagggaagccctacctacAGATACTAATAACTAAAAACAAGTATTCATTTTGATCAAAAGTAAATAATCATGTGCTAATTTATATGACTTCATTGCAAAGATTGGAATGcattttattactattaatacATGTATTGCCCTGTTTTAATACTCAGATGAGGTATGGAACTTACAGCAATCACTcccaagtctttctttttttcagttaatgGAAGCAGATAACATTTAGGGCCTTCCAGGAATACTCACCAATGAGAAATTCCAAGTGAAATATGAAGTAACAGAAACAATAACATTAGGGGCTATTTTAATGGCCCATGT…
>LNC_000358
GAAGAAGGGCAGGCACTAAAGCTAGATATTGGGAGACAGAAGCTTCAGCACCTGGCATATGGTACCACAGTGATGGTAAATAGCGTTGCTGCCTTAGAATGCTGCATCCACCAGAGGACTTAAATGGCCAGAGAAATAGTGTGATTTCATCTGTCATCGTCATCAACATTATCATCATTATCGTTTTTATTAGAGGGGAATGCTCGCTTTAAATGTTAGTTTTAAAATGAAGTGGCTACAAGCTGGGATTTTgcaaaaggaagaatgaaagcGCTAGGCTGCTCAGGCATtctgggaaaataaatgaaaagagtgGAAATGTAGCTATCCTACTTGATGGCCCAGAGGAAAATCTTCCAGACATTGTGTGCTGCCATTTTGATTGCTGATGACTTGGAT…
>LNC_000359
GGGAGCTGCTGGGCAGGGCTCTTTCTGGGCCAAGGAAGAACCTGGGTGCCGAACAACCCAGGCAGGGACAGCCGGTCACGGGCTCCGTACCTGACAGGCTCATCCTCAGAAGGGACTAGTGGTAAGGAAGTTCTTCCCAAGCTTTAAATCATATGGAAATTTAGGTTATAAATTGTCTGGAGAATGACTTGGGCGCCGTTAAGATTCACTGTGCCTGGAAGCCCAAATTAACATTCTAAAAGGTAAATATCTCCGTAGAAAAGTCGGGCAAgtgtctgcttgtgtgtgtgtgtattaaagaAGACAAACAACCTCTCCGAGGAGGAAGCATCAGGCAGTGCAGACATCCTAGTTCTGCTCCCAGCTCTGGCTGCATGCACACGTGGCCCCTGTGGCTGG…
>LNC_000360
CCATGAAGGGCAACAAAGCTTAGCAGGAGCTTGAGCAACCAGACAAAGATGGCTTGCAACGGGTCAGACCCAAAAGACATGGAACACCTCACCTTTGTGCTGAAGCCAAAGCTTTGCATGTTTTACCATTTTCCTGTTTCAGTGGCTAGAAGGCTGTGAAAGCCCAACCCACCACCCTGGCTGCTTTCCGACTACCTGCCTCTCATCTGTTCCAGGATCACTAATTTGCAACAACAACTTCCATTGTCGTCCACATCTGGGACTCTGGGGTTTTAAGTGAATCTCCCTAAGGCAGAGAACAGAAGATGCTGCTATTTTGGTTTGTCTCATCTACAATAGGACCATTCTCTGGGGTTTCTGGGCAGTGCGGGGCTGCCCGGGTGAAGGGGAAATCTGAGC…
>LNC_000361
GAGGTTTCCGGCTTCAGACGGGCTGATGGGAAGGTGCAGTGGAGATGAAGCTAGCAGCACCCTCCAGCCCTGCTGCATCACAGAAAAGAACCCTCAGGGGCACCGAgatctcctctcccctccctgcccccatctgCTCATGTTCAGGAGGGGTGACCTGGTAGAAGCCTCCAGCGCTTCTCCTGGAGGGTGAGGAAAGGGGTCCCTACAGAGATAGTCCTCCTCAGACCCAGAAGGAAGGGGCTGTGACAAACACGAAGGCAACCGCTCCCCAGAAATCTCCGCATTCCCAGACCACAGGCTCTGAGACAGGGAAATTTCATTGCATGGGGAAGGTGGAATTAGAAGCCGCAAGCTGCTAACTGGCATGAAGCACACCTGCATATTGgccccctcttc…
>LNC_000362
CGCGAAGCGGGCTCTGCCTGGGCTTGCCTGGGCTTGTTCAGAGCCGGGCTGCTTCCCTCAGTGGCCGCGCCGATCTGGGGTGATTTCGAGATTTTGCGGGAGCCTTGGAGCCAAACCCCAGGGAGGAGGAGGCCGGAAGCCTGCGCGACCAGTTCGCCGTCCAAGGATGGAGCCCAGGTAAACGCTTGCGTTCTCGGTCGATGTGAAAGTTGGTAAAAGAGGCAGGAGATAGAACAAGTACTTTAACAACAAGAAAGAGAAGCCTGTTGAATTGCGCTGCCTCAGAGTAGTAAGAAGAATGTCcaagaaacaacaaaatgctCTTTGATTTCATAATcttgagaggatttttttttttttttttttttggattttgcATGGCTGGTTATTTTTCTCCTC…
>LNC_000363
CGCGAAGCGGGCTCTGCCTGGGCTTGCCTGGGCTTGTTCAGAGCCGGGCTGCTTCCCTCAGTGGCCGCGCCGATCTGGGGTGATTTCGAGATTTTGCGGGAGCCTTGGAGCCAAACCCCAGGGAGGAGGAGGCCGGAAGCCTGCGCGACCAGTTCGCCGTCCAAGGATGGAGCCCAGgAGTCTCCCAAGACCCAGGACATCCTCCCCATTGAGTCTTCAGCACCCAGTGCAAGTAATATGTTATGGGTGGGTTCATGAAGGGGGCATTCGTGCTTTCTGAAAGATGTGCCGTAGAATTACGAAGGTTTCCTGAGTGAATTTCCACATCTCCATGGATGGAGAACGGGTTCTGCTTTCCCAGGAATGGTAACATTCAAGAGCCTTGTTCTCAGAATCGGC…
>LNC_000364
TGGTAGCCCCCACGGCCGTTCTACGGACCCTGCTGACTGCGTGGGACCAGGGGCCCTGGACAAACTCAGGAAGCTCTTGGAGGCGGCTCCCGTTCCCACCACGAGGGACCAGCCTGGTACTTAGAACCGGGGCAGATCCGGATGTCTGTGATCTGTGCTTGGAGACTGAAGTCCACCGGGACTCAGGAAATAAGGGGAGAGGTTCAGCCCCAGCTTGGGACGTCTGGGCTGGAAAAAGCCTCCTGCCTCAGCAGGTGGAAGGGCTCAGGAGCTGGGCCAGTCACAGCTGCCCCCGAAGCCCACACACCTGCCCCAGTGCTGGCAGCAGCCCAGGGGCTGGGCCAGGAGCTCACCTGAGCCAGGTGCAGCCATCTGCTCTGACTGGTCACTGCTCTCCCA…
>LNC_000365
ctttgctatacatctaaaactaacacaacattgttaatcagctatacttcaataaaacaaaaaataaatgagagaattatattataaaatgattttttcatacaatggaatattagccatatatttaaaagtacataCAATATGGATTCCATTTGAAAGTCCAAAACTCAGTTGTTTTTGAATCTTTTTGACCCCATTGGccatacagtccattgaattctccaggccagaatactagagtgggtagcctttcgcttctccagcagatcttcctgatccaggaatcaaactggggtctcctgcactgcaagcggcTCCTTttccagatgagctaccagggaatccccaaggaTCTACCAGAGATTCCATTTATACAGAGTTAACAAACAGGTAACACTA…
>LNC_000366
GCTTTTTGTGGCTTGTTCATAGTGTTGTTCTTTCCGGAAATAATGACCTTTACCATAGGGTACAAGGAATAAGtgaactataaaataaaagactGTCATCACATTGTAGCATACGTCTACATATAACATTTGCCTTGGCTGATAGTGTATAAAcctatcattcttttttagagCAAAAGTCCTAATCTGGGGTTTGGGTACTCCCTGAAATTACACAGTATAAACAAATGGTTTATAGTTTTGAATATGTAGTTAAAAGAGCCCCTGAGGTCCTGATGGAATGTAACAAGTATGGGAAGAAGTTGGTTCTCTTTCTGTGAACCTTGGAGCACAGTGACATTCCCTGAGGTTCACTGAGGTTgatggctcggatggtaaagaagctgcctgcactgcagg…
>LNC_000367
cggggtcgcagagtcggacgcgactgaagggactgagcgtGAGCGCGCGCGCCTGCACTGCTCTGCCGTGTTTATTTTCCTACTCCGGCTCCTGACTGTCCTCAGGAAACACTCCCTTTTCTTATTACAGAAAATTGCACTTCTTTTGAGGTCCAGTTAAAGCTGACCACGTGTATGAGATCTCATCTTAGGATCCAAGATATGCCAAGCTTTCCTGCCAAAGAACGTCCCTTTCAGCAGGggccaggtgggggtggggggcaaaagCCCTGAGAGGcttgaggcacagagagttcTGGTGTCGGACTAGGTCTCCAAGTGCAAGCTGGAGCCCAGAAACCAGGTCAAGTTCAGAGTCTCACTAAGGGCCAAGTTGCCAGTACTAAAGAAGGTTGAGCC…
>LNC_000368
GAGACTTTTCCTTGGAAGAGGAGCTCTGCAGTCTGTGACCGACACTGTGTGTGCTGCTGGTGACCTGTGACACACCTAAGCCACGTGAGGCCATCACACCACAGTCAACTGACAAACAGATCCTTAGCTGCAATCCGGagcagaaggagaggaaaggaagagcGAGGAGGAGACAAGCAGAAGATGACAATTGAAGCATCTAGAGATGGTTGAGGGTCAATCTAGCTGCCTCCTTTTCCCCAAAGAGGCAGATCAACATCCCATCTCCTCCAACCGACTGATGGCATGTGCGTGATCGAAAGTAATTTATGGCTCCTTCCCAGGATCTGCCTCAGTGCAGGAAAGCGGAGAATAAAATGGTGCATGTGACAGAAATGTGGCCCTGCCGGACCCCCAGAG…
>LNC_000369
CCCACGTCTGCAATGCTGGGTTCAACACGATACTGCGAAGGGCCGGTAGGGGCACTCTTGCTTACTCGACCAAGGCTCCTCTCCTAACGTTTCTGACACCACAGCCACGGCGCGGGTTCCGGGGCTCCGCTGGAGCTTCTGAGTCTAGATGTCTCAGGGTGCCCGtcactgcctgcctgcctgcggCCACCCAGCCAGGAAGCAAACCTGCCTCCTCGCCTGCCCTGACTTTCTCTGGAGACAACACACTAGCCCTCTGGATGCAACTGGATGCCCTGTAACCTTAGGCCCACGTTCACAAGAAGTGTTCACAGCAGCTGATtttattcaatacattttttttaagtccttaaATTACGAAGTGATAGCATCAATGTAAAAACTCCGAACAAAATTGCA…
>LNC_000370
GAGCTTCTGAGTCTAGATGTCTCAGGGTGCCCGtcactgcctgcctgcctgcggCCACCCAGCCAGGAAGCAAACCTGCCTCCTCGCCTGCCCTGACTTTCTCTGGAGACAACACACTAGCCCTCTGGATGCAACTGGATGCCCTGTAACCTTAGGCCCACGTTCACAAGAAGTGTTCACAGCAGCTGATtttattcaatacattttttttaagtccttaaATTACGAAGTGATAGCATCAATGTAAAAACTCCGAACAAAATTGCATTTTGTTCAGCGATTGGGACCAGATTTTAGAACGTGGTTTTTCTTTACAGCTTTGTGACCCATGAAATGTTCCATgaattacagaagaaaataaatctatgTTCTTTTGCAAGGCACGATGATTAGTTTTTC…
>LNC_000371
gaacaaaggaaaatacatttatCAGCAAGCTGGGACCTATTTGCTTTTATTGCCCTTTTGGTAAGCAAGGCAGGGTAAGGGTAATGTCTCCACAAGCCTGCCCCTGCCCTCTCAGGTAGACTGGGCTGGAATGGCTCAGGGCCCTGCCCACCATTAGAAATATGGCAGGCAAGAGTTGCTGAAGGTCTGAGGTCCAAAGAGCATTTACACTTGTATGAAGACCCAGGTGCTTCCATGAAGCCGTGTCTGCTGATGCAGGCTCTTCTTCCCACCCATTCATCCTGTACAACACGTGGTGGACCTTTTCAAACTATTCAGGAGCTCACAGTGTAAGAGACTAAGCCGTGTGACCTTTCCTAGGGGGGAGCAGCCTGTCCTGGCCACATCGAATGAAtgggt…
>LNC_000372
CTTTCTCAGCCTCCTTTCTCCTCAGGCAaacattcccccacccccagcccccaagcACGTCGGGGGAATCTTCCGAGAACCTCGCGCCTTCAGTTTCCCTCAGCGCCTCCAGCAGCTCTGAGGAGCTGCAGGGATGAAGAGGCTCCACTAGGTGGCCACACAGACCacctgtttgtttcttttgcGGACAAGCTGGTGGCAGAGACCCGGCCCTTCTCTACTACTCCtgtgtatgatgtgtgtgtgtttaggagcGTGCCCAGTGAGGAGGACAAGGAGGCAAAGagaagtttaagaaaaatcaacatCGAAATACCTGAATTCATAAAACAGTGAGTTCCAAGGCTGTGTTCACCGTGCTCCAGCTACTGGCAAAAGGCAGCAGCAGAGGGTCCCATC…
>LNC_000373
CCGGCCGCTCCCCGGGGAGGAGGGCAGCTGGACGGAGGCTGCCTGGGGCCAGGGTGCAAGGGTGCAGCCGCACCTCCCTGCTGCCCGGCGTGGGAAGAAGAACGCGGAGCCAGCTGGAAGGGAGGAGGCTGGCCAGGGGAGGCGGGAGCCAACGACCCAGAATAGCAAAGAAGACAGAAGCTAAGCACACCCAGAGCTGCTTTTAGCCGGCAATGGCTCCCACGTCCCAGTAACTGACTCACCCAGCCCTGTTCGGTGTCTGTCCTGGAAAGCAGGAGGGTCCTGAGGAGGTAAGTGGAGCAACATAGGAGCTCACAGCAGCCCTCGTGACAAACCTGGGCAAAGATGGGCTCTTTAATAACAACCGGACAGGCTGGTTATGTGGGTGCCGTTAAGGAG…
>LNC_000374
GACACAGCCCTGGGTGAGGGTTCCACCAGCTGGGGCCCCGGCTTTGCCCAAACGTGGGCACTGCTCACCGAAGGTCTGGGTCTCCCATGCCTTCGTCAGCCTGCAGCTGAGAGCAGTCCAGAGGGAGGGAAAACCAGGTTTTTGAGGGGGAGGGTAAAAGCAGAGATATGGCAGCTCACCTCCGACGAGTTGGACCTGTGGTTTGTGCTCCCCAAATAGGTTCTGTCTCTGGCAGTCTCTCCATGGGGACAGGGGGTGGGGTCCGTGGGAGCTTTGACGATCTGTTTGGATGGCCCTGCCTGGtccccatttttttccttctgtgttctcCCGTATGTCCCCTGCCAGGGCCATGATTCCAGCTGTAGTCCTCCAGTGAGGCTCCCTGCCTCCCGTCCC…
>LNC_000375
GACACAGCCCTGGGTGAGGGTTCCACCAGCTGGGGCCCCGGCTTTGCCCAAACGTGGGCACTGCTCACCGAAGGTCTGGGTCTCCCATGCCTTCGTCAGCCTGCAGCTGAGAGCAGTCCAGAGGGAGGGAAAACCAGGTTTTTGAGGGGGAGGGTAAAAGCAGAGATATGGCAGCTCACCTCCGACGAGTTGGACCTGTGGTTTGTGCTCCCCAAATAGGTTCTGTCTCTGGCAGTCTCTCCATGGGGACAGGGGGTGGGGTCCGTGGGAGCTTTGACGATCTGTTTGGATGGCCCTGCCTGGtccccatttttttccttctgtgttctcCCGTATGTCCCCTGCCAGGGCCATGATTCCAGCTGTAGTCCTCCAGTGAGGCTCCCTGCCTCCCGTCCC…
>LNC_000376
cccgcccccccgccgGGCCCCGCCCCGCCGCCCGGCCTGTCCCTGAGACCCAGGGAGGAGACTGGCCCTGCGTTCTTTCGCCGCAGAATCTCGGCCAAACCACCATCATCCCCAGCATctggcttcccttctctcctcccgcGCTGTCGGCCAGCCTCTGGGGCAGAGGAGCAAACAACTTGTGGGAGGGGATGATGGAGGGACAGACAGCCTGGCCGAACTCTCTGGTCGCCTCAGCCTGGGTGCCATTTTTCTCAGCCTCCCGCACTCCTGTGGACGATGCCCGCTCTGACCTTTGTCGCCGCGCACTACCTCTTCCCCCGAGGACCTCTCCGCGTGACTCGTTGGGATCTGGGGTCTTGGGCGCCCAGAAGGAGCGGGGGACCCGGCCCAGGTCAC…
>LNC_000377
aaaaggtCATCTTTGTAGGTCATGAAGTTACAATTTGACTATAAtttgtttctagatattttataattGGTATTTGTCCCCCTCTTTGGCACAAGTTGTTGAAAGATCTTTGTGTGTATTGATGTCACAGAAATAACACAGTAGAGACCTCCAAAATTTGGTCCTTCTGCTGAAATGTTAGACTGGCAAAAGCTGacaaaatcaactttttcatGTCTGGAACCAAATTAGATAGGTACGGGTCTGTTTAAATGAAGAAGGAGGCTACTAAATGTTGATGAATTAGTCCATCTCCCATTTCTCACTCCCCAGATTAACACCAACCATTGCCCATGTTCCTAGGGCAGCTTGCTGTTAGTTGGTGGTAGGGAAGGTTTAAGAGGGGAAACAATATAGATC…
>LNC_000378
aattattttaaggaaaagaaaacttgtcaattaaaaatttattgtttaaaagcatttgtttattagaaattatgtatatatatgtgtgtgtgaatgtatttaGCTTGTGATACTGAGAAGTTTATGGTTAATACCAAATATACCTAACTTCGATATGAAATTTAATTATTTGGGGGAAATAATGGCATTTACATGGAAGCCCTCATAAAATTGAATAACTAGAATAACATTCACTTATATAATTGaagtatttagaaaatattggTTGAAAGTATTAGACACATGTATGAATGAAAGTACTACTATTCTAGTAACAGCCACTAGGAGGAGCAAGTAGGTGGGAATTTGAATGGACTTCTAAAGTATAATAGTATAGGCACCAGCTTTTGATAATTTCTA…
>LNC_000379
CCGTGGGAGCCCTGCCACAGAAGGCACTTCCTCCAGAGACCCCCAAAATAAGGAGGCTCCTGTCCAAAGTCCCCAGCGCTGGAATTCACTGGCTTAGATGGTACCTGCTATCCACGGCTCCTGCCATTCTCAATAGACATACTACCACTAGCCACGTGCAGCTTTTGAATAAAGAGATGCTCAACAGCCACTTGGACTCCATATTGGGCAATGGAGATACACTCCCattatcacagaaagttctactgggCAGTACTGATGTAGGCACTAAAATTGTAAGAAATTAAACCCACTTCTCTAGCATATACTCTTGTTCAACTACTCAATGAAAACCAAACAGCATTAACAGAAATACACACTCCTGctatggtggggtgggggtgtgaatGAGGTGAGCAA…
>LNC_000380
AGCGGGGTTGCGCAGCCCTGCCTCTGGGTGAAGTCTGAGGCCGCTTAGGCTGTACTGAGGGTTTGGATTTGCTAAGACTGGTGTCATACAGGTGACTCCTTTGCTACTGAAAAGAAACCGAAGAAATGGAACGATTTATTAATCTTGTGTTGGAGTTGGCAAGGCAGAGGGTCAAGGGGAGATGGGACTGCCGATTGAACTGATGAGACTGTCATACTGCACGAGGTAAGTAGGGACAGCATCAAGCTGAGAAAGGGCAGCTAGACGGGGAAGGTAACGAGAGGATAAAGCCCACAGATCCCAGCAAGGTCTCTGAGCCAGTTTAGTGAGAATGAGGGACCGAGAAAGATGGAAGGACAGGCAGTTACATATAATTAAGGACTTTGAGAGTTAATTATT…
>LNC_000381
AGGGTGTGtaaacattgtaaaataaaaaaatactgaattcaaGTGCAACACCCAGTGTGAACCCCACGTCCCCCACTCTTGAACTGTATCACCCTAGTCAGGAGATTTCACCACTTCAAACCTTGATTCCTTCACTTGCAAAATGGTGACTGTGCCCTCATTCTCGCCCACTTTCCATATTTGGATGAGAGGAACAAACAAGTGAGGCCCGCCTTGAAGAGTTCACTTGGAGGTGTATGGAGATTCGAATTCTTCTGGAAGCAAGCTGGAGAAGCCAAACGTGGCTGACTCACCAGTCTTTGTGTTTACGTTTTGATGGAGTTGCTGCCAAAATATCTTATAGTCCAGTGCTGTATCTTATTGAAAAAGAGCACAAAATGTTGGCTCAGAGATACAGAG…
>LNC_000382
gagtggggtgccactgccttctccggagggcagggagtgggcaacccactccaatgttcttgcctgcagaatcccatggacagaatagccatagagttgcaaagagtcagataggaccgAAGCGACTTAGGATGCAAGCACGTATTTGGGGCACGGGGGAAGAATGGGAAGAAATCATATCACTTAAGCCGGAAGAAATTTGAACTTTGTTCTCCAGGCTATGGAGTGAGGTAGAAGggtatttttctttaatcaagttgaaatatattttatgtatagtaaaaCATCAGTTTTAaggctttcctggcggctcagtggtaaagaatccgcctgccaatgcagaagatacagcttctatccctggtcccgggaagatctcacatgccggtGAGCCACTAA…
>LNC_000383
atttatttggatgctttgggtcttagttgtagcacatgggatctttactTGCAGTAtccaggatctttttttttttttttagttgcagcaacgtgaactcttagttgcggcatgtgggacaGAACCCCAGCCCACTGCTTTGGGAGGATGgtgtcttaactactggactgccagggaagtcctgaactgAGGATTTTAAATCCAGCAAAATTTACCTTTAAAGTAGAAACAGCCCTGACAAATTTATCAACAAGTAAGAGCTCAAGGAATATTGTTCCATGAGCCCTTCATAATGAATGTTGTGAAAAATGTGCTTCAGACAAGCTGAACAACTTAGGAATAATTAGTATAAAGACtgttgtgaaagtcgctcagccatgtctgactctttgcgaccac…
>LNC_000384
GGACCAGGCCTCGGATCGTGAAAGATGTGGGGCGAGGACCCCGCTCACCCACCCGTAGAGTCGGAGCCAGATTTATATTCCTTTGTACTGAGAGAAGGTGTGCGACCTGGAACAAGAAACTCTATGGATGTGAACTTTGTGAACTGGTATCCACGCCTCCTTTTAGGCTAATGTTGCCTGTGGACGTTCCCGGAGGCAGGAACACCGTCCAATGCTTCGCCACTGAGCACGATCACAGTCTCACTGGGGACTAAGAATCCCCTGAGGTTTACCGTGTGGCAGcttgtACAGCGTGTTCAGGCAACAAGGTTTACCATCTATGTAAAAGCACtaaaggggttccctggtggttcagtggtaaagaatctgcctgccaatgccggagacatgggttcaatc…
>LNC_000385
GGATGGGTGATAATAAAACAAGAAAGGCCACTTGGAAACTATTAAATGACATCCTGTGTATTTGCACAGCACATTCCTCTGATTTTGATGCCATGATGTCCATATGAAATAGGTGAATATATGCTTCCATGTTGTCGGTTTAcagattcattcttttcttttcctattcagGGTcccaaactgacaaaaataagTACTCGAATATGCTCTATATCATATCTTGTCGTGGATGTCAGCCTTGACAGTCAAGTTCTCACTGGTGCCTTCCTACGAGAGAAGCAGCCTGGGCAACTGGAAAGTAGTTGccACCTCTCTCCATGCCAAAGAGCCATGCAATCGGAGCAGAATCAGCATGCTTGCTGTGTGAACATGATTTCAAGACAAGCTTCCAGCCTTCCT…
>LNC_000386
GGACTCCACAGCCTAACTCTCAGAGAAACAGAGGCCATCGTGTCCGGGAATGTCAGAGGGTGGAAACCTGCCCCCCTGCCACcggaggaaaaggagaaggaactTGCATGTTTGTTAGCATCTAGCTGGGCACAGGGGCCCAGAACCTCAGGCCTTTCCCCGCTGTGTGCTCTCCCGTCTGTGAAATGGCCTGTCTGATCGGCTACATACGGTTGCTGTGAGCATAAAGAGGAAAGGTGGGTTTGAAACTGCCCAGCCAAATGCAAAGCTCTTTATGATCTGCAGTCTTATTAATCAAAAAAAGGGTCGGCGTTACCCACGTTTTGCAGATGAAGTGGGATCCATCCACACCTGCCAAGGTTAAACCAGGGCTGAGTGGGGACCTGTGACTTGAAATTA…
>LNC_000387
ttttctcatttcacttACTCTTCATAGTCAAGGCTTGGTACATAGGATGAGTGCCAGGCATGCGTACAAACGCCCTTTTAAACTTCAGAAACAAGAGAATACACTGCCGTGAAAGACGCAAATCacaaaggggagagagaagggagctaTCTGCAGTTCGCAGAGTGAGGCTCTGGCCCTGGGGCAGGGCTCGTGTCCCCCGACGCTTCTGGAGGCCGAGGTGGAGGAAGGCGCACCCCGGCCTGGCCCCGCCCTGGCAGGCCCTTTCCCGGCACGCCCAGGCAGCGCGCGTGCCCCTGTTTTCCGTAACCGACCCCCAGCCCTTTTATAAACAAGTTATCTTGGTAACAAAGGATGCGGCGCGGGCAGGAAGGAAGGTCAGGGAGCGCCGGAGAGCCG…
>LNC_000388
TCTAGGTACCCTCTTTGGTAAGATATTGGTCAGACACTTAGCGCTTCCCAGGCAAGCCCCATGTTACCCCTGGCTTTGTTCTGGCTTATCACTGAACACACATCCCATCCACATGAATAGCTTTGCGCAAATAATTATGCTCTTAAGAACttagagcaactttcactgtctgtttttaagaaaacaataacCATTCCTCAGCAAACACAAAGAGAGGAATATTTCAGAGCAAGCAACTCAAAGCAAACATGCAAATGGAAAGCCAGCCCCTTGTTTACTTACAGGTCTTTAAGCTTCTAATATTGACATTAGTTTCTGAGGTCTCCCGTGCATGTTCTCTTCTACAGCAGACAGGAGTGCTTGAATCCACAAAGAGGCAGATTTTGCTGCTCCAGAAAG…
>LNC_000389
TCTGTGGCCTAGGGAAAGATGGCAGACAAAGATTTGCCCACAAAGCACCAGGCCCGTGTATCCGCAGCCACAGGGCCGCGAAGGCCAGCTCCCAGTGCTCACCCAGGTAAGTGAAGGGCAGATGCACCCGTGGTGAGAGCAGCAGGTAGTCTGCTCTGGGATGCGTCActgtttatgattttctttcctcCAGGAGATTTGCGCTCTTAGTTATGTTTTGCTTAATCTctgaaatgcatttattttgctGAGCACACAGCAAGGGGTTGGAGCAGGCCAAAGAGTTCTGGGCGGCAGGAAGAAGCCAGGCTGGGATTAAAAACAGACAAGTCATCACAAGATGGGTGAACCTCGGGCCTGTCCAGCAAGGTCAGCCGTGGGCTGGCCTGATTGCTTCAA…
>LNC_000390
TCTGTGGCCTAGGGAAAGATGGCAGACAAAGATTTGCCCACAAAGCACCAGGCCCGTGTATCCGCAGCCACAGGGCCGCGAAGGCCAGCTCCCAGTGCTCACCCAGGTAAGTGAAGGGCAGATGCACCCGTGGTGAGAGCAGCAGGTAGTCTGCTCTGGGATGCGTCActgtttatgattttctttcctcCAGGAGATTTGCGCTCTTAGTTATGTTTTGCTTAATCTctgaaatgcatttattttgctGAGCACACAGCAAGGGGTTGGAGCAGGCCAAAGAGTTCTGGGCGGCAGGAAGAAGCCAGGCTGGGATTAAAAACAGACAAGTCATCACAAGATGGGTGAACCTCGGGCCTGTCCAGCAAGGTCAGCCGTGGGCTGGCCTGATTGCTTCAA…
>LNC_000391
GGGGACTTGAGGAAGTCTCAGAGTGGCTTGACTGCACGGATGGGACAGAGGGCGGAGTTTAGTGTGAAATCTGGCAGGATCAGATCTGAGGCTCTGCACTCAGTCCAGGCAGACTGGGAGTGCTGGGCATCCCTGGCTCACTTCCCACCCCTCTGAGGTCACCTGTGGTTAGTGTGAGTCTGCAGACAGTTGAGATGTGTCACTGGGACCCCGGGCCCGAACAGCACCCACCACTGACCTCCACACAGGCTTCGGCCGTTGTTAGATGAAGAATGTTAACAAAGACCACCGCTCCTGGAGGCCGCAGTCACTGAAAATGGACTCCGGGAAGAACCGGAGAACACTGTGCTGAGAGTGGTGTGCTCCCGCTGTGCATAGGAGGCATGAGGCGAGCTAGGC…
>LNC_000392
GGATGATAGATTTTAAGGAAGagtgtggattttctttttctcttttctcttgtttacaaagaacttttctttaaagtctttaaaagTCATTGTTAAATAGGGCAGAATTGCATGAGTCACACAGGCAggcaaggaaagaagagaatcGAAGGATGAATTCAGAAAGCTAAACATCGACTAGTAAGTTTTCCAGGAAGACAAACAGTAGAGGAAACTTGTCAAAGAGAAAACACAGCACACTTTCCCAGGGATGAAGGGCGTGTCTCCAGGCTGGCTGGGTCCCGGGTACCCCGAGTACGGCGAGGGGGATGGGCAGATGCAGAGAGGCTGCAAAGATACAGGGAACCCGGGGACCTCCAAGGGAAAAGAGCAGAGGTCACAACGGGCTTCTTTGTGCTG…
>LNC_000393
CCTGAAGCAATGATGCACTCGCAGTGAGGACAATCCTCTCAAAGCCTCAGGACAGTCTTTCTCCCACGGGTTTAAATTTCCCTGTCAAAATTTCTCAGATTATAAATTTATCAAGAATGGGGAGTATCTTAAGTTTATCTTTTGGACCCAGTACCCAATAGAATGCACCACACATGGTAGGTCTCAAAAACATTTTGTGGATGAATGAATAATCAGCAGAGTTGGGCTTATTTTAGCTGAAAAAGGCCTTGTGTTTTTAAAGGTGTTAGGgtatgaaaaggaaaggaaaggaaataatacaatgactaatctaaaaataatgcctttttaaaaaaaaaaaataattccttctTGATGAAGGTCTCAAAGAACTTGGTGAGTCAAGTTCTTGCTACACTA…
>LNC_000394
GGGAAGTAGAATATCAGGATTTCTGACAGTTTCCTGAGTCCCAGTTCCTACCAAGCAATGTCAGGAGGACCAGGTGATACCTGTGTATGCAGTGAGTTTCCTGATAGGAGAGGAACTTTATGGGGAAACTCCAGTTTGTAATAAAGGACTCGCAAACCTATCCAACTGAGTAATGGAGAGAAACTCATCTTTTTTATTCTAGACAGCAAACAAATCTCCCCTTGGGCCCAGAGGAAGACATTATCTCTGTCTTCTAAGGATGTTTGCTACACAAACATCCctgaaaaaatcaggaaaaagctGTTAATGCCCTTGCCCAAATGACATGCAGAAATACAAGAGATCAATGGGGAGCTGTCTTCCAACAAATGGCTGCTTCAGAGCCTTCGTCAGGTATGA…
>LNC_000395
GTCAGTTTCTTCCCTTCATTCCACCCTGTTGATAAGCCCTTTCCTTacctgtttttgatttttttttttcctgttaaaatttaaaaaaatttaaaaacactttgaaaatgCTGGTGTCTGCCAAACTGTCAATGTGAAGGCTGTCAGGGGTTTCAGCTGATTGGCAGTTTGGCCCGGTTGGGAGCCTTAAAGTGTAGGGAACTGATCATCTGTCAGGGAGCTTAGTGGAGAAGCTTTTCTCTCAATCAACTCTGTATCATTTATCTGTTAGGACTTTGGGTTGTAAATATCAGAAAACCAACTGCAAACTAGCTTATGCAATAAATGGGAATTTACTGGCTCATGTAGAGTAGAAACTCCTGGGGATACATGGGGTTCAGGCAGGGCTGGATCCAGGTG…
>LNC_000396
ggaggaagtggcagcacattccagtattcttgcctgggaaagtccatggacagaggagtctcacgggctccagtccatggggttggtccatggacacgactttgtgactgagcatgagcactgTTTCCCATTTCGGAGGGTGGGAGGCACAATTAACTAATGACTGGTAATCTCTGAGGAGGAGGCGTAAGTGGcaaagagtggaaaagcagaaacTCATCTGTTACTGTGGAATTGTACACTGGGCCTGCCTTCCTAAAGAACAACTTGGCAATACACTAAAGCACTAAAAATACCCAATCCCTTTGATCCtgaatttctaggaatttgtcatAAGGACACAATCAGATATGTATGCAAAAAATGTTCCTCCAAGGTGGCTCACTGTAGCATTAATAT…
>LNC_000397
GAGGTATCTGGCTATCCTTCCCGGGAGGGCCCTCCCTTTGTGAAGTCTGGCCAGTTGGAGGAAAGAGAAGCTGCAGGAAAGGAGAGCCAAAGGAGCGGGACCTGAAAGAGCTCCACAGCTGCTGCCTGAAACATCTGGAAGTACGGGAACGGGCATGAGGAAGACAGCCCGGCGCCAAGCCACCTCCTGGCAGGGGCGCCAAGAGCCGCCCTGGGAGCTGGAGCTCCTCTCTGAAGCCGCCCGGTGCAGGCGCTGAAACACCGAATTGTGCTCTGAATTCTCTTCCCACCAACCAACACCGCCTGGCCTGTTTCTCGGTCTCTAAGGCGAGAGGCTCGCAGGGACAATGACCAAGCCCATACTTCTGGGGAAAACATTGGAATAGCGTGAGTGCCAGGC…
>LNC_000398
CGGCCCTGGAGTCAGGCCGTGTCCACACCCAGGAGGCCTCGGGACCAGGGCTCCCCGTGGGCGCTCTTAGGCATGGACACACCCCTTGGCCACCGCGCAGCCTGCCTGACGCCCGGAGCAATTCTCGGGGCGCCTGGGCCCATTTTGCAGGTCAGGTAGCAATTTGGCTTGAGGCCCCCAGCCTCCCCTCACGTGGCTTTGTTCCGTCTTGGTCCCTCcgagtccccccacccccagccctcagcTGCACACCCTCTGCTGAGCACCAGCCCCCTTCTGGCTCCTCTCCGCGTCTCTGGTTTTTCTCATCCCTTCCTCGGCAACAGGGGTGCTTGATGTTTCCATGAGCATGAGGTTCCTAAAATGGCCAAGGGTCCCAGCGTCTTTCCTTCCTCTTGG…
>LNC_000399
CGGCCCTGGAGTCAGGCCGTGTCCACACCCAGGAGGCCTCGGGACCAGGGCTCCCCGTGGGCGCTCTTAGGCATGGACACACCCCTTGGCCACCGCGCAGCCTGCCTGACGCCCGGAGCAATTCTCGGGGCGCCTGGGCCCATTTTGCAGGTCAGGTAGCAATTTGGCTTGAGGCCCCCAGCCTCCCCTCACGTGGCTTTGTTCCGTCTTGGTCCCTCcgagtccccccacccccagccctcagcTGCACACCCTCTGCTGAGCACCAGCCCCCTTCTGGCTCCTCTCCGCGTCTCTGGTTTTTCTCATCCCTTCCTCGGCAACAGGGGTGCTTGATGTTTCCATGAGCATGAGGTTCCTAAAATGGCCAAGGGTCCCAGCGTCTTTCCTTCCTCTTGG…
>LNC_000400
CGGCCCTGGAGTCAGGCCGTGTCCACACCCAGGAGGCCTCGGGACCAGGGCTCCCCGTGGGCGCTCTTAGGCATGGACACACCCCTTGGCCACCGCGCAGCCTGCCTGACGCCCGGAGCAATTCTCGGGGCGCCTGGGCCCATTTTGCAGGTCAGGTAGCAATTTGGCTTGAGGCCCCCAGCCTCCCCTCACGTGGCTTTGTTCCGTCTTGGTCCCTCcgagtccccccacccccagccctcagcTGCACACCCTCTGCTGAGCACCAGCCCCCTTCTGGCTCCTCTCCGCGTCTCTGGTTTTTCTCATCCCTTCCTCGGCAACAGGGGTGCTTGATGTTTCCATGAGCATGAGGTTCCTAAAATGGCCAAGGGTCCCAGCGTCTTTCCTTCCTCTTGG…
>LNC_000401
CGGGGTGGGATCGGGGCCTGGCCCAGTCCACGCAGACGAGGTGGTGCTCGGGTAGTCCCAGGTGGGCGTGCGAGGAGGCGAGCTACCAGGCCACGGCCCGGGCCCGCCGTGTTTTCCCTGGGTCACCCGCTCGGTCGGCCTAGGCCACGTCTGTCCGCGGCCCTAGCTGTTGTCTCTGGTCCTCCCGCGGTCCTTTTCGGTCCCTTCTCTGCTGTGGccgcctttctctctctctctctggccctGTTCCCAGATCTTGAGGAGGCAGGTCCTCAGGCCCCCGGATTCTGTGCAGAGAATCTGAGAACACGTAGGAAGTAGAATGTCAATGAGGAAAGTAGTCTGGCATCCTCAACTCTGACTGTTTGCTGTGAAGGCTGAGGACAACCCGAAACGCGG…
>LNC_000402
GGGATCGGGGCCTGGCCCAGTCCACGCAGACGAGGTGGTGCTCGGGTAGTCCCAGGTGGGCGTGCGAGGAGGCGAGCTACCAGGCCACGGCCCGGGCCCGCCGTGTTTTCCCTGGGTCACCCGCTCGGTCGGCCTAGGCCACGTCTGTCCGCGGCCCTAGCTGTTGTCTCTGGTCCTCCCGCGGTCCTTTTCGGTCCCTTCTCTGCTGTGGccgcctttctctctctctctctggccctGTTCCCAGATCTTGAGGAGGCAGGTCCTCAGGCCCCCGGATTCTGTGCAGAGAATCTGAGAACACGTAGGAAGTAGAATGTCAATGAGGAAAGTAGTCTGGCATCCTCAACTCTGACTGTTTGCTGTGAAGGCTGAGGACAACCCGAAACGCGGAATTCT…
>LNC_000403
CAAGATGTCATAGACGTGGATGGAATCAGGTCATGCAAaccacagtgaaaaagctggcaacCAGTGCTGGAGTCAGCTACAGGTGCTCTGGGAACTATTTCCAGCCCCAATGTTTGCGGATGTCACCAAGGGCTCCTGAGATGGCCGAGTTCTGATGACGGCTCTGGCAGTGAGCCTCCAAGAAGGTACACAGAGCAAGGGGTAAAGCCAAAGCATCGGCATGGGAATGGTCAGCCTCACACGCCGGATCTTACCTGAGCCAAAGACTGTCATCAGAGACACACAGGGTCTCTCCACCTGTTCCTTTGGGGCCATGCAATAACCGTAGATGGACTATGATGGGCAAAGGAGTAGAGAAGATTCTGGAGGCCAGGTGCATCTTTGTGCTAACCCAGAAGA…
>LNC_000404
AGGAGATGACAAGATGTCATAGACGTGGATGGAATCAGgTTTTGTCCTTTCATCTTCGTATTGGTGGCTGATCCACTGCCTTCACCAGTGGACTTACCTTTATCAGAGGCGTGGCTTTGGCACCAGCATTGCTGTGGACTATGTTTCCAGGCAGCTTGGTCATGCAAaccacagtgaaaaagctggcaacCAGTGCTGGAGTCAGCTACAGGTGCTCTGGGAACTATTTCCAGCCCCAATGTTTGCGGATGTCACCAAGGGCTCCTGAGATGGCCGAGTTCTGATGACGGCTCTGGCAGTGAGCCTCCAAGAAGGTACACAGAGCAAGGGGTAAAGCCAAAGCATCGGCATGGGAATGGTCAGCCTCACACGCCGGATCTTACCTGAGCCAAAGACTGT…
>LNC_000405
TGGAAGTATAAGAgtctaaccactgaactgccagggaattccctgaactaatttttatttgattagcATATGATTGTGCTTACTCATGACTTCTGTGAtgacatatgtgtgtatatatatatataatgaactatgtttatattaattaaaaataagctgtattaatataaatattttagtgtcACTCAGACTATTAGAAACCCCCTGGAAAGTCTCTAAATCTGGATCATGTATTTCTAGCCCAAAAGCAACAGTCTTCTAAATCAGAGGGAGAACAACCGAGAGCTCTGTGTAAATAGGAAATGACAGAGAGTCGCTAGGTTGCATATTAAAAGCAAGGCAGAAATAGTGTCgacttcaaaataatttctttctaaagaaaaatgtagTAAGAAATTA…
>LNC_000406
ATGGATTCCTGGAGAATCCGTAAAGAACAGAAAATGTCGTTCACACTTCTGCCCGGTCTATGTAAGGATTGATTTCCAAGGCTTTCCTCTTTCTACCAGCTGCCAGCTACTCAGTTCACCCTCAAATAATTCAGACCAGATTCATTGCCCCTAAACTATGATATCTTCACCCCTCTTACAAACCCTATTTCCACCTTGTTCCTTGACTTGTCCTCCTACCTGAGTCATTGTTGTGGTTGTtgagtagctcagttgtgttcaactcttctgcaaccccgtggactctagcctgccaggctccactgtcc
>LNC_000407
CGGCTCTTCAGGAAGTCGAGGGGAAATTGACACGCTTGGCAAGGGCATCCAAACCTCAAATCACTCACTTCATCCAGCCAAAGGTGGAGGAGACGGTACAGGTAGGAGCATGGCAGTGCCACCCTGGGCTGCCCATGAGGCTTCTGCCCACTGTGCCTGCCAGCCTGGGCTCCCGCCAGGTCTTCAGCAGTGAGAGCCGAGCCAGGCTGGGCCTGcggctctgtcatgtccgacggCAGCCGTGGAGGTGGGGAGCTGGGAGTCTGCTGTTGAACAGGAGCTGCTCATTTTACAGGGCGATTTCCCAGGGTTGCTGGCCCTGGCAGGAGTGGTGCGGACGGCAGCATCTTCAAGACCGCTCGTCCTCTCTGACCTTCAGCAGCCAGACCACGGGCAGCA…
>LNC_000408
AGGAGTGGTGCGGACGGCAGCATCTTCAAGACCGCTCGTCCTCTCTGACCTTCAGCAGCCAGACCACGGGCAGCAGTGGGGCTGTTGTGTTGGGGTTCGCCTTCGCAGCCTTCTTGGTCTCATTatggagaaactgaagcatGAAGAGGGAAAGGGAGGTCACCGAGGGAGCAGGTGAGGCTCTGGCTTCTGGTCTCTTTCTCTGAGCCCTGCTCCACTTTGTCTCTCTCATAAATAGCCATTGATAACTTCATCTCCAGGCCAAACACTGCCAACCAGGACCCGCAGTGTGCAAACGGTATCTCCAGCGTCCTGAGCAAATCCAAGGGCtgagcagaaagggaagagagacaaGTGTTACCACTGGAGGCAGACAGACCACTCAGAGTGATGCCCCTA…
>LNC_000409
cttggaaggaatgatgctaaagctgaaactccagtactttggccacctcatgggaagagttgactcattggaaaagactctgatgctgggagagactgggggcaggaggtgaagggaacaacagaggatgagatggctggatggcatcactgacttggtggacgtgagtctgagtgaactccgggagttggtgatgaacagggaggcctggagtgctgtgattcatggggtcggaaagagtcggacgcgactgaactgaactgaatcccagaAAGAAAAGTAACAAAATAGCTGCCATTTAGAATGTACTAGGTATAGCTGGTTTAACTCTCTTGTCACTCATAGTAACACATTGAAGTAGGTCATGGTGATcccaagatgaagaaacagagccaCAGA…
>LNC_000410
CCTGTACATAACTGTGTAAAAGAGATTCGTTATAAGTAATTGGTTCAACGATTATGAGGCTAAGTCCCTAGTCTGCAGTTGGTGATCTGGAGACCCTGAGGGCTTGTGTAATTCCAGTCTGAGTCCAAAAGCCTGGAAAACAAAGGAGTTCATGGTGTCAAGCCCAGTCTGAGTTTGAAGGCCAGAGAACCAGGAAAACCAAGGTTCTAATAGGTTCTGGTCTGAGTCCAGGTCTGCCCAAGGCAGAAGACCCCTGCCCCAACccagagacaggcagagagagTGTGGCTTCTCTCTTGTGTGTgttaggtcgcttcagtcgtgtctgaccgtgTGTGACACTGTGGAcgatagcctgtcaggctcctctgtcagtgggattccccaggcaagaatact…
>LNC_000411
GCTCAGAGGCTCGACGCTGTAGCCAGCACCTTAtttccaggtgaggaaacagcCTTCCTTGCCCAGAGGCATCCTGCCGTCGGGTATCACAGCCAGGACTTGAAGTCAGATCTGTCTAACTCCAGGACCACAGCTTGCTGCTGTCCCAGAGGAACCCGTCCATGCTGCCTTGCCTGAACGGCTTCTTGACGGTTACTGCTACGGTTCTGCTGAGTCAGATGCACACCCCCCCAGCTGCTCACCGGAAACACAGCTGTGAGGCGAAAATAACCACAGGGCCCGGCATGGAGCACCGTGCGCCTTCCAGAAAAGAGGGCAGAAAACctcaaaacagaagagaaaaatacaaaacaacaacaacaaagaaaaagccaCCCGTCAAAAACCCACCGCGGCTCG…
>LNC_000412
GTGGACACCGACATCTCAGGATGCTCAAGTCTCCTAGATTGTTCTACTATCAATAGCTACCTGGTCATCCAGATGTTTTCTCAAGAGGTACAAGATTCCAATGACACGGGGAGGATCTCTACTAGCTTCTTCGCCATTGTAAATGGCTCAttgccctccacccccaccccagtccatAGACAGCAAGTGTTCCTGCTGCCTTTAATTCAATCAGTGCAATAATCAATTCCAGATCCCCCATGCTTCTGAGGGTTTGAAGCCTACTATTTAACTGTTACCAATTTCTGTAACCAGTCATTTGGTTACAAGCAAAAAAACCCCCACTTTGTTTGACAAAAACAGTGAAGATATATGGTGGTctcagaaacaatggaaaatctGGATAATCAGGTTTGACAA…
>LNC_000413
GTGAAACTGGAGGAGCTTTCTCAGACCGTCTACAGGGCGAGAAGACCTAAGGCACAGGAAGGCCACTGCTCTGGCTGCGCTCTTGGACGGTCACAGAGCTAGAGCCGGTAGTTCTCCTAAGGTATGCACAGGTGGCTGGTTCCAGGAGCCCAGTGGACACCGACATCTCAGGATGCTCAAGTCTCCTAGGTAAATGGCATTCTACAGCTGGCTCTCTGCACCCATGGGTACCACATCCCCATATTTAACTGTCAAGTTTGATCCATGTTGGTTGAATCCAGGTGCAGAACTTGTGGTTGTGGACAGCCAACTGCGCATTCTGTTTTTCCTTGCCTATACACTGTATTTTTCCTTCAGTCAGGAGTTTTTGACTAATGGGAAGACCTACATTTTTATTCC…
>LNC_000414
GCCCTTTGACTTAGTCACAGGGATGTCTGTGTGCTGGGAACAGCGGTTAGCGGGACAGAGGACCCCTGGCCCTCCAGGAGGTCGCAGGCGGAGTCCTTGTGTGTCCGCAGTCTCCAGGGCCACAGTCttgcgcgcgtgcgtgtgtgtgtgtgcgtgtgagtgaTGGAGAGCGGTGGTCACTGCTGCATGTGGGCAGCGCTTGCCACAGCGCGTCGCCATCCAGGGGCCTTCCTGCACCCAGCTCTTGGAGTGGGTGAGATTGCCCGGAGgtgcccagggcaggggctgggagcaCACGGAGCCGAGAGGCAGTACGCAGAGCTTCAGTCCACCGGGCTACCTCTCTGCAGCGCTGAAAATGTCAGCtcctcagggaagcccaccccatCAGGTCTTCTG…
>LNC_000415
GCACTGGGCCCCCGAGGCTGACGCCGGGCCCAGAGCACAGAGGCCCGCCCAGAAGGCCCGTCTGCGGCTCGGCTGGGCACGGCGCACGGGGAAGGACAGACCTCGGGCGGAAAGAGTGACTCGGAGCAAACAGAAAGAGCCAGtttGTCATTTCCTAAGAAGCTACGTCAAAGCTGGTTGgtagaagcagaagaaaattcCATATTCAGTGAAGAATCGTCTCCTGATCCCTGGTAGATGAACAGACCTCCAATCAGTAAAACGAGAGAGACAAATTCTCCTGGGACAAGTTCCCGAACAGACAGGGATTTCTGCTGCTTTCTCACCCAAATGCCAGCTACCCCCACAGGACAGTTCCCACTGGAGGGGAGACTGTTCTCTGGGGAAGGAGGCGGCAGC…
>LNC_000416
TTTCATTTGGTCATACTCTTGCCTACTCTGCAAATGGAGATGCCGGCGGAGTCAAGGACACCAGGCGGGCTGGAGGATGCCGCGTGGTCAGTCTGCTGCAGACCCCGCCTTCAGGGAGGATGCGTCCTACCCTGATCAGAGAAGACCAGCGATATCTACACTCTGTCAAGGGAAGAACGTGTAACTCCGAAGCTTGAGGTGACCCTGGCCATGCAATTTAGTTTCCCTGAATGCACTGGCTTCTTCATCTGTGGAAGAGAATAATACGAAGAAGACATAGCTAGTGGGTTGTTTGAGGGACCATCTCAGCTAATACATGCCAAGGCTTCGAAATGTGTTTGGTGCATAATAAACCACCAATAAATGATATTGCTTCTTTTATGATCTTTTGTGTCTGTT…
>LNC_000417
GGAAATTGAACTTTTgagtttttcctcatttcttcaaACTTTCAAATTGTCTTGGACGCTGCAGACGCAGACCAGGCACTCCCCCTGCCATTGGTGGAGGCAGCCTCGGTATTTTCTTCCCAAGAAGTCCAAGGGACACTTTGCGGTCACCAGCACTGTGGCTGTCTTGATGTTTGGAGATGGGAGTTAAACACCCATGTCTGCCAGAGTCCCAATTCATCCATTGCCGAATATACACTGAGGACCTGTTAGGTGACAGCTGCCATCCTAGCTCCACAAGATACAAAAGTAACCCAAAGGCACAAGATTTCTATCCTCTAACAGTTTATAATCTAATGCAACAGTCAACAAACTATGTCTATAAAGGACCAGATGGTAaacgtggtggctcagtggtaa…
>LNC_000418
TGGAGACACAGACCATTCCTGTCACCGTGAGAAGTTCTATTGGACAACTGATCTAAGCACTGGAGACAGCGATCTAGGTGGAAAGGGGCAAGAGGGGAGTCAGACTAGTTCAGACCAGAATAATGTGCAGTACACATGTGCAGCTCTCCATGTAATTCATGATCTGGCAACAAGCAATGTGAAAGCAGTGCAGGAGATACTTAAAGGCTAAGGAGCACATGGCTGGAGACGCTGTTGTGGGCTGAGTGGTTGAGTTGCTCCTCTGAGGAAAGGACATGTCAGCCAAGAATACAAGCTGAGTAGGCATTAGCCAtgcaaagagaggagagagaacatTAAAGGTCAGAAGACTAACAATGTGTACAGGCCTTCATGGGAAGGCACCTTGGAATTATGTGG…
>LNC_000419
GGGGGTGGTGCCTGTGGGAGTGCGGGAGGGTGGGGGCCGGTGAGTGTCTCTCTCTGGGTGGTTCAGCCGTCCCCCTGCACGCCTGTGGAGGTTTGCCTCTCACCTGCCCCGGTAAGGTGTCGGGATCATGAACTCAACCTCTCAGAGCCTGTTTGCTCACCTGAGATGGCCTGTCCCCTAGTGCTGActttgatggctcagtggtggcAAGCCTGGCATCCAGAGCCCACCGTGGAGCATGGCTGGGCTCCCCCAGTCCTTGGGGCTCTGGCTCGGCCCCTCAGAGCCTTCCCTGACTGCTGGTGGGGTGAGGGGAAACTTGGCCCAGTGCTTACTCAGCTGGGGGACCATGGCATCTGTGCCCACCTATCTTCTCTGTCAGCTGTTCGCCTCCAcact…
>LNC_000420
GAAAGGGTGTGTCTGCTTACttaggagaaggagaaaagaatttcATGGTGAAATACAGGAGGCTCGTATTGTTGAATGAGCTTCTATGATGCACGTGTTAACATTTTCTTTAGGACCTTCTCACTGGTATTCACTGATGTTTTGGGTCAGGTTTTGTTGTGCTGGCTTCATAAAAATTCCTCGGGAGCTTTTTTTCCCAGGGCAATGGCACATTCTGAATAGAACTGGAGGCAACTGCTACCTACATACAACACACGTTAAGACACAGAAGCTTTCCTGGcctgggagagggcagagggcagcgTGCAGACTGAGGAGGGAGGAGCTTGCCATTCCAGGTGAACCTGCCCGGGAACGTCTTAGCACTCAAGGACAATAACGCTAACACCGCCAGCA
>LNC_000421
CTTGAGGCCTGGGTCTCCAGGCATGTTTACTCCGATTTGCTGCCCTAAGAGGAGCTGCCAGCTCCTTCTGGGGTGTGGGATTGGACAGAATGTTCCAGGAGCTGCCTGACCAGCGGAGGCAGAGTTGACTGAAACCATCTCTCGGGTTTTGGATCGGGTACTCCTGACATTGCAGCCGAAGGTCAGTTTTGAGTTTGTTGTTCTCATCAGCATCAAACCCATCGACTCGTGGCACGCATACCGGGGACTTGTGAAACTCTGAGTTGGAATGTCAGGTTCCCACACGAATAATTTATGAGTTATTCGAAGACAGAGgctggggtttccctggcagtccagtggttaagtctccaaGCTGCCAATgtaaggggtgcaggttcaattcctgggcgaggaact…
>LNC_000422
GCCTCTCTGACCCCagtttccatcccttcactcgGAAAGATCTGCAGGGGCTGTGGTGGTGCGGGCCAGCCGGGCTCCAGCCAGAGGCGGAGCGAGCGCCTTGCAAGTTGGAAAAGAGCTGGCAACCCCTCTCCTCATTTGTGCCAGCAGGCTGATGGCAGACAGACAGCTGGCAGAGGCCACATCCCCATTggacagataaagaaactgaggccagagacagGACCGGGTTCACCACAAAAGAGCTGCACGGGTGCTGTGCAACACAGCGGGGCACGCACATGCTACACACACACGCTACGCACACGCACTCCAACGCACACTCTAGGGGACCCCACACGGAAATAAGCAGCCAGCCTCTCTGTGGCAACCCCAAGTTCAGACTGTCCTCCCgctgcc…
>LNC_000423
GGGGCCAGCCGTGTCTGTGGAATTTATTTAGGTCCGGCTGAAGGCGGAGATTAGCGGCGCTGAGTCAGACGGAACCACAGGGAGAAGACTGTGCATTCCCTTTTGCGTTATTCCTGTCGAGGTGAGCAGAGCTGTGTGTGAGGAAACAACCGACAACCCCAAATTCCGGAGACTCCAGAACGACGCCGCCTGTAGGGAACCGAGGAGAACGAGTCTGCGCTCGGACCCCGCGGAGCCCGGCGGCGGTACTGAggctgcccctccctccttctccccagaCTTAAGCGAAGTGTCACCGCGAGGCCGCGCACGCCGGGGTCGCACAACAGGGGTCTCCCACTGAAATCCATTTCCAGCCCCCTCGCCCCCTCAGGAGGATGTGGGGAGGAGGACTGGAAA…
>LNC_000424
cacgAGTGACAGGTGTCAGCCGCGGGGGCTCCAGGAGCTTGGTCCTTGGTCTTGATTTCACACAGTCCCACAGGCGCCTGCATTTGAGGAAGCCCCTCCTGACTCTCCTCAAACATCCTGACTGCTCACTGGAACAAGTGGCTTcacttctttgtgcctcagttgcTACTACTGACACGTAGAAAATttgtcaaaaaacaaaagaacataaCAAGCCTCCTCAATCCCACCACTGCCCAGAGTGTGGATACCCACATGCCTGGATACTTCAGTCTAttgccttttcatctttttctgtgtgtgaatattttctctcatttttttccttagaaaataaGGGATCATGTTGTCAGCAGAGTTATATAACCAGCTTACTTGGTGACATCCCCCCACCATTGA…
>LNC_000425
AGTGGGTTGAGAGGAGGTTCTTGCAGAGGGGAGAGCTGGAGCTGGGGAGGTGACGTGGGTGGCTGCCCTATGACTCTCTTAACAGTAAGTCCCTCCTATCTCTGAGCCGCCTCCCCTCTGTAATAACAAACCTGACTAAACCTTGTGACCTTGCCACAGCTGGCAGACTTGTGCTGCTCCAGGGAGAGGGCTCACGTTCGGAGAGGCTCTCACTCTGGCAACTCTGGACAGTTTTGAGCCTGCTACCTCCGGTGACGGGAGGCTGATGACACCACCAGGAGTCAGATGCACCAGAGCAGGGAAAGTCTGTGCCCAGATGTCCTGTGGAGCCTGTGCCAGCCTCTGTGAGGGGACAGAAGGAAGTGGGCCTCCAAGGTCTGTGACACCCTGAGAAACGCC…
>LNC_000426
ACAGGCCCTGAGGGAAGGCCCCAGgTTTCTTCCTCAGGCAAAGACTGGTCTTGAGAAGACAGTCCTGAGTGTCAAGAATATGCCGTTTAGTGCTTGGGATCAACACGCCCCCTTCCTGtgcctcaaacacacacacagggaggacCTCACCACGTGGAACCGACAGTCCTCTGTGCCCACTGTCTCAGGAGGGACTCAGGATAGTCAACTCCCGCAGAGTCCCAACACGGGAGCTTTCTCACACTTTCCCTCAGATAATGCTACCCTCCTGTCCTGACTTACAGCCCCTTCAGATTCGTGCCCAGAGACCTGCCCCCAGCACCTCCCCGCCAATGAAAACCCCTAGCACCTGACCCCAGTCCCCTAGACACTCCTACAAGCTCCCAGTGGGCCCCCCAC…
>LNC_000427
AGTTCCTTCATGAATTGTATGTCTATCTGCTGAGGAGAGAGTGACTTCCACTTACTTCTTGGATCTCCAAGacccctccccctcaaaaaaagagcaggagagagaaaaCCAAAACAAGACCTTCGTGCAATACAGCGACAGAGGACCCCAAGAAAGGCCCTTTCTACCCGGAGCCACTGTGATGCCTGAGCTGAAATGGCCGGTCTGGAGCTGAGaatgtctctgctttttcctgCCCCCTCATTCCTTCTGGGTCTTAGTACATGATGGAACAAGGGCCTGCCACTGCAGCATTTGATATCTTGTAACTGTGGTGCCAAAGCTATGGACATAAATGGAAGAATGAAATGATAGAAAATCCAGCCTTTATCTCGGAGGCAAAGCTGATATGGAACTGAT…
>LNC_000428
GTAGGCTGTCGAGTAGCATGCGGTCTCCACCTCCCAGGTACCACAGCACTGCCCCCAACAGGTGTTGATAGTCAAAACTGCCACCTGCCGTCGCCCTGCATCCTGAGGGTGCCTGCCAGGACACCCCTAGCTCTCCTCCCCTGCTCTGCCCAGCGGCCCTCCTGTCCAGTCCTGCCTGATCTGGTCCTGCAGCTCTGGCGTCCAGTGCCACACCCACATCGCCCCAGCCCTCGGGCTTCTCTGCTGTGGCCACTTTGGAGGCTGGCTGCCCTCGGCCTGGGCTCTGCCGCCCTCCTCGAGGTCGGGCTGCAGGGAAGGGGCTCCCCAGGAGTGGAAActactccccaccaccacccgACGTGAATACATATTCCTGGGCCAGGGTGGACATTTGAAACT…
>LNC_000429
CCGATGTGGAGGGCAGCACAGAGAACCCCTTTGGTTATATGCGGCCGTGCTTAGCGAGCAGAAGCGGGGAATGGAGGCCCCGGCGCCACCGTCGCCCCTAGTCTGGTCCCTGCCCAGTGAGGCTCCCTTCGCCAGCCAGCGAGCAACCAGGGTCCCGGCTCCGCTCTTCCAGCTGGGTTTCTGGGCTGCCCTCTTACTGGAAGCCGCCTTCCTGATTCTCCACCAGGTCCTGATCAGGCGCTCTCAACTGAGGGACACTGTGCTATGTGAGGGCCGTGATGTGTGTTGCCTGGCCAAATGCCAGCACTGACGCTGCATGGATGGGGTAGATGTGGTGACTACCTGCAACCAGCCAGCTCCAGGTGCTGACAGACCTggaaactcagcacaaatctggCC…
>LNC_000430
CTTCTTTTAGATCTTTTcatccatttctgtccttttctagCTTTCTCAGTCCCTTATTGTCTAGCCATTGTATAGGTTTCTTTTAGGCATTCTTATCtatctttaagaaagaaaaaattcttggTTAATATTTCTCAGGTGCTTTCTATTTTATCTCCATATCTTTAGTATCATTCCAGATTTGTTTGCTGTGCTAACTCTGAGTTCCCATTCTCACCACAAGTCTAGCTATTAATTCCCTTGCCTTGGCCAAGACAGATAATTCCATAGTTACTATTTTCTTCCAGTAAGTTTTCATGGTTCATTGTATATGGATGATCATCTTACCTGAAACCATCCCTTGCTTTGGGTAAAACATTGACTTGTTCTTACCCTGATTCTCTAAGTGATTATTTCCAG…
>LNC_000431
aggagtcggacacgactgaagcgacttagcagcagcaggcgaGTGGAGACCAGCAGATTCTCCCCTCCTGGAGAGAAACAGTAGGTAGCCCCGCAACACTAACTAccaaaaacacaaaaggaaactgAAGTACACAACTCAGCATACGCCGCTCACGGTAGCAAAAGAGCAGGTAAGCCACACTGTACCGAACACCCgagcaggaaagcctggcttgccCACCGCTCTCGGGCACACTGAACCTGGCTGTTCTCTGCCCTGGAGGAGGCCCCACAGCATCCCGGCTCTCACCCGCCGCCTGCCAGTAGCATCCTGAGCTGTAACAACTAAACCATCTCCACTGCCCTTAGTGAAGGTCCCCTGGGGGATACCATCGCCCGCCACCCTCCCCAACCCCGG…
>LNC_000432
gtcgcaaagagtcggatacaactgagagactgaactgaattgaactgatagatATATCCGGTCCCCTTTgaacctcctccccatcccacctctccagGTTGATacggagcccctgtttgagtttcctgagtcatacagcaaatttggAGCCATGGAAAATTGTGAGGCAAAGAAAAGTGACATAAGTTAGGTTTGCAAAATCACCAGAGTCTGTTCAATGAAAGAAGTAATCGTAGGGATGCTGAGGACACTGAAGCAGatggagtttggggtttttttccaaGGACGCACAATTGCTGAGAGTGAATAGAGGTTAGACACTCGTGGAACCTGGTTCAGATGCCCCCAGGTGGTTTCCATGGCTGCAGAGGTGCTTTTGGAATCTAATCGGG
>LNC_000433
CTTTAAGTgttgaatttaaatatataattaaagctACTAGAAGTAGTAGGAAAAACATTTCAGTATACAGTAGCAAAGTAGGATATGTGTTTTCAATGAAGAAAGGTATGACAAATGGAATTGCATtttgttaaaggaaaataattttgttttagagTTGATTGTttcttcatgggaaaaaaaaaatcgatgACAAACtaatacagatgaagaaagttaTGGAAGCCTTGTGGAAAAGGAACCTTGAACAAAGAGTTCTGTGCATGAGACTGGAAAGTCTTAGGTTCCCAGCAACTTTAAAAATCAAGCAAATTAGGAAAGCCATTTCCCAACAAGTGTAGGAATTTCAAAGCATTTTGTCTTTAAAAGGTAGGAATTTACTCATATTTGTTGTTAACT…
>LNC_000434
gctgaactgatgactTTTAGCTTAAATTTGGAGATTTATAACTTGTGTGCATGTGCttattcagtggtgtctgactctgcaacaccgtggacgtagcccaccaggccttactgtccatggaatattccaggtaagaaagcaggctgccatttcctcctccaggggatctttctaacccaggaattgaaactatatctccagcatctcctgcattagcaggcagattctttgccactgagccactgctgctgctgctgctgagtcacttcagtcgtgtccgactctgtgcgaccccatagacagtagcccgccaggttcccctgtccgcACTGGGGGCCCAATATATAACTTAAAGCATGCTTATATAGTGCCTTATGATTTTTGAAACACTTACGTCAT…
>LNC_000435
GAGGACAGGACACAGCCAGGGAGCAAATAGGTTTCCTTGCCAGCTCCATCCCACACCGTCCCACCTGCTTCTTCCTGCAATCGCCACAGAGGACACCAATGGACGCGTTCACCAGCTGCACCCCACAGAGCAAGATCTCCAGGCAGGATGCGGCCACCAGCAGCGAGAAAAGCGTCAAGTTCCAGAGGACCACATTGGGGGGCTCCACGCACAAGTTCCATTGCGTGCGGTTGAGCAGTCCCAGAGCTGAGCCGTGCTGATATGCCAGAACCAGGGCGGACAGATACTTCAGGGCCATCCTGGAGAGTCAGAAGTGGGAGAGAGGCCAGTGGAAGTGATGGTGCTGGAAGATGTGTCAGGGGGCAGGCCATCACCCACAAACTGCAGCTCCAGGGCCAC…
>LNC_000436
GGCCTGGCCACGTGAACCTGGGGGAATGGTCACCGTCACCTCAACGCACCTGCGGTAAAGGCACCGCCCCTGCTGGACTCAGCCCCGGGGCCCCTTGGCGGAAATAAAACCTCCCACACTGCCCGCTCCTCACTGTCCTGGTTTGGGTCGCGTCTCCCTGTGGTGACCACCCAGTTTCATGGCTCCTGCTGCCCCTGGGTTCCAAGCCTGGTCTCCGCGGGCCTGAAATCACATGTGGAAGGAGGTGGCGGGCTCTGCATGTGGCCGACAATGGTGCACTAGGGCTGTGCCAGCTTGCATCGACCTCACAAAACCCATTCCCTTCCGTGTCTCCTGGGAAGGCGTGAAGCAGCGTGCCCGTGTGCCCTGTACATGTGTATGTGCAGCGCTGCCCCACCA…
>LNC_000437
CGGGGTGAAGCTTGGTGTCTACCTGGGACTGGTAAGGGCGTGGGCACAgacttgggaagccctgtgatgGCCTTGGGAGCCTGGGCAGTAGGTTCCGCATGGGCAGGCTACCTGGGCAGGGTGTCGGAGGAGCTGAGGTGTAGATGGCAGAAGAAGCCTGGCACCAAGAACCATGCCTGGCACGTGGCAAGTGGTCAGTGTGTCTTAGAGATTGCCATCATCAGTGGTCAAAAGGGACCTTCCAGAGAGCACTCAAGCGCCCATGGGTGCTGCCCCCTCTAGTGGTGCTGCCGGAGATACCCAGCCTTGGTGTGGGCTGCGAGGCGACTTCCAGGAAACATGGGTGCCAGGAGGCACTGCCGAGCACACTGCAGCCAGGTGAGCCAGGCCATGTCTTCA…
>LNC_000438
GTTCAGGGAAGAGGCAGGTCGGCTCCTCGGGTGCAGCTGTTCCTGTCTTGCCCACCATTCCAGCATGAGCTGGGGGTTTCTGTGTTCCTCCTGCCCTCTCGTTCTGGACATCCAGGCACACCACGCTGGAGCCCTGGGGACAAAATAGACACAGGCCAGCCCTCCTTGAGATTAGTCTAATCAGGGCAACCGAAAGCCATCACCTCCAGGGCCATCTTTTCTGCAAGGCGGGATTTATTAGCGCCGCCATCAGACACGCGGAATACAGGGACTCAAAGAACAAGGAGACGCAGTCCAAGGTCACGCGACCATTCCTGGAGGCCGTGGAGCTGGGGACCATCTCAGAAGCCTAACTCTCCTACACTCGACCCCGGGTAGGAGCTTTTCCATTAGCAGGTT…
>LNC_000439
GGGGACCGGGCCTCCGGACCCTCTACCGTGGATTACTTGGTGCATCTCGGCCGGGCTTGATGACCCACGACCTCGTCTCCATCCGTGGATTGGTGCGTGCTACCCAACAGTCTGGTCGCTTCCCTGGAGGTGAAATCAGAGGGCTGTGGCTGACCTGAATAGATGCTTCGAACCAAGAAAGCAGGACAAGATAAAAGGCGAGCTGCACCCTGAAATCAAGgcctgggaggcaggacaggtggaGAACTGTTCCTCTCGCCCGCAGTCCCCACCAGGAGCCTCAGTGTAACCATGAAGACCCCAAGGAGCTAAGATGGGACCTTCTCTTAAGAGGCAAGTGCTCTGGATTGGAACAAGAAGTCTCATTTTGGAGAAcagacttcgctggtggctcaggtg…
>LNC_000440
CTTCCCGATACCCCTTTGGCTCTCTAGTAACTGTCCTGATGCTCACACTTTGGGCAGAGCTGGGAGAGACGCCTGGCCCGGCCCGCCATCTGCAGAACCAGCTCTGCCGGCTGGAAGGGTTATCCTGGCAGCTCGCTGACGGGCCCATGGAGCTCAGGGCCACAGTATAAACAGGACGGAAGGAAGGCAGGGTGCTTGGGGAAGTACCGCGTGTGGCCATTCTTCCTCTCTCGGTCCCCTCCCTCGGTCGTCTCCTGTCCCCTGCCTCGCGCCACACCCTGGGCAGCCCGATGGGAGAGGAGCCCCCCTGTTTGCAGGGAGAAAACAAATTCCAGGACAGGAAGACGCACCCTGGAAGACAAGGCTTTCCCAGCAGTCACGTCCACCTGAGCCCAGCAG…
>LNC_000441
GGAGAAGGTGTGCTTCCCCAGTCCCAATGGCTGgaaaatggaaaactcagcaagtgGTGCGTTCTTGTGCGCCTTTTCCAGGCTGCTTTGAGGAGGGCGTGACGATGACTTGGGTGCGGAGTTGGGTGACCGTGTGGCCCGGCCCGCCATCTGCAGAACCCAGTCGGCCCCGGGGCAGTTTCCCATCATGTTCTGCTGTGTGTTTAATGTTACCGGTTAAGTGTGTGACCGTGACCCTGCACTCCCAGCCCCTGTATATCTGGAAAGAGGGTGGCCGTGGAATCGCCCTTTAGAGAGAGACGTTTCCCATTTATTTTGAAGAAGGAAACAAATCTGAGCTTCAATTCTCAACCTtctttttgaagctgaaactaaacCTCACCTGGGTTTACTTTTATG…
>LNC_000442
AAACCCTGGCCAGGTCTCTCATTTTCCAAGCTTGCTGCTTTCCAAACTGCTGTCAGGGATTAAGGCTTGAATACAGGTGAAATCAGAGGGCTGTGGCTGACCTGAATAGATGCTTCGAACCAAGAAAGCAGGACAAGATAAAAGGCGAGCTGCACCCTGAAATCAAGgcctgggaggcaggacaggtggaGAACTGTTCCTCTCGCCCGCAGTCCCCACCAGGAGCCTCAGTGTAACCATGAAGACCCCAAGGAGCTAAGATGGGACCTTCTCTTAAGAGGCAAGTGCTCTGGATTGGAACAAGAAGTCTCATTTTGGAGAAcagacttcgctggtggctcaggtggtaaagaatctgcctgcaacataggagacccaggttcaatccctgggtcagga…
>LNC_000443
TCTAAGGCGATAGGCACACTTAATCTCTGCCCTGATTCTGGGCTTGACCCTTCAGCTCCGTGAAATCAGAGGGCTGTGGCTGACCTGAATAGATGCTTCGAACCAAGAAAGCAGGACAAGATAAAAGGCGAGCTGCACCCTGAAATCAAGgcctgggaggcaggacaggtggaGAACTGTTCCTCTCGCCCGCAGTCCCCACCAGGAGCCTCAGTGTAACCATGAAGACCCCAAGGAGCTAAGATGGGACCTTCTCTTAAGAGGCAAGTGCTCTGGATTGGAACAAGAAGTCTCATTTTGGAGAAcagacttcgctggtggctcaggtggtaaagaatctgcctgcaacataggagacccaggttcaatccctgggtcaggaagatcccctggagaagg…
>LNC_000444
CCCAGCTGGGTTCTCCCGTGTCCCCAGACATCCCGGGGAGACAGGAAGAGGATGCAGATTGTCCTGATTTTGCTGATGAAAATTATACAGTGGCAGAAACGCAGGGTCCGGGCTGGGCTGCCCTGGGCTCCCACGAGGGCCTCTGGCTTGCTCTTCTGGTTCTGGGCTCAGCCAAGCACCTCCCAGTGGCCTCATTCGAACGTTGCCTCTGCTACGCATTCTTGCCTTCTCTCCTTGGTGATTAATCGATCAACTTTTGCctgcctgctttgcaggtggctgTGAACTACGCTCTCTTCACTGATGCTCAGAAAAGTGTGAAAGACCTCTTGTGCCCCAGATGGTACAGCTAAAAAGTGGCAAAGTTGTAATTCACACCTGGAGAGGCCGAGTGTCTTC…
>LNC_000445
CTTTGAGCCTAATGATGGGGAAGCTGAGAATGGAGTTGTTTTTAAACACCTTTTGAAATACTACTCTTCCTGATTTCTGAAGTGAAATCAGAGGGCTGTGGCTGACCTGAATAGATGCTTCGAACCAAGAAAGCAGGACAAGATAAAAGGCGAGCTGCACCCTGAAATCAAGgcctgggaggcaggacaggtggaGAACTGTTCCTCTCGCCCGCAGTCCCCACCAGGAGCCTCAGTGTAACCATGAAGACCCCAAGGAGCTAAGATGGGACCTTCTCTTAAGAGGCAAGTGCTCTGGATTGGAACAAGAAGTCTCATTTTGGAGAAcagacttcgctggtggctcaggtggtaaagaatctgcctgcaacataggagacccaggttcaatccctgggt…
>LNC_000446
TGAGAACTTGCCTGAGTTTccatagatattttttctttttaaatttgtttttaattataggaAATTTGCTTCAccatgttgtgctggtttctgccgtacaacaacaCAAGTCAGCCGTAATTATAcacctgtcccctccctctccagcctccagCACCTCACCCTCCAGGTCGTCTCAGCGCACCGACCTGAGCTTCCCATGTTAAAGAATGACTTCTCAGCAGCTGTCTATTTACACATGGGAGTAAGCTGCTTCCACTTGAGCTTACTAGGGATTTTGACCTCTGAGATCCAGGACTAAGAAGAGGTGCACGGCTGACGCCCGACAGTGACCCCTCTGTAACATTCCGTGTCCCTGGTGCTCCACAGCCTCGCCCAAGCTCTGGCTCTAAATGACAC…
>LNC_000447
ATGGCTTGCTCATTCTTACAGGGACAAGTGAGAGAATTAAGGGAAGCATCGTGCCGTTAGGGCGGCAGGTTCGGGCTGATGGCAGAAGAGCATCTCTAGGGTCCTCTGTGGCTATCCACAGCATCTTTCTGCAAGGAGCAGGCTGAGAGCAGTCTGTAGGAAACCCTGAGTTTCCCACTGGGAGCTCTGTTATGATTGGTCCTGGCCCTTCGGCAAATTCCAGTGGCCTCTCTGGGTCCCCAAGTTTAAGAACAGCATTCCTGTATAAACTCTAACTGCCTGAGGCTGTGACACACCCTTTGGCAGAGGTCTTCAGCAGTTTCAGTATGGAAATGTGATGGGTAATCCCCAGAACATTGGCTGGGCGGGCGGCGGGTGTGCGGAACTGTGATAAGACAG…
>LNC_000448
AGTAACTTGATCCATCCATCCATCGGAAGATAGAAAGAACAGGGTCAGGCTCTGAGAGCTTTCTCCCAGAAAATGATGGCAAATCCATAGAACGTTTAAGGCTGCTGCACAACTGGAGGCAGAGAAATTTCGGTCGGTTCCAGTGAGCTTGAGATGGCCCTGTACGAGCAGACACCAGAAGTGGACCTGGTCTCAAGAGACTTTACAGGAGATGTCAGgcaACTCCTAAAGATTGAGGgggggagtgacagaggatgacatggctggatggcagcaccgactcaatggacgtgagtttgaacaaactccaggagatggtgatcgacagggaaacctgctgttctgcagtccatggagtcacgaagaatccgacaggactgagcacgtGAGCAAGATGCA…
>LNC_000449
AGAAGGAAACGCGGAGTTACACAGGCCACGGTGAACATTAGCCACGTAACCCGCCCAGGTCAGCGTCTGGCACTCACAGAACAAATGTTTAGCCACTGAGGGAATCGAGTGCCTGGAAATATTTACCCCGCCCCGCTGATTGACCCGGCCCGAGATCCGGGAGCGAAGGCGTGTCCCTCGCCCTTAGGCTGCAAGTGAGGGTCAGGAGGGCGGACTGGCTTCAAACCAGGCGCTGGCCGTCGTCTTGCCCCCGTTTCCTGAGGGACCGCGTGGCGCCGCCAAGCGAGCTCCGGGCTCCTCCTGGGAACTGTCCTCCCGCGAAGCTGAGGAAAGGAAAGGGCTTTCCTTCTGCCCGTGCAGACTGTTTGGCCGTAGAACTGCTTTGGAATGTAAATCCGA…
>LNC_000450
tttgaaagtgaaagcaaagaaaGAGGGACACCATTACCCAGGTGAGGCACTTCGTGTGCCTGACGTGTCAATGATCCTTGACCAATGTCTGCAGAGCTGAATTGAGTGAATAAGCCAGAGCGCTGCTTAAAAGAGGATGAGGCACAGGAAGTCCTGGTCTCCCAGAAGAGAAGCAcgttctaaaataaaatatcacagcCCTTTCTAGGTCACAGGATGCTTTCACATACCTTCCACCATTTAAGTCTGTACTACCCCGGGACCATCATTATCATCAGTTCACGGCTAAAGTAAGGAATGAGAAAGGTCAAGTCGAAGAGCATGGCGATCAGGTGACACTCAAAGGTACTCTGACTTCCAATCTTCCACTCTTTTCCGGATTCTGAAAAGAAGCTAGCT…
>LNC_000451
CTTTCTCTTCAGTTGCATTGAGGCTGTTAAGGGTATCATTTCTCTAGCTGATATTTTTGCAGCTAGATTTTGCAGTCTTGTATTGCAGTCTTGATTTTTACTAGAAGATCTGTTAGCTCCAGCTTTCTTACTTGAAGCATTAGTTCTTAACTGCCAGTTTGAAGCTGCTCCTGAGTAGATGGTCTCTATGAAAAGTTTTGGATTTGATTCGGTGTTACTTTCTAATGTTTGCTAAAAGTTGTCTTTGGAAATGCTAATCTTAATAGGTCTCTTCCTTTGTCATGTGTCATTAGCCTTTTGGCTGTTTACCTTAGGGCTCTTTGAGGGAGAGGTGGGTGGGGCACAGGGAAAAACTGGTTACTCTGAGAGAAAGTAAGAACTGGTCCAGGGCTCTTAGGC…
>LNC_000452
CTTTCTCTTCAGTTGCATTGAGGCTGTTAAGGGTATCATTTCTCTAGCTGATATTTTTGCAGCTAGATTTTGCAGTCTTGTATTGCAGTCTTGATTTTTACTAGAAGATCTGTTAGCTCCAGCTTTCTTACTTGAAGCATTAGTTCTTAACTGCCAGTTTGAAGCTGCTCCTGAGTAGATGGTCTCTATGAAAAGTTTTGGATTTGATTCGGTGTTACTTTCTAATGTTTGCTAAAAGTTGTCTTTGGAAATGCTAATCTTAATAGGTCTCTTCCTTTGTCATGTGTCATTAGCCTTTTGGCTGTTTACCTTAGGGCTCTTTGAGGGAGAGGTGGGTGGGGCACAGGGAAAAACTGGTTACTCTGAGAGAAAGTAAGAACTGGTCCAGGGCTCTTAGGC…
>LNC_000453
CATTGCACTCCGGATGTGCTGACCCCTGCGATTTCCCCAAATGTGGGAAACTCGACTGGGAGATACCATGATCACGAAGGTGGTTTTCCCAGGGCGAGGCTTATCCATTGCACTCCGGATGTGCTGACCCCTGCGATTTCCCCAAATGTGGGAAACTCGACTGCATAATTTGTGGTAGTGGGGGACTGCGTTCGCGCTTTCCCCTGACATATGTGGGTTTAATAGGAGAAGTCATGTGGTTTATAGGAAGTGTTAGAGACATAGTATAGGGAAGGTTAATGGTATTCCATCCTAATGCTCCTTGCGTGGAGAAGCTTCAAAGGGTGTAGTCGACtctaagtcagacacgactaagtgacttcactttaacgcACTGGaggaaagaagtggcaacccggT…
>LNC_000454
atttattttggctgcactgagtcttcgttgttgagtaggctttctctagttgtggagagcagggctactctctagttgcagcgtgagggcttctcattgcagtggcttctctggttgcagagcatgagctttAGAGcgcgcaggcttcagcagttgtgtgGCCTAGGCTAAGtagctgtggctctcaggctctagagtgaAGGCTCCACAGTCGCtgtgcacgggctcagttgccccgaggcatgtggaaccttcctggaccagggatcgaacccatgtcccctgcattggtgggtggattcttaaccactggaccaccaaggaggtctCGCTGCCTTCTTCTTTAGCATCTTACTCACTATACAAAACTAAAGAAGGTGTACGTTATCTTGCAGGTCA…
>LNC_000455
GTTCGTCTAGCTGGGGCTGCCGGCCCTGCCGCGAGGAGCAGGAGTCTGGAAAGCGGCAAGTGGGTGTCTCCCGCGGGGTACAGCACAGGGTGGGCTCCCGTCAGCCTCAGCAGGCTCGGGCAGGCCTCGTGAGAATGTAGGACGTAAGCGTTTTGGGAGGTTCGGAAAGCGGACTGCAGAGCCCCTTGCCTGCAGCTTTGGTTTGCGCCCTGGCTCCGGCCTTACTCGTGTTTCCCCCACAAGAATggcttccctcagtctttcctgaaGTTGGTGAGGTTTGGACGTATTAGtagtattgttatttttcttatcatCATTTTGAGAGTCCACTGCGTGTAAGCATTGGTGGTCCTGCGCAGGGGGCCATGCAGAAAGCCTTGAGTTAGAAGCTGGAGG…
>LNC_000456
CGCCTTGGGTGCCGGGACCCTGGACCGCGATCCACTTGCAGAACCAGTCGAAACCCACCAAGCTTTTGTGCTTGCGCAGCTTCACCAGCAGGAGGCGCCCCAGATATAGGGAGGCTTCGACCTCGAGCTGCACCTCCTGCAGCACAGGACGCGCTCAGACATGGGATGCAGGGTTCTCGGAGAGGGCGGGTCAGAGAACCCTCCGAGAAGCCGGGCTTCCTTTTCCCCTCCGACCGCTCCCCGAAAGAGACCTGAATCCGGGTTGGAGGCGAGGAAGAGCAAGCCACTCCGAGGGGAACTCAGGCCGGCAGGCGTCTCCTTTTCTCTGCCACTCCACCCGGGCAAGGCAGCCAGCTCCTCCCTGAACTTCTTCAGCACAGCCTTGGGCTCAGGACCTGA…
>LNC_000457
AGCCCAGGCGTGCTGTCGTGGCTAGAACGCTTTAAAATTGCTGAGAGTTCTTGGCTTTGGAAATCCTTAAGTAACGTTTTGTTACCAAACATGGAATACTGAAGAGTTTTGGATACCAAATCCAGGAAAAATATGGGCGTTAGGAAAAGTCCAGGGGAAGCGGACTCAATGAACAAACTGTTAAGGTGGCCACCCTGTTACATACGGCAGTGTAAACCGTTCACGGAGAATCCAGTGTGAGTGCCCACCTGGAATTGGTGCAACAGTACTGCCCTGCATGAGTACAGATGGATTAAGAGACAAGAACTGATCAAGGTCACATCAAAGGGATGTGACCAGGATTCCTGAAGCTGTTTTGAGCCTGGTATAAAAGGAGGGGAGAAAGACGATTGGTGGGAA…
>LNC_000458
GCCTCTCAGGTTGCCCCTCCCTTTCTGTCCCACCCTAAaacctttctttgtctttgggaTTTGTTCCCGCCCTTCTCCCCCATCACCCTTATCCGAATTATCCAATCATAGCCATGGTCCCGGACGCCGTGCGAGAAACCTAATTGTGACGTCACACACAGTCCAACTGAAGCGGCCCGCTCACACCGCTTCGGGGCGCTTGGAGCGAAGGAAAGCCCCCCGCCTCCTCCTGCCGTAAAGCGAATACTTCAAAGTGTTGCCTGTCCTCGACGAAGGCAGGGTCGTCGGTGTCGCAAAGCTGAAAGTGTTTGGGCACTACCCCTAAGTCGTAAAAGTGCCTGCGGCAGTCGTTTCTTCCACTGTCGCAAAAGCTCCCCGCCCGTCTTCGCCCCTCTGGAG…
>LNC_000459
GCTCTGGTCTGGAAAAGAGCGGCACAGAGCCAGGCGGACAGAGGGGCCTTTCTGAGTCCTCTTTCCACAGGCCCGGGCCTGCAGAGgcctccagccagccagccaagtCTCTTTTACCCAAAGTGCCAGCTTGAGAACTCAGACAGCCAGGCCTCACTCTGGCCACTGCCTGCTGAGACAGCATGGCCGCCCACCCAGGCAGGCACCAGCTGCTCCTGAGGCCAGAGCCCGGTTCCTGCCACCCTAGACAGCTCCCAGCTTCCTGACCCCACTCCTCAGCCAGCACTAGGACTGGTCAAGGATTTTCCCGAACTTGCCCTCTATTataaaaaatcatacaaatgttTTCCTCTTAGAAATAACAACTTGCTTATTGGGCTCTgctctgccaggcactgt…
>LNC_000460
GGGTGTGGTTCCTGaacagaaggcaggagagggggaccTGAGTGACACAGCGCCTTTCCCCAAGTGACCTGGCCACAGTTTGGAAGGGCTGAGTGCCATCCACAGCAATCCTGCCAAACCGGCTGGAACCTGCCTGGCTGCATGCAGGGCCCCTGAGACTTGAGTCTCCCCACTCGGGGGCAGGTGGCGTCAGACAGGCCCCCAGAGGCATTCCCAGTGCGGGGCCCCTCCCCGGACAGAGCCCACTCCAGAGCTGCCTGGGGCCACACCCTGCGAAGGTCTGGCTCTTTTATATATAAACCCAGACGGACTGCAGAACTCTGGTCATCACTGAACACATCCAGTGTGCTGGACACCAGGCTGGGCAGTGGGATCTCATGGGACTTCAGCCTCCTTGGG…
>LNC_000461
TATGGGCTCATCAGTCCCATTTTTCTTGGTTCCTCATATCTCATTAATTATGTGATActtgtttgtctctttctgactctgtgtctgtttccttccttttcatggtggagtgatattccactgtatgtaggGACCACGCCTTCTTTACCCACGCccctgtcgatggacatctgggtGGCTTCCATGGCCTGGCTGCTCTGAACTGTGCTGCCGTGAAGGGAATGCCTAACTCGCACTACAATCCTGTTGCTGTCTGAAATATTGCCgtttcctctcctgcctccctggtggcCACGCAGAGAGCAAACGAGGGATCTGCCCTGCCAGCGTCCACGTTGGGCCAGGAGGTGGCGCTGGCCGCAAGCCTGCGTCCTCATCTCATAGAGACTCAGGGATGGA…
>LNC_000462
cagtaaaTAGCAATTGAAATCTCGgtcacatataaataaaattaatttaaaatcttaGTTTCCAAGCAAGACAGAGAAGCTTAACATGGAGAGATTAACAGGTATTATCAACTCAAGGCTTCAGAGAAGCCCAAGGCACTGCCGAGACACTCTGCAGTCGCGATGCATGAGGTTACTGAGGCAGATCTGAAACAAGCATTGCTATTTCTTTGACACCCtctgggcttcctcggtggctcagctggaaaagaatctgcctgcagtgagggagacctgggttcaatccctgggtcaggaagatgccctggagaagggaacggctaccctctccagtatccttgcctagagtattccatggacagaggagcctggcacaaagagtcaggacaggactgagcc…
>LNC_000463
tttcttattGTTGTAGTGTTTATATTAGAAGcgtttgaaataatttattttagtgttgttgtttttttttatgacaGTAGCAGCGTTCGAAGTAATTTATATCTGCTCTGAAGGTAAGAGCAATTTTTATGTGAGAGAAGCTTAAGGGGAAGTTTTAAACAGCTCACTTCAATAAGATAAATACCAGATCAAAGTAGGCTTTTAAAAGGATGatggattttcatttgttgttgtgaAGTCAGTGTTAGAAGGTTCAAGGTTTTTCAGAAACACAATTAATGTTCTTGTCTATTTCTCCTGATTCTACATGGGCAGGAGAAAGATactgtcctttctttctttctcttggtaatttaatatatatgttcatGATTTTTGCTTTAATATCAATAAGACTTA…
>LNC_000464
CAAACTGACTATGAGCAAGGACGCTCCTGCAGGAATTGCGGCCGCTATAACCATGGCACAGACTCTAAGTAAGGCCGTATTTCTTGTTTTTACACAACTGGACCTGTTAACAGTTAATTAAACGGTGGATAAGGCAAACCCAGAGGGCAAAGAGCCTGTGTTTCAAGTCCCGAGCTGCTGTGAGGACGGCTGGAAACTTTTCCCGACATTCCCTGTGCGCGTGTACAGTAAGAAGCTGAAGACCCGGCGACAAGGGTGGAAAATGCCTGGAAGGCTTCTTTTCACCCCTTTCCAGCAGAGTAAGAGATAAAGAGTGAGCTACGGAGGGAGCAAGAGAGAGTGCGAGAGAAATGGTGGAAAGTGAGGCAGCGCCTCCAGCACAAGGGAGCAGAGAGGCTG…
>LNC_000465
AGCAGAGCTCTATTACACACTGAACAgtgaggaggctggtgtgctggagccagggagagaggagaagagacaTGGCTGCACAGGTGAATGGCAGAGGGTTGATCCTGATTTAGCAGAGGATGCCTTGTCAGCCTTTCAACACAGCTGATGATAAGACAGCAGGAGATATCAACCATCCCTAGAAGAAAGGACAGGAATCTGgaaggcaggagacaggagtgCATCTCTGCCCTACAAGTCCAAGAGCTGTGTCCTTGAGGAAGACTTGCTTCTCTTGTCTagacctcagtttctttgttaaaaaattaagGATTTGGATGAAGATCACCTTTGGCATCCCTTCCAGCTCTAAAGTTCTATGTAAAATTCTTTTGTGTATGTGAAAATGACAACACCTAT…
>LNC_000466
CCTTCATTAGTGGCGTGACAGGATAGAATCAGATTTTCTCCAAGGTTCTCTTCAGTTCTAACCCTTTGTTCTAAGGCATTGATCTggtcctctctctgcctcacttcaccatttcctcttgctttcaaGGTAATTAAACTATTCCTAGTTCAGACAGTGAGCTAAGTGCCTTTTTGAGTTTATGAACTCAAGGAATGCAGGAATGGAATAAGAAAGTGTAAATCCTGCCTATAATTCAGAAAATGTGATTGTCAAACTGTCTTAATTAATagacatgtgtgtttgtgttagagAGAAAACACATATAGGAGATGTGAACAAATGggcaaacttaaaatttttagtaaTATTTGGAATGAGAAAAATTAGGATTGTGCAGTACTTGGTGAGATTATGGGT…
>LNC_000467
ctgcctgccaatgcacgagatgtgggtttgatccctgggctgggaagatcccctagagaaggaaatggcaacccactccagtattcttgcctggaaaatcccatggacagaggagcctggtgggctacaatccatagggtcacaaagagttggacagtactGAGCATGGACGTGTATCAGTGGCCTTGTGTACTTTGTGGGGAATGCTGTTGGGGAAGGTGCTTAAACCTGCTTCTGCCTGGCATGTCCTAGAAGCTGACTGGCAGGCCAGCAGCCAAGAGGCTAGCTGTAGTCATAGAGTGACGCTTCTCCTGAGCCAGTGACCATGAAatgttacataaattattttgaaattgtatTCAAACCTCAGCAAAGTCTgagtttttaatttccatttta…
>LNC_000468
GGTTGATTTACagcctctgattttttttctctcctacacTGTCTCCTTTGATGGCCATCTATCTCTACTTATCATGCAAATGGTTTTGGGTAGTGATATCAAAGACCCCTGAAACAGTCTGTTCAGTAACATGTACACTGTGGTAAAGAGAAGTGATTACTGAAAACTTTGAACTATCTCTCTGGGTTCTCAAGAAAAGACCAAAGACTGTGGATTCCATAGGAAAGTGATATAAAAAGAGATTTAGAATactgaaacaaagagaaaatgctcagagaaagagaaaaggacagCCTGGGAAAGACACACTATCCCAGTAGCCTACAAACCCAAACCAAGAGCTGATATTTCCTGTTGGTCCAGGTCTACCACCAGATCTCAGGGAACTCAGCCAGGGGA…
>LNC_000469
CTGAAACTGTCTAGGGATCCACCATGAATAACAAAGACGCTCCTATCACTGACAAAATTCCAACAATTAAAAGCTCTATCTCAGGAACCTGGGACAAAGACCCAACAGATTGTTTATTATACAGTGGCGGGTATTCCTAAATTTACTGAAGAAAACTTTATGATACAAAATGGAATTTCAAATAAAAGTGTGCAGACTCAGAAGGCCAGCACATACCCTTGATATTTTTAGAGACTTCAGCACGGATGCCCTGGATGGGATAACAGTGAGCTACCCACCCCTGAAGTCACTAGGGCTGAGGAGTACTATTTGCTTCAGAAAACTGTCATCACGCAGGACCAGctttAGAGGCTAGAAGGCTGAGATCAAGGTTTCAGCGGGGCTGGTTTCTTCTAAGAC…
>LNC_000470
TTTCGCCGCAACCTGGGCACCTACGACCGCAAATACGCCCATTACCCCAACAAGCTGTGCACTGGGCCCACCCCCCCCTGCTAAGGGTGCGGTCTGCCTCCCACTGAGGCCTGCCAGGGCCCCCAGGCCTCGGGGGGGTTAGCACCAAAGGCTCTCcccaccagaaaactcctttccCGTAAGCCCATCCTTCCCTGAGAGGCCCCAGACTAAGCCCTGGACCATCCCTGGCCTCCCTGGCCACAGTGCCCTCAAAAAGAGCCACACCAGGGGCAGAGGGGCCCCTGGAACACCCAGAAGATTCTACAACCCATCCCCTGGGATCTCAGTCCCCTCTTCTGAACATGTGGATAATGTTTGCCCAGGATCCTAACACTGGCCCTCAGATTCTGTCCTAGG…
>LNC_000471
aggtgggaggtaaGAACAATATGTGGATGGATGGATCCCCGTCTGGGGCACTGCGGGGAAGCTGAGCGTTTGTAGGCCATCCAAACACTGGCCCTCTCCTGGGATTCACGGGTTAAAGGGGAAAGTGAATTGATTTCTCCCTTCACATTGGAGGCAGGAGCCTAGCAAAACAGCCTCCTCTGCTTTGTTAAGCTCTCCTGTGGCGCCTCCCGTTCGTTTCGGTCTCAGAACTTAGGAGTGAAATGTAAGGAAATTGGCAAAGTGCAGCAAGcatgtcttctctctgtgtccacGAAGCTGTCCCGCTGGTGAGTTGAGGCTGGCTTCTCTGGGGTCCCTGGTAAACAGTGTATTCAGTTTCCCTGGGCTGCTGGGAACCCGGGGAAAATGGCTTGCGAG…
>LNC_000472
GCCTGCAACAGGGCTGAGCACAGTCCCGAGTGCCCTAGGGAGCAGCCCtcatggtgggggcagggggccctGGCCCCAGGTCTGCTGACTGCAGAGGGCCTGGCAGGAGCAGCCACCCACTTGCGAGGAGCACGTTCTCACCCACAAGCTGGCGTCCGTGTACCACTCTCCACCAGGGGAACCGGGATTCCTTACGACACGGCTGATTCCAGGTGGGGAAAGTACGAGATGAAGCTGCAACAGCTTGTGGTGCCAGAAGTGAAGGAACCACTCAAACAACGGTGGCCATGTGCCGAAAGGCCCCGGGAACCACTTGGGGGGTAACCGCTGGCCAACTCGGGGCAGTTTGAGCATTAGCACAAGCACAGATCATGCTAAACGGCTGAATGCGATAGGAAA…
>LNC_000473
aggagaggcACCTAGTCAGATGTCGGGGCTGACCAAACATCAGGGGCAGATCCTGGCTGAACTAACTCGGCAGGATTCTTGAGAAAGCAGGACAGAGCAGAGGCAAGCCCCAAGTCAGAGCCCACACGACGGGACAGCTCAGAGGAACTCGCGCAGAGTTTGGCCAAGGAGAAAACCTTCATCAAGACTAAACAGACATAGAGTGACAAAGACCCGGAGCCCAGTGCGAGGTGAGATgagcagaggacagagaagagCCAGGGATGGTCCAGGCACGAGAGACAgctggcttcctggaggagggggcacaGAAGGGGCTGGGGAACAAGGGGCGTTGGACCAGGGGTCAGAAGTCCCTCGTCCGCCACCTGCCAGGTGGCTGTAAGGGGTCATCTTAGC…
>LNC_000474
GTCTGAGCACTGGCTTTGTGGCGCCAGGCTCTGCGCTCAGTGCTCTGCATTTGCCTGTGTTCGGGGGACACAGAGCAGCTCTTAGAATCCTACCGGTTCTCATCAGATTTTCCACTTGGTCTTTGATTCAGGTAATTCGCTGGAGGAGGAGAAACAAGCAGGAGTTTCCCTGGACAAGCTGTCAGAACAGAGTAGCCTGGGCTTCTTGGAAATCTGAGGTATGTCTGTTAAGACTCAAAGATGAAACAAACCAGGAGGTCAGTTTGTTTGTCCTTCTTCTCTAGGCTCACCATGATTCAACTCACCTTTTCAAgacaactttttctttaaaagtgttcAGTAATGACGAAATCCTAGGTAGTTTGCTTAGGAGAATGGTGATGTTGtccttttgctgac…
>LNC_000475
GGTAAATGTTATGTTCTCGAGGTATCGACTCTTATTGTTCACTTTGTGGTTCTAGTAACTATTTGCTCCAGGAAAAACGTAAACAATTCTGAATAATGAACATTGGATTTCTGATCAGCTATATCTTCTGAAATTCAGTTTCTCTGATGGCTCCATGTGGCTTCTGAAGGGAGAAAATTGTGAGCACACAAAGAATCACTTCGACCCGCATCCTAGTAAACAGGTGAGGCCAGTGAGAGTGTAAAGGAAAAACAGACCACTGCAGGTCCTGGAGATGGGCCAGTCTCCTCCCGTCCCCAGCAGCATGTTAAAGGGCATAATTCAGGGCTGAGGTTAAGGATTCCATCTCCCGTCTGTCTCCTTGGAAGCAGGAAGTCAGTCTCTCCTGTGCAAGGTACA…
>LNC_000476
GCACAATCGGTTCTTCCCCGTGGCTCGTGGGGCCGCAGCTCAGAGTTCCCTGTGTGCGGGAGGCAACTCTGGGCAGGCTGGGTTTCTTGGAATGTGTTTACGATGTTGAATGGAACTTGAACAGGAAGCTGGAAGCCGCAGCTGGAACTAGCCTGCCAGGGTAGAGTAAGGGAGACGTAGCTGGTGTTGGGCTTGGCGGGTGCACTTAGTACCTTGGGCAAACCCCGAGTTAAGTGCGGGATGTCAGTCAAGGTACCTCTTCCTGTGTCCTCAGTTTTCCCCAATTGCTCCAGCTTTAACTTTCACTGGCAATCAAATTTACATGCACTCAGTCTGCAAATTTGACAAAGAGTAATGCAACTAGGAAGggtttaataaatttattttgggacttttttt…
>LNC_000477
CGCCTGTCCTTTACCCTCGTGGAGTCAGTTGAAGATCTATTCTTTCCTTCACTTCAAAGAAGGGACGATCATAAGAATGTTCCACTCTTCTCACCGTCCCAAAGAAAACTTTCATGAACAATGGTCTGTTATTTTCTAGTGCTCTCTGACTTTAGGCAAGGACACTTCTATTttaattctgtaattttaaaatgttttaatttagcATCTACTATGTACCAATAGAGAAAAATGTCCCCAGATTTCCAAAACTTGTCATCTCAGTACTGGAAAAgatagggtttttctttttttaatattacaagtcatatataaaatttaagctTAAGTGTTATAAATTTTAGACTTAATTCTTTTGTTGTCTTGGacatattttacagttttctagAAAAGAGATAA…
>LNC_000478
AGGAGCAGATGAGCTCATAAGAAACAAAGATTTGCTCTGCTGGATGATCTGTCTTCACTCAAGAACAAAGAGCAGCAGCATAAATGAGTTACCGTGTAAACAAATCGAGCAATCACTAACATGTACATCAGAGTGTGCTTTGTCAGCCAGTATACACACCTCTCTCCAGCACGCCTGTCCTTTACCCTCGTGGAGGTAGTCAGTTGAAGATCTATTCTTTCCTTCACTTCAAAGAAGGGACGATCATAAGAATGTTCCACTCTTCTCACCGTCCCAAAGAAAACTTTCATGAACAATGGTCTGTTATTTTCTAGTGCTCTCTGACTTTAGGCAAGGACACTTCTATTttaattctgtaattttaaaatgttttaatttagcATCTACTATGTACCAATA…
>LNC_000479
GCTGATTCCATCAATTCAGGCATTCCCTCTTTGCTAAGTAACTTCTGTTTGTGAACTCACAATTGGTTTCACTAGAAAGGATTACAGCATCTCAAGCAGTGGGCCATAATTATTATTACAGGTGTGGCTGCAGACTGCAGGAGCAGATGAGCTCATAAGAAACAAAGATTTGCTCTGCTGGATGATCTGTCTTCACTCAAGAACAAAGAGCAGCAGCATAAATGAGTTACCGTGTAAACAAATCGAGCAATCACTAACATGTACATCAGAGTGTGCTTTGTCAGCCAGTATACACACCTCTCTCCAGCACGCCTGTCCTTTACCCTCGTGGAGGAAGCTGGGCCCACCCAAGAGGAGGAAGACGTAAATAAAGAGGAATGACCTTTTAGAAATGAGCCA…
>LNC_000480
GGGCGCGGCTGGTGGCTGCGCCTTTACTCCTGCGCTTCAAGGAGCTCAAAGGAAACATACCGGGGGAGAGAGACCAAGGAAGAAAGCTCCGATGGGGTGTTTAAGAATGCTGTTGATCCACAAGAGAGCAAGATTCTTCAGTGTTGTTGGCCCCTATCTCACCCTTGGCCTGCCCTCACCTCATCTCTCACCCCTCCAAATCAAGGCATGTCTACATTGAGAGCAAGAGAAGCACTTGACCATTTGATCAGGAATAGGAAAGAAGATGGAGGACGACTGGAAGGAAACGTGCTCAAAATATGACATGAGCAGCTCATCTCTTAAAGAAAACACACTGCTAATGACTATCTCACAGCACTGGTGAGCACTGAGATACTGTCTTAAATGCtctaagttttt…
>LNC_000481
GGCGCGGGCGCGGCTGGTGGCTGCGCCTTTACTCCTGCGCTTCAAGGAGCTCAAAGGAAACATACCGGGGGAGAGAGACCAAGGAAGAAAGACCCTGTGAGGTATCACTCCATCTTCAGAAGCAGTGCTCTGAACCTGAAGTTTCCCTGCTATGCCATATCAAGTTCTGGACTGCGTCTACAGACCAGCAGGTGGGCTACCACATAGCCAGTGAATGACCACAGAGTACATTGGGAGCTTGGTCATGCATACTTAAAAGCACTCAGCCTGAGCACATTTTTATCGATGAATAATAGGTGTTTTTACATACCTATAGCACCATACAGCAGTTTAAAAACAAACCTGCGGCAGCAGTTAGGTCCTCAACTTTTGGGTGTAGAAAAGCCTTCACAGAAAGCT…
>LNC_000482
gTAGAACTGTGGGTATGAAATATCCACATTTATAAAAGGGTTCATGATAAGTGATATGCAGATTTTCAGCTGTGTAGAGGGTCACCACACCTAATGTCTGCATTGTTCAAGAGTCAATTATAATGCATCTTTTTGGACCTAAATGGTATTTTTCTGGACTCATATTTGTGAATAAGTACATTAAAAGTACACATTCAGAAATAAGTGCATTAAAACTACACattcatgtacatatgtgtattttcaaaaataacctTGATGTTTACCAAAAACTCTTGTCAATTATACATAATGCCACATACAACCTTatgaatgcctttttttttttactattaagaAATCAAACCTAAATTTCTATATATAGGACAGTTCACATCTCCACAGTTTGGGGAAACATTG…
>LNC_000483
gTAGAACTGTGGGTATGAAATATCCACATTTATAAAAGGGTTCATGATAAGTGATATGCAGATTTTCAGCTGTGTAGAGGGTCACCACACCTAATGTCTGCATTGTTCAAGAGTCAATTATAATGCATCTTTTTGGACCTAAATGGTATTTTTCTGGACTCATATTTGTGAATAAGTACATTAAAAGTACACATTCAGAAATAAGTGCATTAAAACTACACattcatgtacatatgtgtattttcaaaaataacctTGATGTTTACCAAAAACTCTTGTCAATTATACATAATGCCACATACAACCTTatgaatgcctttttttttttactattaagaAATCAAACCTAAATTTCTATATATAGGACAGTTCACATCTCCACAGTTTGGGGAAACATTG…
>LNC_000484
AGACAACCGCAGTGAACTCCCCGTCGGGGATCTGCGAACCTCCCAGGCCCGCCATAACAGCCTCCGAGGTTGCTTACGCTCGTTACCAGGGCAACAAGACAACCGAAAACAGAAGGCTGCGAAAAAGCTGGAATGTGGACATTGTGCCTAGAACATGGGCAGCTACCTTGGGCTAAGGTGGAAACCAGGTGTTGGATGTGGACGCACAGAGAGAATGAGAAGCCTGGGTCCCTGATGACAGCGGAGCTGCTCTACCAACTGCCGGTTGCTTATCTCCAGACTCTTTAGACATGACAAAGAAGTAAGCTACTGTGATTTTGGGTTTCCTGTCCCTTATAATTGAAGCTAATTCTCACTGACACCATGCCAAGCGCCAGATCCAAACGAAGTGACATAGGC…
>LNC_000485
ttttactttaatttttaaaatgttattactgTAATGCCCTTCAGTGTTCTCATTACATTCTTCTATATAAGAAGTTAAAGTTTAAGGTAATCACATAGTTGTGTGTGTCTTAGGAAATATTAATCATTTGAAAGGACATATGTGTAAAAGTTTAAAACCAGAAGCCTAGGAAATTTGCCTACTTTTTATTTAACATGTgggatactttaaaaataatagaagattGGTTTTGAGCTAACATAGATTTTAATTATATAGTATTTAAGCAGCATAGgcttgcatttttgttgttgttgtttttttttaaggcacaaaTGCATTACAAATGCCTTTATTTCAACTTCTGGGAAGCCTCCAAAAATGGGTATGAATATGGTAGgcctgagtgactttactttc…
>LNC_000486
AACACAGTATATACTAAATAATCATTTGTacaatgactgaatgaatgaatgtcctCCTAAAGCTCCTTTCCTTGGGAGGAAGGACATATCTTCATATCATCAGCCTGTTTTAAGGAGTTTATCATCTAGGGCCTGGGAGAGAGCTTTACAGGGAGATGAAATCTATGTGGCGTCAGCAGAATCCAGGCCCAGATGACCCTACACGGAAAGAAGTGGATCAGGCAGGTGTTGTGATGTGTCTGCTTCACTTAGTGTCTGATAGATCAGATGTCTCACATCTGAAACCCTCAGCAAGAAGTCCAGATGCAATATTCACTTGGGATTCCTGAACTCATCTTCTCGAAATCTTATAAAACTACCCAACCTTCAGTACACTAAGCCAGCCAAAGTAAGTAAACA…
>LNC_000487
GCTATACAGGGTTTTGCAATTAACAAATGACAAAACTGAAACCTACACTCAGGTCAGATGACTCCAGAGTCAGACTGCCTTACTTCTGTTGTGTTATGTTATCTTCCTAGTTGGTGCCTTTGTTTCATTTATCAaacattcctaaaggaaatcaaccctgaatattcattggaagggctgatgccgaagctgaagctctagtacctTGGCcatatgatgtgaagagctgactcacaggaaaagaccctggtggtaGAAAAAATTggaggcatgaggagaaggggacgacagaggatgagatggttggatggcatcaccaacttaatggagaTGAGTTCAAACAAACTctgttagtgaaggacagggaagcctggcatgctgcagtccatgggtttacaa…
>LNC_000488
GGCTCCCGGACCCTGGTGGAACGCACGGCCTGTCCCCGCCCTACCCCTGGCCGGATCATGCGGGGGGCCCCGGAGGAGGAGAGGGCGAGTGACCAGTCTGCGGCGACCTCGTTCAGGGGGCGACCCCCTCTCTGAGACGCCCCCACCTGCTGCCATGTGCTGCTTCCTCGGATACTCAGCCTCTCGCCAAACTTTCCCGATGCCAGTCCGTCTCTGAGAAACGCGGAGTGTCCCAGAGACGGGGGACCCAGGCTGGCTGCGGACTATCTGCTTCTCTCGGGATTCTCGGAGGTGagttctttccCCAGAATCGGAGCCTAATCGTCCCTCTCCAGCCCTGTCCAGCGAAGAGCTGAGCGCTCCTGCGGAGGCAGCGCCCTCCCGAAACAGTTGGTCTTT…
>LNC_000489
CAGGCGCACTCGCCCCTCCGTCCGGCTCCCGGACCCTGGTGGAACGCACGGCCTGTCCCCGCCCTACCCCTGGCCGGATCATGCGGGGGGCCCCGGAGGAGGAGAGGGCGAGTGACCAGTCTGCGGCGACCTCGTTCAGGGGGCGACCCCCTCTCTGAGACGCCCCCACCTGCTGCCATGTGCTGCTTCCTCGGATACTCAGCCTCTCGCCAAACTTTCCCGATGCCAGTCCGTCTCTGAGAAACGCGGAGTGTCCCAGAGACGGGGGACCCAGGCTGGCTGCGGACTATCTGCTTCTCTCGGGATTCTCGGAGagttctttccCCAGAATCGGAGCCTAATCGTCCCTCTCCAGCCCTGTCCAGCGAAGAGCTGAGCGCTCCTGCGGAGGCAGCGCCC…
>LNC_000490
tgagtatatatacatattattgcCTGAAATCTATTGGCCATTTGGTCAAATAATTCAGTGAAATGGAAAAAGCAGACTCAAAAATATGCTCTTGAGTTAAGACAACTTGAGAATCCAGCTTCTATTTTTTACTGATACttacaaaataattaataaacCATGGAAGTGAGaagtcaaattattttatttgggaaTGATTTCATGGCTTGTGCATGAATTTTTCATCAAACTTTGCCTTCCTTTCATTATGACCACAGGCCATCATTACATAAAGCATCTAGTGATCACGTATATGTCACAGAATGGTGTTGGGAGACTGAATTCAGATACCAATACTGCCTCATTAAACTTGACCAGCCAGTAGTGTGGTTGGAATCCATTTTCCAACCTGATGATGTT…
>LNC_000491
TATGAATACAGGGAGGAGTGAGAGCTGGGGCCGTTACTGCAATTTACCACAGAGAATCATTGAACAGACCAGCCAGTAGTGTGGTTGGAATCCATTTTCCAACCTGATGATGTTGGACTGCACTTTGTGACTTACCTCATCTGACAGAAGGTGAGTGGAGGTGCAAGTGCCAGTTCTAGGCTGAGCCTTGCATTCTGTGATTTGTCCTGAGAAAATGCTCCTCAGTGCCACTGGTCCAGGGGGAATGAAGAACCATGCGGAGCAGACGTGAACCCAATCTATAGTTTTCAGTCAAGCTGAGACCATCTGAATCAGTCCAATACAGAGCTATTCTTGCCATCCTGCAAATGTATAAGCATAGGAAACAAATGCTTAATGTCTGCAAGTCTTGCAGTTTGA…
>LNC_000492
AGGGAGGAGTGAGAGCTGGGGCCGTTACTGCAATTTACCACAGAGAATCATTGAACAGCATTACTCTCCCACTGTGTCAGAGGTGCTGTTTTAAATGATTGCTCGGCAGTTAACAGAAAACACAGGTACCTGAGGCCTGCTTGATCCACTGCTCTGTAAGAGGGACCACCATCCCCTTAAATCTGACTGCTATGGATTACCAGGAAGTTGTTCTTAGAAACGGAACCAGAGGCTTGAATACTACAGTAagacagggaaggaagaaataaaattaaaatataaagaaatgtccttaagttatttgttttaaaatgattttaaagaattataacaACTGATTCTTAATTTACATATAAtgaaatttcaaacaaaatataGTATGTGCTTTTTATATTTGTA…
>LNC_000493
agaatAGAAGCTGAAAATTGCACATAGGAAATTCTAGTACCTCCTCTTGGTAGGGCACGCCAAGATCTTCGTGAGAGACGGGGAAAGCCCTAAGTAAGGTGTAATAAATTCACCTCCCACCTTTGTGAATGTCACTGTGGTATATACCTCAGGAGGTTGCCTTTGGGAGACCTAGACCAATGGAGAGGGTGAAATGCAGGGGCCCTTGGGCTGCTGCTATGAACTGTGACCACTCTCCATCAGTAAGAACAGTGCTTTGTGAGCATGCAGACTCTTGGGCTTCGAACCTGACCTATCCAGTCAGAAGCTGGAGAGATGAGACCAGGACATTCATATTTTCCCCAAGTTCCCCTTGTGAATATAACCCTAAAAGTTACTCATTACAGTCTTGGTAAATCA…
>LNC_000494
CTCTTGCTTAAGAAGGAGGAAGCAGGCCAAAGGGCATGTGGCTTGCGAAGGACTCATCTTAGTCCAGGACCCAGACCTCCCCGTTCCCTCTTGCCACCGTGGCCGCGGGGGTAggatgaaaaacatttttagaatgcAGCTAAAGGTAACTGACATGACGGCTCCTCCAAAAGAATGCTATTCTGAAGGTCCTAGTTAGAACAAGGGAACGATTTTTAAAGGCTCTGGCGTCTGTGAGTTGCTTCCGCCCCCTGCTGGTGAGAGGAGAGAACGTCAGACCTGGGCCTTCAGCGGGTGAAATTTCAAGTTACCAGGGGAACACCTTCCCGAGGAGCCACAGAGAATCTTCCagatcagagaggaaaagaggcaCAGATATCTGGGGAAGAAGGTGAGACT…
>LNC_000495
TCCTGCAGCAGGAGCGACAGCCGAGCGCGGCGCGGGAGACAGCGGCTCCACTCTCAACCCCAGGTTTCCCACCTTTTGTCAGTAAGCCTGGCGTGAAGTAGATGGCTTCCTGGAACGGAGAGGCTGGAGGGGCGGCGCCGATGGAAGGGAATGGGTCGGGGTCTCTCATAGGCTGCCGTTCTGGAAAATCTAGTTTAAAAAACCCGCCAAAGGCCTGGAGGGAACCCTGAGACTAAAATACGAATTACAGCGCTGACTGCGCTCAGCCTTCACGCACGCAGTGGCCCCCAACCTCGTGGAACGGTTTGCACCTTGCCTACCATAGTAGGCTAGAAAATAGTGTTCtgcttctctttaaaataaaggGAGGGCTAAGGAATGATGTGTATAAAGGTGTGA…
>LNC_000496
TGTTGCCAGGGTGATGGACCAGCATCAGCTGCCTTCGCTGCAGTCGGGGATCCAGGAGTTGGCAGTGCGGAATGGTTTGCGGAACCTGAGCGATCTCTTGTCCCTCCGCGACCATTTCAACTCTGGCCGTAGTTGTATCGCTTGCGGTGCCACGGTTTCAGGCCTTCTGCTTTCCTGGGGTTATTATTATTGCAGGCGTTGTTCTATGACTCCGCCATTGGATGGGAAGGAAAGAACGTCGGGCTGAAATCCTTCAGTAGCCAGGTGGACTATTGTGACATTTTGAGATTTCCATCATGTGGACCTTGTTAGAAGTGATGGACGACGGGCACTTTCAGCTGCAGCCAGATGTCCCCAGAGCGCGGTTCTCAGCTCAGCATGACTGTCCTCATTGAATCA…
>LNC_000497
CCCACCTGTATCCTGGACCCTCCATGGTTGCTGCATCCAGGCCAGGCCCCTAGCTAACAGTGAACCAGatcCATGGTTCCGTGAAAAGTATTTAGTGTCTCTGCGCGTGTGCTTTTCAGTTAGACATAAGACAGTGCACTGTATATTCCCCCTTTCTTCTGCCGAGATTGAAAAATGGCGTAGGCTGCTGGCTTCCTTTGCCAACAACACCAGTCTGGCAAAACTACAAATCTGAGGGAGAAACGTGGATCTGAAGAACTAACAGAGGAACTGACGCTGGCTCCTGCGAGGAGGACCTCGGCTACTCAGCGTGGGCGTGTGGAGCGGGCCAGCTCTGCCCTGGAGCAGGGGACGACTGGTTCCGGCGACGACTGGGTAGGTTCCTGagttcttctcttc…
>LNC_000498
GGGCGGTTTCCCCAGGAACTCAGGTCAGATCTCTTCCACATGAGCTGGGGGACCCGGGGAGGGTCACCTCACCCCTCTGAGCACAGGCTGATTTTCCCGGAAGCCAAGGGAGAGTAGGCTTGCAGAGCCCCCCGAGACTCTGAGAGGGACCCCTGCAGCAGGTTCACGAGAGGGTCCACCCAGCTGGCGTGTATTGGGCCATTTACAAAAGTAAGATGCTTTGGTCTTCTTAGAGTCTCTCCAAACAGAGGAGGCTTCAGGCTTGCTTAGAATTGCAAGAGCCATTACAGGGTGCTGCAGGGATGGAAGGGGGCAGATGTAGGTCAAGCTGCAGCCCAGAGTCTGGCCACCAACCGCTCAGGGAGAGAGCGCCTCTGCGTCCTCTCCCTGCCGGAGGGA…
>LNC_000499
CTGGGGGGCCCATTGAAAATACAGATTTCCAGGCCCTGCCTCAGACCCATTAACGCTGTATCTGGGGGGCTGCAGGCCCAGGACCATGGATTCTCGACAAGCTCCCAAGGTGATTCTGAAGGTCCAAGCCTGGGTTTCTGACTGCCCCACCCCAGAGCCAGACGAAGGCCCGCCTCGGGGGAGGGCATGGAGAGGGCGGTTTCCCCAGGAACTCAGGTCAGATCTCTTCCACATGAGCTGGGGGACCCGGGGAGGGTCACCTCACCCCTCTGAGCACAGGCTGATTTTCCCGGAAGCCAAGGGAGAGTAGGCTTGCAGAGCCCCCCGAGACTCTGAGAGGGACCCCTGCAGCAGGTTCACGAGAGGGTCCACCCAGCTGGCGTGTATTGGGCCATTTAC…
>LNC_000500
ACATGCGCGCGCGGGTGCGCCCCCCGCCCTCCCGCCCGGAGTCGCGCCCAGGGTTGCGACGCAGCTACACAAGGGCGCCCGGGAAAGCAGCACGGCCGTGTTACACAACCACCTCAGACACGCACGTGGGTTCGCACACACAGGCGAGACTCCCAGGACCCAGACACAGCTCAGAGCCACACGCAGAGGTGATGCCGAGACACCAGGCGCTCACCCCGGGGAGCCTGGCCCTTAGGAGGCGCACAGCTTCCGACCAGGGGTGGAACACCCGCAGTTGCCCCCCCTCCAAGTCgaaaggcgaagtcttaaccgctggaccaccagggaagtccccctgggcATCATGTATTGACCTTTAGGAGGATGACGACATGAGCAATACCTGCTTGAAACTGTTGT…
>LNC_000501
cccacatctaagAAGTGAAGATGCTGCCACATCCCACCCGCCATCTGCTGCCCATGGACCTTGCTTCAGACGTGGAAGCTCCCCCATCCATGAAATCACTGATGTCTCTGTTGTTGACTCCAGGCTGTTTCCTTGCTCTGGAAGCTGAGCAAGTGTAGGGCTTGCAGGCCTATGGGGTGCAGCCCAACAGAGCCCTCAACAGCTGAGGGAGGTGCTAGACCAACCATGCAGAACATATAAATGGGGATTAGAAAACATGGCCCCTTCATTTTCGTGAGAGTATAAAAGAGGCACCACAGTGAGATCTTTTGGGAGATACACATCCATCTCAGTTTCTCCTTTGAAGAGCTCCAGTTTGGAATCACCTTCAGACTTCCCACTAGGATCCTCTTCTGCTTC…
>LNC_000502
cccacatctaagAAGTGAAGATGCTGCCACATCCCACCCGCCATCTGCTGCCCATGGACCTTGCTTCAGACGTGGAAGCTCCCCCATCCATGAAATCACTGATGTCTCTGTTGTTGACTCCAGGCTGTTTCCTTGCTCTGGAAGCTGAGCAAGTGTAGGGCTTGCAGGCCTATGGGGTGCAGCCCAACAGAGCCCTCAACAGCTGAGGGAGGTGCTAGACCAACCATGCAGAACATATAAATGGGGATTAGAAAACATGGCCCCTTCATTTTCGTGAGAGTATAAAAGAGGCAAGTggaggcttccctcgtggtccagtggttaagaccccttCTGtgaatgcagggaatgtgggttcagtccctggttggggaactaagatcccacatgccgcaggat…
>LNC_000503
TGGCATTTGCCCAAAGCCCATGTGCAGTTGATGCACAAGAGCTTTCTTCTCAGGATTTTGACTTCATAAGCATGGGATCattcatcttaaaatttaaaaagccagaaAGTAAGTTGGTGagaactgctttattttttccttctgttcattTATTTGCCTCCTCTCAGTACCGGTGGATGACTGCATCCTCATTTAGAAGAGAAAGGCCTTTTAAAGGACAAGAGACTTGCATCGTACTCATTCTCCTCTCTTTAGGCTGCCCAGGGGGGAATTCTTCTAAATTTTGGGCAGGAAAAAATTCAATTGTCCTCTATTGCCAAGTTGAGGTctgaagccagttttttttttttttttttttttacaaccaaTTTCTAAATCTGATCATAAAAGTTGCTGATG…
>LNC_000504
ggaagatcccttggagaaggaaacggcaacccactccagtgtccttgcctgggaaatcccatagacagaggagctgtggggtcgcaagagtcagacatgacttaacgactaaaaaGCGACAATTATGATAGGCTAGCTAAGAGATTTCTGAGGAGATGCATTTAATCACTCATGTGAAGcTAAATATCCCTTCCTCCCAGCATGCATGGTAAAGTTTCCATCCCCATCTATCATCTGACCTGTGCAAATGTGGTGTGACCAGCATCCTGTCCTCCCTACAGTGACGTGCAGCTTGGTTGTTGCTGTTCCACGAAGTGTATCCTTTTAACTTTCTTTGCAATCACTCACACAGCAATTATCATCTGTAAATGGCatcaaattaaaacacaaaaagacTGG…
>LNC_000505
CTAAAGCCCAGGAGATGAAAAATCTGCACTCAACAAAGGGAACTGCTCTAGAAAGGCTTCTGTGGGGGTTAAAGGTttcaaaaatgagattttttctttgatgaaaaGGGACAGAAAAGCACTAGAAGGTATTCCAAGGAGGCAAATTCACCCCTTTTCTCTGTGTGTAGAAACTAGGTGGTTAAGGCTTGCCGTGTGTTCAGGAGGCAGCATAGCATCTACCACCCTCTACCTTTCTCCCTGCAGAAGCCCCTGGAAGACGTCATCTGTTGGTAACAGCACTGTCTCCCCTGAGCCTAGGCCCAGCCCCCAAATGCTTCTTAACACAGCCCTGACCCGACACCAGCGCATTGCCTTGGGCACaATACAAATATGATCGTTGGAGATCCAGCAGCTGTC…
>LNC_000506
ctgactctttgtaaccccacaggCTTTTGCCTCCtgggttccactgtccatggaatttcccaggcaagaatactggagtgagtcgccattccctattccaggggatccttccagtCCAGGGAAtgagcctgtgtctcttctgtctcttgccttggcaggcaagTCCTTTACCACTGCACTGGCAGTATGAAGGCCAAAGACTCAAGGGCAgagtttgttgttgctgtttagtctttgtgtctgactcttttgcagccccatgaactgaggcctaccaaggctcctctgtcaacaGGACTTCCCCAGgctTCACAAAGAAACATAAAAGACAAGTACCAGGGAAAGACATGATCCTGtggaataaaaagatgaaaaccagCCATGaccacatgaaaataa…
>LNC_000507
ccactgtccatggaatttcccaggcaagaatactggagtgagtcgccattccctattccaggggatccttccagtCCAGGGAAtgagcctgtgtctcttctgtctcttgccttggcaggcaagTCCTTTACCACTGCACTGGCAGTATGAAGGCCAAAGACTCAAGGGCAgagtttgttgttgctgtttagtctttgtgtctgactcttttgcagccccatgaactgaggcctaccaaggctcctctgtcaacaGGACTTCCCCAGtccctctgtctcctgccctTTCCTGAGGAAATATGTTGTTGGCTGGACCTCAGTGAGTTGAAATGGCAGATAAATGAAGACCTTGTTCCTGtccccaccaccatccccccAGGTAAATCATCTAAGTGCAAAT…
>LNC_000508
gaaacatacaatatttgtctttttgtgactagtttattttacttattaaaagGTCTTCAAGTTTTATCCATGCAGcatgtgacaggatttccttctttttcaaagcttaataatattccatttgcttatccattcagctgtcaaTTGGTGTCTCAGTTACTTCCACCTTTCGGCCGttgtgaacaatgctgcagtTAGCATGAGGGTGCAGATATTTCTGTAAaatcctgctttcagttctttcacATGgacacccagaagtgggattgccaGATCAAAGATTTCAGGCTCCTGCCCTCGGATGCACTCTTTATATTCCTACATCCTTTCCACAGCGGGCAGTGACTCATGAAGAACTGCTTGGCCACTTCTGCTAGACAGGCTGGCAGTGGAGGAGGG…
>LNC_000509
TTCATTGTTAACTTGAAGGGATTTACTTAAAGACACAAAGACCAGTGAGAGCCCCAGTCCGAACTCGTGATGCTTCCTGTTTGCATTACACTgaaatacaaaacaaaaaaatccaactaTGATGTAAACAGAGTGCCTCCTGACTGTCACACACACAAGTTTTGAAGATAAGAGAAGCAAGCTAACGAAGGGTTGAGGAGCTTCCCACACATCCTGGCAGAAGAGTGATGTCTCCCAACTCCACAGGGACAAACCTCCTGCGTCAGGACGCCCTCAGACCTCAGCCTGTGCATCTCTTCGTCTGGTTGTTCATCAGTATCCTTTATCATATCCTTTAATAAgccagaaaacatgaaaaaaaaacccactaaaagATAATCATGACTTCAAACTTGTTAA…
>LNC_000510
ACAGAATAGTAGCTTACTTGGGACAGAATGACCAAACTCCTCGCCCAGGTTGGTGCATTAACCAGAATATGGTGTCTATACACATCCAGTTGAATTTCACATCTGTTAGGCTATTCTTCGCAAACCTCAAAGAAAATGTGTTAGATAAATTTATAATTCTAAAACTTCTCTAGGGCTTGCAGTGTTATACATGAAGTAAAATTATACTAATTACACTCTGGGGAAACTGACATTGTCCCTCTTCCATCCTTCCAGATATGAGATATCTGATGACTGGGGGAAAGGCATTAAAAATTGCTAGTGAGAATGGCTGGACTGAAGGCACACCAGGTATAGGAAAACATTTGAGAAATACAGATCCTCCTCTGAAGCCCACTAGTTAGTTCCCAGGTTTGGTtt…
>LNC_000511
GTCCTATATATGCTTTAATTTGGTAGTTTTCCACTCAAGTAGCCTTCCCATAGAaacctcctccttctccctgcaAAAAAGATCTGTGAAAATGACCTCGGCACAAAAAAGATGTGCGCATTCTTGCAGTGGCAGGGGCTGGGGATTAACTTTGTTAAATCCTGTCTTTTCCGGAGTTATTTGTCCACAGCAATCAAATTACATGATAATATCCCAAGGAATACACTTTAATAAACTCATTTAACTGCGGCTGGACTTTCTTCAGGAATGCAGGCTCCAATCACGGCATTTTTCTTAGAAGGAAACATGATTCCGTTTAGGAGGACAATTCCAAGAACAGACTGATTGTAGCCAAAAACAAGGTCTGCCTATACATGCCTGGTTGAGTGCTGTAAAatg…
>LNC_000512
TTTCCACTCAAGTAGCCTTCCCATAGAaacctcctccttctccctgcaAAAAAGATCTGTGAAAATGACCTCGGCACAAAAAAGATGTGCGCATTCTTGCAGTGGCAGGGGCTGGGGATTAACTTTGTTAAATCCTGTCTTTTCCGGAGTTATTTGTCCACAGCAATCAAATTACATGATAATATCCCAAGGAATACACTTTAATAAACTCATTTAACTGCGGCTGGACTTTCTTCAGGAATGCAGGCTCCAATCACGGCATTTTTCTTAGAAGGAAACATGATTCCGTTTAGGAGGACAATTCCAAGAACAGACTGATTGTAGCCAAAAACAAGGTCTGCCTATACATGCCTGGTTGAGTGCTGTAAAatgcaagcaaaacaaaacacacctaACTAG…
>LNC_000513
GTCCTGTAGAGGGCGCAGTTTCATCGTCCCAGAGGCTGCGGAGGCTGAGTCAGGTTCTGAATACTGTTCCGTCCATCGGATAACCTCCTCAAAGCCCCGAGGATAGTACTCCTGGGAAAATGGAGAAGCATGGGGCTGCCTCTGGACGAGAGAAACTCCTGGCTCAACTCTAGGGAAGGTGACAATTGCACTGATTCTGACATAGCCAAGTTCCTGGGTCAAGGCAGCATACAGGTTCCCCACGCTTAGAAATCCGGAAGACATCTAGACAGGTGCCAACAGTCTCCAGGGAAGATGTCAAAGAGGTGGCGGCATTGGAAGTAGACCTTGATGGATTTGGGGACCAATGCCAAGGcaacagagacagaaaatggcAAGAAAATTGAGGTCCAAGAAGAT…
>LNC_000514
AATAACCTCTTTTACCTCCAAATGATATTATTGGTGGTGATTAAGTATAGAAAGTATTTATTGTTTCTTCCCATAAAATGAAACTTACACCATGTCCTAGAATTTCTTTTTAGGTGAACGTTTACTGCTTTTCTCCTGAAAAGATTTTAGAAGTGAGGTACTGGATGTTTCTGAGGTATTCTTGACTTCCACAGCAGCATCTGTATTCTCAAGCAAGGAGGAAAGGGCCTCACCCGTACTTCCATCAGTGTTTGTTTCAGAGCAGAGTGCCCCTCAGCTCTACCTGTGTGTGACCACAACTTCAGGATTTGTGTCTCCAGAGGAGAGGGTGTCATCTAGAACTCAGTTCTTCTACAGAAGGCTGCTGCTTCCAGCTCTCTGTAAGCAGGATCGGTGCGA…
>LNC_000515
gccattgccttctccaccagagaGGTAGAGAAAACCACAAACCAATGAGCCTCACACCTTTTACCATATTTCTTAGCagttgaatttaaaataatttatgctGTGAGTAttggagtcatgtacagatatgagacttggaccgtaaagaaggggAGGCACTGAATAAttaatactttcaaattgtggatgctggagaagactcttgagaatcccttggactgcaaggagatcaaaccagtcaatcctaaaggaaatccaccctgaatattcattgaaaagactgtcgCTGAAGCTGTAGCAGTTAGGACTTTGctgtccactgcaggggatgcagtTTCGCACCCcagtcagggacctaagatcccacatgccctgtggccaaaaaaacaaaaccataaa…
>LNC_000516
CGGGCATAAGATGGATCAGTGGGGAGAAGTGGCTGTGTAGCGCGGGGAatccagtctggtgctctgtgatgacctggaggggtgggatggggcaagAGTGGGGAAGCTGGGGACGGAGTGGCTGTATACATAATCAttgctgatttgtgttgttgtatggcaaaaaccaacacaatattgtaaaaataaaagaaaaaaatgatgaaccCCAATCCTCTagactttttctcttttgtagtcTAAGGAACCATTCCATTTGTCCTAATGATAGAAATAGTGAGCACCAGCTTTGAGCTAGGAAGCTGGCATGCCTAGTTTTGAAAGCTCATGCCCTTCCTTTAACCTGATGCTATTGTATGGGAAAGCACTCAGGaaagttaaaaagcaaaacaaaaagcc…
>LNC_000517
ACACGCTAAGACACACAGGTGAGGGGAGCAAGAAGGTCGCCTCGGGTGGGATCCAGAGCGCACCGTGAGCACCCAACTTCTTTTGTAAACGGTGCTACTGATCAGAGGAAAGTCTCGAGGCTGACTGAGTGAGGGTCGAGCCGACCACCAGACCTCCGCAAGCACTGAATTTCTAAGAGGCATCTCCAGAGTCTGGAAAGTTCCCTGCAACAATCAGGAGAGGCGGTGAGGAGCAATCTCTGCCATCCTGCTGCAGGACATGTTCAGAAGGCTGACCTTGTCGCTCTCCCCAGCTGATGCAAGCCGATTCATGAAGAAAGGATTTCACAACCTCGCTGCTAAAGACGCGCCGGTAAGCCAGCTCGCTGGTGTAGGAGGGAAGCCGGCTCTAAGAGATGG…
>LNC_000518
AGGTGAGGGGAGCAAGAAGGTCGCCTCGGGTGGGATCCAGAGCGCACCGTGAGCACCCAACTTCTTTTGTAAACGGTGCTACTGATCAGAGGAAAGTCTCGAGGCTGACTGAGTGAGGGTCGAGCCGACCACCAGACCTCCGCAAGCACTGAATTTCTAAGAGGCATCTCCAGAGTCTGGAAAGTTCCCTGCAACAATCAGGAGAGGCGGTGAGGAGCAATCTCTGCCATCCTGCTGCAGGACATGTTCAGAAGGCTGACCTTGTCGCTCTCCCCAGCTGATGCAAGCCGATTCATGAAGAAAGGATTTCACAACCTCGCTGCTAAAGACGCGCCGGTGTGAGTATGCAGAGACAACGCACGCCGATTCAGAGGGAAGAGTGCCATCTACTGAATGTGA…
>LNC_000519
GTGTAAGGGAGAGGTGGATGGGATTTCCTCGTCTCTCTGGTTCTTGATGTACTTCTGCAGAGCGTTTCAGAGTCAGAATGTGGCTGACCCCTATCACTAGTTTCTAactggtgggtgaggctggaaGCTGGAGTGGGCAACTGTATTTGTTGAGATATCTTTCCCTACAGCTATCTGGAAGAACAAGGGAAGTTCTGATGCAGTTAGAGCAGGTGGCTCAGGAGGGCAGGGAAAAACACAGAATTCTCCTGGCTGAGGTCTTCAGGAGGAGCTGAGCAGCTGAGTGACCTTGTGGCTGCTGGAAGAGGATGCCTGAAGGGCTCAAGGGAAGGAGCAAGAGGGGCCAGGTGgaTCTGGACAACCAGAGCAATTGTTGGCCACGTGGAAGAAGACAGTGGA…
>LNC_000520
CAAAAATCTGATGAAACCTTGTAATGGTTTTCACTTCGTCTTGTGTTTAATTTAGTTATAATGTTCTGTACACTTACAGAAAAATTGATTATTGTATATTCTATGATTTGAGATGTTTGACAGATCTGAATTATTTTAATCTTGGGATCATCAATATACATAAACTTTAATCTACCTCTGAAATTCCTTTGAGATAATATGAATTCCCTTCCCTGATGTTATTAGAGTTATCATTCTTAAAAGCAAATTGAATaactcccttcttcctttttttttattttttgtaaaacaaTCTTTATGTTCCTTTATTGTCAGTAGATAGGATTTCAAGGTACCTGGGATGGGATCCAGTGTTTCATGGTTTGGCCTCTACTGTCTCTTCATGGTTGACCATTCCCC…
>LNC_000521
TCTCAAGGATGCTTGTGAAAGAAAGATGGTGAGGCCCTGACACAACAGCTTTCACTGAGCAAGTGGTGAGGCCCTAGAAGACTCATGTCTTTCCCATAAAAGCAACCCTCTGAATCAGATGATGTTAATATCTTCATTCTCAAGGAGAGGCTCTAACAAGTTAAATAACCTGTCAACAGTCACAAAGCTACTGTGTGGCAGAATCAAGAGGTAAGCCCAGAAATTATTCATGGGAGAACAGTGCAAGGATGTGAAAGGGAAAAAGGGTCTGCGTTGTCTTGCAATTTGTATTTAGATAAAACCTGGGAAAATGACATAGGTCTCTCTGAAAGGAACAGACCTGTTCTCTTCTAATGCCTGCTTCCCATACAAGCAGGTGAGGGATGTATATATCGTAAT…
>LNC_000522
cttatcctctgcctgTCAACAGAGAATGTTTCACAGAAACTGCATAAAGTCAAGCACACCTATGCAATCAAGCTAGAAGTGCGGAAGACAAATAGGACAGCTCGTCTGTTCTCAATTCACAGCAGTGGCTATGACAGCCCTTCCCGAGCACAATGTGTACATGATGGGAAATACAATTAATGATCTTGGTAAGTATTTCTAGTGCTCCAAGGCTGAGTAACTTATCAGATAGAAAAAACAGTTGAGTTCACCGAAACAATGGGTGATTTATCCAGGTGTGTTTGAATATAACCTTCCCACAGCCATCATTTTGTAAGAAATACTTCAAAGTTAGTAGATAGCAAACTATTCAAAAAGTTAATCACTGAAATGTCCCCCATCATAACATCAAGATTACAG…
>LNC_000523
CCTGAGGCGCGGGTGAGCTCCGGTCTCTGAGAGCCGGTCTGGAAGCACTGAGGACCCCCTACCTTTGCCCCCGAGGTCATCCGAACAGCCGCTCCCCTGCGGGAGCCTGGCCAAGGGTGGAGGGCCCTGGTGGGCGAGGTCCGTGACCCCCGGAGACTCCGGCCAAGGAACGGCGGCCAAGAAAGGAGTTGGTCCCCACAAACCGCCTAGAGTCAAGGTGAAGGTCACACCCAGCGACTCCTGAAGGATTCTAGCGAGTTCCTCTGGGTCACATCCACTCTTTGACCCTCTCCTCTTCTGGCTGGACGATAGTTAAAGCCTCACGTCGAGGAGACCAAGCGCAGCAGGACCGTGGTGGAGCCACTGAACGTTGTTTCTAAGGGGAAATGCAGCCATGCT…
>LNC_000524
GCTACACACTTGTCAGTACATATGATTATTATCTTGTATTATCCCCCCAACTTGATAAAGTGTACCTAGTTTCATACTTACATTGGATGATTTTTATACTTATCTATTAGCACATTTAGAAGGAAGAATGatcattttttccagattttgaTAGAACATCTTGGTTCCATTATTGAGTGATGACATCAGTAATACAGATTAAATTGATTTGTTTGTGGTACATTAATAACTTGGATGTAGTGGCTTTTAATGGAATCCACTAGCTACATTTCTGAGAGACATGGATGCCCCAAGGAAACCTCTTAACCAAGTTTTTGCattgctgctttattttttttcttggactgGGTAGGTATTAAATGATTTAGAAAATCACTTTGCATTGGACCTTTTCTTTGT…
>LNC_000525
gacaggaggagaaggggatgacaggaggagaaggggatgacagaagacgagatggttgaatggtgtcaccgactcaatggacatgagtttgagcacgctccaggagatggtgatggacagggaagcctgacgtggtgcagtccatggggttgcaaagagttgaacccaTCTGaacgactgaaaaacaacactgACAATGTCTGGATAGCACTGCCTCCTCCAGCCACACCGGTCTCACTGCCTCTGCTTTCCCCTGACCTGCTCCCCACCAGGCACTGCCGGAAGCACGATCATCAGTGCTGAAGACTTGTGAGTGCTTCCACAGTGCCAGAGCTCCAGGGGTTGGCAAGAAGTGAGGGCGTTCCCCAGGCCCCTTTTTTTATTTCAGGTTCTGGGGTT…
>LNC_000526
gtaaaatgttagttgctcagtcatggcaaaccctttgccaccccatggactatagcccaccaggctccttctgtccatgaaattctccaggcaagaagactggagtggggagccactcccttctccaggggactttcccgacacataaaatttaccatcctGACTGTTTGTCAGTGTCCAGCCCTCTGGTGTTAAGTACGTTCACACTTGTCATGCAAccgtcaccaccatccatctccaggacTCTTCTTCATCTTATAAAAGTAGAGCTCCATCATCATTAAACAATACTCTTAAGTGCCTCATCCAAAGGGAATCATCACAGTGCTGGACTTTCTCCCACTGGCTCATTTCATGTAGCTCGGGGCCTTCAGGCTCACCTATGGTGTAGCCTGTGTA…
>LNC_000527
gtgaattcaGCTCACTTGGGAATTGGAGAAATTTCCCAGAAAAATATTGTTAAGGGGGTACTTGCCATATTTTGATGGTACAAATCAGACATTTCCAAACATCAGAATATGAAATTACAAAATGTTATTATATGGTGATTATGATAAAAAGCAGCTATTCTTGTTGTGCAAATTTGGTCattttgtgcacacacacacatgcacacgcacacacacacaacaattgCTTTTGCCTTACCAATACCCAATACATATGAATGAGAGTGATTTTGACTATCAGGATGGGAGCTGGTTTTTCTTCCCAAGAGACACCAGCTAGGAATTGCATGTAACTGTACAAAATAAACTTTCATTGCAGTGAGGATTAACCTGTGTCAGTCTTCCACAATCAGAGGCATA…
>LNC_000528
TCAGTGCTAAGTTAGTGCTAGGACTTTCCTCCCGTTTTGGCGGCGCTGCACTTTGGGCTCAGTGGCTGGCGTGGTTACGAGTCTGGGAGCGTGCGCCCTGCAGGCTGGTCCTGTTTCCCACTTCCCCTGCCCTCCAGCGGTCCCTCTGCACCCTCATTAGCGTCTACAAGTCTTCGCAGCATTTCTTTTTGCAAATGTGAGCAAATACATGCGCACGTTCGTGGCCATTAGTCAATAaatcctctccctttctttctcaggGTACATGCATCCTTGCAAAACTTGCTGTTTTCCTAACAGTAACTCAAGGAGATTACTACGGACTCCTTTCTGGAGATTTCCCCCAAATATACCTGATTTTCTGCAAAATCCCTGAACAGTATCCCCTTCAGGGCTGCG…
>LNC_000529
GAAAAGCTTGGGCTGGCGTGCAGTGGGGAcctcccccaccccggcccccgcTGAGCCTGTCAACCCACCATCTTCTGTTCCAGACCTTCTTTCTTGATTTCCAGGACACCTGGGCGCCAAGGGGGTCACCCACACCCCCTAAGGTCACAGCTCATGCTTTCTAGAGAACAGAGCCAGAACTCCTGACTCGCAACTTCCGATTCCCAGAGAAGGTTCTTCAGGGTCCACCCGGGTCACGTGACTTCTCAGGACCAGACATCTGTGCCAGGATGGAGGGATGCTCAGACCCCGCAGGGAACGGAAGGACCAGCCCCTACCCGAGCCCCGGACCTGCCCGTGCTCTCCTCAAGCCAGTATTCTGAAGCTGTTCCTCTGCCTCCAGAGGGCTCCCCGCCGGCt…
>LNC_000530
CGTCCTCTGAGCCTGCGAACAGCAGCCGTTCGTTCGGGGTGCTCGCTCCCCTGCAAACACCTTGGCCACGGACCCTCCTGCTGTCTCGGCTCTGTGCGCCCAGCCGGTTCCCGGGTGGGAGGTCTCAGAGGACCGGCTGTGGGGCTGCCGGAAATGAGGTCTCACATTCAGTAGATGGCACTCTTCCCTCTGAATCGGCGTGCGTTGTCTCTGCATACTCACACCTGGGAAGAAAAGaaaaacatttgcttttctgattttcttcttccACTAAAACTGCgagaagacaaatgaaaactTCAAGAATCTCTTGCCAtgcagccaagaaaaaataaaaatcacttcaaTTCCATTAGAAGTAAACGCTCACTGTGAATATTCtggtgaattttctttttc…
>LNC_000531
GCCGGATTCCCAGGGCAGGATGCGCCATCCGTCAGGAAGTGCCTGCAGGCTGGGGTATAGACTGTGGGCAGGATGAGGGGCTGAAAGCTGAGGGAGCCAGGGAGTGGAGGTGTGTTCACACCTGCAGAAGAAAGAATCCACACTCGATCTTCACTCTCAGCACAGATCTGCCTTCTGCTCCAGCAAGGAGAACCAGGAGAGACAGAGTTGATGCTGCCTTTAAAACACCACCTGGTCCAGCTCACGGACACACCTGGTCCCGCTCACAGGCACACCTGGTCCCGCTCACGGGCACACCTGGTCCCGCTCACAGGGATACCTGGTGCAGGTCACAGGCACACCTGGTCCAGGTCACAGGCACACCTGGTCCCGCTCACGGGCACACCTGGTCCTGCTCAC…
>LNC_000532
tgttttttttttctgtcttgcttcTAGTTTCTCCTGGAAAGTAATTTTGCATCCATTGTTCCCTTCTCATCTTTCTGTCCTAATGAACAGGGTTCAGGCTAACTGCAGTCTGATTTGTATTCCACGTGTCTTTTTCAGATTAAGGCTCTTGCTAGTCCCATGTGGAATGGCATGTACAGGAATCTGTGTATGGACCTGCAAAAGTACTGTATATCAAATGAGAGTATGTAGATAGGTCTGTTCAGACAAGAACCAACTGCTGTTGATTttagaaaaccaaacaaatgtaGACTGTTCTAGAGTGTTCAGTGGAGGGGGAAGTATTCTGAAAAGTGTGATAATAACTTTCTAGACCCAGGGCATGATGGCAGGCGAAGGGGttatctttgtgaccttggt…
>LNC_000533
attttttgtgagtctgatattgaaactccagttaaaaatcttgatttatttacttaaaaaataattgtaatatgtagtggaactatatgtgactttgctctgtattttccaagtttcctgtaaatgttatcatactttcataatttaaaaaagaagaaaaaagaaacgtGCCCCTGAGATGGGCATAATGTGTACACAGGAGATCCCCAGAGAGACCAGAGACACCTCCCTGGGCAGACATGCTAGCAGGCATGgacatgcacatgtgcacacacatgcgcacgcacacacacacacagaggcactcaTTCCCCTCAGCCAAGGCCTCCTGTACActcacttccttttccttccatgAAGGCCACATCACAGCCAAGCTTGTGGCTGCCCTGCCAGGCC…
>LNC_000534
GGTAGTGTCCTACTCCAAGGAGACCCAGACTCCTCTGGCTACATATCAGTCTGCAGGCCTTCGGACTGGGACTGATGCCGTTGGCTTCCCTCATTCTTCGGCATCCAGGTTTGGAGGTTCCACATTTGGAACCacaccactggctttcctggaCTGCCAACTTGTAGACAGCAGAGCAGCTCTGGGACTTCTCAGCTTCCATCATCATGTGAGCCAGTCCCacctaaaaaaaaatctctttcaagCTATCTATATGTACCCTATGTTTTTTCCCTCTGGAGGATACTAACTAatagaaatgttttttattttatttttaattagagggtagttgctttacaatattgtgttggtttctgccataatatgaatcagccatagatatacatatgccccctc…
>LNC_000535
CAGGAATCAGCCAGGCTTCAGCTTTCTGATGGGGATTCTGAGGCACTCAGGCACAGAGACGGCTCTATCACCCAGGACTGTCCACCTGGCAGCCAGATCCCATCACCTCCTGAGGGTAAAAAGGGGGCAGCATGAGCCACCTCTCCCAGGAAGGACAACAGGACAAGGGCCACCGGGACGCAGCGGGCCTCTACTAAGAAGCGTCTCGCGTCCTCCAAGGCGCTTCACAGTGGGCCACGTGGGGCCACCCACCACAAAGCCTGAGAAGCAGTGTCGCACCTCCAAGGGTGGGGCTTATCACCTCCTAGGCAGCCCCTCAGCTCTCTGGGTGCCATCATCTTATCAAGCTCTTCCTGCAAAGCCTGTCCCACAGGAGATGATGCGAGCAGGTAAGGACAC…
>LNC_000536
CTacatctatcaagtcagtgatgccatccagccatcttatcctctgtcgtccccttttcctcctgcccccaattcctcccgcccccaattcctcccagcatcagagtcttttccgttgagtcaactatttgcatgaggtggccaaagtactggagtttcagctttagcatcattccttccaaagaaatcccagggctgatctcctttagatgaGCCTCCTttaggctggttggatctccttgcagtccaagggactctcaagagtcttctccaacaccacagttcaaaagcatcaattgttcggcgctcagctttcctcacagttcaactctcacatctatacatgaccactggaaaaaccatagccttgactagatggacctttgttggcaaaataat…
>LNC_000537
AAAAGGTTTCAGGGTTTTAAGTTATGGTTCAGTTTTGTGATAGGAAGATATGTGCAATCATAATTTGCACTGATTGACAATTACCCTAAAAGAAGATCGTCTTTCTCCTGGTGGGTCTGATCACGTgcgtgtgctgtgctaagtcacttcagctgtgtctctggactgtagccctccaggctcccctgtccatagaattctccaggggttctctggagtggcttgctatgccctcctccagggcacctttccaacccagaagttgaacccacgtctcttatgtctcctgcattggcaggtggttctttactactagtgccacctggaaagccctcagaTTTGATCACATCACACCTCAAATACTGTGTTCGGACCTGGGAGTCCAACCCCAGGAGAGAT…
>LNC_000538
CCCGCTCCGCGTGGGCAATGCTGTTTCCACAAAAACTGGGTAACCCCAAGCTGCGACAGatTCAACTACCAGCTGTTGAGGGCCTGATTACATGTGCTAGGCCCTGTTCGAGGCACTCTAGGCCAGTAACCTCATGGAATACTCGCCACGGCATTGAGGGGATGAAGCGTCATCCATGCttgaagatgagaaaaccaagatgTAAGTAGGCTACATATCTTACCCAAGGTCAGACTTAGGGTAACTGGCCCACGTCCAGTGCTCTCACCATTACCCAGCAGCTGCCACCCACTGCTGGCCTTCACTCATGTTCAGAAAGGACATCTGACCCACTGCCCCCTGGGAAAGCAACTGAgcttttttccagaaaagaaagaagctcACCCTTTTTAGAAACCA…
>LNC_000539
CAAGACACCTGAACAAGGAAATGAGCTGGATAAGGGCGGCTGGAGTGAAACTGGAATGGGGCCTGGAGGCAGGGTGCAGGAGTCTCCCAGGGCTCTCAGCGGCTCATCAGGGCCCCGCCAGTAACACCGGCTCAGGGCAGGTCCCCACAACAGACAACTGAgacctggagaaacccagggacaacCAGGAATGGGAGTCGGTGAGGGCGGAGCTCTGCTCTGCCACAGAGGGCCTtggaaccagaaatcaaagaaCGCTGTTCCACAGGGCTACTGAGAAGCACAGCGCTTAGCAGCCAGCAAAGGCTCCTTTAGGACCTGTCTGTTCCTGCTTTGTCCTCTTCTGCCAGCTTTTGATCAGAGCGGGAAGCACACTGgaggcccaggttccatcactgg…
>LNC_000540
GGAAAATTGCTCTGCATGTTTATGAGGGGGTCCcttccaaatgaaagaaaaaaggaaaggggaaaaaaacggGGAAGAAGAGTCGTTTTTTCCCACTGAACTCATTGGCCTTATGCATGTGGGTCTGACCCTGATTAAGAAAATCTCAATGCCCTGCCAGGAGCTTTATTGTCCAGTTTGGCAGAACGCACTTCCGATtgaattttttgttattatttataatcACAAAGTGGTTTTGAACAGCGACTCCCATCACCCATCCCACCACTacttcacacacacacgtacacacacatctAAGCCCTTACCTTTAAAGAGGCCCCATCCACTGACATCCAGTTTCCCTCAGAACAATCTATCCTCCTTTTTAAAGCTGGTTTCCCCAAGGCAATTCCTTAT…
>LNC_000541
TGGGGATctcaagagaatgaaagaaaccaCTGTGACCAAGCTGGAATGCATGGAAACCATACCACCTCCTCACAGAGGACAAGGAACAGATCCCACGACTCTTTACATGGAAGTTGGACTGTGTGAACTTTGCCATGGATTTGGACCCCAGAGGTGGCTGCCTTCCATGAAATCAGgtagcaGCAGACTTTAATGAATGGAAGTGAAATAAAAGGATGGGCACAATCTTTCTTCACAAGTCTTCAGCCCTGACAAAATCcgtttggaaaataaatttcactCTGTCACCGCCCTTCCTTCTTTTGCCTCCTGCCCTGGCCAAAGTTCACACACTTTCTTTGATCTGCTGTTCTGAGCAAATCTGAAGTGAGAtgttatttagaagaaaaaaactaaTGA…
>LNC_000542
GGAAAATACtgagactgagagagaaaataCCCTAATTATGTCTATCAACTGGCAGACGGCCCCGTTTTCTCTCCAAGCTGAATATTCTCAGAACACACCCAAGAAGCATAGCAAACATGTTTAGAGCTGAACTATGATGCAAGGTGCTGCCCAAGTGCTACCTGAGTCTTTGGCGGTACATCCACTGGGATAGCTGCAAACAGCACGGTAAATCCTTTCAGACGAAACACATACTTTAACAACTGCCTACAGAAGATGAAACAGAACTTGCGATCTGGAGCTGACTGGGTTGACTGGCTCCTAAAGACAAATTCAAAATTCTCCAGAGGATTCTAGTGTGTCCAAAACCCTCACAACATATTATTCAGAATTCCTAGGAGGCATGCAAAGCTCTTCAGC…
>LNC_000543
CTGGAACAGGCTGAAAAGCTATCAGTGGCCGGTGGGTGGTACCTGGTGGCTGGATCTGAGTTGTCAAGATAGAATGTCACCATCCAGAGAGACAAGAGGGCTCCGAAAGCCCTGGAACAGTCCTGATTCTTGTCAGACTGTGGAAAAAGAGCATAAATTGgGTCTTCAGAAGCAGGGATGTGTTTTCCTTTGACTTCAATGGACCTTTCGACAgcttctgggttttctattccTTCTCACTTAAAGGCTGGATTACAGTTGACCTGATCACGTTGGATCTTCCGTCAGTCTTGTCAAGTAACTAAGCTGGTCAAATGACAGAGTGAACCCCTATACCTTCTTTATAAATTGctcagaaggaaaaaatgcaaTCTGTATTTGTAAAATGTCATTAGTGAC…
>LNC_000544
GAGCTTTTTAAGGTGGATTGATACATATTTGACTCACCAAATTGTTGAGTCCATGGTGATTCATCTTGGCCCTTCAAATGACTGCATCAGCATTCCAGCTGAGATGGtatagaatttgcctgcaatgaaggagacctgggaagatcccctggagaacggaatggcaacccactccagcattcttgcctggagaatcccatggacagaggaccctggcgggctacagttgaagagtcgcacagagtgggacacgactgaacgactaacacttgaCTTTGTATCCCAAAAGTGTTTCTGCCTATAACAAACCTTGAAATAATTCTAAAACTATGGAGCCTTTCTACTCTGGAAAACACTGTTCTATGAAGCCGATTTCCCCATTTTGTCTCTCATTTTCAG…
>LNC_000545
AAACAACATCAAAAGGGTGTTCTCCCTGTCATACCATTGGTACAAATCTTGTGGATCGGATCGGATGATTGGATATTTCAAGAGCATTCATCTAAACTGCACGTTTTCTGAGAAAtagccatgtgaagacacagaagaGAGGGCATCTGAAAGACAGGAAGAGAGTCCTCACTGGAAATTGAATTGACtagtaccttgatcttggactttcagccttcagaattgtgagaaaataagtttctacTGTTTAAGCCATGTAATCTGTGATATTTTGCTATGGCAGCCAGAGAAGACTAACGCAAAAACCTCGTATGAAAAGCCCTTGgggagatttcttttaaaaaatttgttttgtagATCCCTACTCAGTGCATGAGTCAGTGGGTGAAGCAGCTGCTA…
>LNC_000546
aatcactccagttttcttgcctgggaaatcccaaggacggaggagcctggcaggctgcagtccatgtggtcacaaagagtcagacatgccttagcaactacatagcagcagcagcagcagcagcagcagcatctaccaCTTCCTGGCTAGAGTGAAGTAGCTATTAGGAAAACAGGACTTGAGCTAGAACTATGTAGGAAAAATTACATAACAGTTTAGTTTCCCCAGAGTACAAAGAAGTTAACTAGAACAGTAACACCATACTTCAAATGTTTGGTTTTAAACTACTTTGGGTTATGGGTAACATATAAAAAGCTTTACATATTTGATGTAAACAACTTGGTGAATTAGGGGTTAAGTATACAGTCATgaaatcatcaccaccatcaacatCATAAG…
>LNC_000547
CTCCCCTCTCACCCCGTAACTTCCCGCAGACTAAGGGGGCGCTCGGAACACGCGTTCCCCCAGCGGCCGGAAGGCCCAGGGCATCTCAGGTCAAGGTGGCCCCCACAGAGTGTCTGATGCGAGGGAAGAGCAAGCCCTCAGCAGACCTTCGCCCCTGCTCTGTGCAGCCCCAGGCAGAGTTTCTTCAGTACCCTCTGCCAGAAATGGCAGTGATGATGCTGTCTCCACGCAAGAGCCGCAAGGCCAGTCAAAGCTGAAGCGGGCCAAGTCCCTCGCCCAATCTGGCACCGAGTTTGCACTGAACAAATGGTAACCACTGCTGCTGGGCACCAGGAGCCTCCAGGGGGGCATGGAAATGTCCTGTCCTCCCCCAGGCCTCATTGCACATTTCCTTGCATT…
>LNC_000548
CATTGCACTCCGGATGTGCTGACCCCTGCGATTTCCCCAAATGTGGGAAACTCGACTGGGAGATACCATGATCACGAAGGTGGTTTTCCCAGGGCGAGGCTTATCCATTGCACTCCGGATGTGCTGACCCCTGCGATTTCCCCAAATGTGGGAAACTCGACTGCATAATTTGTGGTAGTGGGGGACTGCGTTCGCGCTTTCCCCTGATTAACGTGGTTTGCCAAGAACAGAAATACTAAGGTGTTATACAGTCCGCTGCCTCCGTGATCGCTGCGgttgtgtttcttttgttttgttgttctgcTGTGGTTCGTAGTTTGCCGTAGTGATGACGCCCAGAAAGGGTGTACTTTGCGGTCCGCTGATGTCCTTAGTTTTGTACTCCCAGTTACAGTTAGT…
>LNC_000549
ccccccccgggccctGCTGTCTGCCACGCGTCTAAACGGTCCCGCTGAACAGGTAGGACCTGGTGCCGCCACAGGCAACCAGCTGGGCCCGAGGCGCGAGCCCCCGGCCTTTGCTTCCAATCGTCACCCTCGACTTCTCCCTGACCGAGTGGAGATCTGCGGAAGGGGCTCCTAGCCAGGAGGCGCTGTGATCGCGGGAATTCCTCGGGCTGCGGACAGGGTCCCCAAGCTGGATCAAGGTTCTAAAACTGGCAGAGCCCGCTCTTCACCACCGATCTTGAGCTTTGGAGAAGCCCTGAAGAAACTTCACTTTGGCCATCCGCTTTGAAAAATGGgtgtcccccaccaccaccaccaccaccaagctgAATTTTTTCTCCGGCTTTTTGTGCAACATAA…
>LNC_000550
atttgacccttgaacaacacagggatTAAAGGTATCCCAATGCAGTTGAAAATCTGAGTATAACTTTACATTTGTCCCTCTGCGGTTCTGAATTCACAGGTTCAACTAACCTTGCATTATGTTATACTGTGCATGTGTGTTGAGTTgtttcatttgtgtccaactctttgtgaccctaaggactgtagtccaccaggcttctgtgtccttgggattctccaggcaagaatactggagtgggttgccatgccctcctccaggggatcttcctgacccagggatcgagcctggtctcttttatctcctgcattagcaggtaggttctttaccactagcaccacctcggaagcccagTTATCTAGTTAGTAAATATCAAAACTGGGACTTAGGTTCAGGAAA…
>LNC_000551
ggttattacaagacattgagtCCAGTTCCCTGCACTCTGCATCTGAGTTTTTGACTTGGTAGAGCAGCTCTGCAGACAAAGATCAAAGAATGGAACTGCCTGTCCTGTTTGGAAGGGGTCCTTGGTGGCCACAGGTCACCCTTGTTGAATGGCGACTAATGACAAAAGACAGGATGACTTTTCACCGTCAGATTCTGACAAGAACAAGATTTGTTTGCTACAAGGAACTTCGAACTGGAAGAAGCGAATCCACCAGGCATCTCAGGCCCCACCGGCTAAAGTCTCAGGGCATGCTATGGAAGTAATTATCTTACCTCTGTTTTCATCTGTGGCTTCCAAGCCCAGCCGTGACATGTTTAATTGGAGAGATTCATCATCTTTCGTAGAAACCCCTTGGTG…
>LNC_000552
GGCCTCGGTCCTGCATTGTCCGCTTAGTCTCGGCGTCGCACTGGGTTGATGGTACCCTGGAGCACCCCAGACTTGCAGAGAAAGCATTCTtcagaggaagctgaggcaggaCTGCTCGAGGGCCGGCAGTGCCATGTGCAATTTTCCTCTGATAGTTCCCAGTGCTGTTGCCACGGCGATGATGGCTGTGCCATGCCATTGTCTATCAACCGACAGGAAGAGAAACTTTGGCAGTCAGATATTGTTTAACAGATGAAGTGGTTTCTGTTGGACACTTCAGTACTGCT
>LNC_000553
GGGTGGGCAGGTTGTATGAGGAGCCCGGGAAACCCTGGACGTGAAAGCAGGAGCTTACACTTGACCGTGCTCAGAGGAGGAATTGTCTCATAGAGATTTCAGTCTGGAGCTAGAGGCAAGGGCTTGGGACCCATCCTGCAGATGAAAGCAACCCCACAGATGCACTGGGATTTTCACTCGAGCGTCTGTAGGGGCTTTCTAAACAGCAGTGAATCTTCATGGACCCCTTCACAGGGAGGCAGAGTGAATGCTCCCGGCAGAATTCCAGAGCAGAGGCAATGTGGCCACGGAAGCGTGAGCTAGAGGTGGACTGGAGAGCGGCGAGTGGTTCCTTTCCACTGTCCACTTTCTGCTCCCTGCACACAGTCACCCGAGGCCGGCCCCTGTATCAGCCACTGC…
>LNC_000554
CTGGATCCGAGGCTGGGGTGGGCCCCCACTGGGAGAGGACGGGAGGAGACAGTGGCCTCGGGGGCTGAGGGTTCATCCGCTTCACACACACGAGCCCAGTGTGCTGCGGGACAGCGTCACCGGGTCTGTCTCAGGTCAGTTACGGTGATAAGACCATAACTTGTGAGGGACACCGTGGTTTGTTCCAGCCCTGCTCCCGGGCACCTGCCAGGAGCCAGACGCCGCCCTCTCTGGGCACAGGACAGACGAGTTCCGGGGGCCTGGAGGGCCCACTCGGGTCCGCTTCCTGCCAGCCCCCGTGGACACCACCTGAGCGGCTCCCACATCTGTCCTCTCCGCAGCCCAGGAACGCACCCCAGTGGAGGAAACATGGGCGCCTCGCCTGGGAGTGGAGCCCAC…
>LNC_000555
ggcatgtggactctagtttcctgaccagggatcaaaccctggtcccctgcattgggagcatggactctttcttagccactgaaccaccaaggaagtcctgttgAGTGGATGGTTAAACAGCCCATCAAACCTCAGACAGAGCCTGCCCTCGAGGAGGCCGGGCAGGCAGGGAGAGGACAACAATAATGGGGAGCAGCGAGAAGCAAGttttacaGGTCAGCTGGCTTTGGCCACACACTGCAGGTTGAATCCAGGTCTACTCCACGTATCTTGCATCTCCTTGAAACCAGTGGCTTGAGATCTCTGGAGGCTGCTCTTCTCATAGTGAATGGCTGGAGCTCAGGAAAAAACCATCCACGAGGGCACCCAAAACTTCTGCTCACATCACACCCACTCATG…
>LNC_000556
taaaaccttaagtACACGATTCGCCCAAAAattaaagggaaagggaaaataattGCATTTGCTGTGCATGTAACTTGGAACAAATATATGCTAAAGAGAGCTGGTAATTTGGGAGGACCCTTGACTCAGATGCTCAGTAGAAGAAACAGCATCACATCGCAGATGGATTAGATAGCCTAGTGGCCCAGAGCGCCCACAGCCCTGGGCTCCAAACACAGCTCTGCAGCCACTTTCGAGCTGCAGCTTTGGtagGAAATCAGTAAAACAGTACTCTCACCTCAGCTAGAATTCGACGAGATGATGACTGCGGAGATCAAGCCCGGTAACGAGGACAACGCCCACCATGTTCCTGCCCAAAGGAGGCCATGCCAGCCGAGGGTACCCTATGCACAGGGCCAG…
>LNC_000557
GGAATATTAAACTAAATTTATTTGGGCCTAATCTGGAACTTTGCACCTGGAGTGGCATGCCAGGAGAAACTTCCGCCTGATCTGGGATGAGCCTCCCTGTGCCCAGGGATAATAATTGGTCATGAAATGTCTCCCGATATTGGTCAAATTCTGGTTCAAGAGAAGGATCTAAGAGAATATTTCcggccatatcagtaaacaaggatgtcacagtcatcagcgacTCCAGCCCTGCAACATGAGCCTGAGAAACTCAGGAAAGACAAGAAGACCTGCCATCTAGCAGCTGGCCTGCAGCCACTCCCTGTGGTGAGCCCTGGCCCCAGATAGGAGAGGTacacatcaaaggaatgatttctgtGAGCCCCGAacttcttgcatcttcccatacagagCAAA…
>LNC_000558
CGGAGCCTAGGATCTGTGCAGTGTAGGAAGCTTCTGGACAGTGTTGGTCCTGGTGAGCGAGCATTGTACCATGAATGTCAGGGGCTTCAGCGAGGTTTCCTCTGAATGCTTCCCACTGGAAACTTGTGTCAGAATATGCAGATGTGAAGAGAGTCTGTGTCACTGAGTTTGAGAAGCAACCCAGGGACCAGCCTGTTTAACAACCATCCAGGTGATCTGACTCAAACTTGGCTGTGGACAAAGCAGCTGTTGCCTCACTTGCACCACCATTAGAATCACCTGGTGACTAATATCCTCAGCCTGTGACGACCCTCATTCTAGAGGTTCAGATCATGAAGAACATTCAGTTCTGTGGCTCGTGGAGGGAACGCATCTCTTCCGGAATCAAACACAGTGGAG…
>LNC_000559
GGGGTGTGTGGCTCCTCATTCCCAGCTTGAGGACCACAGTGCCTTCCCACTTTGGTAATCCTTCCATCAGAAGTGTGGTCAAGTCCTGAGCCCACCAAGTTTTGTTGTAAGTAAGACATTCTTTTCTGCTGCCTATCCATTTCAGAGGATGCACAGGTTTAAAATGATAATTAGCTATTCAGTGTGGATTAGTAATTGACTATTATACACAATTCCTCATTTTGGTCCATAAGAGAGAGAGTGGGCTATATGAATAAAAGTCCAGGCTTGAACAATATATACCCATGGGTAGAGttcaaaaat
>LNC_000560
aagggatgaTCGATCTCAGGTGAAGGaagggaaataaacaaaaaagaggaGAGGCTGAAATTCAAGATGCAAAcaccaaaacacaaacaaaactcaGAGAGCAGAGTCTGagtctagattttttaaaagagacactTCTTTCTAAGTTATAAATCCTCTTAAGCATCTAAGTTTTCAAAGACTGAGGAATGTGTAATCAGTAGTATCACATGAATGGTGAAAGGGCTTCCCATGCTGCCGGCATCCTGGGTCGTCTTGACACGGAGTAGCTAGCTAGCTCTCAAATACAGTCATAGGGATCAGCCTCTTCCGTCTGAGTGGCTCAGCTGCCCACTTCCTGATTTCGCTGGACCTTTCCTTCCCAAGTCTTCTAGAGCAAGGATGGGACCTGCTTAAGGT…
>LNC_000561
GGCAGATGCGCTGGGGAGGAAGGCTGCTTTACCTCATCAGGTCACACATAGACAGGTAGTCGGCGGCTCAGCCCCTTGCTGAAACCAATTCTGctttggtgtttttctcctgttcATTTGCTCTCTTTAGTGACCCTGTCTGGCCCATCTCTGCACCATGGGCAAAGTGACAGCCTTTGGTCTCTGTTGGATTAATCAGTGTGCTCTTTGACCCATGGCACTATTCCCCATGGACGCTGAAAGTCAACACATTCAGCATTTGTGGTCTGGCGATTCAGAGTTGTTAACCAGACTGATGAACTGGTTTGGGTATTTTTATCCAAGATACTCCTCTCCTTCTAGGCCCTTCTTTCTCTATCACATATCCACTCGCCACAACACAAATATTGCCTGTACCAT…
>LNC_000562
aaaagttgtgggttcgatccctgggtctggaagatctcctggagaaggaaatggcaacccactccagtattcttgcctggagaattccatagacagaggagccaggccggctatagtccatggggtcggagagagtcggacatgactgagcaacggaacacGTTCACACGCATTGGAAAGGAAGTAAGCAGAAAACATGCTCTGTCCTCTTTGATGTGCCCCAGGTAACCCTTCTTCATAAAGTCAGAGAAATGACCAGAAGCAGCCTGGTTTCCGTGTTCTTCTGTAGCTTCCCTGGCATGTGGGCTTTCTGTCCTTAAAGTGACCAAATACTTGAAAAGAGAGTCAAATAGAACAGTGtggtattttggaaataaaaattcattctgatatttaaat…
>LNC_000563
GTCTTTGCAGCCACAGCTGCCACTGTGCTGCCCCTCTGGGCTGCAGATGGGGCTTAATGACACAATGCTGGCTTACACCTTCCTGTggcttttcttccctctcccaccATGGGTGATTTGGAGACTTCTTTTTCTGGCTTGGTAGGAAGGAAACTATGCAGGAAGGGTGAGTCACCCGGCAGTGCCGCCATTACCCCATCATCAGCCAGGAGAAGGCAGAGGGCAGGACCTGATGGCCTGGTACCCACATAAGTATGTTTGAAGAGGCTGACCGGCATCCTTGAGCGAAACTGTGAACATGTGAGAGTCAGACCCGCCTAGGCTCAGATCGCCAGCTTTGCCACTCAGTGGCTGGGTGATCTTGGGCGAGTGACTTTACTGCGCTGTACTTCAGGTGCC…
>LNC_000564
AGCCCTGGGTCGGGGGATGCGGCAGGCGCTGGCTGCCTTGCGAGTCCGGGAGTCTGGCTGCGCGGCTCATGTGCTGAGCTGGAGCttgggcagagaagagaaggaaaaaagcagcCGCCCAGGAAGGCGCTACGTAGAGCGGAGTTGCGGAGCTGGCTCAGAGCCGGGTCCCCAGGTCCTGCGCGGTGAGCATCCGAGACAATAAAGTAGCGGTCGACAGTCCGCCGAGCGCCCGAGGCTGTAAGCGGGAGAGCAGGTTTTGATGAGAAATCCAGAAGAGAGAATGTGTGAAGGAAGAAGATGACATCTGTGCCTGGCCAACAAAATCCAAAGGTTATTCcagtgaaaacaaaaggaaggcaAGACTGAACTTTCTAGTTCAAGGTAGGTAGACATCTC…
>LNC_000565
CCAGTCTCTTGTCCTATGCAGGTCAAGGCTAATTCAGAAAGAGGAGGATTAGCTCAGTGATTATGGGGCTGGACTCACCTGGATTTGAGTCTCTGCCACTTCCCAGATCAGTGACCTCAGAGAAAATGCCTCAACATCTTGAGACTGAATTTCCTCAAGTATCAAAGAGCTGCTGCCTAGGGCTGTGGGTGAGGAGTAAATCTGATAATGAATGTAAGGTAAAAACTTTAATACATGGATAGAGAGGGTGTAGCATTCATTTTACTGTGTCCTTTTCCAGACGTCTTACACGTGTTTGTCCCACCGTGGGGCTTTCTCTGAGTCTGTTCGAGTGATTCACTCATACTGTTGCCTGTTCACAAAGTACACATGTCTAATATTCCTCTGTTCTCACTGAGC…
>LNC_000566
TGCTCATTGGTGGTTTGACCAGCGTCAtcttgattgaagtatagttaatcttcagttgcagggtcagtttgtttccatttgtttgaGGCCGTttttcagaattgtggcagcttatgtcatggctacCGTCTGGTCATCAGGGAGTTAGCCTCTTCCACCTAGTGGGAGTTTCATTATctacaaaacagctcaaaggatatgGCCCAGAATAGTATCTGTAGCCactgaggaggaactaaaggttcTTGATTTTGCTTAACaagtaaattattattttgtcttgtttgacTATTTCCCTTTGTGTCTgctttttctcacttctctggttaatttcattctttgaccaaggttttttgtttttgtttttctttttaacagacaCAAGACAGGCAGAGGGCA…
>LNC_000567
TGCTCATTGGTGGTTTGACCAGCGTCAtcttgattgaagtatagttaatcttcagttgcagggtcagtttgtttccatttgtttgaGGCCGTttttcagaattgtggcagcttatgtcatggctacCGTCTGGTCATCAGGGAGTTAGCCTCTTCCACCTAGTGGGAGTTTCATTATctacaaaacagctcaaaggatatgGCCCAGAATAGTATCTGTAGCCactgaggaggaactaaaggttcTTGATTTTGCTTAACaagtaaattattattttgtcttgtttgacTATTTCCCTTTGTGTCTgctttttctcacttctctggttaatttcattctttgaccaaggttttttgtttttgtttttctttttaacagacaCAAGACAGGCAGAGGGCA…
>LNC_000568
CCTTGCCCATTGTTGTGGACGAACCAGCAGGCAACATTCCTGCCGACGCTCATGTCCTTCCTGTAGTCCTTCTGGGAGCCcctgaaagaaaggagagaaaagctgCGATGTGCGGGCTTGAAGATTTCATACCCAGCAGCCCATGTGTCTGTGCTGACATCCCACGGCTGTCCACCACATAGAAGCCAAGGAAATCATGGTGGGCAGGCTCTTTCTTCCACACCTGATGCAGGACAACTACAAAAGCAACCCCATCTCCAAAGGAGACCACCATGCTCTTCTTCCTGTTGATCATCACAGATAgcctaaaagagaagaaaaggtcaGCAGTGGGGCCCAGTGGCCATGATACCAGGCGTCTGAATCAAGGGCAGAGCAGGAAACATGACCTctaagagc…
>LNC_000569
CTCTGTTCTGGGTCCCAGGTCTTCCCGAAGAACCCCACGGACTTCCCTGCTGTGGTCCCGACTCGTGGTGCAGggACCAGGTGGGCTGGGGAACCAGCCTTTGGGGAACCGGTGAGGAGAGTCCAGATTGCCCCGACAGGTAGACAGGAGGACCCAGTCGGGGCGGACAGATGTCGGGTAAGAGGGGCTCCCCCTCCAGGCTGCCTTCCCAGAGCTCAGAGGGGCGCCCGGGGCCAGGACTGGTTGCCTGGCTTTGAGTTCGGAACCATCCCGCTTTACTGGGGAGATTGGCGGCTTCAGAGGTTTGTCCCCCACGCCAGGAAGACCTCTTCTTCCCCCTTTTACTCACAAGCCTCGGGAGCCTGGCCGAGGTGGCtggttttctctcttgctttccag…
>LNC_000570
CGACAGGTAGACAGGAGGACCCAGTCGGGGCGGACAGATGTCGGCTGAGCGCTCTGCGCCCTCGGCTGCCCTCCTTTCCGGTGCAAGTCTTGGCTCCCTGTGCTTGAAGGCCGGACGTGGGAAAGGTTGGCTCTGTGCTCAGGACGGAAAAGAGATTTTTATGGGGCTAAAAGGGCTTGGAGCCCAGCGACAAGGGTTGGAGGCGGGCACTTGGCGGCTGCTCCCATTCAGTGAATTCAGTGGGTCAGTATCAGGTATTCATCTTTAATTCACATAACAGCAGTCAAGGGAGTGGGGAAAGGGGGGAAGTCAAGTGGCAGATATTTACATCTAAAATTCACATTACTTGCTGAATTGAGAACATGCTACCACAATATATACAGTAAAATACTTTTTTGG…
>LNC_000571
ATCGTGATCCTAAGGCGGATACCAGACAGCCCTCAGGTCTCCACTCAACGGTCACTTCCCTGGGAAGTCTGCCTGCCCCGTCTCCATCCCCAACCCCACCTGCCCCCACAGTGACCAGCTGTCTCCTCACCAGAATGCAAACATCACGAGGCCCCAGATCTCTGCCCATTTTGTTCATCACAGTAGCCCAGGAAACCAAAACACTGCCTGGTGTGGGGTAGGGCCCCCAAATGCTTGATAAATGAATGCCTGAGTCACATCAGAAGAGGAAGTACAGGTGTCACCATCCACAGAGAGAAAGAATTACTTGGACTtcgaattccctggtggtccagtggttaagaatccgcctgccaaggcagaggacgcgggtttgatccctggtccaggaaaccccac…
>LNC_000572
GGTTGCGCACTGCACATGGGGCTGCATCTGAGGGTTCTGTTCGGATCATAGGCACCATGGACGTATTTTGTCGTAACGGTTTTCTGGCAGAGAAGGGCAAAGATGTCTTGAGCTAACTTAATGTATTACAGTCGTTTTCTCAGAAATGGAGGTGGAATGTTTTGAGGAAGTAGCACAGTTTCTTATTGTGCAGAGGTGCCATGGGAACCAGAATGGCCTGTGTGACGCCTCCCCTGGGAGCAGAGTCTCTGTCCAGTGGGCTACGGAATCCATCTATATTCTCATCtttggaaattattttgaaaacctGAAACCAAGTGATAGCTTGGCCCAGTTTTTCAACGCCTCTCATTTTCCAGAACTTTATCAAGGTCATCAGAAATGAAAACGAAGACTGTT…
>LNC_000573
CACCTCAGCCGTGCGTCGCGTTCCGCCGGCCCCGGCCCCGGCCCGAGTCACGTGGTACAAACATGTCTGCCCCCAGTAGCTGCGGCCATCTTGGAGGCCCCGCCGGGAGCAGGGCGGCGCCATGCTGGACCCACCCGCCGAAGCCCCAGCCCCTAAGCAGCTCCTCATCAGAAAGAGCGAAGAAATGGAACCCCGAGAGCTCCGCGGAGGGTGGGGCGCCCCACCCAGCTCTAGCTCCACGTGCACACCGTAGGAGCTGCTCAGAACTTCGGCTCCGTCTTCAGCAACATGCTCCTCTCATAGCCTTTTCCTGCGTTGGTTTCTGCaaacttcattcttttggttGCTGGATACAATAACTATGGAATCATTCTTGGTTACTGTAGTGGGCTGAATAGT…
>LNC_000574
GCCAGACAGAGACAAGGCCATGGAATGGGAACCAAGAGAATCACAGACGAGGAGAAATAGCCAGAGCCGCAGAAAGGGCGCCGAGCGGGCAGGAGCAGCTCAGGGAGGATGGGAGAGACCCAGACGCCAGGACTGGAGAACTCGACCTGATGGACACACGGCTCCTCGAGAAAACACTCTTTTCAAGCACACGTTGGAAGTTTCCCAAAAATGTGCTCATAGTAGGAAGCAAGTCTGAAAAAGTTTCATTCAAAGAATTGGAATATTACAGGATGCGTTCTCTGACCACAATATATTGAAGTTAGAAATGTTggtttaaaaattactaaaaataactattttttaaaagatgaaacatGATGCATTTGTTACATAGATACTGATATAATTGAAATGCTG…
>LNC_000575
gggattggaatgaaaactgaccttttccagtcctgtggccactggtgagttttccaaatttgctggcatattgagtgcagcactttcacagcgtcaccttttaggatttgaaacagctcgattggaattccatcacctccactagctttgttctttagATGTGTCCTAGAACCAGTAGGATTCCTGACAGCCAGGTGCAGAGCATGGAAGAGCCAGCAGAATTGGAGTGCCCAAGCCTTGGAAAGGATGTTGCCTGTAGCTTAGATGTGGAAGAAGCTACTGGGGGGGTCAGAGTCTGCTCAGGCATGTGGAGTGTGAGGTAGCCTGACTGCTGGAGTTGGGAGGGAGATCTGAGAGGGAACTGTCACTTTGGAGTCATTTGCATATTGATTATTTACA…
>LNC_000576
ctgtgcgaccccatggactgcagcccaccaggctcctccgtccatgggattctccaggcaagagtactggagtgtttttattggagtaagtTGTGttagttacaatgttgtgttaccatgttgtgttagtttcagatataccaCAAAATGAAtcatttgtggctcagctggtaaagaacctgcctgcagtgtgagagacttgggttcgatccctgctttggaaagatcccctggagaagggaaaggctacccactccagtattctggcctggagaattccatggagtccatggggtcgcaaagagtggccACCactaaatgactttcactttcacatgtatttatatatccactttttaaaagattctttagtCCCCCCCCAACCCtgaggcattttat…
>LNC_000577
GAGGGCCAAGCCCGCAGCGTACCCAGTTCCCTGCTTCTGTGTAGCGACCTTTGGCTCTTCTCCCTGCTGTTACCCTGCATTATCTACCAGAGTGTCCGTGTTTGGACTACAAAATGCTGTTCTATCATTCTCTGGTTCTTTCGGTTTCTTGGTGCGAACCCAACGGGACAGTTAAATTTGTTGGACAGAGTGTTCCGATACTACGCAAGGCGTAGAGAGATATGTGTACAATAAGTTGTCTCAAGTTTTAATACTAACTGGCCAAGAATTATTTCTAAATGAGCAGTGTGTGTACCAAATACAAAGTCAAAAGGACAGCTTTTTGTGTGAGTTGTGTGAGGGTAGCAGAGCGAGGGCATTCTCTTTCAGGGACATTGAGTTTGTTTCCTTTAGGCGTTG…
>LNC_000578
TCCCTCTGCCTTCTGAGGCACAGGGAGGATAAGTCACTTGGTCACAGCAAGTTAGAACCACTTGGACTCAAGAGGAGACCTCCAGGCTGGAAGCTCTTACACTTCACCCCTGTGACAGAAGATCCTGTGATGACAAAGCAGAACAGAAAGAAACTGGAAGATGCTACTCTGCTCCCTTTGGAGATGGAAGAGTCATGagccaggagatgcaggaaaaggTGAGGAAAcattctcccctggagcctgtAAAAGGAACCAGCACCTTGACCCTCACCCAGGGAAACTGGCTTTGGAtttctggcctctagaactgAAAGAGAACACACTGGGGTTGAGCTAAGCCTCTGCATTTATGGTGGTTTGTTACGGCAGCCCCAGGAAACGAATGCAACGACTGAA…
>LNC_000579
AGATGGTCACAGAAGCTAAATTATCTGTCTCATCTAAGGAAACCCACTAGCATATGGCAGAGTCAAGACCAAACATTTCTGATTCCAAAGTCCATGTTCTTTCTAATCTAACCCACTGCCTTGGCTTACCATTTatgcatttcaatttttaatggtGGAGAAAGGggttaaaaatagctttatttccaTGTCTCCCGATAAGGGCAAATTTAGGTTCACTTGCGCAAAGTTGGTACATACGTCGGTGCAGTAATAATAACAGAGCTCACGTGAGCTGTGCTCCTACCTTGAGCCACGTGCCTTGGAGGAGCTATTTCATCTTTACAGCTCCACGGTGTAGGTACCATCATTTGGGATCTCCTGTTACATGTGAGGACATTGAGGCCCCCCCATGTTACA…
>LNC_000580
GAAGGATTCACTAGAAAGTAGTACCATTGTTTGACTTCAGGGAAGGAAACTGAGTCATAATgaactgtattaaatattttaaattaaatcaaaaaTCTTGTTAAGAACAGGTATGGAATTCAACAAAAGCCTTTTCATTGTGAGTGAAAAAATCCACAGCCTGAAAATGGCCCTCTATCCCTCACAGGCCGGCTGGGTTAGCTGAGAAGAGGTCTCTGGCCAGGAGGGGGCAGGCTTGAGTTCATTCGAGAGTGGGAGAAGGGTGTCACTGGAAAGTGAGGAATTGcaactttcaattttcactttccactttcctgcattggataaggaaatggcaacccattccagtgttcttgcctggagaatcccagggacaggggagcctgctgggctgccatc…
>LNC_000581
CTGAACTCCGCGACGGTGCGCGACTGGGCCAGACGACGCGAAGGTGCGAGAGGCTGCGCAGCGAACGTTAGCGGCCCGGACGACGCGGGGCGGAACCTCCCGGCTCCCGACACCCGGACGGCTTGTGGCGCCAGAGGGCTCTTGAAGGGACGCGACAAGGCCGCAGCGCGAAGTCTCTCACAGTCGGTTTAAGCATGTTAGAAGATTGCATTATCCTTCTCCTTGAAGTTAGACACAGCTGCATGGGTGTTGAGCCAATAAAACGGAGCAGAAGTGAAATAAGACACTTCTAAGTGGAAGACTGCAAGGCTAGTACTTGTCTCTCCAGCCCTTCCTGCCCCTACTTGGATGAGTGTAATCACAGGAGTTCATATCCACGTGGAGGTGGTGTAAGCCtgg…
>LNC_000582
AGGGCCCTGAGGATTCTTGTCTACATTGCTGAGCAAGCAGGGAGAACAGAAGCTTTTCCTGTGTCTAATTTTGGGATTGCCACGAGGTCTTTTTCATCTTATTCGAGAGAAACcgagggagaaggaaaaaaaaaaaagatacttgaaGGAAACTGAAGGAAAGTTAAAACAACACTTGaaagaaactggaggaaaaatacttttttcaagtgagcttttttttttttggcaagaagaaaacataaaagacacTAAGGGCAGTTACGTGTTTAAATGGAAAACCTCCACCCGCCATGAAAAGGGTGGTACCCGCTCCCACATTCTTCGGATCCCAGGGTCCCGAGGCCTCGCAGGGCACGCGGGGTTCCCTCTGAGCCCCCCATGTGTCTGGAACCAGTG…
>LNC_000583
GCTGTGCGACCCTGGGCAACTCACTCagcatctctgggcctcagttgctGCATCCACAAGATGAAATATCTAATTATGTCATCTCTGGCGTTCTTTCCAGCATGCAGATTCTACTATGGATAAGTCTGTGTGCTTCATAAATTGTTTCCGTCTCTCCAGACCCGTGAGACTGCGGAAAACTCTGCCTGGCCTGTGTCAGCACGTGCCTtctgctcagtctcttcatccaGCTACTTTCAAACTGGCAAATTCATGGGGAAGCACATTGACTTCAGGCTCTCATACTCTGGGATTTCCAGCACTCAACTCCTGGCTTCCTGGATAGCTCTTTGAAGCCTTCtaacagattttaattttcttttcaaccaCTTTATCTAGGTCTTCTAGTTGTTAATTGAG…
>LNC_000584
GGGGAGCTGGCGGTTGAGGGAGCACATTGGTTTGCTGTAGAGCAGAGCAATACAGCCACAGAACAATACAGTGCACGAAGGTCGCACCAGGAGGCTCGACCCATCTGCTGTGCGACCCTGGGCAACTCACTCagcatctctgggcctcagttgctGCATCCACAAGATGAAATATCTAATTATGTCATCTCTGGCGTTCTTTCCAGCATGCAGATTCTACTATGGATAAGTCTGTGTGCTTCATAAATTGTTTCCGTCTCTCCAGACCCGTGAGACTGCGGAAAACTCTGCCTGGCCTGTGTCAGCACGTGCCTtctgctcagtctcttcatccaGCTACTTTCAAACTGGCAAATTCATGGGGAAGCACATTGACTTCAGGCTCTCATACTCTGGGAT…
>LNC_000585
cagcatcatcctttaggatttgaaatagctcagctggaattccatcacccccactaagtttgtttgtaatgatgcttcctaaggcccacttgacttcacattccagaatgtctggctctaggtgactgatcacacaacTGttgttatctggatcatgaagatcctttttgtatagttttcctgtgtcttcttgccacctcttcttaataccttccgcttctgttaggtccataccatttctgtcctttattgtgcccatctttgcatgaaatgttcccgtggtctctctaattctcttgaagagatctccagtctttcccattctattgttttcctctatttctttacattgatcactgaggaaggctttctcatctctccttgctgctctttggaact…
>LNC_000586
GGCGCTTCCTTCCTGGGTAGGGACTAGCCGGGCGGCGCTGCGGCTCACTGGGGGCGCGCGTCCCGCTCTTCACCGGGCCTTCCGGTCCGTGAGCGCGTTCGAACCGATACCGCTCTGCGGAGCTCAAGTTCGACCTCGGTGTCGGAGACGAACAGACAGGTTTAGAACTCAAGCTTCGACCTGCGCCGGCTGAGCAGCTTTCTGACAGCCACTCCTCCCGCCGTCTTCGGGGAGGCCGTGCTCAGGGGGCCTGTCCTCTGCGTCCCCTCGCCTCCACCTCTCTCTTTACTTAGATTAAGTTGGCTGTGGGTGACGCTTAGTGTAGTTCCTAGTCCCGATGAAGATGCGGGCGCAAAGAGGCCCCGCAACTCACCCAAGAGCGCGCAGCAAGCAATCAGC…
>LNC_000587
GGCAGGATTAACCCCTTTTCCCTTGTGCTGCAAACTACTTTGTACAAGTTCTTCTCCGATGTTAATTGTATTGTTTGACACTTTATGATTAGTTGGAGGTTTCTCTGTAGGGCCTTCTAATGCTGGGCACTCTGCCAGGACTGACTGATTAAGTACCCCATTCATCCACTCTGGCACTGTGGTGGGCACATGCTCAGAGCCAGACTCAAGGGAAGAATGATTTCTGAACACCACAAAGCATGgccactcaaagtgtggtccttggcccagcagcatcagcatcacggAGAAGTTTGTTAGAAAATACATAATCTCACACCCGAGCCTgtcctactgaatcagaatctgcattttgagCCTAAAATTTAGACATTTGGTGTCTAAAAGAGAAGCATTGCT…
>LNC_000588
GTTTTCTtgccctctgcctcctgccccaccctgctcccctcccaccacctaCTCTCAGAGGCCTCCTCTGAAGACCCCCCCGAGAAGGGGGCCAACCCCTTTAGTCTTCCAGTCTGCCTGGGGGAGTGCCCTTCTCCTAGCCTCTTCCCTGAGGActggtggggctggaggagggatagtCACCCCCATCTTCTCTGACAGAGGTTTCTGGGGTCCCTAGCCTCTTCAAGACAAGAAGAGGCGTTAGCTGGAGTTGCGGACAGCGTCACTGGCATAGGAGGAGGGGTGAATAGGGACGGGGTCGGGGAGGGGCTGGGACTCCACTGGGGCCCTTTTTTCCAGCTGTCAGCAGGTTGGGCCCAGTCTCTTCCCCAGAGCCAGACCCCCGCCCCCTAGTCA…
>LNC_000589
CACAGTCGCTGTCACTGCTGGAGGTACGAGCGCAGCAGTAGCCTCCTCCCATCTCCGGTTTGGGCAAGAGTCTCTCCTGGCCAGCAGCGCCTGGATAAAATATCCCCCTTCCCAGCCCTCTGGCCGAGTAATGGGAAGAGAGGGCAGCAAGTAGGCAGGTTAtgccaaagagaaataaaatcaagacGCCCTGAGTTAGGAGGTAATTATATTTGATACCATAAGGAAGGAGCTTCACTGTAATGGGCCTGGAGTAATTGGTGAGTTAttgctctatttatttttttaaatgtgtatttttagaCAGTATTCATGTGAATTCCATAGTGAGAAGCTTTATTTTTGTTAAGCAGTAAATATGGTTGGACCAAAATAGCATCTATTTTTGCATCATTTGGC…
>LNC_000590
GGCAAGGGGCCCGCTGGATCTTTGGATGTTCCAGGTTGCACGTAGGGGCTTCCTCCTTGTAGCTTTGTACCTGGCTTCGCCTTGAGATGTCCAGTTTCCCTGGGGCAGGTCCAAGTTTGTGGCCGAGACTCGAGCAGGGGCCAGTTTCCTTGGTGGAACAAACCCTGAAGACACTCATTTCAGGCAAAGAGCTGAAAGCAAAAAAGGAGGGCGcctcacccctcccacctcccctgccaCTGCCCAGTAGACACGAGTTCTGGTCTGGTATGAAGAAACGGGAGCTCCGTGTGCTCTCTTAGCTGTTGTTATCAGCATTCCTTTACCCAACTCAAATTCCTGGTTCCAGCCCGACTTACTCAGAGGGAGGGGCTCCCTGGGAAAGAGGGTTCCCTGGGG…
>LNC_000591
GGAGGAAGTTCACATCAAGGAAGGGCCCCCTCACTCTTCCTGCTCTGCTGGCTGGATTTTTAAAGAGACAAGACGATGTTTTTGCTGGAGGAGGAGGACTCCACTCACAAAAGACAAGTTCAAAGGTAAAAGTGCTAAAGATTTCACGATGGTGACAGCAGCGCATGAAAGAAGGTGGGGGCCCCAGGAAGCTGCGCAACTGACGCCCCAAGAGGCCGCCCTGCTGGTCTGGGTGTGAACCCAGGGCCACTAAGGGCTCGGGGAACCGTGAGACAAGACGCCTGAGCCTGAGGACAGGAGAGCCCAGGGCTAGCAGGGACTGGCtcttgatgactttttaaaaacatgttttaggCGAAGCAGCaggtgggaacttagttccctgactggggatcaaac…
>LNC_000592
TTCCCACCTACAGTAAGTGTGCTTTCCTTCTGTGTCATTTGGTTTTTATAATCAGTATCTGTGTACTGTTTATATACTGTCTTGTTGTTGTTAAggttaaaatacacacacacacacagaggcacttGTCCCAAATCACATGAGTCTGAGCCcattctgactccaaagccagaAGCTAAGAGCCTCTAGGCGCTCGCTGGGGCTCTGCCATGAAGAACAGCAGCTGCCTTCCCGTTGGCTCCAAGAGCAGCGCCAGGCCAAAGGGGCAGGGTGCTCCCCGCACATTCTCGGCTCCACAGGACACGTGGGAACACAAGCCATTGTGGAGGAATGCCTCTGACTCTCCCGGTTTCCTGTATCATTTGACTACGAAGCTGAAATAACCGTGAACAGCTGTTT…
>LNC_000593
aagagtcagacacaacttagcaactaaacacccaCACTGAGAAGGTTAATCTGCTTTACTGAGTCTGCTGATTCTAATGCTAAGCTGACCCTTCCCAGACACCCCTGGAGACAACATTTAGCCAAATATCTGGATACCCATGATCCAGTCTGGTTGGTGCCTAAAACCGACTCTCACGCTCGCGTGGTGACTGCAGTCTGTTGCAATACTTTTGGAGCGCCTGGCTTGCACTCAGTGGGTGCTGGTGCTGTAGCAGGGAGAACAATTCTGCCTCTGCCTCCATTCCTTTAGCCCTCGTGTTTGTTTTTGCTACAAGTTAATCACCAAAGGGATGATGCCTGTAAGCTTAAGTCATACATAATGGACCACctctgggaaccctgcctcccaggtaATGAG…
>LNC_000594
GGATGATGCCTGTAAGCTTAAGTCATACATAATGGACCACctctgggaaccctgcctcccaggtaATGAGTGTTCAGTtaaatacctttgtttagctcCCAGGAAACACCCTAACCAGGCCCACctgtgggtgggaggaggggcttAACCATCCCTTCCAGGGGCCGAGGGGAAACAGGAAGTGGGACTGATGGAAAACAGGACGTGCTCGACTTTGCTCCCACCCACTTAGAAAGAAGCCCGACTCTAACAGGCAAGGTGGTTCTTTGGGGCATGAGTCCGTCCTCTCGGCCAGCTGGCTTTCCAAGTAAGCTCGTCCTCCCTTGCCCACCACCTGGTCTCGCTTCACCAGTCTGTGGTGTGGCGGGCAGTAGGAGCTTGGACTCAGCAACCCTGGGG…
>LNC_000595
AGCAGTTTGCCTTGACTCGCtgtttggggCAGCAAGCCCTCCAGGGACGTGGCTTCTGTCGTCACCCTCAGTGGCTTCTGACGAGGGTCACAGGCGGGAGGAGGGCACAGCTTCAGTTGTTTTGGGACCTGGGAAACGGAGCAGAAGGCAGGTGAGTGTGAGGCACGTGACTCGCCATACACACACCCCTGCTGTGCACACACACGCCCACATTGTGCAGAACGTGGGTGACTGTGAGGCACGTGACCCGCTGTGCACACCCACACCCCCATGCATACATGCACCCCcgtcatgcacacacacacctaccttGCACCCATATGTCCCCATCACGCACACCCCTGCCCCCATCATGCACACCCACACCCGCCGTGCACACGCATGCCCCCATTTTGCACA…
>LNC_000596
CAGCTGCTTTTCCAGGGGGTGCTGTTAGGACCCCCACTTTACAGACGGGGCAACTGAGGCAGCGACCGTGCACTAGGAGGTGTCCAGCGGGATTCACCCTGCGCTCAGACTCTCTGGGGCTGAAAGCAGAAACCGTCTAGAGCCTTAGGCAATGCCGACTGCTGACCTGATAACTTCCTGGTTAATGGTACCTCTCTTACTGTGTTTACCTTAATTACAGTCAATGCGGGTTTGAAAACTGGTGGCAGAGGTGGGCGGGCTGGAGCTGTGAGGTTGAGGAAGAGAACTCTCGAATTCAGTCAAAAGACTGCATGCTGTCAGTATCTGGGGAGAAGTCAGTGAAGCTGTTCTTGTAACTGTTTGTATGGCTGATGGCAAGCTGAGTGCCAGCAGTGTGAA…
>LNC_000597
cgggagatggtgaaggacagggaggcctggcgtgctgcagtccatggggctgcagagagtcagacaggactgagcagctgaactatAGCAGCAACAGAGCGGCGCCCAAGCCCAGCTCTGTGCAGCCCTGAGCGCTCTGAGCCCCAGCAGGCCTTCAGCCATCATCTCCTCAGAAGCATGGACTTCCAGCTGAGGAGGTATTACTTCATTAGATGCTGATACTGACCAAGGGCCACCATCGCTGTTGAGAGAGCCCTTCACTAACCCAAGTAGCTTCTGTCTTCTCTCAAAGGTGCACTTACCTTGAACCTGAAATAGCGGATCCTCAGTGTTTTCTGTGTAAAGTGTCGAGTCTTTGCTCTCTGTTCCTCCCTGAGCTGCCGTCTCCAGAAGGCAGCT…
>LNC_000598
CTGGGTCTCATCCCCGGAGCGCGACTCGGGATCTGCTGGTCCCGACGCTTACTTCTTTAACGTGCTCGTAGGTGCTGCTGGCCCGGGGACCACGTTCAGAGCCGCTGGCTGGGAACCCGTGATGCAGAGGCTCTGGTTGGCCGTCGTCTGTGTTTAGGGGCATCTTATGAGCAGCCAGCCCCAGGTTTTCTGTTTCGTTCCTAGTTCAGTCTCTGACTGACAGGGTGACCAGCCCTCCTGGTTTCTGCAGAACTGAGgggttctggggcttcccagttggggctagtggtaaagaacccgcccgccagtgcaggagacgtcagAGAAGCAAcggtgatccctgggtcaggaggatcccctggagaggccACGGCAACCCCCTGCAGTGCTCCTGCCTag…
>LNC_000599
GGGAGTTTTCCTGTGCAGGCCACTGGGCTTAGATTCATCATAGCTCGCCTCGCCTTTGTGGAAAGTACCGTGGTCAGAATCTGACTAATTCATCAGTGGATTTATGGCCTGTTCGGAGCCTGCATGTGAAATGGAAAGAGCCACGCTCTTCAGTGGCAGCAGCAGGATTTATTTGCTGTGAGATGGTTACCATAGAGGGACCTTTACGGATGAGATGAGGTTTTGGAAACGGGGGGATTTCGGACATGTGGCCGTATTGCTTTTGGAGACATGGCAGAATACCCCGCTCAATTATCTGTTGTGCTTGGATGAGCAGTAAATTCCAGCGAAGAAAGGCAGGAAACAGCGGCAGCTTCTCTTTCCTGAAGCATGGTGTTTCGGCCCTCACCCCTCACTCCT…
>LNC_000600
ATGAATTTAgatttttacatatttcaaaatatttctctgtTAATTTTGGAATTACctcataaacattattttttattaactacTATATTTTGTATAATAATTTATCCAGATTTGATATTTAGTGATCATACTCTACCCTTAACAGTGGTACTAAGTTGTTCTTTATTGAATACACTTATTTGATCAGTTAAAATAGGTTTGAGGCTTGGAATAAAGTGTCACTATGTGGGAAATGATAGTATAAAAAGTAGTTCAGTGCAACCCATAGTATTCAATTTTATCACTAAGCTGAATGCTGCAGtagaaaaagtatttattttttgtagatgaCGCCACCCCAGGAGGCCTATCTTGCACCatagaaaaaaagtttgaaaataaccTAGGGTCAAGCTTGAA…
>LNC_000601
AGTCATCATCTTCACAGCCCTGGGGGTTGGATTCTGCCATGTGAGGAAGGAACTGTCTCAGAACCTGGCTGACCTGATTCTCCTGATGACTCAGCTCAGAAGGACTCCTCATCGGGAAAGTGAATCGTACGTTACACGTGAAACAGGGAGAGAGGCTCCCTGGTGCTGTGTTTAGGGCCAGGTCTTACCACCCTTCTGCCTGTGACTTCTGGATATGTCAGATCTATCACCCTCATGTTCAGAGGAGCCGTGAAGAAACTGAATGGATCTCAGTCCTCTGTCTTTGCTCTCTCCTCTAGAGCATTTATCACGCATTGGTGATTCTCTTCCTAGCAGTTAAATATcgactttaagaaaaagaatatcacCCCAGGGCCCAAAGAAGAAACATTACCCTGG…
>LNC_000602
AGAAAGAGGACTTGAAAATTTCCACTGGCAGGTGGAAAAACAGGAAGGAACTGTCTCAGAACCTGGCTGACCTGATTCTCCTGATGACTCAGCTCAGAAGGACTCCTCATCGGGAAAGTGAATCGTACGTTACACGTGAAACAGGGAGAGAGGCTCCCTGGTGCTGTGTTTAGGGCCAGGTCTTACCACCCTTCTGCCTGTGACTTCTGGATATGTCAGATCTATCACCCTCATGTTCAGAGGAGCCGTGAAGAAACTGAATGGATCTCAGTCCTCTGTCTTTGCTCTCTCCTCTAGAGCATTTATCACGCATTGGTGATTCTCTTCCTAGCAGTTAAATATcgactttaagaaaaagaatatcacCCCAGGGCCCAAAGAAGAAACATTACCCTGGGC…
>LNC_000603
ACCTGGCATCAGGCTGGCGGGCACTCCCAGCCAGCCACAGAAAAAACGCTGAGGCATCAGAGGGGAAAATGCCCTGTCTTCTGTCCATCACAGTGTCTGGGATCCAGGCTGACTTGTTTCCACACTCAGCCAGGAGGCTCAGCCCCACGCAGGGAGAGGAGCAATGTGGGAACAGACTCGTGACTGCTGGAGAGGCCCTTACAGGTCCCACACGCCAGCTTTCTTTCCTCATACCGGAGGAGCTCACAAGGGATTCTGCACGTTTGCTAGTTCTGGCTGCTGGAAAGCAAGACACAGCAATCAACTCTACAGCAATGAGCACCCCAGAACCCAAACTGTGGTTTTGAAATAACATTTCCTATGAAAAGAAGTCAGGGgaaattttatctaaaaaaaaaa…
>LNC_000604
GAGGTACACCCCAGCAACAAGGAGAGGCCCTGATCCTCAAGCTCACAGCCTGTGGAGCCGAGCCCACCAGCCCCGGCCCCCTCCTGGACTTGCAGAAACCTCTGGTGAGGGTGTCCTTATGCCTCCTTGTCCAGCACCGGGTCTCATGGCTTCGTGGTCCACAGAGGAGTCCAGGAAGTTATCAGGTAACAAAGGAAAAGGGAGGTGGGGATGGAATGGCTGTCGGGTGGTCACCCCATAGGGTCTGCAATACATATGTACTACTGGGCTAATGTATTAGGTATTTGATAAGATCTATGTTAAAAATAGGGATTTTAAAAGCAtgagataggggcttccctggtttcccagtggttaggactctgcctttCACTGCAGGgtaaatgggttcaatccctg…
>LNC_000605
CACGaaatgatgaaatcaaagaacTGTCTCTTACATCAGTGAGTGGGTACCTTCAGGTTTCTTGGCTCCTGGTAGTCCTGGTAGAACCCCGTGAGAGGTTTTGTAAGTCCtctcacagatggggaaacaggcccAGTGGTCATGTCACTCACTCTAGGACACAGGAAAGTGCCCAAGGCCAGGACTCCTTGACTGTTGGCCTAGACAGTGACTCCTCCCATTCAGGTCCTTGCCACTACCCAACCCCAGGCCTCCCCTGAACAGCTGATTGGCTTTTCAATCATAAACTCACTCAAAGAGAAACTGAACAATACTGGTTGAGGGCTGTGTTTTTTCAGATTAGGGGACTGTGATTCATATTAAGAAACGCATTTTTACACCACGATGCAGTAACCAGAC…
>LNC_000606
TTGAAAGCTCAGCCTGCGTCCCCAGGAACACAGATCCCTGATTGTCTCTGGGGAGCAAAGCAGCATGATTTTAGCTTCTCTAGTTCATTTCCtagaattttagaacattttaaggATCCGACTCCTACAGAAAATCAAATGCCAGCCCACCTATTTCACAAGTGAGGTCACTCAGAAGCAGCGCTAGGTCCTGACCCTGTATCCAGTGCTCTCTGTTCTGAACCAGGGTATGGCAGTCAGGATGCGACACACAGAGCTCTGAGGCTGGAGAGGGGAGCCCAGTGCAGGAGCAGGAAGCAGGGTAGGGAGTCAGCTACCTACACCTGTTCCAGTTGCTGCGCTATAAACCCTCATATTCCAGATAATACACTCGTCCAAGCTGCCTGCTTGGAAGCAGGT…
>LNC_000607
GCTAAGGTCAGCTAGCAACTGGCCCGGGACAGAGCGTGAGgccagaggagagaagagatggCATCTGGGCCACCTTGAGGCTTGGGCAGGTGAGCAAGGTGGCTTCATTCAGCTACTTCAGGATGCCAGACCCTGTGGACAGCGGTGTGCTGGCAAAGAGTAGCAACCAGATCTTTGCTGAGAGattcaaacacCACAGACGCAGCTAAAGAAGACAGCAGAACAATCACTTGTAAAGTGCATTGTGTACCCTTCAGTCGGGCAGATGTAAAATATCTTCACCCAAGCAGGACCGGAACATTCCACCGCCAGTGATTTGGAAAGTTGCCGCTTCCACCCACTGTTATGTGACCACAAGCAAGTTCTACTCAACCACTGacgcttcagtttcctcatctg…
>LNC_000608
ctcaataaatactagctaTTATTGGActtcctggtccagtggttaaaactctgtgcttccaacgcagagggcatgagttctatccctggttggggatctaagatccacATTACGCATGatgtgaccaaaaaataaataaacaaataaaactggcTGTTATTCTGTGTGGGTGGGTAACTGTATTGAGGGGTAGGTGGCTGAATGGGCTGTCCTCTTGCCATCTTCAAAACCAGATGTCTTCCCTGACACACCTCCTTCGGGTCCCACTTCCGCAACATCAGACTTCCAGGAAGTGTCAGAAATGCCCCATGTCGGACTGCCCTGAGCTTTTCCCTGGGTCagtgaggaggaaaggagggggcCCAGCGTGAGGGAGGCAGAACAGCTGGTGACTTCCTG…
>LNC_000609
aaataatagaagtttatttctcacagttttggaggctaggaagtgcaagatcaaggtgctggcaaggTAGGTTTCATTCTGAGACCTCTTCTCTTGGCTTCTAGGCGGCCGCCATCTTGCGTGCTCACATGACCTCTTTCTTCTTTGTGGAGAGAGGAAGctctgtgtctcttcctcttcttcctctgcctttttttttaaagaaatttttttgtttgatgtgggccattttaaaaagtctttactgaatatgttacaatattgcttgttttaagttttgctttttttggccactaagcatgtggaatcttttggtccctgaccagggaccaaacctgcaccccctgcattgaaaggggAAGTCTTTACTACAGAACTAtaagggaagtccctcttctt…
>LNC_000610
gaaaaaaatcaatgtcagAGTCCCTGTACAGTCCAGGTGTATCCAAATCTCTGGGAATAGGGCCTGGgaattttttgttaaattttcttcCAGGTTGAGAATTTTTTAATGCGGCCAACGTTGAGAATCTCAGGATTAGGATCATCCTAATTGCACATTTTTGTCCTAAAACGTTATGATTCTATGTATTATATCCTACAATGTTGTTTCTTTCAGATACTGTGCACAAAATATTATAAGCTTCTTACACATGAAGAAATCTtactttttattaagaaaaaaaaccaacTCCCCATAATTCTCATCAGGCCAATGATATAATGTCAATGGCCTTTGTCCAGTAAGTCAGAATCATAAACGTAGTAAAACATCAAATAATTGTTGACCCAGGAGTTGAAA…
>LNC_000611
AGGGAAGcggggcaggagaagggcagcAATGAGAATGCCCactccacccccgccccaggcTGGAAAGAAATTTGAGTCCCCAGAGAGGAGCGCCCAGGACTGAACAGTTCGTAGCAGGGCGGGAGAAAGGTATTAGCATATCTAAAGAAGGACTGTCCAGCTGAATGAGGGCCTAGTCAgctagggaaggaaggaagggggataATGCTGGCTTGGCCATTCAAGTCCAGGAGCGGCTCTGGCTCAATTCCACCCAGCTGGGGGCAGGTGCTCCTCTATCCTGTAGCTGAGGCATCAAGCCTTTTTAAAGGCCTCAGATGCAGTTTGGTTCAAATTCCTCTCCAACCACACGCTCTTCTAAAGACCAACTACTTTCCACGGAGGTGCCCACAGAGTGGT…
>LNC_000612
CTCAACCGCACTGCTGGGATCCTGGTGTCCAACTGCCTAGATCTGGGAAGAGTCGGGTCTCCCAGGACTCCTGCAGGGTGGCAGGAGTTCTTGGAGGCAGCATGAGGACGCTGGTCAGAGTGTGGCCCGCTCCAGGTGCCAGAAGCAAGTCGTTCCCCTTCGGCTGTGGCCCAGGAGCCTCAAGGCCATGGGCCTGCCTAGGGAGTGCCAGAGGGACGCCCTTCTCTGCTGTCTCTGCCACGTTTGCGTGCTCTCCAGCTGTGGCAAATGGaaatttgtgttcattttccGTTTCTTGGAGAGTCTGAAAAGCGATTGTTGTGTATCGATCCCACAACTTGGACCTGCAGAAAAATGATGTGTGAAAAGAGTGGTCCTGGGCATCCCTGTCTCCTTTCT…
>LNC_000613
GGAATGATCATTCATTGATGTGGATGGAGGAGTCTCTGAAAAAAGTCTTGGTGGATGTCAGGGTGTCATGCTCAGGAACAATCTGGAATAGATTTCCTgcattctactctctgtctccCATCTGCTTCCTGGGAACTCCGCCCATGACAGTTGGTGCTGAGAGTGGTTTGAGAAGCAAAATCTAAGgatattgaatatacttcacTGATACGGCTGGTCTGAGGACCTTACTTGGGGAATCACTGGCCTGGAGCCTCATTCCCCCAACATGCATTGGCTACACACTATCTTGGGAAGACTGTGGGGTCTGGAACCAGAGAGCTGTGAGCACAAAGTTTGTTcctaaaccaatacaatattgtaaagtaattagcctccaattaaaatcaataaatttat…
>LNC_000614
GGGAGCAGGGCCGGGAGGAGGAAAATCTCGCGAGAATCCCCAGGCCGCCCTGCCCCGCCCCCGTGCGTTCAGACTCACCGCCGGGCTGGGGCTGCTGCCAGGTGCGGTGACGTCACGGCCGGGGCTCTCACGCCGCCCGCGTCCAGGTGCGCAGAGCGGATGAGGGAGACAGGCGGCGGAGCTGCGGTCACTTCTCTGCCTTGAGtaCGGCAGGCTTCGGGGGACCTGAGAGAGACCGCGAAAGAGAACGTGCAAGAGTACAGAGAGAGACGTGCAAgagtacagagagagagagaacccacTTTCTTTCGACCTTTAGAGACCCAGCTGCAAACAGGACCTGCAGTTTGCCTTGCAAAGTTCTGTATGAATTAGAAGCATTtcttcatccaaaaaaaa…
>LNC_000615
caatatccatttttaaatttgacCTTTCTTGGGAACATGTTTGGTACGTGTGATTCACTTCATTAAGTCAATTGCATAAAAGATTTATAAAAGGATCTCCACCAGTGCAGTATTTCATCATGATGTATGGAAAGCATGTTTTCCAAATGTTGGAGTATGATGAAAGCTGAGGCCAAGCATTAAGCTGGAGTTACACTATAGAGGGCACTCATCTGGAAAGAATTCACCttcacatcttttcatgtaatgTCTTGTGTAATACCACCAAAATCAAAATACAGATGTAAAGGGGACAATTGTCAGCTTTCAAAGCTAGAACCAATTACTGGACACACAAAACATTggattttttcataatttttttctgggtGAAAAATAACTGTGTTGTCTTCTTGCTAT…
>LNC_000616
CAGATGTAATGTTCAAATGAAAAGCTTCCTGCAGCCACAATGCATCCTTCAAAACTGGGGAAAAATGAGAAGCATGTTATGGTTgctattgaaaagtgaaagtgttagttgctccactgtgtctgactctctgcgaacccatggactgtagcccaccaggctcctctgtccctgggatttgaATCAAATTTGCAGTGCATTCACTGCAACTGGGCAAAAACACTCAGCACTGTTGTTTATTAAAGGTGGTGTGATTCTCTTTCCAGTTGCTGGTTCTTAGCGGACTTTGTTCGCTGTCAATCTCTAGAAACCTCAACTCCGGTCCAGTAACAGCACTGAATCTTGGGTGCATgctactgtctttttaaaattataattcctTTCATCTCTCGTGCTTGC…
>LNC_000617
CCGGCTTTATGTTGGTCATATTAAGTGGGACCCTTCATAGGAAATCCAAGGTTGCATCTGACAAGTGTCCAGTGAGGGGTGCAGGCTAAATGTCTCAGCATTTCCCCCAAGGAAGAGGCCCTGGGGGCTGGGAAAGTCAAGGCAGCTTCACAGAATACTTGGCGACAGGTCGGACCCTGAAGGGTGTTTCTAAAGACAGAAGTGGTGCCCGCAGTGAAGAGGAAAAGGGCGGACATGGCCAGTTCAGGCGGGACAACGAGGGAAAGCCAGGCGGGGACTGGGACGTGTGAGGCAGAGGAAAACCACTGAGACGGTGTCAGAAGCAGAGGTGCTCTCCTCGGGAAACGAGCTTCGCAAGGCGAGTGGGGAGCCCTGTCGGTGCTTTTACATCATCCGTGT…
>LNC_000618
GAGGAccgagagaggaaaaaagaaccgATTTCAAATCCTCTTCTCTGAGGAGTCAGGCAAATGTGGGGCGAAAGATCAGCTCCGCGCTGAGGGGAAGGACTTGTCCCCACAACAAAACCTCCCCTTTCTAGAACCCCTAAGAGCCTCTCTCCTGGGGGCGGCCCCAAAGGCCTTGCACCCTCCTGACCGTCCCAAGGGCGGTGTGGTGGTGTCACCCGGGCGTATCCATCGTCCCTGGACTGCGGGACTTGGAGCCCGCGCCGATTCTCTCTAGCTGATTGGAAACTTTCTTGGACCTGCCTTAGAACCTGGCTCAAcaagtttgggttttgtttgtgggtttgttgggtttttttcttttcagcgaATTTTAAGCAACTTAAATTAGGACTTTTTTTA…
>LNC_000619
GTTTGTATCTCACCAAATATCAAGCGGACCAAAATTACTTGTTAGAACCTCAGCTTCCCTTGAAGTCTGGGAGAGAGCTTGTAAGTTTCCTCCTGGGCATGGGAGAGTGGGAGCGCATTTTCCCAGGGAGGAGTGGGGGCCCGGGTGAGCGCGGCTTTGCCCAGGGCTCATCCTGGGGCAGGCAGACGGCCAGCCATCAAGGCAGGCACAGGGGATGTGCAGAGTGCCGCAGAAGCACGCAGCGAAGAGACAGGCACAGATCTGGAAGCTGCATGTGGAACTCGTCCTTGTAATTCTAAACCCTGTTTATTTGATTCTTAAAATCCTCTGCTGAAAACGTGGTCTTGGATAAAACCACTGGAGTGAGGCGCTGAAGTGGACTGGAGGAAACGTTTGGAG…
>LNC_000620
catggacagaggagcctggagggccccaaagagtcggacacgactgagcacacagcagaggCCGACATGcactcatttactcattcagcAGGTATTTATTGGCTGCCTACTCTGTACAAAACAGCGTGTATGGAACTCCACCCTGCCCACAGGGACACGGAGAGCTGGGGAGGCAAGATGAGACACGCACACCAAGTTTAAAAACACTGCCCAGAACAAGGCTTGGGCCGCGGCTCCCCAGATgaaaggcaggaggcaggagctTCCGTCCTCAGGTCTGGTCTGcgaggctgggggaggaggcagcCTTGCAGGGCGCTGGCCGGCTGCTCGTGAGCTCGGGGCCAGGTGTCTGCCTCCTCTGCTCTAGGATGGGCGGGGGGGGACTGCGTCTCCCTA…
>LNC_000621
GCGGAAGGCGCGTGACGCCCAGGCAGCCGGGCACTGCCCCCCCGGGGAGAGGGAGGCCCTCACTGAAAGCTTCTTGGCACCCAGACAGATCCTGCCAGCAAGCACTGAGCCCGGGCCAAGCGCCCTGCTTTCCCAGCCGCTTTGGCCTTTGGAATTCTCGCCCCGCATCGAATGGGAAGAAGTCCTCAAGATTCCGAGCAGTGACATTCCTCCACGAATAAGACTCTTGAGCGAGGCTGCAAACCCTTGGAATTTGTTTTTAACTGTGGACGCCCCTTCAGCTCTCAGGGAGAGGTGGAAGCATCGCTCCAAGGGCTGGCATGGATAGCGGGTCCCCAGGAGCCTCCGCGTCGTTGCTGCCTTTTCTCTTAATGGGGATCTGGGAAGTGTTTGCGCTTG…
>LNC_000622
AGCCCGCGGGGCTGCGCGGAAGGCGCGTGACGCCCAGGCAGCCGGGCACTGCCCCCCCGGGGAGAGGGAGGCCCTCACTGAAAGCTTCTTGGCACCCAGACAGATCCTGCCAGCAAGCACTGAGCCCGGGCCAAGCGCCCTGCTTTCCCAGCCGCTTTGGCCTTTGGAATTCTCGCCCCGCATCGAATGGGAAGAAGTCCTCAAGATTCCGAGCAGTGACATTCCTCCACGAATAAGACTCTTGAGCGAGGCTGCAAACCCTTGGAATTTGTTTTTAACTGTGGACGCCCCTTCAGCTCTCAGGGAGAGGTGGAAGCATCGCTCCAAGGGCTGGCATGGATAGCGGGTCCCCAGGAGCCTCCGCGTCGTTGCTGCCTTTTCTCTTAATGGGGATCTGGG…
>LNC_000623
AGCCCGCGGGGCTGCGCGGAAGGCGCGTGACGCCCAGGCAGCCGGGCACTGCCCCCCCGGGGAGAGGGAGGCCCTCACTGAAAGCTTCTTGGCACCCAGACAGATCCTGCCAGCAAGCACTGAGCCCGGGCCAAGCGCCCTGCTTTCCCAGCCGCTTTGGCCTTTGGAATTCTCGCCCCGCATCGAATGGGAAGAAGTCCTCAAGATTCCGAGCAGTGACATTCCTCCACGAATAAGACTCTTGAGCGAGGCTGCAAACCCTTGGAATTTGTTTTTAACTGTGGACGCCCCTTCAGCTCTCAGGGAGAGGTGGAAGCATCGCTCCAAGGGCTGGCATGGATAGCGGGTCCCCAGGAGCCTCCGCGTCGTTGCTGCCTTTTCTCTTAATGGGGATCTGGG…
>LNC_000624
GAGCCCGCGGGGCTGCGCGGAAGGCGCGTGACGCCCAGGCAGCCGGGCACTGCCCCCCCGGGGAGAGGGAGGCCCTCACTGAAAGCTTCTTGGCACCCAGACAGATCCTGCCAGCAAGCACTGAGCCCGGGCCAAGCGCCCTGCTTTCCCAGCCGCTTTGGCCTTTGGAATTCTCGCCCCGCATCGAATGGGAAGAAGTCCTCAAGATTCCGAGCAGTGACATTCCTCCACGAATAAGACTCTTGAGCGAGGCTGCAAACCCTTGGAATTTGTTTTTAACTGTGGACGCCCCTTCAGCTCTCAGGGAGAGGTGGAAGCATCGCTCCAAGGGCTGGCATGGATAGCGGGTCCCCAGGAGCCTCCGCGTCGTTGCTGCCTTTTCTCTTAATGGGGATCTGG…
>LNC_000625
CAAATATAAAGAGTTTATGTAACATGACTTCACAAGTTCATAGCTGACTCAAATTCAAAAGACTTCTTTTAGCATTGGAAATCAGTCCTTTACAAGATATActttaaaagaacttaaaaaaaatcaacaatttatGGCCAGCAATTTTGCTCTCTGATAAACTTAACTAACACGGTAGGGTTTATTGATACTGCTTCTCTGCTAAACAGAAATATTCTGGGAACAGACACAgggaacaataaataaatatgtgggtCTGGCAAGGAGCTAAGACAAATGTGAAATTAAAGGACATCCAGACAAACCCCATAATCATCTCTGGGACTGTGGTGCTTGCACACACGCCAATTAAGCACCCCAAGATGCACCAGCTCCATTAACCATCACTGGTCAACTCAG…
>LNC_000626
CGCCTGGATCCGGGGACCCCAGGTCAGCGATGCCCGGCGCCAGGGAAGGGGCGCTGGATGCTTCGTCCCAGCCGTCACTGCCTCACGAAAAATCAAAACCTGCCATTTTTGGAGAGGTGTGGGTGGCGTGTTTGGCTGCGGAGGTGTTTGAAAACCCCCGTCCAGTCCAGGCAGACAACCCTGCAGTAACCCTCCCCCACCTCGGACGCCACCGACCGGAAAGGCTGCTCCTTGGGGAAAACAGATGGCTCGGGCACTTGGACTTGCACACTTCTTAAATCGGAGAATACCCGCCTGGAACTGCTGGTGCAAACCTACCTGGAGTGCTTCGAGGCTTTTTTGAGGGGCTTCAGAATGATTTGCAAACAATGCATTTATggttattttgaaacaaaagtt…
>LNC_000627
CGGACTTAACATCACAGCCCATGAAGAGACGTGTCTCCATGACGAGAAAGCAGCAGTGATGAGCGGGTCTCGGGAGCCACTTGGGAAGGGGCACCGTCCAGTGATCAGACTGAGCGCTGCCTGTGTTTAATCCCAAGTGTACAGGGGGATCCTCAGGCCAGAAAGGCCCCTGAGAAGTGGTCTATCTGCTCCCCACACCCCATCCTGGACGTCAGGAGTGCTGCAGAACCGGCTCAGAATATCTGGAGCCTGCACCATGAACTTGAAGAGCTGTGGCTGGACCAGCAGACAGATCTCTGCAGCAACGCTGGGCTCCAGCTCCCCCAGCCTCTCACCAGCCTGACTGCCTCCTCAGAGCCCACACGCCTTCCGGAAGGAGCCCCGCGGTCGTGGAGGTCA…
>LNC_000628
aagtggggaaaaccactagaccattcaggtatgacctaaatcaaatcccttatgattatacagtggaagtgagaaatagatttaagggactagatctgatagacagagtgcctgatgaactatgcacggaggttcgtgacattgtacaggggacaggaatcaagaccatccccaagaaaaagatccTTTCCTGCACTTGCCCAGAAAGCTCTGCCGTGCCTCGAGGCTGAGACTGCTGCCTTTCAGGGACCCGTTCACATGTGACACTGGAGTCATTCCTGAGTGGAGTTCAGTGtgtgtgacagtgtgtgtgtgtgtgtgtgtgtgtgtgtgtgtgtgtgtgtgtgtgtgtgttagtggctcagttgtgtctgactctgcaaccctatggactgtagc…
>LNC_000629
gctttggccacctgatgcgaagagatgactcatttgaaaagaccctgatgctgggaaagattgaaggcaggaggagaaggggacgacagaggatgagatggttggatggcatcactgactcaatggacatgagtttgagtaaactcaggagttggtgatggtcagggaggccaggcatgctgcagtccatagggtcgcaaagagtcagacacgactgaatgactgaactgaactggagttgATTTAAAGTATGGGCATGTGGAGTGTGTGTAGGTTACATTCAAATATTGCAGCATTTTATGTAAGGGACTTGACCTTCTTAGGATTCTGCTGGAATAAAGGTAGGACTGTCCTCACCACTTTTCAAAGCCTTTTTACTCTGTGGATATTGTCCTCTGA…
>LNC_000630
CGCATCGTGTCTTGCAGGACTCACAGAGACTGTCCCAAGGAGCGTCTCGgtgtgggcttcctggAGCATCGAAAATTGTGGTATCCATTCTGCTAAGGAGCCTGAGTGCCATTGTTCCTCAAGGATAAACCCAGGTGTGAGGGTGACGAGACAGACAGGTCAGGGTGGACTGCTCACCACAAGGACAGCACCGAGCTTGGCCGACGCCTGCTGCCTGGCATGAGGCCCCCGATGCCAGGAGCGCTTCACCGCAGACCCCAAGGCAGGTAGACTCTGCCTGTGTTTATCCAGGGTAATCAGACTCTGAAAACACGTGCCCCCTTGCTGCCCGAGTGTGTTCTGGACATCGATTCACACCCCTCTGTTGATCCAGCAGAGGAGCCAGTCTGAGCTACTGTC…
>LNC_000631
ctggtggctcagtggtaaagaatttgcctgcaatgcagaagacacgggagactcaagttcgatccctgggtcaggaagatcccctggagaaggaagtggcaaccacttcagtattcttgcctggaaaattccatggacagaggagcccggggggctacagcccatggggtcacaaaagagtcagacacaactgagcaccgcATACAGTCACGTACTGAAAAGAGCTATTCCCACTTGTGACTTTTCTGTTCACCTTATTGATGGTTTCTTTCACTAAGCAAAAGTTGTTGATACGACTGTTGTCAAACATCAGTCTTTCCCTCTATGGTCCGCACCTGCTACGTAAGAACCTCTTCCCTCTAACAGAGTGACAGGACTACTCCCCTACACTGTCTTCTA…
>LNC_000632
CGCGATTTTCTGTTGACTCACCAGTGACATGTCACTCCTGGGTAAGGGCCATGCCTGGTGTGTCTTCTGAGCCCCGGGTTAGGCCTTTAGCtcgagggagagggagaagaagcAGATGCTAAGATGGAGGGGGCTTTGTAGAGGGGGCTGCCCACAGTCAGCTTGGAGCCTCGCACAGCCACGGCCCCTGGATGCTGCTATCCACCCTGATGGCCCAGCGGTCACCCCAGAGCCACAGCACTCGCGCCTTTGGTTCCTGCTCTGGATATCGCCTAAATTCTAAGACAAAACTGGGTCCAGGCTGGGCGAAGGACTGAGAACAGAGCTGCCCAGACCCACCAGCCAACATGTTCGGGCCCCCAGCCTGGATCCCAG
>LNC_000633
CGCGATTTTCTGTTGACTCACCAGTGACATGTCACTCCTGGGTAAGGGCCATGCCTGGTGTGTCTTCTGAGCCCCGGGTTAGGCCTTTAGCtcgagggagagggagaagaagcAGATGCTAAGATGGAGGGGGCTTTGTAGAGGGGGCTGCCCACAGTCAGCTTGGAGCCTCGCACAGCCACGGCCCCTGGATGCTGCTATCCACCCTGATGGCCCAGCGGTCACCCCAGAGCCACAGCACTCGCGCCTTTGGTTCCTGCTCTGGggaaaaaaataatgtagGAGTCAGACATGGATTGGAATAGAAAATGGCTACTAACTCCAgaattgttgcctagagaatcccgtggacagaggagcctggcggtctacagtcggTGGGtgacaaagaattggaca…
>LNC_000634
ctcgcctggaaaatcccatggacagaggagcctggcaggctacagaccatgggattgcaagagtcggacatgacttagtgactaaaccaccaccaaggatTAATCAGAAATCACTGGGCGGGGCATGGAAACTGAAAGGAACTGACTTCACTGCCCAGAGTGTAAACATGAAGAACggagctgaactgaatattagtACTAACTGACACAGAATCAAACAGCGAAAAATGTAAAGACAAGACACGGGGAAAAGGCAGATGATGACCCACAGATCAAGCCAAAATGCACAGGCAACATGTATACTACTGAGGCGGCCAAGCAGAGTGGATAAAGAATTCACTAGAAACTGGCCAACCAACCACACTCCAAGAACGCAGACAGTACTATGCTATTACCACC…
>LNC_000635
AAAACACTGGCTTAATCCAATTCTCTAATTTTACAAATAAGCAAAGTATGttgaaaaatttaaatgacttgtccaagaaCTGAATCCAAATATGAATAGAATTCTGAGACCTGTTGTGAGAGCTGCAAATCTTGGAACGTACAAGTTTAATAATATCTCTTCATGATTTTTCTTGTAGAAACATAGATCCTCCCATAACCTACAGCTACTAGAAGAGACAGTTTTGATAACAATGTTAAGAACTGACTGAATAAGGATAATTCAGTCAATGAGTATACATTCCGCATATatggaatatatttatatttagtaaGAGTCTAATGTACCAGGCACAATTTAAACTAAGCCTTGAGATACAAAGATTAATGAGATAATGGTGGAGTCTTGGATCAAAGTGTA…
>LNC_000636
TAGCAAGTGATGGATACTAAGAAGTGTCTGAGAAGTAGGAGAGAATATAGAATACTGCTGTATCTCAGGAGTAGGGCAAACTGCTTTTAAACCAGAGCTTCTTAAACTTTGCTCCCGCTAGAATCATCTGGGGAGATGTAGACATTCCAGTCTCCAGGCTACACCCCATGCTAATTACCTCAGATTCCCTGGGGGTGGGACCCAAGAATCAGTAGTTTTAAAAGCTCTCCAGTTGATGGCAATTTGTGGTCAATGCTGAGAACTAGTATTTTAAAGCAGGAAGAATGGATAATAGCTGCAGAGAGATGAAGAtggatgagggtgaaaaagaatGGTTAAATCTGGAGCTGAGGAGAGCATTAACGGTTCTTTCCGGAGTGGATTGCTACTTAACATGTG…
>LNC_000637
GGGATGCTGACGTGGGGAGAGGGCTACCAGatttagaaacaaagaaacaaactccCCAAACCaataaagacaaacaaaactCCCCCAGACCAAATGCCCAGATACATTGATTTCAGATGAATGATGAAAAGTTTTTAGGATAAGTATATCCCGTGAAACATTTGCGATGTGCTTATACCAAAGCACTGTTGGTTGTGAACCCGAGCTCCACTCCTGTGGGTGTCTGCATCCCATCTGGTGGCCCTGTTTGGTGGGGAGCAGGGCAGACTCGGTCTGTGAAGGAGCCCCACACTGCCAGGCACATCTCTCGCCACACCCTGGCAGGCAGGACCGTGTGCATCTCTGTCTTCCTCACGGAGCGCAGTTCCCGGCGGGGCCTGCCCACGGTGGGAGGGCAGC…
>LNC_000638
CTCAGAAGCTTGTAGGTTCATGGGAAACCAAAAGAAATACCTTCAAGAAAAGagCTCCTCACCCAAGGAGTGAGCAAGCTCTCCTATCTCAGGATACCACCTCAGTAAAGGTCAGTTACAGCCATTTATTTCTGGTCCTCCGGGCCCCTCCTGAAGCTGGATACACATCAGCAATGGTACTTTCCActtattcactcagcaaatatttattgatgcaCCAACAGCTGAGGCATGTAGACTAATTATCTgcgaagggagagagagaaggagacaaatgaagaaaatgagagcCATAAATCGAGAAGAAGATGGGCTTTCACAGGAACACCCGGAAAGCCAGGCTGTTTTCTAACTTCTTCATCGCTGTGTGGGTCCTCTTTGTTGGCAGCGAGACCCGCC…
>LNC_000639
cttaggtctcctacgttgacaggtggacccttcaccaccagcaccatctaggaagcccagTGTCGAGACAGTGGCGCCAATCTGCTGTCgaggtttaaatgagataaacTGAAGTACTGAGTTTGAGCCTGGTGACAGCGATCGTTCAACAAACATCTGTGACTTCTGCTTTTTCCATTCTCCTAAATTAAACACCATTTCACCTGTTTCTAATATAGGGCCCTTGCAACAAGTGCCAAAAGTTTAACAGATTATTTAAATGGAAACTGTCATGTATattcatattattaataattttatataataatcatATGTATTAATTTGCTTGAACTGGGAAAATGGTACTTAATTGTAGCTGAGGAGCATTTTGATTCAAATTTGTGGCACCCAGGACACTGT…
>LNC_000640
tgcggcgtcaccaattcaatagacatgtgtttgagcaaactccaggagacagtgaaggacagggaagcctggagtgttgcagtccatgaggtcgcaaagagtccgacatgacttagcaactgaacaacagcaattctAGCAAGTGTGGGCTCTGCATTAGGAAAAAGGTGACCTCAGGTTGGTGGACTGACCTGTTAGGTTCCATGCATTAAATCAGGAAAGGTTGGGGGCATCGGCAGGGATTCGCTCTTGCTGTGCCCCACTGCACCCCTGGGGGGTGAGCCTGGCTGTCTGGGCACAGCATCCACAGGGACGTGTGCCATCCTGGCAGCCTCCTCCATTGGCCAGGAGTCCCGGCAGGTGGACTGGAGGCCGGTCTCCTCGGGCTCAGCATGGGCT…
>LNC_000641
cccccacgcccccccttttttttattACCTCTAAAGATGTCTTTTGATCAGGCTAGCACAAGGTAGTGATAGTGCAGAATCTGATTGaacagaaaagttatttttctctggaggaggaactggcaggAGCtggttttccttgttttctgttttattagagGATTGCCATCCTTGATTTGATGTGTGATTGATCGCCTGTCATCCGGCGGCCTTTGATCTATTCATTCCTGATAAACATCAATAAATCACTCACCATGGAAACACACATGCTCCTGACAGCTCAGCCACTCTCAGGGCGACTTTTCTCTCTCGCTCCCCCTTTTTCCTGCTCCATTTTAATTTTGTCTCAGAAGTTTTACAGCTGCAGCATCCTCAACTCAGCTCACCTCCTAATCCATG…
>LNC_000642
CTGCCCTCAGGTTCCCAGCAAAGCAGCGGCGAGAGGGTGGAGGTCTTCCTGCCAGTAATCTGAGATGAGGGATAATGAGGTGACCCCGAGGCTCGAGAGGATCCCCCAGCTCCGGAAGCAACCGCCAAGACTCCTTCCTTCCAGCTTTTGGCTCTTTGATACCGGGCAGCTGCAAGTCCTCGACCGTGGTGGGGTAAAGTGATGACATAgagagggctgtgtgtgtgtgtgtgtttcggTCCAGTTAGTGAAAAGTGGGTagatggggcagggtggggaggagagctAGAGCAGTAGAAGGTGAACGCCAGACTGGGTgaaaagggaagggggaagggagagagagagacctagAGGCAGAGATAAGAGAACGCAGAGGCAGAGAGACCGCGCGCCCGC…
>LNC_000643
GGATGACGCTCGTGGTCGGTGCTGTCACAGTGGGGAGGTGCCCATTCGCCTTCCACGCCGAGTTGGTCCTCCCTGGAAACGGTGGACAAACCTTGTGTGGCTGTTCTCGCAGCTTCCGGCCATCTCGCCCCGCCTTTCCCACGCTTCTGGTGGAATGACTAGGGGCAGGTCTCCGTAGAAAGCTAGCTGCCGGCCGGATTCTTGGAGGTTTGTCTGGAGCCGGTTTAAACCGCCCACGTACCGTTTGAACACAACCATTTAGAAAGGGCTGCTACGAAGGTGGACTCAACCAGCGGGCCTAAATATGTGCCGTTGTGGCACGTAAATATGTGGCAGTTAACCAGTGTAAGAGAAACTCCTGCATTTTCGTTGGTCTCAGGGAAAGCCTTGGCCCCCGAC…
>LNC_000644
AAGCAGAGGGATCCTCTCTTCTGCAGTCTTCCACTTGAAGATAGTCTGAAAATACTGGTTCTGAGAAGAAGAGTCTGAGAATTATGATCAATGAGAACTTGAGAGGTAAGAGGACCTGCATCGGCCATTTACTGAGTGGCTGTCATGTGGCAGGCACTACGTTCCAGGTGCTTGAGATAAAGCGGTAAGTAAGCAACTGAGAAACAGTTTCTGTCCTTACAATACAGTCTAGcaaggaaaacagaaagtaaaacaatTACTATTGAATGAACAGTATTGATCAGAAGGAGTCTTTAGAATAGTCAGAGGGAAAGcatatatttattagaaaaactgaaatgaattaattcaacaatttcagaaaagaaagcatCAGTTGGGAAGACTTGTTGGGTTCAA…
>LNC_000645
tgatggacagggaagcctggcgtgctgcagtccatggggtcgcaaaagagtcggacacgactgagaaactgaactgaaacagctcCAGAGCAGGACTTTTCTTCGACTCTAGCAGTGCTCAGACACCTGTTGACAGTTGCTGCAGCATTTTCACCAACAGAAGTGCCTTGTCATGACTCAGCCTCCGTCTAACTCACTGAACCTGCTGTGTGTGGAACCACCACGGGCAACAACTTCACTTGGAAAAGGtggaattggtgatgccatttttctgcatcttttcccattttcttattCTCATTTGCTCTTCAGTGTCTTTGGACAGGGCACATTTCCATACCAAAGGGTATGAGGTGTGGAGGACagctgtctttttttgttttttgtatcctCAAAACA…
>LNC_000646
CCAGATTcacatgttgaaacctaatccctaATGAGATAAGGAGGTGGTATTTGGAGTGGGGCCTTGAGGGGGTAATTAAGTTGAGAGCAAGTACCTCCTGATTGGATTCATGCTCTTATAAGAACAGGCAGGAGGGAACTAGCTGCTTGTCTCTGCTCTTCACTAGGTGAGGGCTCAGCGGGAAGAAGAGGACAAGAGCTCGTGGAACACTGGATCTGCCGGACCTTGATCTTGGATGTCCAGCCCCCAGAGCTGTGAAAGAGATAAAGGAGAATGAGTCATTAAAGACTGGCTGTGAAAATGTAATCTCTGACAGAAGCTTGCAGAAATGACGGACTCGTCTGTGGCCAGAACTCACGTGTCCACTGGCTGCGAATACACTGGGTGACCTGGACCAGG…
>LNC_000647
AAGGAGGTTCGTGCATCTATTGCCGGGGTTGAGCTCAGGTGTGTTGAGCAGCTGTTATGTATCAGGTGCGGTTCTAACCACGGCACGTCTGCAGGGAGTGCAACAGGCCGGACCCCACGCCGGTGGACCTCACCTCCCTCTCCCAAGAATGCGCGTGGGCGTTGCGATCTGTTCCTTTCCTTCTTCGGCCGGAACAGTCTGGATCATTCATCCTACATCTGGGCCAAACGTCTGTCAGTCAATCTGCAAACCCGACTGTCCGTCCAGGTGCTTGAACCAGCACAGTCCTCTTGATGAGCATCACTCAAGACGGAGAAGAAACTGCTGCACAGCGTGGCATGaagtatcttagttccctaatcagagATTGCACCtgttccccctgcattggaagctcgg…
>LNC_000648
CTGAGGGTGGCGTGATCAGAGAGACCACCGCGTGGGAAACTGGGCAGAAAGTGTGGtgtgagtcctggctctgccgtGTTCTTGCCCTGTAACTTGGGCAAGTGCATCGAATGTCTTTGCTGACTTGCCTTGTCCTGCAGTACGGGCACCCTGAGGGCGCCTTCCTTGGATTGCCCCCGGGTTAAGGCAGCACCGTATGAAAGCCATGGCGTGGAGGAGCACTCCTGAGGGCGGCCTGGGGTCTGACTGGCCACTGAGGACCAGCTTGCAGGGTGGGGGGAGTGAGGGGGAGATTGGAGATGGGGGATCCAGTTTTCGGGCTTTCAGGGTGGTCTGGACTGCGGTTCCCAGGGGGATGTGCCCTGTGGGACCTTGGTCTCTGAGTTCCTTTGGGGGCAC…
>LNC_000649
tatttccactgtttccccatctatttcccatgaagtgatgggaccagatgccatgatcttcgttttctgaatgttgagctttaagccaagtttttcactctcctctttcactttcatcaagaggctttttagttcctcttcactttctgccataagggtggtatcatctgcatatctgaggttattgatatttttcccggcaatcttgattccagcttgtgcttcttccagcccagcgtttctcatgatgtactctgcgtgtaagttaaataagcagggtgacaatatacagccttgacgtactccttttcctatttggaaccagtctgttgttccatgtccagttctaactgttgcttcctgacctgcatacagatttctcaatgcCCACCTTACTTG…
>LNC_000650
CCCCGCCTCCTGCACCGGCCCGGTGCCCCGCTCCGCCGCTCTGCCCGGGAGGACGCTTGCGTTTCTTTGCTGCGCGGGTCTAACCTTTCCTGCGTGTATTTCACTGCAGGCTGAACAAAGCTCGGGCTCAGTTGTGATTCCTGCTCGTCAGCCTCTTGCCTCCCAAACGCGTGCCATTTCCACTTGATGTCATCACGCAGAAGGGGGTGAAAGGGCCTCGGGGACGGATGCAGGTAAACCCCGATAATCCGGGTAGGCGCCTGGGTGTCCCCGGGTCGTTTGGGTCAGCGGTGTCTGCAAGGGGCAGCTCGGATGGTTTCCGCGTCACACCGTCCATTCCTGTCTGTGTGGAGGAGAGGGCACCGCCGAAACTCCTGGTCcagagaaagaaattacaaa…
>LNC_000651
CCCCGCCTCCTGCACCGGCCCGGTGCCCCGCTCCGCCGCTCTGCCCGGGAGGACGCTTGCGTTTCTTTGCTGCGCGGGTCTAACCTTTCCTGCGTGTATTTCACTGCAGGCTGAACAAAGCTCGGGCTCAGTTGTGATTCCTGCTCGTCAGCCTCTTGCCTCCCAAACGCGTGCCATTTCCACTTGATGTCATCACGCAGAAGGGGGTGAAAGGGCCTCGGGGACGGATGCAGGTAAACCCCGATAATCCGGGTAGGCGCCTGGGTGTCCCCGGGTCGTTTGGGTCAGCGGTGTCTGCAAGGGGCAGCTCGGATGGTTTCCGCGTCACACCGTCCATTCCTGTCTGTGTGGAGGAGAGGGCACCGCCGAAACTCCTGGTCcagagaaagaaattacaaa…
>LNC_000652
GCCGAGAAGGGGAAAAATCACAGGACTTCTGCAAATACCGACTGAGAAATGGTAATTCATCCGCCGCCACCGCTGCCTTCCGTTTGCTCGTGCTCTTGAGATCTCCGGTTGGGATTCCTACAGATTGACATTTCTGTGAAGAAgtctaggaatcaaactggaaatTCTCCTAATTTTttgcacccccctcccccaactcctgATTCATTTGGAAGTTTTCAGAGCAGCTCTAACTGGAGAGTTCTGAAGATTGATggaatctttttgccttttcatttgttttcacaaaaaaggaaacttcACAGAGGATCATGCTGTCCTTGAAAAATACCACATCACGGAGGAGGTGGACTGATATTAACAGTAATTAATAATGTGCCTCATGAAATAAAGATCCGA…
>LNC_000653
GGGGGCGTGGTTCCTCTTCTAATCCTCACTTGGGTTTGGCTGCCTGGGCCAGGTTGTCTTGAGCCAGGTCAGGACGGTCAGCTGGGGCTGAGTCTGGGGTCCTGCTCTTGCAGGGGGAGGGTTTCCACCCCACTGTGCTATGTCCCTTGCTTTAGAGCTTTGCGCTGCTCATCAGtgtccccttctcccatcccTCAGACCTCTCCTCATCTACACGCAGGCCCCCTCTCCTGGGGgctgcccacccccagcctttGGCAAGCATGTGGCATCTCTCTTccacatttcatttctttgggcCTCTCCCTTCCCACATCTCTTCTTCTCTTTGTCGTAAATCCCCTCCTTGTACTGCTCTGGGCATCCAAGCTTCTCTATGCAAACCCTAGTCCCTGTGTC…
>LNC_000654
GAGCAGAGCAACGTGGGGCATGCCCTGTCTCCCCAGGCTCTCCCAGGCCTCCTACCCGCTCTGAAAACCTTCAGTTCCGCTGAGCCCCGGCCCGGCCCTGCGTGTGCACGCCGGCCTCACGGGCGGCTCTGGTGGCAGCATTCACTGTGGTCTGTTTTTTCCGCTGCCCCGGGGCGCAAGGCCTTGGGAAGGGGCTTCTTCTCTGTGCCCCTCACCAGCCTCCCCCACTACTCAGCCCGTTCCTTCCAGCTCCTTCCTCCAAAGCCAGAACTAACTTCTCGGAGGGAGGAACCCAAGTGTTACAGACACACTTGACCCTaaagacacaggagcctgagAACAACAAGGGGTCGAATAGCAGGAACACCAGCCCCTCGTCCAGAACCAGCCCCCAGAGGC…
>LNC_000655
TGGGCATCCATCAGATGGACAGGTCCCTGAATTATCAGAAGAGTGTGTCTCTCCATGGAAGCCACATTGAATCGACATCAATACACTGGCTGCTGCTCCTCGGAAGACCATTTTCCCGATTCCAGTAACAAAAGACCTAAGTGGGTTGGTCCctctgcatttttaaataagaagacTCTTTGGTTTTTCAATAACAAAGCTCAAGTTGAATCACCTTGGGCAAAAAGCAATTTGTTGGAAGGATACTGCGGCACCTCAAAGAATCTAAAGAAACATCGAAAACATTTTGTCTTCACATAAGGAATGGgctgggacttccatggtggtctggtggttaagacttcatgctttcaaagcagaggacttgggttcaatccctggttggagaactaagatctt…
>LNC_000656
CGGGGAGGGGCTGAAGAGTTTCTTTAAAGCCCGAAAATGCAGGTGTGTGAGCCTGGACTAGGCGGTCCAGGAGGAGAAGCCCCAGGCACAGCCTTGGTGTTCAGAAGACATTTTCATTGAattccacatccctaggggctcagaccgtaaagcgtctgcctaccatgcgggagacccgggttcaacccccaggtcaggaagatcccctggagcaggaaatggccacctactcctgtattcttgcctggaaaatcccatggacagaggagcctggtgggctacagtccatggggtggcaaagagtcggacgcgactgagcgacttcactctctttagattccacatattaataaaaacatacagtatttgccaTTCTGATATCTTTCACTAATATACCCT…
>LNC_000657
TGCAAATTGACAAGCCAGCCTCATGTTCTAATTATCTTGGGCAGAGACTTAAGGCAAGTGATGAGAGAGATGCTTAGATATAGAAATGACAGGATTCAGGAAGTGAATTGAAGGCAGGATTCAGGAAGtgaattgaaggcaggagaagaaggggatgacagagggtgagatggttggctggcatcactgactcgatggacatgagtttgagcaagctctgggagatggtgaaggatagggaagcctggcgtgctgcagttcctggggttgcaaagggtcggacatgacttagcaactgaacgacaacaaataACACTTAACATGAAAACATGAGATCAAcctcttaaaaaatgtttaagcaCACACTATTGTCAACTAGAGGCACTCTGTTGGACGGCA…
>LNC_000658
GGCTGATTGGCTGGCTGGATGAATAGATGGTTGGACAGATAGACGGATGCATAGAGACGTGAATGGATGGATGCGTggatcaacagatgaacggatggatggatgaacagacaGATGGAAgcatgcatggatggatggatggacagatggatgagtAGATGCATGGATGGACAGACAAGATGGATAGAGAGGTGGGCAAATGAATAGATGACTAACGGATGAACAGAGAGATTGATGCCTGAATGGATggtggacagacagatggagCGAGGGACAGATGGAGCTGTCAACATTTAAGGATCGAGAAAGACACTTTGCAGGCCCAAGGTGCCAACTGGGCATGCCAGAAGCAACCCAGGCTCAAGGtccatttcagacttctgtgtCCAAGGAAGTCAC…
>LNC_000659
acggatggatggatgaacagacaGATGGAAgcatgcatggatggatggatggacagatggatgagtAGATGCATGGATGGACAGACAAGATGGATAGAGAGGTGGGCAAATGAATAGATGACTAACGGATGAACAGAGAGATTGATGCCTGAATGGATggtggacagacagatggagCGAGGGACAGATGGAGCTGTCAACATTTAAGGATCGAGAAAGACACTTTGCAGGCCCAAGGTGCCAACTGGGCATGCCAGAAGCAACCCAGGCTCAAGGTTAGGAAGCTGTTGGCAGCTGGGCCAGCTCCGGAGGCAAAGGTCGATTGCCCTGTACGGAAGCGATAGCAAGGCTCAGAGAGTCTAAGTCACCTGCCTGGGCTCACACAGCAAGGAAGGTCCG…
>LNC_000660
CAGTATCCATCTATCTGGGACTTCTccagtgcctcagtggtaaagaatctgcctgcagtgttggagacacagaagatgggagtgatccctgggttgggaagttcccctggaggagagcatggcaacccactccagtattcttgcctggagaatcccatggacagatgagcctggctggCCTCGGTCTCAAGCAGTCTGAAccgaGAAGCATGTCAACAAGAACTTCTCCTTGGACCCCCTTCCCTTCCAGTTACTCTCATGGTCGGAGTTTTCGTGACACAAGCACCACCAACTCAtttcatttcttgtttgtttgtttttggctgcgtgGAGTCTTATGTTGCTGCGTGAGGGCCTTAGtcgcagtgcgtgggcttctcttgttggggcttgtgggct…
>LNC_000661
taaataactataaaaaaaactaaatattaaaaatactacaTGTACTAGCTCTCTCGTATACAACAAGCTCTTTGAAAACCTAGTGGATTGAAAGGACAGTCTTGTCTTCTTCATGGTTTTGTGGGTGAGGGATGCAGGAAGGGCTCTGTCGGGCGGTTTGTTTCTGCAGCGGGGGCTGGAGGACCCAGTTCTAGGATGACCTTTTCATTCATATGTCTGGTGTCTTGTTCCGCCTCAGCTCCCTCTCTGTCCATGTGGCATCTTGTCTGCCAGAGCCTCTTGTGTAACTTGACTTGCTCACAGTGTGATGGTCTCAGAGGAGTGAGGCTGCTTCTGTGGCCGCTGGCCTCCAGGAGGCAGGGGAAAAAAGCACAGCATCACCCTGGCCAGTTCTGTGGC…
>LNC_000662
ccaaaccaaggatcaaacccaggtctcctgtactgcaggcagattctttactgactgaactacaagggaagccctctataaTTCCATCTTGGATAATCCTCCCATAGACAATACATGGAGTAGTAGGAAAATATGAATGCACTCTGTTGGCCTTTGATCattgtttctccttttcccagggggaagaaagttaaaagaaacaTGATAAGGAAAGTACCATCAATCAAGTTCCTTCTATGATAATTTCAAAGACTTAGGGGGCAGTGGAATCATCATGTTGAAAGAGGCTGGGTCCTTGAATCACTGCATGTAAGGAAGTTGCCTGCTGACCAGAAATACCATCACTGAGCTTTTATGTGAACGAGAAGCAATTTGACCTCCTGACCCAGAAGTGCTGAT…
>LNC_000663
CTGTGCTGCACTGGCCAAGTTGAGTAGTTACTCTAGAGACTGTATGGCCTATCAAGCCTAGAATAGTCACGTCTGGCCCTTTTGCTGAACACGCTGCTAAGCCTTGTTTCAGAGGCaaaagacagggacttccctgctggtccagcggttaagaatcctccttgcaatgcaggggactcaggttcaatccttggtcggggaactaagattccgtgtgctgcagagcaactaagcccatgcgctgaaaactactgagtccatgtgccgcaactagagagttcTGCACTGCGAAGAAGGGTTCAGCATGATGCAacgaagatcccgcatgccacagctaagacctgacacagtcaaGTGGACCTCCAATTGCTTCAAGGACTGATCATCTGTAGAAACCAC…
>LNC_000664
AGGAAGGCGCGACCCAACTGGGCCGGAAGGGCCGAGCCAAGTCACCCCCTCCAGGTCCACGCCACTGAGCGTGTGGGACTGGGAGGAGGATTTGGGGGCAGAGgagATGAGCCCATGTCCTTCTCCACCATCCAGAACCAGAAGCCCTGAATTCTTCCTGAATTCTTCAGCATTGTcattcctttccctcctccagccctcatcCCTCCAATGACACAGTGGGTTGCAGGGCGCTCCCTGACAAATGGAGACAAAACCAGTACTGCCAAGAGCTGATGGAGTTTGGAGCTTAAGTGTCTGCCTTCCTGTTCGGCTGGCAGCCAGGACTTGGGTTTGGAGCCTGTGGGAAGAAGAATAATGCCttccccccaaagatgtccatgtcctaatccctggaGC…
>LNC_000665
AAAAATGCGAGGAGGAACATCTGTAACGCATTTAAGGGATGTTCACCTTTGAGACCGCGCCGCTGGATGGAGGCGctccCTGCCTCTTCCCCGCAGCTGGAGGAGCTCAGGACAGGCCAACTCACTTCCACTGGCCCAAGTCAACCCCATGTGGAAGACGGAGCCTGACACGGCAGGGCAGCTGGACGGGGTCCTTGACTGTATGGGCCCTGGCATGTCCCATCCAACGTGGACCCTGCAGCCATGCAGGTGACTTGCTTGGCTCCGCCTTGCTTGTCCCAAGAGGCTGGTTCTGGCACCAGCTGTCACTGAACAGTAAACAACCGGCACCAAAAACCCCCTAAGAAGTTTAAGATAAGAGACACCCCTTCGGGGAAGGAAGAACAAAACCTAACAGGA…
>LNC_000666
AAAAATGCGAGGAGGAACATCTGTAACGCATTTAAGGGATGTTCACCTTTGAGACCGCGCCGCTGGATGGAGGCGctccCTGCCTCTTCCCCGCAGCTGGAGGAGCTCAGGACAGGCCAACTCACTTCCACTGGCCCAAGTCAACCCCATGTGGAAGACGGAGCCTGACACGGCAGGGCAGCTGGACGGGGTCCTTGACTGTATGGGCCCTGGCATGTCCCATCCAACGTGGACCCTGCAGCCATGCAGGTGACTTGCTTGGCTCCGCCTTGCTTGTCCCAAGAGGCTGGTTCTGGCACCAGCTGTCACTGAACAGTAAACAACCGGCACCAAAAACCCCCTAAGAAGTTTAAGATAAGAGACACCCCTTCGGGGAAGGAAGAACAAAACCTAACAGGA…
>LNC_000667
CATCTGTAACGCATTTAAGGGATGTTCACCTTTGAGACCGCGCCGCTGGATGGAGGCGAGTTTGGCCAACCCAGTCCGAGGCCATGCCTCCATCCCTGGTGTACGGGAGTTTCTTCCAGTTGGACCCAACTCATCTCTACCTCCCTGCTCATTCGTCGCATCTGTTCTTACATGCACAGCTTGGGAGAACGGGACAGAGGTTCAAGctccCTGCCTCTTCCCCGCAGCTGGAGGAGCTCAGGACAGGCCAACTCACTTCCACTGGCCCAAGTCAACCCCATGTGGAAGACGGAGCCTGACACGGCAGGGCAGCTGGACGGGGTCCTTGACTGTATGGGCCCTGGCATGTCCCATCCAACGTGGACCCTGCAGCCATGCAGGTGACTTGCTTGGCTCCGC…
>LNC_000668
ggGAATGGCAGGGCAGAGATGGCAGACAGACATCTAGGGGGAGGGATTTTAACAGGCTCCTATAATTACAAAGCAGATGCCTCTGCCTCTCCAACCGTCAGTAAACCTACTACCCACACAGATGCCTGGTATGAGTGGGACTGGGGATAGAAGCTAAGGAAAAGGATTTCCGCATCGGGGCGGCAGTGGTGGAGGACTAAGGCATCTTGAGCAAGGAGCCGAGACCATCTCCAAACTGATGTTCAGTAGAAGCAGGGCTCCGGGTCAAGGACAACCGAGctgctGCCCCACAGAAGGCCAGACCTGTATGAGACTTCCTGAGGCATTTACTCCATCACTGCGAGTCTGGAATTTCAGACCCAGAAGCCAACTTGAGCTGGAGGAGGCACATAAAGAATT…
>LNC_000669
GCCCCGTGGTACCCTAGAAAGCACAGGATTTGGAGAAAGAAGACAGGAGcatggacttccccggtggtctagtggttgataatctgcctgctaaagcagAGGGCACAGATGCAATTcctagtccaggaagaccccacaagccGTGGAGCAgcgaagcccatgtgccccagagcccgtgctccgcaacaagagaagccaccacgatgagaagcctgtgcactgcagctggagaggagcccgCACCCGGAGAGGAGCCCGCACCCGCAGCAACTAATGAAAGCCCAcgagcagcaacgaagatccagcacagccatgaGTAAAGAGAGAACTTTTTTTAAACCAGCTGGAAGTCGGGACAAATGCTCTGATAACAAGAGGAGATTCCACTTAGACGGCAAG…
>LNC_000670
TCCAAACCTACAGGTAATAGGGCACAGGATACAGGACACGTCTGAGTTGGGCTAGAAACTGGAAAGCACCCAAACGAATCCAGAGCTTCCTCTAAACAAAGGAAAAGGATCTCTTCGCTGCCGCAAGGAGCTTGCAGGGAATTGGAGACATTTGGGTTCTGAACAGCCTCACCAAGGTCCAAAAAAGACTGTCTCCAGACATACACAAAAATCTCAGAGTATACTGGGGAGCCCAAACtcatacagatgaggagactaacAATAGTCCTCAGATGCATGCAAAAAACGCTCCAAAAACTAACGAAGAAAGAAGTTGCAAGAACATATCTTCtgctacaaaaacaaaaagggggaTATGCAGGGGTTAACAGTCAGCCACCTGTTGCTCTGGCTAAGCCA…
>LNC_000671
AGGCGTTTCTTCAGAGGCCCCAGTGGAGGCCTGAGTGTGTCGGAGGGACTCGCCTCCTGGCTGCGGAGAGAAGGCGGAAGGTCCGCGTTCTTGAGAAGTGGACGGAGCGGTGTTTTCAGGGCTTCTCTAGCCAAGAGGGGTCCCATCTTTAGTACTCTCATTTTGTATCCATTTGCGAAGTTACTCGACAGACAGGACAAGAGTGTCTTACAAGTCACGAAGTGAATGAGGCTCACTGACTCCACTCTGAATCAGAAGGCATAAATCAtcctgaaggcagaaggggacgacagaggacgagatggttggatggcatcaccgactcaacggacctgagtttgagcaaactccgggagatgtgaAGTACAAGGAAACCTgatttgctgcagtccatggggt…
>LNC_000672
ggaaatggcagcccactccagtattcttgcctggagaatcccatggacagagaagcctggcgggctgtagtccatgggatcacgaagagttggacatgacttagtgattaaaccacagcaaccgggagatagtggaggacagggaagtcttggatgctgcagtccatggggttgcagagtcagagctgacttagcaaccgaacaccAACGAAAGAGAGCAGCGGACACCGAAAGGACTTCTTTATTTTCCTGACACCTGTCAGTGTGCCCGACTCACTAGCCATGAATTAAAGCAGTATAGTTATTTTGGGCAGTTAGTGATACAGTTGGAAGATCTTCAGAGTCACGTGAAAGTGTTGAAAATAGGCCTTTGGACTATAATGGTGGTCATGGGTGTTC…
>LNC_000673
aagttcttgagCGGCTTTTGATCAGCAGCAGGAAGGACTCACAGGGAGACTGACCTTCCTCCATGAACTTCACTTGGGTCCAGGACTATAGTCGCCCTCCTCACTCTCTGGTCTCTTCTTGGGGGAAAATGGCCTTGTCCCAGCTGTTCACCTTTCCTCAGGGATAGCAAGGCTGCTGCCAGTGGACAGccgAGGGATTTTCACAGACTCGACTCAGCGACATCCAGGCAGGAACGACAGAGACCTGGTCACCAGCATCACCTCCCGAGTAGAGAATcgtgaagaatttttaaaactggcTTTCTCTCATGGAAGATCTTCCAGGTGACCCGGGGACAATAATATCCTTCTCTAAACATTTGTGTTCGAAGCGTGAGGGTGCCGCTGCTCCTGGCCGAG…
>LNC_000674
AAGGGAAGCTAGGTGTCCTTTGCTGTGTTTGTTAAGATGGCAACAATGTGCATTTCCATCTTGATTTCCACCAACATTTCCACGGTTTGGGCCAGGGGCTGGATGAGATGAGTCCCTTCTGACTGCGAGTGGTGAAGTGGTCCGGGCAGGTCCTCAGGATTCTGTGTGTCTGCCTGAATCTTCCCTTTCAGGCTGCAGGTCTGTGGTGAGGACCACAGCCAGAGGCCACCAGCCCACCATAGGCACGGCTCACCCACAGAGCTGGCTTGGGGGACAGTAGGTGGCACGCAAAGCCCGGTAGTGGACATGTGGTGGCCCACATGCAGGTCTCCAGGGGCTGCAGGTGGGGGGGACCCTTTCCTGTCCTCGATCTGATGACGCTCAGATGCCCATCCTGTC…
>LNC_000675
GAACTGActcagtatttctctttctgtgacaTTTTTCACAGTTCCTAGCTTGTCCTGCCAGTTTCCGAGGCGTTCCGTGTTCTGCTTGATTAACCGCTTTCCTAGTCGTCTGCCCCGAAGGCAGCCGGCAGGCAGGGGCCCTGTCTCGCTCCCTGTGATCGATAAATATCTGTTTAAGTGAATTTAACTGTATGTCACTTGGCTTATAACATTGGGTGATTGCTTGGGATTTTATTAGAGGGACTGAGTTCGGCTGCAAATGCAGATTCTCTGTGCCGCGTCTGCTGGAATCCAGAGAGGGAGGCTGCCAGGTATTTTGGAATATATTCACTTTCATGTCCAGAGACCCTAGAAAACCTGAGTCACTGTTAGACGAAACCATCCAGGCCTGggaggagg…
>LNC_000676
CCGGCCCACAGGAAGGGGCGGGACCTTCCGCGGCCCTGTCACGACGCTTCCGGTTTCCGTGCGGGGAGGCTCCCGGCTGTGGCTGCGGATCCGGCTCTGGACCCTGAGGAGCGCAGGGCCGGTAGATGGGCCAGCTCTCTCCGGGGTCCCTCCAAACTTTTCTGCTTCCTCGGGACCCGCAAAGGCTTCACGGTCCGACGCTGCAGTTTCCCTGGGCCGACAAGGGCGGCACCACTCGGGGGGTGACCTGGGCGCATGGCTTGTCCGAGACCCGGGTTCTCCTCGGCCAGCGGGGGAACCAGCACCCCTGGGCCGCCGGAGGGCCGAGGGAGGCACAGCGCACAGCTCGGGCCCCGGCAGGGAGGAAGCCAGTGTGACACCTGGGGCCTCCGAGCAAAA…
>LNC_000677
GGAAAGAAGAGCGTATCAGCGGTGACGGGGGCGGATACTTCCTCCGGGATTGCCCAATCGCAGAGTTGGGACAGTTTCTATAAATGCTTGAGTTTCGCGGACCCGCGGTCTTTTAGGATCAAGCACGCGGTGGGGGATGTCTCTCTAAGTTCTCAGTGCTGCATTTTGGAGGGCGGGACCCTGGCCCGGCGGAGCCTGGGGAGGTGGCCCAAACTCGTTGGCCAACCTGGCCTCCGGGCTCCTCCGTCAGCTCGAGTCCCCACGTTGGTCTTTAGCTCTCTACGCCCGTCTACTTCCCGCTCGCCCCAGTTCCGTCGGAAGTCCGAACTGTTTCTGCTTCCCAGAGGACCGTCGGTGACCCGGCTGAAGACCTTGAGTTTAGCGTCTTTCTAAGGGGCC…
>LNC_000678
CGGCCCCAGGAGGAGGGTGACTGTTCCATGTGTTCCAGTCATTTCCTTGTTGGAAGTGACTTCAGTGAGAGTCCCGGCAGGGCTCAGAGGGTTAATTGGTTTGCAGTGTGTCTTTGTCAATTGCATGTCTTGGAAAACTCAGACCCCAAAGGCTTTGGGTTTCAGAGGGGACAGTGGAGAGCTTGCTCCTGCTGTTGCCACAGCTTCTCCGTGGAGACACTCGGCACAGGAGTCGTTCCTTCCTGGTTTTCATCACACAGCTTTTCCTTTCGCTTCTCCATTCCCTGATGCGTCAACACTCAAAACTCGGAGTAATTTCTGGGGAGTCAGAAGCAGCACCAGCCACTCGGTGCCACTGGCAACCCAGGCCTGTCTGTCAGTTTCCCACCTGAACTTGAT…
>LNC_000679
GGAGGAGAGATGGAGTCTTGCAGGCAGATGTCAGCTTTGAAGGTCAAAGGGAGCCAAGGAGAAAGAGGCCGCCAGGGTCCCACGCTTCCCCACCCAAGATTCTGGGAGAGAGAGACTATGCCTGCAGATCCTCTGGCACTTGCCCGGCCTGGAGAAAACACAGAGCTAAGTGACTTTGGTACCTTTCTCTGTCCTGAATCTAGGTGCTCTGTGGTCTGCCCTGTGGGCTGAAAGGatggtgtgtgcatgtatgtgtgagtgtgtgtgtatgcgggAGTGAGCATGCAGGCTCCTTTCTGTTCTCCAAGGAATTTTGTACTGTCTGGCTTCTCCCTGGGTTAGGGACTACAGCAGGCAGACGGTGGAGGCAGGAGGGACAGGAAAGGGCTGAGGGGAAAA…
>LNC_000680
CAGAGAAGGAAGTTCATGATATGTTCATGGGTGTCAGAGGACTTTATAGATGAACTTTGAACTGGGTTCTGAGGGACAAGTAGGAGTTTCCAGGTCAGTGGGAATTGGAAGGGTATTGACTGGAGTCATGGGTAGGAGCTGAAGGAGTGAGGTAAGTGGCTGAAAACCCAGCCAGAGGGGAAATCCAAATAGCCTTGATGCCAGGGCAAAGGCATCAAGGTACCATTCACTACAAATAGCAAAAAATCCAGATTCAAACGAGCTTAAACAAGAAGATTCTGTGTCCCACAAAGCAGGAAGTGCAGGGGTATGGCATGCTCTGGGGTTGGTTAATCAAGCGTTCAGTGACCTTGTGGAGGTCTGAGGGACTTCCGATCTCTTTGCTTGATTGGCCCCAGC…
>LNC_000681
gaccagggattgagcctgtgccccctgcattggaagcatggagtattTACCACTGAAgccccagggaattccccattcATCATTTTACAAGATGTTATGGAAGGGCCAACTGACCACGCTTCCCTCAGCTGGGCAGTGAGGACTCCCTTGAAGTGACCCCTGGATGCTGCTACCTCGTCCCACAACCCCCTCTACCCACCTGGTACAAAGCAACTGCTCTATTCAGCCACCTCCCTTAATGGGAGGAGAGTTTGTTTAAATATGGGCATGTTAACCGCTGTGAAGTGGTTTGAAAGCACCTTTGTTAACCATCTGTGTTAACACTCTTAACCTCTGTTGAAGAtttccccttggactgcagctcaTGAGAGCAGAGTTTCTCTGCCCTGGCACAAGGGa…
>LNC_000682
GGGAGAGGGTGAGGCAAGGGCTTATACCTAGGTCTCCGGACTCTCCGGTGGCGCGttgccccccgccccacccctggcCATCTCCAGTCACTTGGCCTGCATCTGGCTGCTCAATCCGCTGCAGCGTACCCTTAGGCCAGTGGCCTTCTGAAAGAAGGAAGGCTGTAttcgtgctgcaactactgaagcccacgcgcccCAGAGCCCACACTCCTCATCAAGAGAAGACAAGGCCATGGAGAAGCTGGAGCGCCACGCCTGGAGAGAGGCCCTGCCCGCTGCGCCTGGAGAAAGCTCGCACAGAGCCATGAAGACCAGCGCAGCCACAGATTGataaagaaacagtaaaaaaaagaaggggaggcTCTGTTGACCCCAGCCTTGCAGCCTGCCTTTGGG…
>LNC_000683
GTGCCATCCTGGAGTCAGATTAAACTACAGACTTTCAGCCTTATTCTTCGCAGACCCGTTGTTTAGCCAAGCCACAGCCCAGGAGACCCTTTCTCCTTCCACGAAAAGCTGATGCTCAGTACACGGCTCACAGCTCTGCCCACCAGTTCTCCCTCTCTGGCCTTCAGAGCCACTCCTGAGCAGGGCCTTGTGAATCATCACATTTTTGGTTCACACATCAAAGTACTGAGCTGAACCCTCTGTGAGACAGAAACCCTGCTTGTTTCTTCCACCACATCAAAGGGAAATGAAGCCATAGGTGTGAGCAGAGAGACATCAGTTCAACAAAGGTAAAGGACGGGGGTGTGTGGGTCTCCTGCTTACATGCCTTATGACTTACGGGCCTGCTCAGATTGTCTA…
>LNC_000684
GGTCAGTAAATATTcatttccctccctcttccctttagGGTGAAGTAGACGTCCCTGTTTGGGTTTGGTCATGTGATTTACTTTAGCCAATAAAATGCGAGCAAGTGTACAACCAGGCTTTACGCAGGCTTTTGTGCTTTGGCTTGACGTCTCGTACTTCTGACGCTGGCGTGACGAGAACATGCTCTGAGTGATCACTGGTCCTCGCTAGAGAGACCTGGAGACCCACAGACTGAAGCAGGGCTGCTCCAGCCAACGTGCGGAACTGTACAGGAGAAAAGTGTCACCGCAAGCCGCCAAGACTGAAAGATGAATTGTTACACAGCACTATGACTATAGTAGGTGACTAAGGAACTCGTTTACCGTGAAGGAGTTGGCGATGGGGCAGAGCTAATGGAA…
>LNC_000685
CTTGGCTGGCCGCAGCGGCCggagggggaggggagccccAATCCCCCAGACTTTGTACTTTTATTTTGCGCTTTCAGCAAAATCCTTTCTGGGTTGAGTAGCCGGGAGCTGCCCGCGGCAACCTACTTGGCTGCGGGCGCGAGGAGTGCGGACATGGTCGTAGGGGCCGTCCTGGGCGCCCGCACCCTCCGCAGCCCCGCAGGAACCCGTGCCCAGCTAGGCATTACCTACCCTTGAAAGGAAGCTTGGAGGGGCAGAAATCCTTTCCGATCCTGCCTCAGAGACCGACCGTGGTGAttagattttaattaaaacaagagGAGCCCGCTCTTTCGCCCCTCGCTGCGGACTCAGCGTTTTTGCATCGTtcgttctattttttttcccccaatccatttt…
>LNC_000686
CTGCCAGTCCTCTTCACTAGGAGCCCCACGCCCCTTGTCACATTTAATCCCTGCCGTTTATAGACCTCTCTCGGGGATGGGTAATGTGATGGGGACTTTTGTCCCTGATTGTTCTCTTAAGGTCAGAGCTCACAGGTAGGGAAAGGGGGTCCTTTCCCTTCACTCTGTAGTGTGTATTTCCCCAGAGTGAGAGTTTGTCCATTGCTAGGTCTGGCCCTGAATCCGGGCAGTGTCACAGAACCTGTTTTCCAGCAGCCCCCTTCTCGGGTTCATTACCAGCCGGGCTGGATCCAGGCTGGAGGCTGCACCCAGGGCCCGTCTCCAGTGACCCTGACACTCTTTAAGAGAAAACAGGAGTCACTGAGTCGGAGGGACTCAATTTTCAGGCGGTCTGTCCAA…
>LNC_000687
CTTGGCCGGCCAGACTGGACCCCTGAGCATGCAGGAAACCTAACCTCACACTACGCTGGAAAGTGGGCGTTTCTATCTGCATCTTAAAGACGCCTTCAGATGCTGTCCTGCGTTCCTCTCCTCCCCCCATGACAGGGACCCTAAAAGACCCCCCAACTCGGAGGTGTGCTTGTTTGACATTTCAGGGAGGTGGTCATTTCCTTCCTTGTGTTTCCCCTAAATGGTCAGCACCCTTCTGGCACTCAGTTTATCACATGATGGTTTGGTTCCGTGACCGTTTCTACCCCTAGAGGCCCTGAGGGCCAGGTCTGTACCTTCCCATTTTTCTACCAAGTGTCTGGCTTAGTGGAGTTGTTACCTTAGCATTTTGTCACGAATCCAAGTATCTGACTTTTGTTA…
>LNC_000688
CAGAACCATCCCATCGCCTACCCCACGCGCCCCCCACGCCGTGCAGCTTTATCCCACAGTCCGTCAGCCCCTTGCCTTCGGGGCAGCTGGTCTGAGACTTGTTCTGTCTCCCCGCTCGGCCATGTTGCAAATAGCCCGCCTCTCTGTGCTGCAGACCTCAGCGTCTCCACGTTGTGACCTGCTCCGCGCGCGAGAGCACGCCAAACCTGGCTCGGAAACCTGCCAAGAAAGGAGAGGCTGGGTGGAGCTGAGAAGCGAGTGGGAGGTGAGGGAAGAAACGGAGAGacggggaaggaggtggagaagGAGCTGCGGGGGAGGGAGTGCGGCGGGGAGACTCGCCTGGGTTAAACGCCAAGACCTGCCCCGGATGCTCAGAGCGGCTTCACCAGTCACCCG…
>LNC_000689
GCCTACCCCACGCGCCCCCCACGCCGTGCAGCTTTATCCCACAGTCCGTCAGCCCCTTGCCTTCGGGGCAGCTGGTCTGAGACTTGTTCTGTCTCCCCGCTCGGCCATGTTGCAAATAGCCCGCCTCTCTGTGCTGCAGACCTCAGCGTCTCCACGTTGTGACCTGCTCCGCGCGCGAGAGCACGCCAAACCTGGCTCGGAAACCTGCCAAGAAAGGAGAGGCTGGGTGGAGCTGAGAAGCGAGTGGGAGGTGAGGGAAGAAACGGAGAGacggggaaggaggtggagaagGAGCTGCGGGGGAGGGAGTGCGGCGGGGAGACTCGCCTGGGTTAAACGCCAAGACCTGCCCCGGATGCTCAGAGCGGCTTCACCAGTCACCCGACATTGGAAGCAACC…
>LNC_000690
AGCCATTGTGCCACGTTGGTGGCTGGCAGGTCTGGCCCCGGGACCCTGACTCCACAGGTCGTCTGGACTGGAGTTCCTGGGGGCCGCCTCTCTGCCCTCAGCCAAGCCTCTAGCTTTCTGCTGAGCAGAAGCGAGCAGCATCTCGGGAGACACGCCCGTATCTGAGCACTCGGGGCAGCACCAGTGCCCAAGGAGGCTCTCAGGAGAAACGCAGGCCCGCGGCACAAGACGGGAGCCGAGGGGGGTTTGCACCGGACGGCTGGATGGCGGCGGGCCGGCCAGTGTGCGCTCAGCACCGACGCTTGTGTGCTTCATCTGGCAGAGAACGCGTGGAGCCCAGCACAGGGGGCCCACAGAGGGCTTCTTCCTTGGGCCATGCCGACTGTCTGAGCAAACGCC…
>LNC_000691
aggacaTCAGAGTGCCCCAAAGAGGCGGAGTTGCGGGGTGAGCACCCATGCTCCCAGAACGAAGAGGCGCACGGGCTCTGAGCGTGAAGAGGAAGGTCAGACGGCAGGGCGCCGGGATCGTCAGAACAGCACGGAGCACGGGACAGACGGGCCGGGACACGCAGAGCCCGGAAAAGCTGAAGCGACTCCAGAGGAGGAAACGAGACGCTGAAAGTCCTGCACGCAGTGCCACTGGGGCAGGTTAGAGAAACTACCTGATTAAATCCTCACTTCTTGCCACGAAGTACATTTCAATGAATAAGAAATTAAGTTGGTAAGCAAACGTTTCGGAACAAACTTCACCACGTATGTCTTGGGGGAGGCCCCCACCCTCCACTGCAGTGTTCTCACCAAAACCGT…
>LNC_000692
CAGATTGCTGATATGTTGGCCAGAGGAATGCGAAGTGAAAATCTCTGGAATGTTCTAGCAACCTTTAAAATTTATTGCCAGGAAATGGGTGCTGCTTGTCTTCTCTGCATCTTTTCAAAAGATCTCTTGTGAATCCAGTCAACTCCTGTCCAGAAACGGGAGGATCTGGTAAGATGGCCTCAAATTCCCGCCTGGAGACAATGGCTGGAGCAAGTGGTGGCTCACCCCCTCCCGCCAGCTGCCTCTCCATCCGCACAAGGCCTTCCACTGCTGGGGAAAGGGGGCAGAAGCAACGAAGCTGCATTGGTCTGGATAGTTTGCTGGTCCTCCTTTGAGTTTTACAAGACGACACATGGCTGCAGATCTTTCCCGGGATTTCACCTTTAATTCAGCCTCAGT…
>LNC_000693
TAGAAAGCTTGCTTCCCAGAGCAAGGACTAGCCAAGGGCTGGAAGACCGTCTGGGTGGGAGAACTGGTGAGGCTCCGGCTGCTCCCTGGTCTTCTTTGGGGAATCGCTTTGCTtctgagggaagaggggagaattCTGATGGTCCACAGCCTCTGCAGAAATGGACTAAGGAGGTTCCCTGTGGTTGCACAGGGAGCATGGACTCATGGATGACTGAACTTCAGCTGCACCTCCTGCACTAAACTCAGCCCTGATCCAGGCCCTAAGAAGGGAATTTACTCAACCGGAGTCTGAGCTTTTGCTCTGAGTGACTGATGGGAAGACAAGGCAGCGGTCTCTGCTCCTCCCCCATCTTGGACCTTCATTTGAATGCTGGGAACCTCAGCCCTTACAAGtgtg…
>LNC_000694
CCAGctccaggagggagaggagaggcttCAAGGGTAAGTGCAGACCTGTTTCTTTCAACTCAAGTTGGGGGTGGCGGTGGAGGGTGGCTCTTGAGCCTGCAGGCTtgcctttccctctccagagaCAGGCTGCAGCTCTGCCCTGAGTGGAAATAGCACCCTAGTCCTCAGTTTAACTCTCTAGAAAGTCACAGTGTGTTTCAGGGAAGTCTTTCTCTTCCATTCCCTTATCTATACCAGGTACTTCAGATCTTCATTTCaggtgtatttgtgtgtgtgtgtgtgtgtaggggcgGGGGCAGTGGTTTCAGGGAGCTTGGACTCCTGGGCCTCTATCTTGTGGATCCACATTTTGTGGGTCTTGTTTGGCTCAGGAGGCCTGTCTCTAGAGAAATATCC…
>LNC_000695
ggacacgactgagcgactgaactgacctgaacccAAGACTTTGGGTGGTGAGACACAAAGCTGTACTCTGTACTTTGCTTAATCTCGAGCAGGAACATCCCCTCTGAGGCGCAAAGGTGCAGATTCTGGGTGCATGAAGATGGACAGACTAGATCCCACAGGGACTGTGGCTCAGGAGGAAGAGACCCCAAGGTCCGGCGTGAAAGGTTTGAGGGAGAAACGGACTGGGCtctgggaggaagagagagaatgtgGGAAAAGTATGTTTGCAGGGGTGACTTCCCCCCAAGTCGGGCTCAGCTGGAGAAAAGGGGTTCACTGCAGAAAGTGGAGGGCTGGGAGGGACCCTTGAGGCCATCTGAAGGCTTGTCAGGCTTGGGGTTGGCAGCAGGTTGGAGG…
>LNC_000696
aaaaccatagccttgactagacggaccttagtcggcaaagtaatatctctgcttttcaatatgctgtctaggttggtcgtaactttagTCACTGATATTTGTACTCGAGAGCCAACGAGTTCCGTTTTACTCCTAGGCCGGGAATTGTGAATATTCCCGTCGCCTAGCTACTTGGTTACAATGTGTTGTCCTGAGTGACCTTTGGACTCAGCCTTTTTATTTTATCCCTCGCCCCAAAGGGACTTGGTGTTTTCAGGCAGTGTCCCTGGGCTGGGGCTCCCACGCATCGGCTCGGCCGAGTTCAGTTGGCTTCCAGCAGACTCGGCCGTGACTGTTTGGCCAATATGCCCGAGGGCCCTGGGAGTTGGGGGACGCAGGGTCTGGTCGGTGCAGGCTCCT…
>LNC_000697
GTGCACTTTTGGTCTGGAAATCTTGGCTTCAGCCACGGGATTAGACTGAATTATTGTTTAAAGAGTAAAAGGCATAGAATTATATGTCCAAGTTATCAAGCCACTGATAGGCTTTGGGCATAATGTAGCTAATTCAGAACATAAAATTTCCTGCCTTGGGTTAGTCgttcagcagcagcagtgtgtgtgtcaGTGGCTGCTTGGCCTTGCGGTGGGGATGGTGTCTGTCCCTCCAAGAGCCTTGTGCCATCAAGGCTGGCTCGTTCTCGGCCGCCGGAGCGTGTCTGGAACATAAGACTCTTCCATTTGGGATGCAAGTCATCAATCACAGCGCTCTTCTCACCCGAGAATCCTTCACCGCAGAAACAGtctgcagtggattctttattagGGATAAAG…
>LNC_000698
GAAATCATCTCCTCCGTGTCCGACATGAAATTCAGCCGCAGCGGTTCACGAGCACCTGCGAAGCAAGCCGTGTCCACTCTGCGAAAATGACTGCATCTTCGATAACTGAGTGCTGCTGGAGGGGCTCCACCAGCGCTGTCCTCATGGGCCCTACAACAGCTCCTCCTGGGTGTTCGACCGGTCCACCCCGAGGGTCAAGACGCCGGAGGCCTGCAGGGTGAACAGCAAGCCTTGGGCCAGCCTGCAGCCTCGCAGGAACTGGTACCGCTGACCCACCAGGTGAGGACTGGACGAAGCCTCAGCTGAGAGAGAAGATCATAGGGAGCAGCCTCAGAACTGCTGCTGAGAAGCTGACACGGGGTTTAAAGCACGCCGCAGATGCACTGCCGTTGAAAACTT…
>LNC_000699
AGGAGACCCTGAAGAGCCCGGTCCATGCCTCGCCCTAGTTTGAGGCTTGGAATGATGTGACCCCAGCTCCCGGTCAGGAGGAACGGGAAGGTGGGTCCCCACAAGTGACCCTGGAGGGGGCGGGCGGAAGCAGACACAGGCCGGCTCCGGAAGATCAGGGAGAAAGCAGTGCGACTGTTCTGACAGACCCAGTATAAGGGTTTGATAAAGTGCAGCCCCCAGCTGCAAATTTAAAAACCCGGCCACTTAGCGAATCTGGAGTACAGATGCCCTGTTTCACCTGATAAAGGGAACCTTCCAGAATCTTGCGGCGAATGTGGTTTGCGATGACAGACCAAGCATTTCTCTTCAAGaaagaacacaagagaaagaTGCTAATGTCGCTACTCCCCCTCGGCA…
>LNC_000700
CCGCGGCAGGACCCTCAGCCGAGGCCCGAAAGGGTCTGAGGCAAAGCTGAGGATGTCCCAGCTTGAGAGCTCCTAGGGTGCATGCGCTCCCTGCCGTGTGAGCCTCGGAGAACAACTCCTTGGGCCCTGTCCCAGCTCAGGCCTAAGCCTGGCTCCCCAGCTCCCATCCCCTGGGCCTTGCAGCTTCCTCCCCCTCTCCTCGGGGGGCCTCCCCTCCAGGGACACCACACACCCTcgcacatacacagatacacggacacccccacacccacctgTGGCTCCCAGAGCCCAGAGACCTGCACTGGGGGGGCTGGACCCGCCGCGCTGGCCCCGCTCTCAGCCGGGCTGCCGGGCCCAGGGTCCCCGGGGACACCCGTCGGACTGGGGCCCTCTGGACCC…
>LNC_000701
taaaaatgtattgttatTTGCAAGCTTTTTATATTGCTTTAATATGCTAAAGTTTTCAATTCTGCAGAATTTTCTACCTGATTACTTAGTGACTTTTTACGTTTCATTTGTAACAGGAGTTAAAGACGGAATGCAATTCTTCTGGCCTGTGATGTGGATATGAAACTTACTGGACCAGCAAGCAGGACAAGGAGACAGGGCCTCGCTTCCCTTGCTCTGGTTGGAAAGGTTGGGAGGAGAAGCAAGGAGACCAGTTAGAAACACTGCGACAGCCAGGTAAGAGAGAACAGCGGCTTGTGGTAGAATGGTGCTAGTGGGTGTGGTGAAAAGCGATCAAATTTTGGAATATATCTTACAGATGAGTTGTATGCactgggagagagaaaaacaagagatTGG…
>LNC_000702
ctttcccCCCGCTCCTCCTTACTCCTTGTAAACCTCATTGGTACTGCCCGTGAACCTTTGGTCCTCTCCCATAGGGAGGAGAGTGGTCTTAAATCTAAGGAGCGGGGGGATGGTTTGGGAATCTTCAGGGTCTGCTGAGCGAGGCTGTGAGTGGAGATTTCTTCccctggtgggggggggggggcggcggccGGGACCCTAGATTCAAGCTCTGTCCATCAACCTCTCTCCTTAAACAAATGAAGCAACCGAAGCTAGCAGAGGCAACGTCACAGGGCTCCCAAAACATAGATTTGGGGGTCTAATGTGATCTCTCCCACTGCTCTGTGAGCTTTAAGATCTATCTTACTCACCTTTGCATACCCAGAATCTAACACAAAGCCTGGAATATTAGTGAGT…
>LNC_000703
GGGGCCGCTCCTTCGCCGGCCTGAGAGCACCCTCCCTTGTCGGCGCGCTCCCTGGAGTAACGGTAGCACTGGCTGTGGCCCTAGGCGTCTCCGGAGTGCTCGTAGCGGGAGAGTGTCCTGGGTTCCTGGGGGAGCTCCAGGCAGAGAGAGCCACGGCCCTTGCCTGCGTCCCTGTGGgGGAAAAAGTACCAAGTGAAATGTGCTACTGCAGCTTCTATTGAACGAAAGCCACTTGGTCCTGCAGATAATTTACCACCCAAGGGGGAAGTATCTTTGAAGGCATGGGAGGCTATCATAAAGACTGAGAAAGATTTGGCTGGTAAGGAtccagaagaaataataaataagagtCAAATGGGAACAAAACAGGCACACATTTGAAAAGGGAATCTCTCTTGA…
>LNC_000704
tgctgcaattcatggggtcgcaaaaagttggacacaactgagcgactgaactgaactgacacagtcaaaggctttggcatagtcaataaagcagaaatagatgttttttctggaactgtcttgctttttcgatgatccagtggatgttggcaatttgatctctggttcttctgccttttctgaaaccagcttgaccatgtggaagttcacggttcatgtattgctgaagcctggcttggatataTGTTGGGCTGCTTCAAAGAACACTAATTCTATTCATTCTGCTAACTGTGCTTTTTACCAATAGTACAACCTctggaaaaagtaaagaaatgtgaGTCATTTCAGGGACAACAGAAGAAGCATCAATAGCGCTGCCCAAGCTCTAGCCTGGGTGCC…
>LNC_000705
GGCGACTGTCGAGAGCCGGGTCCCTCGCTCCCGGACGCCCCCTGAAGCCAGGCTCCGTGCATCCGAACGCCGGGCTTCATTCACACGTACTGTACTTCGTACGACGGTGAACAAAGAACAGCTCTTTGCAGCATTTGATGAATGGGATTCTGCCTCCTATAGGCCACACTCCGAGTCTTCCGTACGTTACAGCCTCCGGActcggggggcgggggtggtggtgggccTGGGCTGCGCCCCGGGCTAGGGGACCTGGGCCGGGCGTTTGTGCCGTCGCCTCCTCCAGCTCGCCTTGGCGGAGCCGGTGCAGATGGAGCCAGGCTGACGGTTGTTCAACAggaacaaatgtttgttgaattgttGGATGGTGGAGACAAGGGGCTGTTTTCTATTGACTGC…
>LNC_000706
CTCTCCGCCAGCCCTGAGTGCAGTCAGGTACTTTCTCCTAAAAGCtaaactttgggggaaaaaaaacccacagggaAGGACCCTGGGCTGAGGTTTTCCTGGGATTGGGTGTGTGAAGGGCTGCCTGCCAACCTGCTGGCTTGCCCAGGGAGCCTCCTGATGGGTATTTGCAAGTTTCCAGGAGGTGAGTGGTATCAGAGAGGGAGATTTTGTTCCGACCACACGCTCTGCTCCTGCTCTGCTGCCGTGGAACCTAGACAGCTTTGAGCCCAGCCTCTCCGTGGACCAAGAGAGCATTCGTGCAATGCTTCGACTTAGTGCCAACAGCCCAATTTTGATAGCTGTGGAGAAACCCCACAAACAAGAGAGGTTTCAATAGCTTTTGGCATCAGGAAAGTC…
>LNC_000707
CTGGACTTCAGTCAGCCGAGGTGGAAGTGGCTTCCCCCTGCCCTTCCgtccgtctttttttttttttccgtctgTCTTAAACACGTGGTGGAACACTTTTGCCTTATTGATggttgattcttttattttttggcaaacTTGGCAACTCCCACCTGGCCCCATGCTATTAAAAATAAGTCTTCCTGGTTTGCAATTCATTCTTCCACGTAGCAATTAAGATAATTCCCTTAGACTCTGTACCAGTTAAAGATAAATAGgaggttttaaaagaaaatgccttGTAATCCATCGGTTTGTGTGAGCGGGGAGATGGGTAATACTTGAGAATGTCCGCCGTGAGTGGACTCCTGTGAAAGGGGGTAAAATGCAACATTTTTCTGTACTTCTCTGAAGCAGCAG…
>LNC_000708
GCAGCTGTGACTTCAACCAACAGGAAAGCCAGAAAGTCAAGCAGACTAAGGAGAAAGAACATGGGTCGTGATTTTAGAAAACAGGGTCAGGGTCATGGTCAAGGAATGGGTGATCAACCAAACGTCCTTGATACAATCCTGATCTCAGTTTTAAGAGGACAAGATTAGACAAGGGGCTCAGGAGAAGGAAAATTCAAGGATGTTGGatggtggTGTCTGAACACTGGAAACCAAATATCAACCGAGGATCAAAAGCAGCGGTGATGTCTTTGCATGAGATGCAGCTGAACTTCGATGCTCCCACGATCCGATTCACAGTTTATAATCACAGTTATCACAGAACCATTAAAAGCCTGTTAAGTTGAATTCCCACAATTCCTTGAGGGCAAGGGCAGAGAG…
>LNC_000709
GCCTCCGGAAAGCATTTTCGAGAATGATCTCTGCAGCAGCCAACACTTCATTTCTGAATTCATCCAAGAATCAATGAAGGCCCACTCTCTTCCGGGAACTGCGTTTATGGGTGAATCCTCAGCATGGAGCAAGGGTGGCCTATGATTGGGGGATTTCCAACTACAGGACTGAGGTAATCCACAAGGGAGGGGCCCAGAGAGGAAGCGCCTCCAGCCCCCACTGGGCAGCAAGAGCTGGGAGGACCTTGGAGCAGCCAACTTCAACCCCAGATTCGAATAACAACCGCAAATAATGTGGTTTTGAAAGATATGTGAGGACTATTGAATTCTACTCTTCTGgggattattttacttattttccacGAATGCCCATTGAAGACTTGCCCCTTTCAGCCTAAA…
>LNC_000710
CTCCCAGGCCCTCAGgttgcacacacatacacggaaGAGCTGGACAGGAAGCTTCAGTCAAGTCACCTGTGACACTGTCAATGgcagactcttcactgctgaggcaccagggaacagcattttaaaaacagagagaaaacagaacagaTGAGAATCAAAATGCATTTCATATAAGCATTGTCTTCCCAAATTTTTGCTTCAACTCCATAAACATGAGCGCTGGATTATGATGGAATATACATTTCATACTCTGATTTGCCCTTAGAATGTTCTAGTAACATGATTTCATGGACGTTCCTGTCACACAATTTACTCATTTATCTTCACACGGGCATATCATGCTTATTCATTATTGAATATTATTTCCAAAAACTGTGTAATGTTCGAATAAGTTAAGGG…
>LNC_000711
tgtacccttgaaaatgagtgaattgtatggtatatgAAGTATATCTCAAGAAAGcaactctattaaaaaaaaataataaccaccatctctccttcctttctggaTGTGAGCCCTCTGCAGTGTGACTTggcagttcttcccatcaaggaGGGGAACCTCTTTTCCCACCCACTGGTCTCCAAGGATACCTTCCAATTCTTGCCAGCCCATGAAAGACTGGAGCAGTGGCGATGCCCAGAGGCCTCGTGTGCCTGGCTCTCCTGTGTGCTGTCTCCACTCTGAAAGCTCATCCTGGAAGATCAGAGACTTGTGTCACAGAGCCAGCATCCCAGCCATGGATGTCTCAGCCCAATCCTCAGCTGCCTGCAGAAACACGTGTGAGCCCAGCCAAGATGAACC…
>LNC_000712
agactgccTGGGGCCcgcggtgtaataaactgcactccactatctgcgtTGTCCTTCTgaatgagtttgtttcccggaacgcgtggctacaacagcAGCTCATCACAGCAGTCTATGTTTGAATAAGGCTGTGCGCACTGGACAAGGCGCTTATCGAACTGTCCCCAGCCTAGATGGAAGGACCCTACAAGGtcctgtttgtgtttttttttattaaggaCCAATGGCATTGCTGACTGAAGTTCCGTCTGTGTTGTGTGAGCTGTGCAGCACGGTGATCCAGTCATACACGCACCTActtctgtccttttccagtctttCTCCTTACGGACTCTTACAGGACACTCCGTGTGGCTCCCTGCGCTACATAGCAGGTCCTGGGTGTTTTACATAGTGGTC…
>LNC_000713
TTAACCTTGTTACCACTATTCAAACATGAACGCACTTAAATGTCATTGAAAAGAACGtcactggtttattataaaagggaAATTCCTTAGTGTCTAAAAGCTGTTAAATCTTTCTagtaatttaaatgaaaaaaattggcaTTTTATAGAAATTTGCTTACATACAGATAGGCAAAAACTAATCAGATCAAAGAGCATGTATTTGTTGAAAAGTAAAGAAaccatcgggcttccctggtggctcagaggttaaagcatctgcctccaatgcgggaaacccgggttcgatccctggatcgggaagatcccctggagaaggaaatggcaacccactccagtattcttgcttggagaatcccatggacggaggagctgcaTTATTGCTAACCCATGTTTCAT…
>LNC_000714
gtccaactctgcaacgccatggactgcagtccgccaggctcctctgtccatgggattcttcaggcaagaatacctgagtgggatgccatctcctactccaggggagttTCCTAACCCAGGAaactcctgcgtctcctgcattggcaggcgggttctttaccacctgagaatTCTTTCAGATGCGTGTTCTTCTCTAATGTTCTCTCAGGTGTATCAGCTGTGTGAGTTTGACATGTTCCCGCGTGTCTTAAAGAGCAACATGGTTGGCTGAATTCTAAGATGGGCTGAATGATTGCCAGCTTCTGACATTCACTCCTGTGTGTGATCTCCTCCGATATCTTGCCAACCAGGGTCTGTGTAACAGTAGAATAAGCCAGAAGTGATGGTGTGTCATCTCGG…
>LNC_000715
GAAAAAGCAGCTCAAGTGATCCTTGCTCACTTCTGAGGCCTTGAGTGGGTCCCAGAACCAGGAAAATGTGAATACCTGGTACATTTCTCCGAAGCTGATCAGACATGCCAGAGACTGTAGAGCTACACCTCCTGAAAATAACGAAGATGAGGAGAATATGTTGGGAGTAACTAGTAAGACTTTGCTCAGGTTAGAGAAAAGCCAAGGTGTTTACAAGACAAGAAACGAATGTATTTGAAGGGCTCAAATTAAACTCCTTCCATGTAGCAGAGTCAGCAATCACTTTCAGTacagggccagatagtaaatattttcaactttgtgAACCACATGAAGTCTTAgtcatatgtttttcttttgtgtgtgtgtgtgtgttttgccgcactttaaaaatgtaga…
>LNC_000716
AATAACGAAGATGAGGAGAATATGTTGGGAGTAACTAGTAAGACTTTGCTCAGGTTAGAGAAAAGCCAAGGTGTTTACAAGACAAGAAACGAATGTATTTGAAGGGCTCAAATTAAACTCCTTCCATGTAGCAGAGTCAGCAATCACTTTCAGTacagggccagatagtaaatattttcaactttgtgAACCACATGAAGTCTTAgtcatatgtttttcttttgtgtgtgtgtgtgtgttttgccgcactttaaaaatgtagaaaacatCCTTAGCTCACGTGATATACAAAAGGAAGTCTTGGCCCACAGACCATAGTCTGCTGACTTTGAGCAATGGCGTACTGTAGGAGGTGACAGCCAGGTGTCTTTTACAAAATTGCataaatttacataaatt…
>LNC_000717
AATAACGAAGATGAGGAGAATATGTTGGGAGTAACTAGTAAGACTTTGCTCAGGTTAGAGAAAAGCCAAGGTGTTTACAAGACAAGAAACGAATGTATTTGAAGGGCTCAAATTAAACTCCTTCCATGTAGCAGAGTCAGCAATCACTTTCAGTacagggccagatagtaaatattttcaactttgtgAACCACATGAAGTCTTAgtcatatgtttttcttttgtgtgtgtgtgtgtgttttgccgcactttaaaaatgtagaaaacatCCTTAGCTCACGTGATATACAAAAGGAAGTCTTGGCCCACAGACCATAGTCTGCTGACTTTGAGCAATGGCGTACTGTAGGAGGTGACAGCCAGGTGTCTTTTACAAAATTGCataaatttacataaatt…
>LNC_000718
aatttattaaaaaactaaTAAGGGGAAAAGATGAATTTATCTGTAATAAAATCATCTTCTCTTTGGCATAGGGAAGGGACATGGAGAGGAGAAATGTAGTTAGTCTTCTCACCCATGTTAATTATGACCACAAGCCCAGGGAACTGCACACCCAAAGAAGCATTTGGGCAGCATTTTAGTTTTATGCTATTTTTGAATTCATACAGAAATAGACCGAAAAGGCAGGGTGAGTGGTAGCATTCAGTATTGCTTTTTCAAGGATAATAAGGTTTGCCCCCCTTTACTCCCAAAGAATGTGTTGATGGATGTGAGACTGGAGCCTACATTCAGGCTGTGAGCCCATGTTCTGTCAACAATGACATTATCCTAAATTATATTGACTTGAACACATGACGCCTT…
>LNC_000719
ATTTAACATGAGATCTATCTCTTAACATTCCTTAATTGTACAATATATTATCATTGACTATAGGTACAATATTGTACATCAGCTGTTTAGAGATTACTCATAGatatctcatataaatggaatcaaaccaTATCTGTCTTCTGTACTTGGCTCATTTCACTTAGTATCTCCTTAAGGTTTGTTCACATGATTGAGTATTGCAGATTTCATGTCTTTTTAAAggctaaatagtattccatttgaTGCacataccacagtttctttatatatttatctgttaATCGACTTTTGTTTCCACagcttggctattgtgaataatgtggCAATGAACATAGGAGTGGTAAAACCTTTTTGgatcctgctttcaattttttgggATAAATTCTAGacgtggaattg…
>LNC_000720
GTTCCAACTGTGTAGTTGAGTGATATAATGGTTTGGGGAAAATGATactcttttaaactttttcatataaatgttatttatagatgttctttacattttttctctAAGTGCCCTTCCCAAGCAGATAATTCACAAATTGTGTTTATCTTCTCTTGCTACTcaagttgaaaattttttttcaggtaacTTGGAGTATGTTATGCAACTTTCTAagtctttttaaacaaattttttttaagggggaaaataacaaactgaaaagaaaaaaaaaattagagatgttGTGAGACCCGCATAGACATTATTctgcaaatatttggaaaataatcttCAGACTGGCAAACACTAATGATGCTTTTCCTCCCCACAGATGTATCTTCATCTGTGATTCACTGGCCC…
>LNC_000721
GAAGGACTGTCTTTGAACGATAGTCTTTGAATGATGTCTTTGAATGAAGATCAAAGTGTTGATTATTTCATGTaactaaacattttatttgttaaaaaatgtaatttgtatTTTGTGTCTTAAAAGTCACCACTGGATACTGTATTACCTAAGAATGTTCAGAACATAATGagactgcttttctttttttttttttggttaatccAAAAGTAGGATAAAATAGGATCCTAGGAAACctaatgaaaataagaatttgaATGTTTGCTTTGTGCTAAGCATCTCACACTCATCAGGTTTGTTCACTGAACGAGTTATATCTCCAGAGTTACATCAGGGAATCTGGAGATGACAAGAATCCTAGAAATCTAGTCTTTCCATGACATACTAGGAAAGTATAGA…
>LNC_000722
tttttttgtcttttaactctTATAGGTTTAATATTTTCCAAGACCATCAGCTATATAAGAGCATGCTCTTGATAGTAAATCTTCAATGTAATGATATGGATTCCAGCACAGGTAATCTTTTCCTTTACAACAAAAACACGAGCATTTCATTTGTTCATCTGTTCACCAACTGGATATTCATGCACACCTACTGTACACCGAGCATGATTCTGGGCATTGGAACAGCGTGGTGAATCAGAGAGGTAAGTCCCCAACTCTCATGGTGCTTACGGCTAATGGGAGAGACAGCCAGCCAGTTAACAAAAGAACAGTAACTAAAGATCAAAGTGCTATAAAAACCAAACAAGGCAATATGGAACAGGGAGTTTGGGGTACTTCATGAAATGGGATAGTTAAGAA…
>LNC_000723
CTATGTTAACAGCCAAAGCAAAGTCTCCAAAGCTCAAACACCTGGGATGAGGAAAAGctgtatttttcttatgaaatCATGCTTTTTGGCACTTGTGCAGCTCCTCGGCGATCCAGGCCAGCTGTGCACCCCAGGAACTGGCACAGACCCAGGGACTTGTGCCTACAGGGCGTACCACGGCTCTCCACCTGAGCTAAGCACCTTGAAATGGCCCCGACTGAGAAGGTCCTTATTAACGCCGTGACCATGCCACGAAACTGTTCTCCCTTAATTTGATCTGAGATTTATTGCATTAAGCCGTTTAAACAATTTCCTGAAATACGTTGCCACAACAGTGTCTTTCTTTCCTGTTGGGTCTTAGAGTCAATTGTCATTCACCAATGGGAATGAGAAAggagc…
>LNC_000724
CGGAGTTTCGCCGAGGAAGGTCCGCCCACTTGGTGTTACGTCCGGAGGCCCGGCCCGGGTCTGCATGCCCAGCGTCCTTTCTCCGCCTCTTCGTCAGCTTGTGTGGAACTGTGGCTTCCTGGGTGCTTACGTTCCGTTACTTTGCATTTAAAATCAGCGGCGGGGCAAGATCGTTTGGTGCGTGTCCTGACGGGTCGCGTTTAAAAGCAGCACTTTACAGCGCCCAGTCGTCCCCTTTGTCAAGCCTGATCAAAGTTAGAACATCAGCTTTTGGGGAGGGCCTGGGGCACAAAATGTATCGGATAACTGAAAGGATGACTTCACTGGGCTCTCAGGATTAAAGAAGGTGATCGCTGTGGAATTGCTATGCCACACAAAggatagtttatatttttataa…
>LNC_000725
TCCTGAGTATTGTTGGAGTTGAATTGCTTCCAgtCATGCTTTTGCGTAAGTGAATCTTTGGACAGAGAGCGACTAAAACGTTCTTTGAAGAAGAAGGACTCATTTATAAGAAATGCCAAAAGCCTAGTGTGCTGATGGCAGACGAGAAACATATTACACCTTACGAGGACAGCCCAAGATGAATACAATGCTTGGCTGCTCACGTTCACTTAAGAGTGAAATGAAAATGCCGAGAACTGGCACTTGCTTCTCTGTGGTTTCGTGTGTGGCACTGGGGACTCCTGGCCACTCACGTGATGCAAGGGGTCATCAGCCGAGCGCTACCTGTGGGATATCAGGAAGCTGCGTCACAGAAGGAATGACCCTGGGCCCAGTAGCAGAATATGAATAAGGAGTAGT…
>LNC_000726
aagcatagcacgtgggtattttcacaaaaatgaaatctCATTGTATGTAATgttttataatctatttttaagATCGACTACGTACCACAAGCCTCCCTTTCCTCCAGAATTCATCTCCATCACCCTGTTAAGTttgcactagtggcaaagaacccgcctgccaatgcaggagatgtaagagacatgggttcaatccctgagtcagaaagatcccctggaggagggcatggcagcccactccagtgttctggcctggagaatcccaaggacagaggagcctggcaggctacagtccatagcgtcacacaaAGTCgaactcgactgaagcgacttagcacatgcaccCTTTATAAGACTTTGTTCTGATGGGCAGCTCCAGAGACCCTTGAGAGGAAAAAG…
>LNC_000727
AGATGATGTAAGGAAAAAACCCTTTGAAGACCAAACCACCTTGTCATCAGGTTCTCAGAGAGGCGTGCTTCACCTGGAGGGAAACTCCGGACTTGGTGCCGGGAGTCAGTCTCTTTCCTCATCCTGCTCGGCGcccagatcagcagcagcagctgggcacCTTCTCCCCTCCTGCTAGGCACCCCTCCGCCCCAACTCCGAGCTGCTCATCTCCTGGCTGTGAGTTGTGTGTGGCAGGCTCAGCCTGGCCTGGGGACAGAAGGTCCAGCTCACCGGGCAAGCTTGGAAGGGCCTTTTCTCCCCAGCCTCCTTGGCTCTGGGAAGGGGTGAGAGGAGCCCGGATGCCCACGTCGGGAGAGTCATCGGCTCGTGAATCCCAGACGAGATTGGATGTCTCCG…
>LNC_000728
CACAACATATGGGAACTATTTCCATCTGGTGCAACAGAaaAGCTGACAGCTGGGTTACTGACTCAAGGTGTACTGGAGCTACAGCCACACTGCCATGACTACCAGATCCCTGAAACAACTACTGGATGTCTGCCACCGGACTCAATAGGCAAAATCTGGAACCTACATGCATACAGCCAGATGCCGAACTTAGATCAAGCAGTACCCCAAAATAAGTCCTTATTAAAGGACACCAATGAAATTAACTTCTTGTTATTTTCATGTAATCAAAAGTGTCTCACCTTAGTTCCCTTCAGTTGAGATGCTAAACCGGCCATGCTCTCTTTAGATTCAGGGGGAGTGGATGATCCCAGGGGAATATCTGTCTTTGGAGCCTAGGGAGAGAgagattttatataa…
>LNC_000729
TTTTTCTAAGGCATAGTTTTAGATTACAGAGTTTGAAATTCTTACTCACCAAAAGTTtgtattttaatcttttctggaatgggaaatttttataaactatctcagtcattgttttaaaatggttCATGTGTTTgctatcttattttctttatccctTTAAGAATATCTATAGATGTGTCAGAATCTGAAGGAGAAACTCCCGAGACTATTTTGCACACCATCAGATTGCACTGAGAGTGCAATCAGCTGATGAGGGACGGAAAACTTGAGCCCTGTGAGACATAAAGTGGGGCGGGTTGTGGGGAGAAGATTAAATTGAAGGAATAGGAGCAATTTCTAAAATCCAAGTTAAAGTTCTCTTTGTGTTGTTGAACTGTGAAATAGCATGGGCTTGTTACC…
>LNC_000730
CAGAACTTCCACTAAGGTACTATAAGCTTTCATGGTGACATGGCATCTGGTTTCTTTCTACAAGGAAAGTTCAGCACGCAGCACAGTCTTTGATACATTGGATTGGTTTGAGGATCCTACCTGGAATAGGTATGTAAGACTTCCAGTGTTTGCTTTCTCATCCTTTGAGTACCCATGGATGTTATATCCATTTCCACTTTTCTTGTTGTTGATTAAGAGTGGAATTTGTTCTGAAGAGTAAAGTTCATGTATTAGAGGTGATCTTTGTCTTTTCTGCTTAGAGCATGTGTTTATAATATGACCTACAAGACTTCCCAACACCcttcatttcctttgttgtgtgaTTAATACAAATTAAGAATACATTCATGCCAGTAGAGAATGGAAATTCCATGTTCA…
>LNC_000731
AGACCTCTCCCAGAAGGCACCACGCCCACCCAGAGGATGTCGGGAAGGATGGCTTTGCTCCTGCAGACGCGACTGCTTCATAGCTGACCTGCGACCGCTTTCCCCTGGGTACTGAGTCACAAGTGagatggATCCCATGTGACATTTACCATGTCGTACTTGCAGTCTCAAGCTCCTTTACATTACAAAGGATTATGTCAACTTCTCTACTGGGCAGCTGTTATAAATGAATGAGagCTGCCAAACAAGGAGCATCAGGTTATTTGGACCACATTCAAGGCGTGTATTGAAAATGGCTTCCTAGTTCTCTGCACTCAAATTATTCTGACATCAAGAAAGATCTCTCTAAAGACATAGTAATGAAGATAAACAGCATACTGCAAGGAGTCTGCGGGATCT…
>LNC_000732
AGTTGCTGTGGGACCAGGGCTGGGCCTCTTATTGTTTCAGGCTGCACAGCGGAGCCTCTGCCGGGAGAGGGGAGCCAAGAGAACATGGGTAGACACGCCAAGCAATGCCACAAGAAACACGGCTTTTCCCTAGCATGGCACCCCCCGTGCGACTTGATGTAGTGGACTTCACGGATTGTAGGATTGTTGTGGGCCCAGAGGTCTGGCCTGGCCAGaATGAGATGAAACACCAGTTGTCTGAAAGTAAGTACAGAATCAATATTTAGTGCCTTAATATTTACTGTAAGGAAACTTAACTGAGCAGGATCTCACTTGAGCAGGACATGTGTTCACCTAATTTTGTATCATTACCCATCACAACTATGTTCAGAAATGCAGAACCAAAATATTCTCATTTGG…
>LNC_000733
GGGAAGACAGTTGCgtgcctgctgtgtgctgtgtgAAGCAGGATCATTTGGGCACGGGTGTAAGATTGGGAGACAGCTGTGGGCTGGTGAAGAGGAGGCGAAATGAACCCAACTGCCTGGGTTAGCCCCCAGCTCCATCCTTTGCAGCTGGGTAAGTCGGCCCACTTACTCTGTGGGCCTTGATTTTCTTCTCTGCAAGATGGAGATGATTGTAGCACCTCGCTTCACAAGATTATCTTGAAGTTTACAAGGAGTAAGGTGTATGGGGTGCCTGGCAACAAATGAATGCTGGCTGCTGCTTTTATAATGAGGCTACAGTGGTGACTCTGATTATCTTGGTACATGGCCCAGGTCTGGAGCTGGCCTGAGCAGTGCCTTGTCTAACTCAGCAAGTAGTGT…
>LNC_000734
CacttatttgttcatttcctcATTTCATCTCTCTGTGCATTGAAAATCTCTCTGTGGAACATGGCTTTCTGCCTAGCACTGAGCAGGAAGTAAATGTCAGCACCAGGTCCTGGTCTGCAAGGAAGTTGTCACTGAATTTTAAACTGTGAGGTACAGGTAACAAGTGAAGAAAACAGCTTATGAGATGTCCCTCGTCCCATCCGAGCACCTGCAACCCATGGACACACACGTACTCATAGGAAACAGGACTTCAAGGCTGAAGAGGATTCAGAGACCTGGAGAGGAGAGATGACATGTCAGATCTGGAAACCATTCCCCCAGGGTCTCCACATCAGCAACCCCAGGTCTCCAGCCTcccttttggccacctcattggatGTGCTGACCTGCTCCTGGGCT…
>LNC_000735
CCAGATCAAATGAAGTGGTTCTTGTTAATTGcagcattacatttattttagtaCTGCTCCTTAAAAGATCCATTGACTGTGTCATTGAAAATTGATCTCTACTGATTTTGTggattgagttttttttttccttagctttTATAGCAGTATGTCTTTGGACTTCATTTGAAACTAAAAGATAACTTCAAATATGTTCTGTGAAGTTAGACTTCTGTCTGACAATTCATTCACCATTTCCtgttgtctctctctctgcttccgtGCTTGGTAATGTATTTCATTTAACTCcatctgtgtgtgcatatatgtctGAGACCCTGTGTTAGAAGCTGGGCATGAGAGGTCTAAAAATGATGACACTCAAGCCTAGTAAGCCTGATGGAAATAAGTTTTGAATGG…
>LNC_000736
GCCAGGCAGCCTGCTTCTGTCCAGAGGAGGTGCAGCACTGGGCTCCTATCCCACTGAGTTCTGCCATGCTTCCTGCGGGTTttcctaaaaaaaagaaaagccctcTACTACTCCCGCAAAGACACAAGGCAATGACCTGCCCATCCTGCTCTGTATCACCCTCCACTGTGGCCCAGGGACCCTTAATGTGTCTCTTCTTTGGAGCACTGTGCAAGCTCTCTGCCCTTGACTAACATAGAAGCAGGCAGGGATGAGATGGGGGGAACATTTTGACCTTTGCTGGGATCTTTGATAACACAGACAACCCTAAGCTGTAAATTCCTTGTGCCGCTGGGTTTAGGCTGAGAATTTCTACTGTATGATCCGGGAGATTCTGGCACTGCCCCTTCAAAACCATTG…
>LNC_000737
gttgcgcaccctggcttagttgctctgtgtggcgtgtgggatcttcccggaccagggatcaaacccgtgtctcctgcattggcgggcagaccctttaccactgagccaccagggaggccctcctgGTTTGTTTTTGAAGACTGAAGTTGacaAAGTACTTTACAATCCCGCTTATTCTCCAGTTATCTGACttgaagacatttttccaaagcattGGACTGTTCTAGCAGTAAATAACCCTTCAGGAAGTCCTTAGGGCTTTTGGTTTGGCCGCCTGTGAGTATGGAAGTGACCAGTATAGGCACTGTAGACATTTAGTTTTAACTGTTTAtcagttttgtgtttgttttattttgaagattttcaACGGTGAAATTCTTTTTCAAGGAGTATAATTTT…
>LNC_000738
AAGGGCAGAGGCCAAAATCAGTGAGAGTCCTGGCTCAACGCCCAGTACCCAGAAGTGAGCTCGTCCGGGAGCgagtgaacgaatgaatgaaCACGGATTCACGGGGCATCAAACTGGGCGCGACAGTagtttggaaaaaacaaaacaaaagacaccCATCCCCACGACGGGACTCCTGGAGCTCTCGCTGTGTCTTGCTGATTTCTCCTTCCCTTGGCCCCCAGTCTGAGCAATTGAGCCCAGGGCCGGCAGGCCCCGCCCCCAAGGCCCGAGATTCGGGGCTCCAGAGACTTGTCCCCACCGAGCAAGCGCCCCTTGGATGGACGCCGGGACAGAGTCCACTCCGCTGTCAGGTTACAAGGGAAAGAGCTGGCCGGGGAGGCGTGTGATCACTAGAGA…
>LNC_000739
GGCAGATTGAGATGGGGAGGACTTAGAGCACGCGGAGACGGGAAGTGAAGAGGATGGTCTTGGACACGGGTGTTTGAGATGCTGCCTTCTAGCCGGCTGCAAATGGGGCTTGAGTATCAGCCTTTCTTATGCTCTCCTGAGATCATGGAGAAGAAAGATGGACAGttgggactaccctggtggcccagtggttgagactctgagcttccagtgcagagggcaggttcgatccctgcttggggaaataagatcctgcatgatgcaaggccaaaaaaaaaaaaaagtggtgagtTCTATCCCAGTTGGGTTTTGAATTCACTGGGGCCTTCCAGGGGAAGCCTCACATCCCATATTTTCCAAAGAGGATTATACTCCTGCTTTCTGGGTTGGGGGAGGTCT…
>LNC_000740
CCTGTGGGAGGCAGTGACCTAACACGTCTGCACCTCAACCTTAAGAAAcctcacctgtgcttctgactctGCCACAAAAAAGGACTGGTGGTGGCTGTCCCTTCAGCATGAACCGCAGAACCAGGCAAGCAAGGTAGAGCCACCCCATCCAATGCACAGTCTACAGCTGTCACCCCTCCTGACTTGCAGACACGTGAACAAGAGTGAACACTGAGCTATGGGGTGGTTTCTTCGGCAGCAGTCGCTGACTGACACAGCTCGCTACCCTCTGTGTTTCTCCAGCCTCCTAGAAGAAAGGAAACCAACATTTCTAGGCACCTGCAGTGTTTTCACATAcagtattctgtttattttttcagacGTCCTATGAGGTAGGCATTCTTTATTGCGTCCTACAGA…
>LNC_000741
GGTGAAGTAGGTGGTGCAGGTGCCACCTTGTCTCAGGACCACTCTACTGATGATCTGAGAGCTAGCCTTCAAACACAAGCCCATGGAGGCAGGATGTATCTGCATCAGACTCACAGATCAGTTCTTCCCCTGGTCCCCTGCTGAAGCGGCCCAGGAATGAACCGAAGGAGGTGAAACATCAAGCTTGGACCTCACCATTTCTGAGATGCACGTCCTAGTCCGTGTGTTTGCTGTTTCAGACTCAGCCAAAGCAAAAAGGCTTcagaaaagattaacaaaatgCTCCTGATTCTATTTCCATTTCATGTCTGAGCTCACTGGGGACATCTCATCTGTAACACAATTTTATTTGTTGAATTTAAAGAGTCCCCTTGGTTATGACAGCAACATGTGTGTTGA…
>LNC_000742
CCTGAACCCTCTGACCAAGTCAGATCTATTTGTAGGGTCTTGCTGTGCTCCGAAGCAGTCTGTCGTTGCTGCAGGTTTACATTTGTACGTGTGGCTGCTCATCTGCCTCCCTGACTACGCTGCCAGCTCCACGAGGGCAGGGTTTTATCCCTGGCCCCCAACATGTCACCTGGCACACGATGCGAACCTGGCAAGTAAGATCCCAATGAACGAGTGGAAGTCACTACTGGTACTTCTGTGACCCTGAGGGTGTCTACTTAGAAGTCCTCATAAGCTGCAAACCAGTGTGAATGAACCCTCAGAAGATGCTGAAACAATAAGCAAGGGGAGGAAGGAATGCATCATTTATTGCAAAGGGGAAAAATGTGCTCCACCAAGGTGTTCACATTTTGATCCTCA…
>LNC_000743
GAAGTGCTTGTCTGATTAACGAGTGGCTGCTGGCCTTGTCTGCTCTGAAAGTTCTCTCTGCAATGTGAAGTAAACTGGGGCAAATCATTCTGACTGGCCCTGCTGAACAGCAGGTGCCCTGGATGAGGGTAGAAAATAGTAGCCCCCTTTGATTGTACAGCACTGCCTGGCTTACAGACTGCTTTCCTATCTAGTATCTCATTGGATCCTCATAAAAGCCATGTGATGTCAACCAGGCAGATGATGCTCTCAGCatcttacagaggaggaaacagaggactCTACTTCAGTGACTGAGGTGTTGCTTTAGAGTGCAGAGCTGGGAGTAGCACCTAGGACTTGTGACTGTTTTATTCAGTCAGATTCCACTGGCCAAATCAGCACTATTGTACTTAGTTG…
>LNC_000744
CCAGCTTGAAGTGCTTGTCTGATTAACGAGTGGCTGCTGGCCTTGTCTGCTCTGAAAGTTCTCTCTGCAATGTGAAGTAAACTGGGGCAAATCATTCTGACTGGCCCTGCTGAACAGCAGGTGCCCTGGATGAGGGTAGAAAATAGTAGCCCCCTTTGATTGTACAGCACTGCCTGGCTTACAGACTGCTTTCCTATCTAGTATCTCATTGGATCCTCATAAAAGCCATGTGATGTCAACCAGGCAGATGATGCTCTCAGCatcttacagaggaggaaacagaggactCTACTTCAGTGACTGAGGTGTTGCTTTAGAGTGCAGAGCTGGGAGTAGCACCTAGGACTTGTGACTGTTTTATTCAGTCAGATTCCACTGGCCAAATCAGCACTATTGTAC…
>LNC_000745
GGAAGAGTACTAGGTTAGGAGACTGGGTGGCTGGGCTATAGTCTTGCCTCCATCTTAGccACGTGTTTTACTTCATGGGGCtgcccatgtggtgctagtggtgaagagcctGCCTGTCAATGAAACTAACAAacatactgtaaatcaactatactccaatacaatttttaaaaatattaaaaaaaaaaaaagtgttccagCCTGGGAAATCACGTGAGTCAAAGaccaaagatgaaagaaaataacacttGGGGTGTGGGTGAAGGGTACACATAGATGGGTCTGGCAGAGACAAGTACCAGGAAAAGGGCAGTGGAAGCAGCTGCGGGATTGGCGAGTGTCTGGGTGGTTGATAGAAATGTTGGTCAGTGGTGTCTGAGACTGACACCAATCCATTAA…
>LNC_000746
cagagggcaAGGAAGCACCTATCCCTGAGAACAGACTGTGTCCTTTATGATCCAGATTAGACCAGCAGGGCCTGGCCTGGGCTGAGATCTACATTCCTGGGGGTAAGGCCTGCACTCTGGTGACCAGGAAGAACCTAGGGGCGTGATCGCCCAGACTCAAGACATGAAAGGAAAATGCCGGCTAGGAACTACGAGCTGGAAAACAGTAACGGCAACATCAGATGGAGCCACCTCCCTGCGGGGTCCaggcagcagcggcagcaagtAAGGAGCCCACCAAGTCAATGGAGCGTGCATGTGGGCCGCCTTCTGCACCATCAGGCTGGAGGACGGGTTACATCTTCACTCAAGAGTCCACCAATGACCATCATGAGAGGACAGTCTTGGTCCATCACAATG…
>LNC_000747
GGTGACTTTAGGTAGTACtctgaaacattattttaaaaaccatggattcatatatttatttttaaagtgataagAAAAAAGTATGACTAGCACCTTAAAGCAGGCATTTCAGATACTGCTCaagacatttcattttaaaatatatgatttaagtttaaaaaatagatttaaactaGCAAAGCAGTCAGTGGTATAGGTGATTAGGGAAAGAGCAAAACATCAGTGATACAAAAAGATctgaagtttgaaaataaataaagaacattttaaaattacttgataCTCCcacccttttaaaaaacaaactgtttGGTCTTAAAGTGGTAAAACCGAATTATGCAAGGGAGATATGGCgtcttcactcttgccatccagACGAGGCCAGAAGTGCCCACCCAG…
>LNC_000748
GTGTATTGTATTCACGTACATGTTGGGAATAACACATTTATGATGCCAAAAGAAAGAGATCCTGAATTTATTGagcaaattaaagagaaaatgaagtttcCTGGGAGTACGTTTTAAACCACCTGGATGTTATTATTATGGAATTCCTTCTACTGGAGCAAGAAGAATCCGTACTCAGgtatttcAATGGGATCGGGGGAGGGAAGAGCCAAGAGTTTTCACTACCTGGAACTAAAAACAACCTTCAGGATACCGAAGCACAAGTTAAAGAAAATCATCTATGCTTCCAATGGGAGGCGGGGAACAAATAGTCCACCTACTTGCTTGGAAGGAAATATGGCTGAAACAGCTAATTGACTTTGCGTTCACTTTTCAACTAGTTGTGTTGGCCTTATGTTT…
>LNC_000749
tctcaaagctggatacgactgaagcgacgcagcacgCCTGCAGTTTGTCTGACAAAAATCCCGAATTTCTCGATTGCTCCAAGGAGAGGAAGACTTGAGGGAACGGCAGCTTTCACCCTGAAGCCGGGCCTGAGAGCTGCAGTGTCTCCCAGGCCAGCTCTGCCACTAGCGCTTTGGGACCAAGCGGGAGGCAGGCCCAGGgactgcagAAAAGAAGAGCTGAAGCAGAATCAAGATTCAGATTCACACAGACCCGGTGGTCTTAACAGGCATATGCTGATGTCTCTGtgaaaagagacaggaaaaatCAGAGAGCTGACATAAAGTTACAGAGCCCGTGGTGTTATTTTCCAAGAAGAAAGGCAAAACCAGTGTTACATTTCTGTAAGATACTTTTCG…
>LNC_000750
CAAAAACCAAACCCAAACAACACACCAGGCAATCCGCAAAGAAAAGGCTAAAGACAACAGCAACACGCCCTGTGCCACGCGGCTGTTCACCCGTCAGCCTGGCCAAGAGGGAACCGCCTTATAATGGCCCGTTCGGCAGGGGGCGCTCGTGGcggagaacccgcctgccaacgcaggaggcgcGAGAGATGCGCGTtccttccctgggtcgggaagatcccttgaaggaaggcatggcagtccacgccagtgttgttgcctggagaatcccccggacggaggagcctggtgggctgcagtccatagagtctcaaagctggatacgactgaagcgacgcagcacgCCTGCAGTTTGTCTGAAAAGAAGAGCTGAAGCAGAATCAAGATTCAGATTCACAC…
>LNC_000751
CAGGAAGATGGACCAAGGAGTGATATGGGCAAGGGATAGGGGAGGAGAGAGTGTGCCCAAGGCACGCACAGGAACAGACCAACATCCACTCTTGACTTCAGTGAAGAGAACAGACGAGAACTGAAAGGCCTTGAACGCCTTAATCTGAATACTTCGGTCTATGGGCATTGAAGAGCTACGGGAGATtttggaggggaggtgggagggatatGGCCAAAGACATGTATTAACAAGGCCACTCTGGAAGAAGTTAGGCACCTGGGCTCTTCCAGCCAGCATGAGACTCTTGGGTTTGGTCCAAGAAGCTTGGGGGAGAGGGGCAGCAAGCGAAAAGCCTACAAATCACTCTCCGATGGGAGACTACCAGAAATCTGATTTCCCTAGCTTCTGACAGATCTG…
>LNC_000752
AAACAAGCTGAGCTTTCACCAGAGGTGCTGGGGGAAGCGGGGAAGCGAGAATGGTGTGCACTGATGCGATTCATCTCAATTCAGTGCATATTTATTAAGCGCTTCGTACCTTAGTCACCTTTAGGTATCACCCCACCCCCACGTATTCTTCCAGAATACCCTTCCGTGTAGTCATCTTTATCTGCATTTTACAGCTCAGCAACTTAaaaggctcagagatgttaagtaacttggcCAAGATCACCCAGCCAACCTAGAActcagctgggatttgaacctaaaCCTCTCCCTCTCGTTAAACCTCATGCATCATGCCGCTTGTCCAAGCTGTAAGACCTCTCgttccttttaaaattgttttcaggGTTGCATCTTGAGGTCTCATTTCCGAagtatctc…
>LNC_000753
GGAGCACTTAGCCTGTTCCATCTTATACTTGTAATAATTTGAGTGTTTTCCTTAGACTGCGTTTCCCCTACGTCTCCATGGGTAAAGACTCTGCCcgaaatgcaggaaatgcaggagacttgggttcaatccctgggtcaggtagatgccctggaggaggagatggaaacccactccagtgttcttgcctgaaaaatcccatgcccagaggagcctggctgggtcacaaagagtcagacgctgagcaactgagcacagcatagtCCCTattagaaaataaacccaaatcatttcataatgtgtGTAAGTCAAACCATTATGCTGTATGCTGAACTTTAAACTTAGTTCTGTATGTcagttatttctcaataaaactggaagaaaaaaagagagagagag…
>LNC_000754
GGGAGAGCCAATCTGTGGAATCTGCTGAGATGGGGCTAGATAACTACAGCCCAGCGAGCCAGGTCCTGTTGTAGAGTTGTTCTAGGGCTAACTCATGGACGAGGTGAATGGTAGAGTACCACATGAGATGTCACCTGGGTGCTGACAGGGAGGAGACCCCAGCATGAGAAAGAGTAAGCATAGAAACTTCACAAGTATGAAACGCTGGGGCCATTTCATTTAGGAGCAAATACCCCCACAGAGGGGGCTTCCCAgttagtgctagtggtaaagaacccacctaccaatgcaggagacatgagagatgcagtttcgatccctgggtcaggaagatcccctggaggagggcacggcaactccctccagtattcttgcctggagattcccatggacagagga…
>LNC_000755
GGAGCAGAGTCCCCGGGTCCCATGTGAGCTGAGAACAGCCTCTGAAAGCAGAGGGAAGCTGCAGAGCATGATGGTGTTCGGTTTGCTGGTAGGACAGATAGTGAGACACTTCCTGCCTTTTCTCAGAGCCTGGGTGAGTTAGAATGTGCTGGTCGAGAAGTTTTGATGGCAGTTCATTTCACCAGGCCCTCTCCAGCACTTGCTGGGTCAACAGTGCTGTGGATAGGCTGATGAAAGTACTGTCCCGGGACAGCAGCAGGGCCACCAGACAAACCCACCTGTGCGAGATGGGGGAATCATTGTGGAAAGGAGAGGCTGCGTGACCCCAGCAGAAGGAGGTCAGAGAAGGTGTCACAGGGTAGGGGGCGTGAGGACTAGACCTCGGAAGGGGGTGAGAAG…
>LNC_000756
ggcataggttgccatttccttctccaggggatctttcccacccagggattgaatcagggaCCAAAGGACTTGAACATCCATGGATTTTGATATCTATGGGGATCCTAGAACCAGTCCTTCTTATATATGAAGGGATAAGTTGATAAGAGTTGGGCAGCTGCATATCAGGTTTGCAGCAATGATAAAACCTGGTCCCACCCTGAAGGCGATGCAGGTAAGAGGGTCTCCTATAAAGAGGGTAGGCACTGGGCTCTGAGAGCAATCAGGATGGAGATGTACAAAGTGTCTCAGCTGCAAACAGGAGGATGTTATTATTGCTATGAAAAGGATCAGGAAAGACTTTATGGAAGAGGTGATATTTAAACTAAGCCTCAAAGGATAAGTAGAAATTCACCAGCA…
>LNC_000757
TTTTTGACACACTAAGAACTGAAAATATCACCGTGTTCTTGTGTTAAGGAAAACTTATAAAACTTTAGTCCAGTAGGAATTCAGTCAATTTCCTGGCTCGTCTCTGGTCGTTTCTGAGGTTGCAGGGAAACCCACTGTGGTAACAGCCCCCGTTTCCCTAAGGCTCTGGCAGGGGCAAAGGGTCCTCGGCAGGGCTGTACGTCTGATGAGGTCTATGTGTGAATGCTCCAGGCCCCTGCCCCTCGTAAATATTGCTGGAGCCCATATGCAGGGCCCAGGTTGGCTTTGTGAGTTTTTCCCAAACACCAAAAGCTTTGTTTCCCCgtctcctcttctcttcctgaatCCCACGTCCTTGCCTTTCTTCAAGGCCTGCTCCTGCCCCCAGAAAACCAGCTA…
>LNC_000758
tatacacacacacacacaccatgtaccATAAGAGAGAAAGCAGTGTGCAGAACTACAGGCAAAAActcaagacacacacacacaccatgtaccATAAGAGACACAGAAAGCAGTGTGCAGAGAGAACTACAGGCCAAAActcgacacacacacacacacaccatgtaccataagagacagagaaagcagtGTGCAGAGAGAAAAAACTACAGGCACAAActcgacacacacacacacaacatgtaccataagagacagagaagaggcagtgtGCAGAGAAAGAACTACAGgcagaaaactcagaaatgaaaAACCATATGGGCtgtgagagagacacagacacacacacacacgcagagagaaagaactaaaggCAAAATCTCAGAAATGAAAAACCAT…
>LNC_000759
tatacacacacacacacaccatgtaccATAAGAGAGAAAGCAGTGTGCAGAACTACAGGCAAAAActcaagacacacacacacaccatgtaccATAAGAGACACAGAAAGCAGTGTGCAGAGAGAACTACAGGCCAAAActcgacacacacacacacacaccatgtaccataagagacagagaaagcagtGTGCAGAGAGAAAAAACTACAGGCACAAActcgacacacacacacacaacatgtaccataagagacagagaaggcagtgtGCAGAGAAAGAACTACAGgcagaaaactcagaaatgaaaAACCATATGGGCtgtgagagagacacagacacacacacacacgcagagagaaagaactaaaggCAAAATCTCAGAAATGAAAAACCATAT…
>LNC_000760
CATGGAGACGGCGCAGCAAATGAGCTTCTGTAAGACTGGGGGCGCAGCAGGGGCGGCTGAGAgttggggtgggggctgtgggggCTCTGGGAGGTCCACCCAGCGCACCTGCTGGAGAGAGAGCCCCCGGCAGTACCGCGGAGACGCAGGCTGAGCAGAGAGGGAGCAGTGACGTCGCTGTCGGGGAGCAGCTGGCCTGGTGGCAGGCGAGGGCAGCTGCCAGGACTGACGGACGGCGGGCAGAACAGAGCCCCAAGGATGTGGCAGGGTGGCCGGTGGCTTGTGCCCTCCGACTGAGGTTTGTGCAGGGCCCAGGAAAGGTTGGGGCCTGGCCAGGTGCACAGTCAGCTCAGGTCACCCCCCATTGCTCTGTGGAGTCCCAGGTGCCCTGTAGGGCTC…
>LNC_000761
GGGGTGGAGAGGCAGGGAGTGATCCGGAGAGGGCACGGGGCTCCAGATCAGCCTTGCAAcccactggctgtgtgactctggGCCTCCAGGTCAAGGTGAAGACCGCTGAAAGCCTTAGACTGAAAAGGCTGATGTTTTCCTTGCAGATCCAGATGCCAAGTTGGGTCATTATCTCTCGCTACACTCTCGGCACCACGAGTCCTCTTCAAAGGGCTGACATTGACTGCCCCTACGGTCCTGAAATTTAAGTAATAGGTGCCCTTGATGGGGCCTGGCACTTCTTCATCAGCCCCAGTTTTAACTTCAGGAATGACTGGATCGAATGAATTGGCAAACATGTACTGAGTAACTAGTAACTACAAATAAACATGCTAGAGGCAAGGAAGGGGCTGGCAAAGA…
>LNC_000762
AACAAAGGAAGCTCAGCCCAGGGAGACGGCGTTAGTACCAGACTCATCATTCACACGGCATGAGAAATGGTTTCTATATATAAGGGAGCTGTTTTCCCAGGGAGCTTCCTAAATGAGTATTACAGAGCTACCTAATTGATTCCTTCATTCATCAATTCAGAAACACTGAGTAGGTGAGAATGAAGTGCCAGCCCCGACAGGATGCCAGGTGCTGGGAGGAGCAGACAAGAGTCGGAGAGGCACACCTGGCCTCTGCAACGCCCAGGCCGAGGAGCCTGGGCTTAACTGCTTGAATGCCACCCATGGTCCCACAGGGCAAGTGCACATACGGTCCCACGAGAGCAGTGGGACCACAGGAGGATGTGTACTACATCCGGTGTGTAAAGGCTTCACAGGGAT…
>LNC_000763
GGCAACTCTACATCAAACAAGTCTAACGGCACCAattttccagcagcatttgctcactACGTGTCTCTGTGTCACCTTTTGGTCATTCTCCCGATACCTCAAAACCTTCTCATTGTGAATATATTTAGTACAGTGATCTGTGATcagggattttttaaattaagttttattggaatatagttgctttataatgctgtgttagtttctactgtacagcaaagtgaatcagccatgcatatacacatatcccctctattttgggtttccttcccatttaggcaagcacagagcactgagtacagTAACCCGTGCTGTACAGTCAGttatcattagttatctatttgtGATCAATCATCTTCGATGGTGCTTCCACAGCTTGCCAAAGACTCAGATGATGAC…
>LNC_000764
aactctcacatccatagatgactactggaaaaaccatagccttgagtagatggacctttgttgacaaagtaatgtctctgctttttaatatgctgtctagattggtcataactttccttccaaggagtaagcatcttttaatttcatggctgtggtcatcatcagtgattttggggccccccaaaataaagtcagccactgtttccactgtttccccatctatttgccatgaaatgttgggaccagatgccatgatcttcgttttctgaatgttgagctttaagccaactttttcactctccattttcactttctttttttttaacatgggttccattttcactttcatcaagaggctttttagttcctcttcactttctgccataagggtggtgtcat…
>LNC_000765
gtggcttgccatgctttctccaggggttcttcccaacccaggaactgaaccagagtctcctgcatttcgcaggcagattctttaacagcagAGCTACCAGGAAGCCTGCCAGAGCCACTAAGAAACAACGAATTACCACGAGAAGCAGGGTTGCTGCAGGTGGGCAATGGGCTGCCAGACTCAAAACAGggagaaattaaaaagcagaattccAAAGGTACAACTGCAGAGGCCACTTAGTGTAGGACAAGCAGCCTGGCACACTTCACCAGAGGCTGATGAGGTCACGTCTGGGGAATCCACAAACCACCACAGGAGGGCCTGGCCTGTCTACTATCACAGTCTCGCTGTGTGACGTTCAGTGAGTCACTGAACTTGTCCTCAGTCTTTTAGTTTTTG…
>LNC_000766
AGCTGGGAGCAGCAGGGCCGGGACTTGGGCCCAGGGGGTCAGTCTGTACGATGGCCCCTCCGTGCCTTGCTCCTCATCCTGAAGATGGACCCGGTGACCTGCCAGTCTCTTCCAACCTCAAGACTATTTTGAAATTCAAGTAGAACAGAGGACACCGCACGGCCACCCACCTCCCAGCCACCTGCCAAGGGCAcccatttccctttcttctctgtgGGCAGAAGGTGTTGCTGGCCGAATACCCTTTTCTAGGGGACGACCCTCTGTTATCACCAGAGATCCAAGCACTATGacgtagtgaaaaaaaaaagtgaagtgtttagttgctcagttgtatctgactctttgtgaccccatggactgtagcccacccagctgctttgtccatgggcttctcca…
>LNC_000767
CCCAGCGGGGCCAGGTACCTGCACAGCCGTTCCTGCGCTGGGTGTGACCTGCCTTCTCCCACCTCTGATAAAAATCCCCTGGATCAGCGCCTCTCCCAGGCACAATAAGAAACTATGCATTGGTGTTCCTGGAATCACGTGAGCCTTCCGCAGGAGGTACTCACGTCCTGTGATTTGGGCAGGGGCTGCCAAGATGCGGCAAGAGCTGGCCCTGGTCCTTGGGCCTTCCTTGGGCAGTGGAGTAGAAAGGGACCCAGCCAGCATTAGTGGGGCAGAAATGGAGAAGAATGGAAGAGGCCAGGACAAGAGAGGCGTGGTGACTAAGGAAGGGTTTTGAGCAGGGTGGAACACGATTGGATTAGTATTTTGGAAGGATGCTTTTGGCTGCTGCGTGGAGAA…
>LNC_000768
CACAGCCCCACTGCCTGAGGCTCTGGCCTCGCCCTCCCCACTGGGACCAGGGCCAGGAGCTGCACCTAGACACGAGGGGCGAGAAGCGCTGCTTGGCGGGTGACCTCCTGGAAGACGTGACTCCACGGCGTGAGAACTCAGCGATGGGGAGACGTCAGCCATGAGAGAGGCGAGGCCAGGGTGTTCTGGGAAGAggggaacagccagtgcaaaagCCCGGAGTAACCTGCACGGTCTCGGGACCGGCCCTGGGGGTCTGATGAGGCGTGCCCACCTGGACCAGGCGCTTGACTCTCCCCAGCATCACTTATCCCCGTGTGAGCAGCCTGAGCCTCAGGCAGGAGTGTACAGAAAACAAGCTCAACACTGGATTCCACATCCTGGGCCCTCTGAAAAAGA…
>LNC_000769
CCATATGGTCACCACTCCCAGCAGAGTGAGCAAAGATGATAAGAGAATGGAAGCTGGGTCTAGCCTCAGAAGACATCTCATCACTGTTCCCTCATTCAGTTGTTGGAGGTCTGCCCTAAGATGCAGAAAGCCAGAGGCTGGACACCTGTGCCTCCACCTGCAGGGACAGCAGTGTGCCCCGCGTCAGGACCACTCAGACACTGGTTTCCGTCGGCTCGGTCCACAGGCCACTGACCGGAGAGGAGCCGCCCGCGGGCCCAGCAGGACACCCCTACAGCCAGATGCCCAGCTTGTCGCAGTGGCGCGTCCAGTTCTGCACCACAATGCCAGGCCTCCGGGAGCCCCGCCTGCCCCCTGGTAGCAGGTTCACTGACGTGAGACCCCTTGTGGGCCAGGAAT…
>LNC_000770
GCTCAGTGCGGGGCCTCCGGGCCCGGGAGCCGCCACATGCCTGCAGGGTCGGCTGAGACGCCGGGCACGTGCTCACTTCCTGACTTCTGTGTACGGCTCTTTCCGCAGGGAGATCGTGATCTAGAGATAACAGAAGTGCCACGCTTCGCCtgcagccatttcctcctctcacACCGTCTTCCTCCGTCACGGCCCAGCTCCTGCGGGCTCTCGTGACCCTGGGAACAGGACAAGCTTCGTGTCTTTCCGCTCACTACACTTCCCATCCCAGGCTTCTATCACTGTTTGAAGGAACAGTCACCTTCCATTAGTTCCCACGGTTTCTTAGTTTCATGGAGACACTGATAAAGCTCAGGCTCTCATGGCTCTTGACCGAAGCTCAGCACGACAGCCAGGCTC…
>LNC_000771
CGGGGCCTCCGGGCCCGGGAGCCGCCACATGCCTGCAGGGTCGGCTGAGACGCCGGGCACGTGCTCACTTCCTGACTTCTGTGTACGGCTCTTTCCGCAGGGAGATCGTGATCTAGAGATAACAGAAGTGCCACGCTTCGCCtgcagccatttcctcctctcacACCGTCTTCCTCCGTCACGGCCCAGCTCCTGCGGGCTCTCGTGACCCTGGGAACAGGACAAGCTTCGTGTCTTTCCGCTCACTACACTTCCCATCCCAGGCTTCTATCACTGTTTGAAGGAACAGTCACCTTCCATTAGTTCCCACGGTTTCTTAGTTTCATGGAGACACTGATAAAGCTCAGGCTCTCATGGCTCTTGACCGAAGCTCAGCACGACAGCCAGGCTCTCTGCGGG…
>LNC_000772
GGGCTCCCGGCCATCGAGGTTCCCGCTGGCTTTGGGCGGAGCAGGTCCAGAGCAGGCTGGGCAGTGAGGAGACGCCACGGGAGgttctgctcctgccccctgccccctggggGCCTCTGGTCTCAGGAGGCTGTTTCTGTGCTGGCCGCGAGGCAGTCACTGCAGACGACCCCCACCCATGCGCCTTCCACCTCCGCCTCTCCTGGTGTGCGCATCTCCTTGGCTCCAAGCTGGTTTCTTTGAGTGGATCTCTAGCTTTCCCCTCTGAGAGCCAGCGTGGTGACCGCTGCCGCCcccccaccactaccaccactgGTAGCATCGGCTGCGACGTTTGGCGGGGCGTCCCAGCCCTTCTGATTGAAACCGCAGAAGCCCCTGTTTCACTCACGGGGCCTT…
>LNC_000773
cccccctctcttttcttttcttttcttttctttttttggcgcAGCCGATACTGACTCTTCATGGAAAGACAAGAAAACTAGGTGATTTTCTGTGTTTAATTTCCAGGTGTATTGAAATATCATTTCCTTCGTGAAGGACATATGACATCCTTCGTTCTCATGTGTACAGAATGGGCACAAGAGGCACCTGTATGTTGCCAAAGAAGAATGACCACCCAAGCGGTAGCTCATAGCTTTCTCACAACCCATACAGATCATGACTGGatgtgaaagaaagggaagtcactcggtcgtgttcgactctttgcgacgccacggactgtagcctcccaggctcctccatccgtggacagttccaggcaagaatcctagagtgggttgccttttccttctccagca…
>LNC_000774
CAATAAGGCTGTCATCACCTGACTGAAAAGTCGCCCCATGGCTTGCTCTGCTTTCCCTTCCTGCAAGCCTTGGAGATGGCACCTAGCCTGGGAGAGgtaagaaaagtGAGTCTCCAGGGGACAGTGGATTATATAGTCACCTCAGATCAGCTGCTGAACGTGCAGCACATGCTAGGTACCTGCTGTGTGTGTTATTTTGCTGGTAAAATATAATCCTGGTGATCCGggattattaatatattattattaaagaatctgcctgccgatgcagagaacctgggttcaatccctgggcccccctggtccgggaagattccacatgccccacgGCACCTAAGCCCAGGGGCCACACCTAAGCAAAAGATTTATttactgtgctctagagcttggccacctcat…
>LNC_000775
TGGGCCTTTGCGAGATAGTATTTATGTGTCTCGCGGTATCCTCTCGGTCTCATTTATCCACAGCTCTTGGGTTCGGACGCGCGCCAAACGCTGAAGGATCTCAAACCGGTCTCATTGGAatGTGGTTTACTTCAAAGGAGCTTACAGATTGGAGGATGAGACAAGACTTAACCCTCTGTGGATCAAGTGTGGTGATGCTGCAGCATCTCCTCACCAGTCTTGAGGAATTCAACTGCCTCCCAGGGTGAATGCAGATTGTCACAGCATTAATAGAGTCATCTGTCTTACAATGCCTCTTCATCTGCTCAGGATGACTCCTACAGAGTCAAGAGGTAAGTACTTGTAACCTTGCTTGTTGTTGCTTAACTCCAGTGCCAATGAAGAAAGCAGGCGTCCTGT…
>LNC_000776
TGGGCCTTTGCGAGATAGTATTTATGTGTCTCGCGGTATCCTCTCGGTCTCATTTATCCACAGCTCTTGGGTTCGGACGCGCGCCAAACGCTGAAGGATCTCAAACCGGTCTCATTGGAatGTGGTTTACTTCAAAGGAGCTTACAGATTGGAGGATGAGACAAGACTTAACCCTCTGTGGATCAAGTGTGGTGATGCTGCAGCATCTCCTCACCAGTCTTGAGGAATTCAACTGCCTCCCAGGGTGAATGCAGGTAAGTTTTCAAATGGGAAGTTTGATTGTGGTCTGTGGTGTTTTCAACAACCAGGAGAGCAAATGGTCAGTGGAGCAGTGTTTTTGCTCCTTCCAGCTTGTTCCTCTTGGAATGAttttcctggggagggagtcggcAGCCCAGC…
>LNC_000777
GTGGGCCTTTGCGAGATAGTATTTATGTGTCTCGCGGTATCCTCTCGGTCTCATTTATCCACAGCTCTTGGGTTCGGACGCGCGCCAAACGCTGAAGGATCTCAAACCGGTCTCATTGGAatGTGGTTTACTTCAAAGGAGCTTACAGATTGGAGGATGAGACAAGACTTAACCCTCTGTGGATCAAGTGTGGTGATGCTGCAGCATCTCCTCACCAGTCTTGAGGAATTCAACTGCCTCCCAGGGTGAATGCAGATTGTCACAGCATTAATAGAGTCATCTGTCTTACAATGCCTCTTCATCTGCTCAGGATGACTCCTACAGAGTCAAGAGGAGCAGCTTGTTACTATACACACTCCTGGAAAGCCTCCAGAGTTAAAAGGTACCATTGCCAGTTAC…
>LNC_000778
CGTGGGCCTTTGCGAGATAGTATTTATGTGTCTCGCGGTATCCTCTCGGTCTCATTTATCCACAGCTCTTGGGTTCGGACGCGCGCCAAACGCTGAAGGATCTCAAACCGGTCTCATTGGAatGTGGTTTACTTCAAAGGAGCTTACAGATTGGAGGATGAGACAAGACTTAACCCTCTGTGGATCAAGTGTGGTGATGCTGCAGCATCTCCTCACCAGTCTTGAGGAATTCAACTGCCTCCCAGGGTGAATGCAGATTGTCACAGCATTAATAGAGTCATCTGTCTTACAATGCCTCTTCATCTGCTCAGGATGACTCCTACAGAGTCAAGAGGTAAGTACTTGTAACCTTGCTTGTTGTTGCTTAACTCCAGTGCCAATGAAGAAAGCAGGCGTCCT…
>LNC_000779
CGTGGGCCTTTGCGAGATAGTATTTATGTGTCTCGCGGTATCCTCTCGGTCTCATTTATCCACAGCTCTTGGGTTCGGACGCGCGCCAAACGCTGAAGGATCTCAAACCGGTCTCATTGGAatGTGGTTTACTTCAAAGGAGCTTACAGATTGGAGGATGAGACAAGACTTAACCCTCTGTGGATCAAGTGTGGTGATGCTGCAGCATCTCCTCACCAGTCTTGAGGAATTCAACTGCCTCCCAGGGTGAATGCAGATTGTCACAGCATTAATAGAGTCATCTGTCTTACAATGCCTCTTCATCTGCTCAGGATGACTCCTACAGAGTCAAGAGGTAAGTACTTGTAACCTTGCTTGTTGTTGCTTAACTCCAGTGCCAATGAAGAAAGCAGGCGTCCT…
>LNC_000780
ATTTATGTGTCTCGCGGTATCCTCTCGGTCTCATTTATCCACAGCTCTTGGGTTCGGACGCGCGCCAAACGCTGAAGGATCTCAAACCGGTCTCATTGGAatGTGGTTTACTTCAAAGGAGCTTACAGATTGGAGGATGAGACAAGACTTAACCCTCTGTGGATCAAGTGTGGTGATGCTGCAGCATCTCCTCACCAGTCTTGAGGAATTCAACTGCCTCCCAGGGTGAATGCAGGTAAGTTTTCAAATGGGAAGTTTGATTGTGGTCTGTGGTGTTTTCAACAACCAGGAGAGCAAATGGTCAGTGGAGCAGTGTTTTTGCTCCTTCCAGCTTGTTCCTCTTGGAATGAttttcctggggagggagtcggcAGCCCAGCAAGCAGCATAGTTTTGTGA…
>LNC_000781
GTGGGCCTTTGCGAGATAGTATTTATGTGTCTCGCGGTATCCTCTCGGTCTCATTTATCCACAGCTCTTGGGTTCGGACGCGCGCCAAACGCTGAAGGATCTCAAACCGGTCTCATTGGAatGTGGTTTACTTCAAAGGAGCTTACAGATTGGAGGATGAGACAAGACTTAACCCTCTGTGGATCAAGTGTGGTGATGCTGCAGCATCTCCTCACCAGTCTTGAGGAATTCAACTGCCTCCCAGGGTGAATGCAGATTGTCACAGCATTAATAGAGTCATCTGTCTTACAATGCCTCTTCATCTGCTCAGGATGACTCCTACAGAGTCAAGAGGTAAGTACTTGTAACCTTGCTTGTTGTTGCTTAACTCCAGTGCCAATGAAGAAAGCAGGCGTCCTG…
>LNC_000782
CGTGGGCCTTTGCGAGATAGTATTTATGTGTCTCGCGGTATCCTCTCGGTCTCATTTATCCACAGCTCTTGGGTTCGGACGCGCGCCAAACGCTGAAGGATCTCAAACCGGTCTCATTGGAatGTGGTTTACTTCAAAGGAGCTTACAGATTGGAGGATGAGACAAGACTTAACCCTCTGTGGATCAAGTGTGGTGATGCTGCAGCATCTCCTCACCAGTCTTGAGGAATTCAACTGCCTCCCAGGGTGAATGCAGATTGTCACAGCATTAATAGAGTCATCTGTCTTACAATGCCTCTTCATCTGCTCAGGATGACTCCTACAGAGTCAAGAGGTAAGTACTTGTAACCTTGCTTGTTGTTGCTTAACTCCAGTGCCAATGAAGAAAGCAGGCGTCCT…
>LNC_000783
CATCCAACTTGCTTGCAACCCCTATACCTTGTACTTATTAGCAAGTAGATTTGAGCTGAAAATTTGggcaaaaacaatgaaaatcacaTCTAAATAAACATTGAATAGCTCATAAAAACTAAGCGCCGTTACATGGGAATGTTTCTAGtagcttttaaaatacttttcgtGTTTCCTTGGAGTATATTGGATACAAGTCAGTGGTTTTGGAAAGAAGGTTAAACTAAGTTTCCTGACGGCCTTCCTTTCCATTATGTAACCGAACTTCAGCCTCACAACGACAGACCGCAGCCATTTTAGAAGCCGTCAAGTTTTGGGaggcacccccccccccaaaaaaaaaggtCTCAGGTCCTGCGAGGCGGTTTTGATGTTTATACCTCACCTGGCTCATTTGGC…
>LNC_000784
TTGCTCTtgggcatgtgaaatcttcctggaccaggcattgATTGGCATGGGATTCCtaagccctggaccaccagagaagccccttctaTTTGCTTTTAATCTCAGATTATTCACATTTCAGGCTATCTTCTTTCCTAGTATGTTATGACATTTTTGTAGTATGGTATAACAAACACCTAGCTGCGGGACCCAAGCATGTCAACCTTTTCTCCCATTTCGCTTCAGGTTGTAACACCGCAGTGCAGACCCAGCGGGCTCCCTGAACCTCTCCCACCCCTCTGTCCGGAGGCAGCGCCACTCCAGAAGGCCAGTGTCTTCCTGGCTCTGCTTTTCTCATTTGGCTGCATGTGAAGACGTACAGGTGACCAACAGACACGAAGAGAGGCTCAGCATCCCTAA…
>LNC_000785
CTCAGCTGGGTTAAATAGTTGCaggatttctttACGTAGGCCCCAGTCCTAGGCAATACTGAGCTTCTTTTCTTTACTCTTCTGTAAAGTGTTACCTGACCTTCAGGAAAATTTAATCTCTATCCCCatctcattttatataaatatgtactcCTGGTAGAGCAGTTAGTTTATTGAATTGGGGTTATCTGTTTGTGTCATtccatctttgaatttcatacaTCTAATATAGAGCCTGATACACGGTgctcaaaaatgttaaatgaatgaaaaaatatgtatatgccAAACTGTGAAAGTACATTTCTGGGAGTGTAGGCAAGTCTCCAGGACTTTGTGACAATGgatgtttgtgtctttttttttttttcaccagcaaAATGAGTTTATTCAGGAATA…
>LNC_000786
agACGGGGAAGGGAGCGGGGGTTAGGAGGAGTCCTGGCCTCCGGAGAGGGCTCTAAAGACAGCCTCGGAGACGCCGTCGCTCTTCACTCTTTCTCAGACATCCTGCAGGAGTTTGGAGACTTGACTCTATTCCCAAACAGGAGAAGCACTGATGCCCAAATGGGGAGGGGAGTACAACAGAAAAAAGTATCCGTAGTAGGTAGAAGTCGACAGGAGAGGGGACGAGGAAAGTGCTGATGAGGAGAGGCAGAAAAGATGAAGATGGGAGAAAGAAAGGCGGCCAGGATGAGGTCGCCGAGGGTGCTCAGAGACTCTCCCCGGGGGCCAGGCTCTCACCCTGCTATCTTCTGTGGACCTCGAGCATGGAGGCAACTGGAAGTGGGACCCACGGTACTGAGA…
>LNC_000787
ctcctgggcagCCAGGGCAGCAAGGACGGCACCAAGGGAGTTGCCCCATGGACAGGGCCCCACAGAGACACCACCGAGCCTCGCAGGAGCTGCTGGCTGCAAAGAAGACCCACACCTGTGAGTAGAGGACTGGGGCAGGAACTGGTGCTGGGGTGTGGAGAGATGGCAAAGAATTCAGCAAGGGCGCCAGGAGGTCCATGTACGGAGCTGGAGCAACCGGGCAGAGGTGGCCAGGTCTGAAAGGAGGTGGAGCTGAAAAACCAGGGAGACGGGGAGATAAGGAGGAGGAGTGATGAAACCTCAAGATTGGGGGGCAAAGGGAGGAGATAAGGGAGAAGCCTGAAAAGTGCGAGGGAATGTCGCAGAGAAGTAAGGAGATGACAGTGAAAGGGAGCCACAG
>LNC_000788
CAAGGACGGCACCAAGGGAGTTGCCCCATGGACAGGGCCCCACAGAGACACCACCGAGCCTCGCAGGGTAAGAGGCCCTGCAGCCTTACAGAGCTGCTGGCTGCAAAGAAGACCCACACCTGTGAGTAGAGGACTGGGGCAGGAACTGGTGCTGGGGTGTGGAGAGATGGCAAAGAATTCAGCAAGGGCGCCAGGAGGTCCATGTACGGAGCTGGAGCAACCGGGCAGAGGTGGCCAGGTCTGAAAGGAGGTGGAGCTGAAAAACCAGGGAGACGGGGAGATAAGGAGGAGGAGTGATGAAACCTCAAGATTGGGGGGCAAAGGGAGGAGATAAGGGAGAAGCCTGAAAAGTGCGAGGGAATGTCGCAGAGAAGTAAGGAGATGACAGTGAAAGGGAGC…
>LNC_000789
CGCTTTGATGTAGCAGGGTCACGCGCTGCTGGAGGGAAGCGGTGGACGCCTGGCAAGACTAAGAACAGGGCCTGGCATTGAGGACCACGGGATAAAATTTCAGTTGCTGCTTGTGTGCTGTATGTTAAGGGGAGAAACTTAGCAAAATACTTAGAAGTGTCCACTGAGCCACTGGCCCAAGTGAACTGGGAACACCAACTGAGAAGGAAAAATTTCTGGGGtaattccttggtggttcagtggttaggattccacattttcactgccaagggcccaggtttgatccctggtcaggaaactaagatccacaAGTCatatagcacagccaaaaaaaaaaaaaatctggagtaAGCAAACTCAAGATTGACCAAGGGTGATGGAAAGAAACCAGTGCAGTGG…
>LNC_000790
GAGGCCCTCGGTGCGGCGGCCCGAGCAAGGAGAAAACTCGGATGGAAGAGCTGCCGAACTCCCCGAGCAAAAGTTATTATCCTTTGAGGCAAAGACTCTGCATACCGCTGTGTGACCTCAAATTGgacaacctctctgagccacagcATCTTCGGCTGATGAGTGGAGATAATTATACCCTCCCAAGTTGTTgtacaagagtttgagcaagctccaggagttggtgattgacagggaagcctggcgtgctgcagtccatggggtcacaaactgtcggacacgactgagcgactgaactgaagttgttgTAAAGATTACATGAGGTACCTATAAAATATCAGTATAGTGCCTGGCAGGGAGTAGGTACTTCTTACCATTTAGTTGCTGATGAAGAGGAGG…
>LNC_000791
CTCCTCCACAGGCAGGTGTGGCAGGTCAGACTCACAAGCCGGGAGAGGTAGGTGCTCATGGCTTCAGAGGCTTCTTGTCCATTCCGGAGGAGGAAGTCATGCCTTGTGAGTAAGTGCTTCCCAGAGCTGATGCTACAGATGGAGGCATAGCCTCGGAGTAGAAGCTCTGCaatcctccccactcccagcctcaCCTTGGCTGTCAAACCGGTTCACAGGCATGAGGATGGGATTTTTGTGGCAACCAGAATGGCAGGTGGCCCTAGGCCAGCAGGCGGAGGGCAGAGCCCTGGTGGACAGGATCAAAGGTCAGACATTGTGGAGAAACAGGCGAGAGGAGGAAAGAGCGCCTGAGGGAACAGCCGGGGCTGGGCTAGGAATTCTGGTCCCAGGTCGGCT…
>LNC_000792
GGAGAGagacactctgtgtgtgtgtgtgtgtgtgtgtgtttctaccGGGCTGGAGGTAACAGCAGGGGGAGGGCCTGAGGGAAGAGACCAGGAAATCCATCTGACATTCCTTCACTGCCCCCAAAGACCTCACTTGAACATTCTGCATGGATCTGGCATTGGGGCCTCAGGTTCCCCAGAGGTGCCGCCAATAAAGACCTTGTTTCTCGTGTCCCCAGGCTCGTGTGCTTCCTTGGCAAAGCACTGCTCCAGGCACAGGTATTAAAGCCCAGCCCTCCTGGGAGTGGGAGCAGAGCAGCAAATTCCCAACCCACTGCCTTCTGTTGCCTTTGAGATTTCAGCCCATCCCCAGACCCTGGGCCACAGCTGAATAAGGAGTGTGTGTATAAGGAGTGCATG…
>LNC_000793
ACAAAAACAAGTTGCGTATTTCATGTGCTGAAGCTCCACGTTGTCGGGAAACATTTTGGTAATTAACGTGCCATCTGCTGGCTGCGACCTGCTTGGTTACGCCGAAGAAAAGCTACCAAAGCCTTCTAGAAGCTGGAGTAGAGGGGCAAGTCAAAAAAGGCCTGTTGGAGGACAGACGTCTTGTGAAAATGTGcttaaatgcagaaacaaaggaacaaaaaatgAAGACGACATACATAacaaataagacaaaacaaatgATTTTGTGCCGATACACACAGACAAATCCCCCTGCCCCAAAGAACTGCTAAGGACTACtcgaaagcaaaacaaaactgaaaagtcCCTGATTGTCTTGGCCTTCGAACTTTTCATCAACAGTTATCTAAAACAGTATCA…
>LNC_000794
CGACCCTGCGCGCGCCCCCGCTGGGGCCTGATTAGCGTGCGGCCACGCAGACAGCAGGAAATAGAAAGTCTCAGGAAACCATTGCCGAGGGCGGGCCACGGCGGCATGCCGAATTACATCTACATGGCTAACAGatgctgttgtgtccagctcttttgcaacttcttggactgtagcccaccaggctcctctgtccatgggattctccaggcaagaatacatcctgacccagaaatcaagccagggtcttctgtattgcaggtgggttcttaaccagctgagctaccagggaagcctgtttcctACCTTCCTGCCCATCAGAGAAACTCTTCCTGCCCCAACCTCTAGAAGAGAGATTTCTAGTGCTCTGGAATTGATGTCTGCTTTCTGCTTTGCTGG…
>LNC_000795
gaactctcaaggtgttgagaagagaaagaaactgagctGAATGTTTACTTACCTGAAAACAGCTCTTGGAGGTTTTTTTCAAAGtacttatCTCTGAAGTATTCCGGAAAAGGGAAACCTACTGATTTCAACCAGTGCTTACTGCAGGTGGGAGCGATAGGAGGTGGATATCAGGAAAAAACACACTACTTGTCCAGCAATATCAAGAAGGCTTTAAAGAATTGAGGTCTCAAGAGCTAATTCACAAGGCCTTAATTGAAGAGAGCTTGCCCAGGAGAGTCTTACAGGCAAGTGAGAGAATCCCTGAAAATCACTCTGTGCCTGGCTCTGTGAGCTGTCCCTCTCAGGTTCTGTCTTCCCGAAAGCTCTCCCGAGGCAGCACATCACTGCTGGACTTGG…
>LNC_000796
CTTACCTGAAAACAGCTCTTGGAGGTTTTTTTCAAAGGTGAGTCTGTGTTATCAGCATTTTGatgtatgaaaatataaaatcagtgTTGTAGTTTCTTCATGCCTGCTGTATAgtcaggccactcaagatgggtgctctcttgctctctgtacatcctCTGCTCAAACAGTGCCTGCTACACCTACACCATCCTCACATGACTGACCTTCCTACATACTGGCCCCAGTATTGATTTTGAATCAATATTGACTcaaaaatactgtttatttttgaATCAATGTTTCAtataactttttctctttttaaaatgttttattattttaatatttatctcattttatttttccctggtggcacagatgataaagaatccacctgaaatgcagaagacccaggtt…
>LNC_000797
AAGCAAGCGCCCTGGatgcaGATACTCCTAGTCTTTGGCAAAATTTGGAAGCATTTCCTCCAGCTCTCTGTCCAGAAGTTGCAACTGCCTGCTCAGGAATCTAATTATTGTTTCCAGAATTCAGAGAGAACCTCCTATTTTGCGAAAGACTGATGTTAGTTGTAGGATACCTGAATCTAAACGATGTCTATGTGTTCAGTCTTTGAGCTCTCTAGAAAATAGGTGTAGAGCTATTGAGACCTGTTTTCTACAAGTCCAGTATTGAGAATGAGAAGTTGATGTGGAGGGGATGTTCTCTCTATACATTGAGACCAGGACCAGTTAGCACATTAATCTTAAACTGGTTCTTTACTCTTCACAGCTGTGTATTGTTACTGACCTTTTCCCCCTGGGGATAAT…
>LNC_000798
AAAAAAAGGAGTAGTCTCTAagaactcttattttttttttaacattatagtCACTAAATGCATAACaaaacAGTACATAAAGGGTTAACCCCATAGACTCAGCTAAAAGTTGGCATATGTGTTAATagatatcaaattaaaaaatttggtTTGTCTGAGGATGATTTTCTTGGAACTACTTGAGCTGAAAAGTAGGAAAATTGCAGTTAAGAGATACTGAGGGCCTACAATATTTTAAGACTACTACATTGATTTATAACATGAAAGTGGTTAGTTTTTGAACCCTGGAGTCCGTTTGCCTATATTCAtatcctcttcagttcagttcagttcagtcgctcagtcgtgtcctactcattgcaatcccatgaatcacagcacaccaggcctccctgtcca…
>LNC_000799
TTGCTGGGGAGGTGGCGTAGGACTTCCTGATCGCCGCGGGTCATGCCACCGATTCTCAGTTCCTAACGGGATACCACCATCCACTCTGGTGTGCCCACACCAGAAACTTGGAAGAGAAAtgggctcagagataaagaaaacaCAGTCTTGGCCTCAAGAAGATCACAAACCAGCgagaaaactggaaaagaagTTTCCAGAATCTGGGAAGTCCGTCTCAGACTGGAAGGCCTCCAGAAATCCTTAGTCCAGCTGCCCGTCTGATGCAGGaatgccttctccaacactgctgCCAGCATCGCAGaAAACCGTGATTGGTGCCTCTGTGAGCGTGGGACAGGAAGAGTTAACCTGCTGACAGACGGCATTTTTTACCTTCAGTCAATATGAACAAGGCCC…
>LNC_000800
AGGACTTCCTGATCGCCGCGGGTCATGCCACCGTAAGTCCCAACTGTTCAGCCCCCAGTCCCTAGCATTTCAGCAGTCTGGACACTAGAGGATTCCAGACATTTCAGCTGTTTTCTGGACAACCCCTGGAGCTGCTACTGGTAACGCACACCCACGAGTTGGAACCCAGCATCCCTCAAACAAGTGCTTTCCTCCAGGATTCTCAGTTCCTAACGGGATACCACCATCCACTCTGGTGTGCCCACACCAGAAACTTGGAAGAGAAAtgggctcagagataaagaaaacaCAGTCTTGGCCTCAAGAAGATCACAAACCAGCgagaaaactggaaaagaagaAAACCGTGATTGGTGCCTCTGTGAGCGTGGGACAGGAAGAGTTAACCTGCTGACAGAC…
>LNC_000801
TCGCCGCGGGTCATGCCACCGAGAAAtgggctcagagataaagaaaacaCAGTCTTGGCCTCAAGAAGATCACAAACCAGCgagaaaactggaaaagaagTTTCCAGAATCTGGGAAGTCCGTCTCAGACTGGAAGGCCTCCAGAAATCCTTAGTCCAGCTGCCCGTCTGATGCAGGaatgccttctccaacactgctgCCAGCATCGCAGGTAGGCAGACCAGCCCAGCAGGGGCAGGCTGTCAGAACGCATCTTCTCCTTGAGCATTCTTCACTCCAGCCGGTGGCCCCCTACCCCTGAGCCCACCAAAGCTCTCCGCCACAGaAAACCGTGATTGGTGCCTCTGTGAGCGTGGGACAGGAAGAGTTAACCTGCTGACAGACGGCATTTTTTACCTT…
>LNC_000802
GTCATGCCACCGAGAAAtgggctcagagataaagaaaacaCAGTCTTGGCCTCAAGAAGATCACAAACCAGCgagaaaactggaaaagaagTTTCCAGAATCTGGGAAGTCCGTCTCAGACTGGAAGGCCTCCAGAAATCCTTAGTCCAGCTGCCCGTCTGATGCAGGaatgccttctccaacactgctgCCAGCATCGCAGaAAACCGTGATTGGTGCCTCTGTGAGCGTGGGACAGGAAGAGTTAACCTGCTGACAGACGGCATTTTTTACCTTCAGTCAATATGAACAAGGCCCCAAGACTATGATTCCAAACATCTGGATTTCATCAATATGTGATCTGTCATCGTATATTGGCATTCCCCAGTCCCCGCGCCAGAGCAATGCGGCTGGTTTTAT…
>LNC_000803
CAATTTAACAGTAACCCTGAGTCACTGTCCCTCCTAGGGTTGACCAGTTGGACTGATGGATGTGGCATCCTTTGGAGAGTGGACAACACTTAACGAGTGCAAAAGCTGAGACATGTGGTCAGCTTTGGATACTCCGTTGTTTCAGGGCCTGAGGTCTCTGAATATCAAGTAGAAGAAATGACTCTTGCCACAAAAGGGAACCACTTGCTGTGTTATTTGGCCTCTTGGGGTCATGATGCTGAGAGGTGCTAACCAGAAAGGGCTGGCATTGCAACACCCTGGCCAAGTGCTTCGGCAGCAGAATGGACATGAGGTCAGCGGGACTTCCTAACATCACAAGACTGCTCTTCATCTAAGAGACGGAACAAGGAGTCTCTAGGGGAGATCTGGTGGACACCT…
>LNC_000804
CGGAACCATAGAGACCAAGCCCATCTGTCTGCGCCTGCGTGGCCGTCTGAGTTGACCTCCAGAGACTGCTGACAAGCGGACCTTGCCCAGATAACCGCGTGAGAGGCATTCCCAGGGTTTAGTGATTTCCTGCTGCTTACTCCTTCAGTGCCTGGGACTCTCACCGCAGCTATGATTGGTGAGGGACTTGACCAAGGAAACCCTCTTCATCCCCTTCCAGTGGCGGTTAAGCTCATGGAGTGTGAACACACTCAGGGTTGATACGCCAAGCCCCTCCATTCGGCCCCGGTGTTGGTGCGGCTGTGCAAGGATGTCCACGACAAGGCGCTCCCGAAGATGGGAAAACTACAGTTCCCAGAAATCCTACGCCAGAACTGCGCCTGCGCCGTTGCTATGCCG…
>LNC_000805
GTTGACCTCCAGAGACTGCTGACAAGCGGACCTTGCCCAGATAACCGCGTGAGAGGCATTCCCAGGGTTTAGTGATTTCCTGCTGCTTACTCCTTCAGTGCCTGGGACTCTCACCGCAGCTATGATTGGTTGATACGCCAAGCCCCTCCATTCGGCCCCGGTGTTGGTGCGGCTGTGCAAGGATGTCCACGACAAGGCGCTCCCGAAGATGGGAAAACTACAGTTCCCAGAAATCCTACGCCAGAACTGCGCCTGCGCCGTTGCTATGCCGACCATGGGCGCCAGCTTAGATTCCTGGGCCTTTTAGTGATTTAACTCTGCCATGGTGGGGCGGGGCGCGTTACCACCTCTTGTATTTCTCTCgtttatctcttttttcctttttctgcaaGCCTCTGC…
>LNC_000806
AAAGTCCTTCTTCCATTCTGCGCCTCGGATTGCCTGGCTGTGCCTTCTGTTGCCTCCCTAGATTCCTGTGTCTTGCTGTGGGATTCTGTTCAAACTTAAAAGCGACTGACACTTCCCTGGAGTTTGCTTTAGCACTCTGCGCCATGTCTTCAGGCCTGGAGGGGCAGACCCAGCCAACTTTGAAGAAGTTTTGCATGTTTTCCGTCATTTAACTTCCATTTTGCTTTTCACGTCTCTCTGAATGGAGGAATTTTGAAACCAGAGCTCAGCAGAAGGATGTATGAAGTTGTTGAACTACTGTGTTGCAAGACAGGGCTGGCTAGTGGTGAGACTGTGCAGTGACGGTTCCTTGCCACACCCTGTTTGACTCTGCTTCCCTCCCCAGGCCAGTGCTTAAGG…
>LNC_000807
ggaggcctggcgtgctgcgattcatggggtcgcaaagagtcggacgtgactgagcgactgaactgaactgagtgattttcactggGTCTCGGATCTAGAACCCCTGACTGCAGTCCTTGGTGGAATGTGTCCTGAAGGCCGACGGGCTTGGGTTCAGAGAGTCAGCCACGCTTCTTCTCAGTGGCGTGTCTGTCCCCAAGGGATCAGCGTGTCCCGTGTGCTGTGAGTGTCTGTTTCCCTCAGGTCTAGATGGAGTGAGTGGGAGTGGCTCAGATTCTGAGGGGTCCAGGCCTGGGAGGACGGGGAGCTGTGTCTAAGGGGGGTCGGTGAGGTGGCCAGGACGGTGCTTGTACCCCAGAGCACAGGCCACCGGGATGTGGGTTTTGCTAATGGGCACCA…
>LNC_000808
ggaggcctggcgtgctgcgattcatggggtcgcaaagagtcggacgtgactgagcgactgaactgaactgagtgattttcactggGTCTCGGATCTAGAACCCCTGACTGCAGTCCTTGGTGGAATGTGTCCTGAAGGCCGACGGGCTTGGGTTCAGAGAGTCAGCCACGCTTCTTCTCAGTGGCGTGTCTGTCCCCAAGGGATCAGCGTGTCCCGTGTGCTGTGAGTGTCTGTTTCCCTCAGGTCTAGATGGAGTGAGTGGGAGTGGCTCAGATTCTGAGGGGTCCAGGCCTGGGAGGACGGGGAGCTGTGTCTAAGGGGGGTCGGTGAGGTGGCCAGGACGGTGCTTGTACCCCAGAGCACAGGCCACCGGGATGTGGGTTTTGCTAATGGGCACCA…
>LNC_000809
AGAGATCCGAGATACCAGGGCTGCGAGCCCGTCCCAGATGCTCCTTGGGCTTGCTGGGCTCACATGATATGTGTCCTGACATTTCTCCAAGCTGAACAAGAGATATGTAATACGACacgaagggcttcccagatgccaCAGTGGTACAGGATTTGCCGGCTAGTGCATGAggtgcaggagacgcgagttcaacctctcggtcaggaagatcccctggaggagaaaacggcagcctactccagtattcttgcttagagaatcccatggacagaggagtctcgcaggctacagtccatggggttgcaaagagtcggacacaacggagcatgCAATAAAACACAAACAGAGGGAAATCCAAGCTGCTCTGGCTGAGGCGGAAGTCACGAAATACAagcttcc…
>LNC_000810
CGGCGCCATGTTCTCCGCGCACGCCTGGCCTGGGGTCCTCCAGTTTTCTCTGGGCATAGGCAGTGGATTCCGAGAAGGCCCTTTCCAGAGAAACAAGTCTGCTCTCAAGGGCAGGTTCCGTCCCGCCATCCCTGGTCAATTTGAGGTTGAGAAGCAGAATCTTGTTGGAGCGAACCCTTGAGATGCAAGGTGGAGAGGAGGCATCTCTGGACTTGTCCGCTCCCAGCCGGACACGTGGGGAAGAGGGGAAAACGAGCGACCATGGCGGTGACATCGGGGAGCTGGCCTGGCACACACAGCTGGCCTCTGTGTTCTACTGAATATGCAGAGTTCCATGAAACGTAGACATCAAGCTCTGGTGTTAGATCCACGGCAAAAACGAGGCCCCTCCATACTTGT…
>LNC_000811
GGGCAAGGGACCGCGATAACGCCACCCCCAGCGAGCTGTCAGTGACACAGCAAGTCCGCTGCAGGGGCCCTGGCCCACCGCCGGGGAGGCGGCCCCGACAGAGTTTAGTTTAGCGGGCTAGAAAGGCGCACGCCCACTGCCCAGAATAGCCACGGGACTGGGGGGGGTCTCCACCTTGAAATCTTCCTGCTGTGCAGGTGTGAATCTGCAGGGGAGTGCATTTGCTCGCGGTCGGGAGCGGCTTCCTCATAACCtgtgggctggggtgggtgggtggcggTTCCCCTCCTTGCCTGTTTGAGTTTGCCCTGGGTACCAGGTGCTTCTATATGCTGCGGACGGTACAGGCACATCCAATGAGACACCCCTCCACAGAGTTCGTTAGTTTGTAATAAACTA…
>LNC_000812
TGGGGAGATCGACGGAGACCATCCCAGCCAGACAGAGGCTGCTCACTCAGACTGCCTAGACTGGGGGTCAGCCACGCAGAGACTCACACATACAGACTTCTCTGCAGCAAGGAGTGACGTTTATAAGTACCTTCACCGCACTGCCCTGTGACCCTGGGAGATGAGGTGGGATGAAGGTTCTCACCCTCACCTGCAGAGGATGGAGCGGAGATGCAGAAAGGAGAGTGACTTGCCAATTTAGCAGAGGCTGGATGTCCATGGTGGGCTGCAGCTCCGGACACTCTGGGCTTTCTCTCCTGCTGTTCCCAGGGCTCCCAGGGGAAAAGGCCTTGCCCTGACGCCACAACATCTGTAAGGAACAGCCAGGTTCAGGTGGCATGTTTCACAGAGGgtgcattt…
>LNC_000813
CCGGAAAGGCCGTGGGGTGCCCAGTGTCTGCTCCGGGAAGCCACACTGCCTGCTCTTCGCTCTCGCAGGAAACCTCTGGATTCTTGACTTTACGATGCTAACCGGGAGGTGAGCACTCACAATGACTCCTCAGAAAGCGCACAGATGTTTCAGACGAGGGTGTGTGACGCCCTGGTTCAAACTGACGATGCTGACAGTTTCGAGGGCTCCATCATATCCTCCAGAAGGGCCCCAGTGTGGACCGTTTCACTTCAGACAGGCTCCGAGGGGCTTGGAAACCCCATCAAGGAAACATTACACGTGAGGGATTTTTGAACCAGCTCAGGGACTTTGAAGGTGAAATTTCCTGACAGGCTTAAACTTCAACTTCAAACGTAGAACCTAACAAGAggtcccagg…
>LNC_000814
caaagagttgactcattgggaaagactctgatggtgggagggattgtgggcaggaggagaaggggacgacccaggatgagatggccggatggcatcatggactcaatggctggatggcatcactgactcgatggccgcgagtctgaatgaactccgggagttggtgatggacagggaggcctggcatgctgcgattcatggggtcgcaaagagtcggacacgactgagcgactgaactgactgatgctggTTACAGCTACAGGACCTTTACTTTAAGGCAGTCGTAATTTTGAGTTCTTAAGGCAGAGAGATGCCTAGACAGCAGACAAATCCTATTTGAATGTGGCAGTCCCTTTTCACTGTCTGGATGTGTgtggcaggaagggggaccccttccag…
>LNC_000815
CATTGCCCCACCCACTTCCTTTTCAGGTCCTATAAATGTCTGGGCAGATCCAGGAAAGGATTGGGATTCCCTGTGTGCCCccgtagagagagagagagagtgggagagGCAGAGGTTAGTAAAGGGGCAGGGAAACACAGATGCCATCCAGGTGGCCCACTCAGAAGCTGAGAGAGGGACAGGAGGCAGAGGATCCAGGCTACAGTCTGGAGCAGAGCGCACCAGTTTCCAAAAGGGCCCcttgtttttctctgaaaaatcCATAGCTCCCTAGAGCAGAATGGCCCCTCTAtcgtgcacgcacgcacacacacacaaaccccgcCAGACTGGGTTGTATTTGCTTCTCttctaaagcagaaacagacactCAAAGACAGAAACTTGGAAAGGCGTGAA…
>LNC_000816
gaaaaaagatatttaagatgttatatataacataaatatatacactgcACACACAAATGTCCTcataacaaaatgagaaaaaaaaatgtgacaatTACAGTCCTTGCTTCTGATTTCTGTAACTCGAATATGGTAGCTGGTATTTATAGCTACATAACccattttgtgtttcctttgctttcagcATGATAGTTTGGTGGTCTGTGGTTAAGTGTCAATCTTTACTAAGGCCCAGTAGTAGGCCAGATGCTGTTTCTTAGAAGGAAAATAGTTATCCACAACGACAGGGCTGTGCTTCCAAATCCTGAGGGCCTTCACTGCGATTCACTTATAGGGAGCTGCTAAGTCTCCAATCAGAACCCCTTTCGAGCACCATTGGATCTGTTGGATCACATGACT…
>LNC_000817
TTTGCTGACTGCTCCCTAGTCCTGGTTCTTAATCCACAGATGATATCGTCAGACCCGAGCCTCGGGGACTGAGGGAGATGGGGGTGGAGGAAGGTCATGTTAAAGCAGAAGTGTCAAGAAAGGGCCAAAGAAGAGCCCTCTACTGTAGCAGACGGCATAACGATGACAGATGACAGAGGGAACACAATTCCCAACACCCGTTCTCTACCCATTTCTCTCCTAAAGCAGATATTTAAAGTGGAAACGAAAGCACTGAAGTTCTGGAAAAGTGGGAATCACATCTATAGCCCATTCATTCGGTGACTTCCGGTCTCTGCCCTGTGAAGTTCAGCATCGAGGGGACCTTGCACGGATGGTTGTGGTAGCATTTCCCTCGGTCTGTGAAGAATCCTGGAGAAC…
>LNC_000818
GTTGGAGAGGGACACAAAACCTCCTATCACCTGATTCCAGCTCCTTGGCCAGAGGAGCTGTAGCCACCTCCTCCTGATTCAGTCTGTCTTGAAGCTGCTTATCGATCTGATTTTCAATATCTGTCACCATCTCTGGAGTAGAAGGTCTGACAGACAACAGAAGGGACTTCCTGCCAGGGGTGGAGCTATGAGCAGAAGGCCGAGAGAGAGAGCCCTCTCCTTCCTTGAAGACCAGGAAGAAGCGGGTGGAGGAAGGTCATGTTAAAGCAGAAGTGTCAAGAAAGGGCCAAAGAAGAGCCCTCTACTGTAGCAGACGGCATAACGATGACAGATGACAGAGGGAACACAATTCCCAACACCCGTTCTCTACCCATTTCTCTCCTAAAGCAGATATTTAAA…
>LNC_000819
CAGGATCAGAACAGAAGCAAAGGTGGAAGCAGGAAGACTGGCCGGAGGCTCCTGCAGCTCCTCAGGCGAGGCCTGAAGGTGCGACATCAGAACCTCGGAGCTGGGGAACCCCGTGGCGGTCCGGTGGTGAGGACTCcctgctctcactgctgagggcccggcTTGGGGGAGCTAAAACCCCACAAGCCGCgtgtcatggccaaaaaaacaaaacagaaagaaccaCAGGAGCTGGATGCGGTGGGCAGAATGGAGAGAGATTCTGGATCCAGAGGACTTTGTGGGGGTTGCTCACCAAGGGAGACAGAAAGGGGTGGACCCATGGGGCCTGCAGTCACTCTGGCCGACCCTTCGACCCTCAAGAACCTCCATCAGCGCCAGGGAGCCTGGGCCCGGAAC…
>LNC_000820
CATCTCCTCTCCTCACTCATCCTTACTGGTGCTTTGGGTAAGTGTGAGTTCTACTGGCTCTCATCTTCCATTGCCCAGGCTTGCATGGGCTATGTGGACCAGGGCACAGGTGGGCAAGGCCTCTCTCCCCTTTAGGACCTACAGGACCTCTGCTCTTCCAACTGTATCCATGTTCAGAGGGGCTTCAGGCAGGAAAGAGAGCTGAGCTACTGCTGTAGAGATGGCGTTTCTGATCTGGCCAAAATGTAAACGCCACAAAGACAAGACTATCATCTCCTGTCTCTCTGGCACCCCTGTAAGAGACATGCCCTGTCCCCAGCACAGAAGTGCATTCTGCAGAGACTGTCCCAGACAGCCTGTGGATGGGCTGGATGGACTTTGTGAACTTGTAAGGAGGAG…
>LNC_000821
GGCGGGAGAAGTGGGTTAGGAATTCTTTGGAAGATGGTAATGTAAGCCACACCAGGTCCCTGGGGCAGGCTGGGGGCCTTTAAAAGTTCCCAGGAGTAGCTGATGTGAACCTGTGCTCAGCCGAATCTCCTAGGGTCTGGCTCGCGCCTCTGGCTCACCTGTTCCTGCAGCCATGTcttcccagcagcagcagcagcagcagcagtgcctgcCCCAGACGATCCAACAGCAGCAGGCCAAGAAGCAATGTCCACCCAAGGGCACAGCCATCCCAGCCCAACAGAAGTGTCCCGCAACCCAGCAAGCCCCCAAGAGTAAATAGAAGTAAGGATGGACTGAGATATACCTGCCTGCCATCCAGGCTACCAGATGCAGCCTTCTCTTCCACCTGTTTCTCCT…
>LNC_000822
CAAGAAGCCTTGCCAGCCTCCACCCAGGTGCAAGGAGTCCTATGCCCCCAAGTGCCAACAGAAGCACTCACCCTTTCAGCAGTGCCAGAAGTCCAATAAAAAGTCTGCCCAGGCATGAGGCCAAGGGCTAATCCACCAGGAGAACAGAGAGGATGGAGCCCACTCCCCTCTGTCAGTCAGCTGTCAGATCCACTCACCCCCGGTTCCTGGAGGCAGCCACTCTTCGGGAAAAGGCGGCAACAACAGGATGGCAGCTTCCTGGATCTCAACCTCTTGTTAATTAGCAGCTGCAATTTCCATCTCAGATGAAGATCTGGTTCTAAACCGACTAATCACCTTTGCTGACATGTATCTACATCACCCTGTTGGCTTCTTGGAAACTTGGGCAGCATGTCCAGA…
>LNC_000823
GTAagaatacagttttaaaatcagattttcttattttattttcctctttaacaTGTAATATTAAGACATCATATGTCCCTGTTCTGATTACTGAGTAATGTGTATATAAAACAGCTGCCAAATAGGAGAGCTTCAGTAAATTCTACCTAGAAACTGCCAAAGATTTTTAAACACGGATTTAATACACACCttttaaaatgcttcattttattttcttggccacgctgcaaggcttgtgggatcttggttcctgaccagagatcgaacctgcaccctctggaGGAGAAGCACAAGGTCCTAACCAACTTCTGGACTGCCCCCAAATTcccaaaaaaaatgttttaaagaaagttaACTCTCgtggggccttttttttttttcaaaatgaaatttacaTTG…
>LNC_000824
GCAAGGCCTATGTGACAGGCCCAGTGAACAGAGGGGAGAGTGGCAGGAGGCAAGCCAGAAAGACTGAGGGAACCAGATCATGCAAGGCCCTTGTTGAACATGCAAAAGATCTTGAACAACATCCTCCGAGGAAACAGAAAGCctctaaaatattttacagaggagaataaagacaaaatgtgtacattaaaaaaaaaaaaacccaacaacttaCATACATGTTCTCTACGTAGAGAATGGGTTGAAAGAATACAAGAACAAACAGAGGCCTGATGGACACTCCTACAATCGTCCAGGCAAAAAGGGATGATACATTGGCTTGGGTTGGCAGCACTGGGGATGTTGAGAAGTAAACAGATTCAGGACATATCTTGGAGGTAAAATGAATAGGACTTGATA…
>LNC_000825
gctagtggttgccaggggcgcTCGGAACTGAAGGCGTGTGGTCAACCTGTCCCAAGATTGTCGACTGGGTAATTTTATGGCGAGCCAGACTGTCTGAACCCTGGTTTGATGGGTCCCTATCAGAGAGCGTTTGTCCCAGGCTCTCCTCGCTGTCCACCCGCCCGGCTGTTAGCTGTATTCCCCGCTCTTCCGGCTCTTGGCGCAGACTTCCCTCCAGGTGCTGTGACTGCCTGCAGGACTGAACTTGGGAAATGGCTTGCGTCTGCACCGGTGCTGTGAGCGAGTCCATTCACTTCAGCTCACCCTTCCCATGGCTCGTTTGTTGAGAAAAGTTGgtcctgtctgactcttgtgacgccatggactacagctacagcccactaagctcctctgtccatg…
>LNC_000826
CCGCCGAGCGCGAGTGCCCTGCGGCTGCTGGCCGGTCCAGGTGCTGAGGGCAACCAGGGTCCCCAGCCGCTCAGATCCCGTGACGCCCCAGCTTCCTGGCCTCGGGATCACCTATCCAGATGTCCCGCCTGAGTGGGCGGCAGGTCTGTGGGGAAGGAATAGAGGGCGGATGGAAGGAGtttggggaggaagagagggattCCCTCCCTTCCATTTGGCGATGCAATGTCCAGGCCGGCGGGAGCGCAGCACCTACCAAGGTTAATAGAAAGTACTGGCCGCGGGCTCCTCTCTGGCCCTAGAGAGCATTTCTGGGGCGCTATGCCCACGTCGGGCGAGCTTAGAATCTGTAGCCAAGTAACAGCATGACGAGGAGCAGAGCCTTCTGCCAGCATCTGC…
>LNC_000827
ctcagctctgtcGTTGCTTCATGAAAGTGGCTGTAAATGACAATGTAAACGAATGGACATGTCTGTGTTTCGGTAGGACTTTACAGAAAAAGCTCATCTGGATTTGACAGGTAACTTTCCCAcagtaaaaaagaaatctcttgaATTGAAAAGTGAAGAAACCATTAAGGACTCTGTAGAGGAAGATGGGAAGGTTGAAGGCTTCCATGGTTCTCGCATATACACTCTTGCTAACCTCTCCCATGGGTCATATAAACTCATCACAATGAGCACGCCTGACTCAGTTTCGATATAGGAATTTTGAGAAGGCACAACCATTCGGTCCATAACACACACCATGGCGGGAAAAACAAGGTACAATTTGAAGAACAGTGGAGAAAGAAAATTGAGAGGTAAGAA…
>LNC_000828
atcttttgtgactggcttctttcacttagcatatatTTAAGACTCACCTGAGTTGTAGCCTGTATCAGTACAACATTCCTTTTAATTACCAAATAATACTCCATTATAGGggtataccatattttctttttccattcttcaaTTAATGGGCATTCATTCATGTTGCTTCCACTTTGAGGCTGTGAGGAGTAAGGCTCCTATGAACACtcatacaagtttttgtgtggatacaTGTTTTGATTTCTGTTAGGTAGATCTGTGtagaggtggaattgctgggttatctGGTGTCTCTGTGTTTAACACTATGGTATAACTGAGGTATAATTTTTTCATGATCTGCCAATCTAGAATAAAATTGGGGCTAAGACTTTTAACTGTCTTTtagtgaaatttaag…
>LNC_000829
GaaaaagataattctgatatttcTGGTGTGAGCAACTGAATGAATAGAGATGACCCAGGGGAGCTGGTTAGGGGGAAGCGGAGAAAAGAATGAACTAGCCATGTGTTACACCGAGTACACGTGTGATTGTCATGTCAAGAAAGCAGTTAGGTCAGGTCTGAAGGTCAGAAGACAGATTCAGTGGTCACTAAACCAAGGAGTTAGAGGATGATGTCCAAGGAGAGGGTGTAGATTGAATAGATGGGTCACCAACATTGAACTCATATCTTACATAAAGGAACTCTGGAACAGTTAGCCTCGAGAACTGTCTATTTCCTGTGGAGCCCCACATCAGTTCTTTTCTGCTGCAGTTTTTCCAGTCTCCAGCACCAGCTGGCCCCTGCATGTAAGGAGGTTACT…
>LNC_000830
AGGAAATGACAATAAGCTGCTCTGCAGATATTTCTGGAGCCTGGACATGTCGTTTGTTGCCTAAGTGGGTCCATGTGACACTTAACGACATTGCAGTCCAAAAATATGGAAACCGCCAACAGAACATGTCTATGTAAGGAGGAAAGAGGAACAGGCCGTATCATGTAAAGCAGTTGAAGAGGAAATGTGCACTCCAGCCACTGTGTCCTGCGCGCCCTCAGACGACAGCTGGGAGTGAGGCATCGATTCTCCTTCTCAGCAAGTTGCATTGCCGAGGTCTCATGTACGGGGCCCTGAAGTCCTGCTGTGCCAACATCAAGGCTTTTCCCCTTAGCTGCGCCTGCTCACCAAAGTTAGATGTTTTCCATGTAGGTCCACGTGGGCCTCTCTGGGGCCAGC…
>LNC_000831
CCAGGTTGAATTCAGGCTGTGGTCATGTTCTTGGAAATCTCTTGGAAGAAGAGGCTCCTTACATCACCTTCAGCAAAGGGGCTCAAAGGGCACTGTCTATCCTAGAGCTACTTGCCAACCCACTTGAAAATAAACTGGTCTGATTGGTTTGGCTAGTATTACACTGGTTATGGGGCTGAGACATTCACACCAGTGATTCCATGAATGACCTGCTAGCCTGCAGATGGGCTCCTTGGTCTAATTCCATGGCTCTCTTTGAACAAAGAATCCACCAGCCCTGCATTCTGAAGCTGGAAGCTGTGGATGAGGCAGAATCATCTAAAAAGGGAAGCTGGATCCAGCAGGAGCATTGAACTTGGAGTGCAGCCAGAACTCTGCCATAGATTTGAACTCTGGTGG…
>LNC_000832
gacttcctggtggcaggCTGAGAAAACTCTTTATTAAGGATGATTGAAGGAACCCAGAGGGTAAGAAGgcctggagaggggaagggagtctCCCTGCTGGATTTGGAAGTCAAAACATGTGTATTGGGAGAAGGAACTAACCCAGAGGGTGGAGATCTGTGTCTTTCTGGATGAAGTTAAGTTTACTGGGCAGAGACTGGACCTTCTTCCAGGCTGTGGTATCAATAATTGTTACTATCAATAATTGTCTTTTCCTGGAATCTGGTTCCCTTTCCCTAACCTACTTCACTAAGTTCAAATCACCATCTGTTATCAGCTGGTTCTGAAAACAATTTCAGGTAGTGAATCTTctccaccaccccccccacctccgaatatttgaaataattattttaccaG…
>LNC_000833
GAAACTATCAATAGATTAttgaaaggcaaaaaggaaaaaaggatatCAGGTGATCCTTGCCTATTTGCTGTGCcctcctgagttgagaagatcctctgaagaaggaaatggcaatccactccagtattcttgcctgggaaatcccatggacagaggacccgggcagactacagttcatggggtcgcagagtcggacacgactaagcgactccACTTCTTGACTTGAGGAATCTTCCTCAAATCCTAGAATAACTCCTGCAGTTTCTCTACTTTTCATTCTATGCTGGGGAAGGGACAGAAGCCAAGTTGTTCATCTCTAGTTCCCATAAACTCCTCAAGTCTTGTCCCGAAACCCCCACGCAGATCCTTTTCGGGCAATACATTTGATTTGCCGCTCAA…
>LNC_000834
GAGAGCAGAAGGAATCAAGTCAGGCCAGCTCATTCAGAAATGTTCACCAGTCCCTCTGGGTCAGGCATTGGACCCAGAACACAATGGCAATGCTCTAACTTCAGGACCTATGTGATCTTCTTTTTTGTTAAGATTTTAGGTGAATAGCAGAATACACCACCTTCCATTTCCTGCCACTAAGGCTTTGCATGAGCTGTTCGTTGTATCTGTTACCCTGCACCTGCAAGACCTTATCAGGCATCTTCAATGATCCCAAGAGAAGCTGGTTCTGAGAGTCCTGAAGGTGAAAAGTCTGGGTATGCTGACGACAAGTGAGAACCCAGCAGAACTTCCCAGATGAGCAGCTGGGCATCAGCCCAAGGAGCTGGTCCCCCGACTTTGccgctgtgtggccttggg…
>LNC_000835
CCGCACTCGACGCCCCGCACGTCTTTACGTGAAAGGCGGCTCCTTCCGCACTAACTGCAGGGCGCCCTCTGAGTCAGGTATGTGCTGCCGAGGCACTGGCCGCCCCGCGCCCGCTGTGCCGTGTGAGGTCGGGGGGTCCTCACGGCTGCGGGCCTGCTGTCTGCGGGGCCGCGTGTCTCCCCGTCCAGGAGCCCGGCCGGGAGGCGGGGTCACGGCAGACAGGCCTGGCAGGCTGGGGGCCAGCCCTGGGCAGCTGTGATTAaaaacaggagagaaggaaaatgtgGGCCCAGACTCTTCTTAATTCGGCATGGCTTAGCTGTCAGTTTAAAAGGTTTAATAGGTATTTATGACAAATAGACCATCTGTGTTCCTGTTGATGGATTTAGGACACGGGTG…
>LNC_000836
CAACCCCTTGTGGAAACCTTTTCACCACAGCTTTTCCAGGATGAGAAACCATGGCCAAAGGCAGACTCTGCGgatTTGTCTAGTGAATTTTAACGTGGTTGTATAATTGAGCAGAATCCTATGAGGCCTTGCGAGAACagaccaccccccgccccatcatgttccctgcctgcctcttgtctgtagaaaaatTTCAGCCTCCTAAGCCCTCTTCAAGTTCCAAAgagtaaatttaatcagagaagtgagaaaatgcagaaagaaagaaaaagttaagcaAGACAAGATCATAGTAGCtgagccattaaacaaagtcaaggactttGGTTCCTCCTCTAGGGCTCTTGGTAACATTCTGAACATTATCctctgagctgttttgcagatactggaACCCCC…
>LNC_000837
GGAAGCTTCTAGGAGTGGATGAATCACTGGCAGCACTACTCACGTAGTCAAGACAGAAACAACCTAAgcgtctatcagcagatgaagggGTAAAGAAGGCAGGGCATATACATACAGTGGAGCACTACTCAGCCATCAGAAGAATGAAACAACGccacctgcagcaacatggacgaaCCTGGAGATGACCGCACTAGACGAGCAAGATGTACTATACAGCTCACCAGAGGCTTCGTGATGTGATCAGAAGACGGAACTGAGACGGCATTGAGATACTCCAAAAATGCAGAGCCAGCAACGTCTCCAAAGGCCATCTAGAGATGTGTGCACCTGAAAGAAAGAGGGCAGACAGAGGGAATGTGAAAGGAACAATTCTTGATTTTGCTCTTGCTGGAGAAT…
>LNC_000838
GAGCCCCTGGAGATCCCCACCCTCCTCTGGATTTCTGGGCCCACGACGTGGTCAGCGAGACCAGGGTGCTTCGGTGGCTGTGGGCCGGCCCTGCCCGTTGCTGGACTTGTATGTGCCGCTCGGACTCCGGGCTCCTTGGAGCTCTCGTTTACGTGGAAGTTTTGAGCCATTTTGAATCTTTTGAAGGAGAAGCCGCTGCTCGCAATGAGCTCGCAAAGCCATCCAGTCTGGATCGAAGTGGGTGAACGTGGACTCCCTTCCACCCAGAGCTGGGGAGCCTGCCTTCGTCCTGTGTCTGAAGATAAGGCTTACAGGTAGACACTTCTGTGGCTGCAGCAGCGTTTAGAACAGCCCCAGATCATCATCGGACGATGATCAGCGTACCCGTTTTGTTCGCAC…
>LNC_000839
AGCGCTGCTCCGGGTTCAAGGCCACATTCACCTGCTTTCAAGGAAACCTTTACTCGCAGATTCCTTTATTCTTCAGGGCTCAAAATACAGAAACAGGACCCATAGCCCTGGGTTCCCTTGGCAGCTTTGGCGAGATCCCTCGGGTGGGTGGGACGAAAGAGGAGGAGGTTTGCAGCCCAAAGCTGCGGAATTCTACCTCAGCTCCTCAAGTGGCCTGAAGGGGAAACTGGAGGTGCAGAGAGCGCGGGGAGCTGTAGTTCAGACCCAGAAACTTTGCAGTTTGTGGAAGgagcagcagctgtgatggcacaggagcagccaagaggagctaccctgcgtccaagTAAGGCTctgcagctgcactttgctggaacagctgtgaagagataccccatgtcc…
>LNC_000840
CACTTTGCTAGGGCTGAAGTCATCACAGTCCCGTAGCAGTGGTTGGTATGTACAGCTCGGTGCTGTAGCTACGGCAGCATTGGGTCATTCCGAATTTGTTCTTGCTAAATTGTTATGTATAAAAGAGTGCCTTAAGATAGCAAGTCTTTTACTTATATGTTTGGTGATCTTTCCCCACTGGTATTTTCATGGAACATCTAAACTTGTAGACAATTGATTCCAGAGAGATACTCTGTTGCTTCCATCAGATGATTCTCAAACTATGTAAAGAAAAGCTGGTGCTTTCCTCACAAGCATTCCCTCTACAGGCAGCTGAACAAAgcactgaacaaaacaaaacttcagagAACCAAGAAGTGAAACAGTGCCTGATACAGGAGGGACAAAAATTAAGTGTTA…
>LNC_000841
GGCAAACCCGCGGATCTCTGCCTGCCCCTAGAGACTCCGGATTTAGGACCCCTAGAGGCTCCTACGTGGCCGCGGATCCAGTTACCCTTTGCTGATTTGGGAAGGGAggaaaacttctttttaaaaaaacttagttTCAAGGCTGGATTCTACGTTGAAACAGACTGAAGCCATCTTCGAGATTTCTTTCCCCAggattttcttttaatacttaGAGAAAGGGGAGACTCCGTGACAGTTGCTCAGGCGAAAGTTTTAAGATGTGAGTGATACTTAATAGCAAACATCCCACATGGTCCCACCCCGTGACTAAGCTAGTTAAGACTTCACATTACAGACCCAGATTCTGCGGGGAAATTTACTAGAGTAGTTAAACGCATTCTTAGTTTAGAATTGTTA…
>LNC_000842
TTTCCCTCTTAGAAAGTACAATGTAACGATTGAATATTAGGTGAAAATATCTTTGGAAATGGGGGTCTTTGTTCAAATGTGTTTGGGATTCTCAATTTTATAATCAATATGAAACTGATTTAGTATAAAGCAGATCACCagcaaggacctagtgtatagcacagggaactgtgttcaGTATTTTGTACTAACTTCCAAGGGAAAAGCATCAGAAAATGAGAATTtacatatctgaatcactttgctatacaaccgaaactaacaccacattgtaaatcagctatacttcaattaaaaacaataataagtgAAAATAACAGATTTAGAGAGAATTCTCTCTTGCTGCTGCCATGGCTCCCTTACATCACAATCAAAGACACTGTGTTTGGTTTTTGCTAA…
>LNC_000843
GGGAGCTGTTTCTCTCAGAGGGAGATCAGGCACCTCACAGataaattttaaattccaaatgGGAAAGCGAAGGAGATATGAGCACAATGAACTCTTCACCAGTGGACTTCCAGCTCTCAATGGAAAGTTTTCTGGTTGGTggagaaaaggtggaaagaaCCTTTCCTTTGCTTCTCAAATTACCCCAAGGGGTGTGGCTGCTCCAGCAGTCAGTTCAACGAGCCTTGCCCTTGTCACTGCTCAGCTAATCCTGCAGCTAGGAATGCAGGCCACCAAACTAGCACTGTCCAACGAGCCGACCCCGGGCCCCATTCCAACCTCATCGCAGTCCTAGGAGGGAGGGATGCTGTTATGTCCACTGTATCAGTCAGCACCTTTGGGTTCCCAGAGGCCCCTGCG…
>LNC_000844
cTTTTTCCCATCTCTGCTCTGAAATCAGGAAAGCCAGCACAGAAGAGCTCTAGTTTCTGCCGTGAATCAACTGCTGACCACAATACAAGGAaagcaagagagaagagagagcatCATACATCCAGTTAGATACAGtgcccttcctccttttctctaaaTCTCTTTCCTGACCCCAGTAATGGAGAAGAAAGAACTGaaacaggagaggagaaagagtgaAAGAGACGATCCCTCTTCCTGTACTCTACAAATTCTCAAGTCACAggcagacagaaaaagatattgccttagaagaaaaatgaaatggaagttGATGTAATAACTGAAGTTGAAAACTGCAGCATCTTTCAAGGTCTTATTAAGTCAGGGATgggaaaaaataactcaaaatagcATGGG…
>LNC_000845
GATTAATGCTTCATAAGAAGAGACATAAGGGAATTGATCTGTCTCCCATGTGAGGATCCagaagaaggcagccatctgcaatcCTGGAAGAGGGGTCTCACCcgataccttgatcttggaccttTCAGTCTCCAAAAGTGTGATAAGCCTTTGCTTAGGGAGTGACTTTTGAAGTTCAGTGATGATGCCAGATTTGGAGGAGTTCTAGTGGCATGTGTATGGGGAGCAGCATGGTTGAGAATCATATTGGATCTACAGACGGTAAGACATTACAAATATGAATGTAAAGGATGACAAGACAGTCAAATCCTATGACAGATCATTCCTtttaaggagaaatatcaatccaATACTTAGCCACTGTCAAAGGGTAGTcgtaaacaccaccaccaacaaacc…
>LNC_000846
CGGCTGTTTTGGTTTCTAGCTGGTCCGGAGTTGCGCGTTCCTTTCCCTTTGCCCAAGACAGGTTTTACAAATTTGGCTGACGTGGCGAGATTATCTTTTGGGGATAATTGGGTGATAGAAGGCATTAAAGAGCGTCCCGTTAGCGTAAACTCCGTAAGGACCAGCGTCGGTGTTGCCGTATCAGAAGATGACATGCTGTAGGCGCTCAATATGAAATGGGAGAAGACCACCGCGTACTGCAAATTAACTAATGAATGGAAGGCTCATTCACCTGGAGGGAAGAATCCCGGGCAGACCAGAAAACTGACTTCAGTCTTGGAGACGCTGGAATcactacctgaaaaagaacttTAAATCTGGATCATTGTTGCCAGCCAAAATCTTTGTCTTCTCTGCCCA…
>LNC_000847
CCGGTGCCGAACGTCCTTTCCGTGCGCCGGCTGTTTTGGTTTCTAGCTGGTCCGGAGTTGCGCGTTCCTTTCCCTTTGCCCAAGACAGGTTTTACAAATTTGGCTGACGTGGCGAGATTATCTTTTGGGGATAATTGGGTGATAGAAGGCATTAAAGAGCGTCCCGTTAGCGTAAACTCCGTAAGGACCAGCGTCGGTGTTGCCGTATCAGAAGATGACATGCTGTAGGCGCTCAATATGAAATGGGAGAAGACCACCGCGTACTGCAAGTTAAGATTAACTAATGAATGGAAGGCTCATTCACCTGGAGGGAAGAATCCCGGGCAGACCAGAAAACTGACTTCAGTCTTGGAGACGCTGGAATcactacctgaaaaagaacttTAAATCTGGATCATT…
>LNC_000848
CACTTTTTGTGAGATCTAGGCTCTATCCCAAGCCAGTGGTCAGTTAACAATAATATGGAAACTGGCTTCTATCATCACTGCAGCTGAGTCCATTGAGTTTGCAATAATAACCTAGAACAGACTTTGGGTGATGGAGGCAAAGCCGAATGCCAAGACTGAATTATGATGGTTTTGCAGACAAGACCTCTCACGTTACCACAAACCTTTTATGGATGATAACTggaatgttttaaattatgactCATACCATTTCATCTCCTTGAGTTATCTTCTCTGAACATCAAGTGGATATTCATATGagatgTGTGGTCCTTtctgaaatggcagcc
>LNC_000849
tttcctatctggaaccagtctgttgttccatgtccagttctaactgttgcttcctgacctgcatacaggttctcaagaggtaggtcaggtggtctgtaattcccatctcttgaagaattttctacagtttctcatgatccacacagtcaaaggctttggcatagtcaataaagcagaagtagatgtttttctggaattctcttcctttttcgatgatccagcggatgtcggcaatttgatctctggttcctctgctttttctaaacccagcttgaacatcacggttcacgtattgctgaagcctggcttggagaattttgagtattactttactagtgtgtgagatgatgcTTCCATCTTTCAGATTCCCGGGATGACCTTTGTCAGCTTTCGGAGGCT…
>LNC_000850
CGCTGCCCGGCTGGACCTGCCGCCCCGCCCGCGTCGTCGCGGAGGAGCCTCGAAAACGCATTTCCTCCTCGGCCGAGCCCACTTCCGCCCAGCGTTTCCTGGGGCCCTCTAGTCCAGAGTTTTAGCCTTCTCGGTGTTCAGTGTCCTAGTTGACGCACTTTAAGGTCAGCTTCTCATTCCTTCCCAAAAGTATATAATGTACCTTACAACTTGCCGCGGTGCACACTGCTCAGTGAACCTGGCCGCACCCACCATCTTCGGAAATACTGGTAGCGGGGGATCAGTCTGTCCATTGTCCTACGTGCCGAGTGGCAATGACTGCTCATTATGCTCTGCTAGAGGAGGCCAGAACGATAATGTCCGTGCCATGGGAAGGATCTGTATTTGAATTCTGAGTCC…
>LNC_000851
CGCTGCCCGGCTGGACCTGCCGCCCCGCCCGCGTCGTCGCGGAGGAGCCTCGAAAACGCATTTCCTCCTCGGCCGAGCCCACTTCCGCCCAGCGTTTCCTGGGGCCCTCTAGTCCAGAGTTTTAGCCTTCTCGGTGTTCAGTGTCCTAGTTGACGCACTTTAAGGTCAGCTTCTCATTCCTTCCCAAAAGTATATAATGTACCTTACAACTTGCCGCGGTGCACACTGCTCAGTGAACCTGGCCGCACCCACCATCTTCGGAAATACTGGTAGCGGGGGATCAGTCTGTCCATTGTCCTACGTGCCGAGTGGCAATGACTGCTCATTATGCTCTGCTAGAGGAGGCCAGAACGATAATGTCCGTGCCATGGGAAGGATCTGTATTTGAATTCTGAGTCC…
>LNC_000852
CGCTGCCCGGCTGGACCTGCCGCCCCGCCCGCGTCGTCGCGGAGGAGCCTCGAAAACGCATTTCCTCCTCGGCCGAGCCCACTTCCGCCCAGCGTTTCCTGGGGCCCTCTAGTCCAGAGTTTTAGCCTTCTCGGTGTTCAGTGTCCTAGTTGACGCACTTTAAGGTCAGCTTCTCATTCCTTCCCAAAAGTATATAATGTACCTTACAACTTGCCGCGGTGCACACTGCTCAGTGAACCTGGCCGCACCCACCATCTTCGGAAATACTGGTAGCGGGGGATCAGTCTGTCCATTGTCCTACGTGCCGAGTGGCAATGACTGCTCATTATGCTCTGCTAGAGGAGGCCAGAACGATAATGTCCGTGCCATGGGAAGGATCTGTATTTGAATTCTGAGTCC…
>LNC_000853
AGCTTTTGTTTTGTCCTGTCCAGCCTGGGCTGCCTGGCTGCAGTGGGTACACAAGGCCCTGTTGGTGGGCAGAACTGGGAGCTGAGGCATCCTTGCTCAGGAATAAACTAGGAAGCCTCTCGGCCTGAGGGTGAGTAGTTAGAAGAGCTCCATTGGCAGACCCCTTGAGGAAACTGATTAAAGGTGGAGATCAGCTCTCAGACTGGACCGCAAGGCGGCAACGACTCAGGACTGTGTCTCCCGCTTTCCTTCGTGGAAGTCCTCCTTTACTTTGGAATTCCTGGGATTCTCTTACAATTTGCTTTTAAAACTGGCTCCAAGCCGTTTGGCTTCATCTCTTGAAAAGGAAGTGTTATTGCCTGCCTTTGAGatggagaaattgaagctcagagaggttaa…
>LNC_000854
AGCTTTTGTTTTGTCCTGTCCAGCCTGGGCTGCCTGGCTGCAGTGGGTACACAAGGCCCTGTTGGTGGGCAGAACTGGGAGCTGAGGCATCCTTGCTCAGGAATAAACTAGGAAGCCTCTCGGCCTGAGGGTGAGTAGTTAGAAGAGCTCCATTGGCAGACCCCTTGAGGAAACTGATTAAAGGTGGAGATCAGCTCTCAGACTGGACCGCAAGGCGGCAACGACTCAGGACTGTGTCTCCCGCTTTCCTTCGTGGAAGTCCTCCTTTACTTTGGAATTCCTGGGATTCTCTTACAATTTGCTTTTAAAACTGGCTCCAAGCCGTTTGGCTTCATCTCTTGAAAAGGAAGTGTTATTGCCTGCCTTTGAGatggagaaattgaagctcagagaggttaa…
>LNC_000855
GTGATCAAACACACCATTCCTGGCCAAGAACACTGCCGTGGTCATAGCCTCCAAGGAGAGAAGCGTCCTCAAGGCATTGCTCATCCAGACTTTGCCGTGTTTTGACCACACCATCCTTTGGCCACGTGTGATTGGACAGAGGAGGATGCTTGGCCCAGGACCTCCGTGCATGGACTGACTGGTATTGTCAGATGTGGTCCAGCTGGATCAAAGATCATTCAAGTTAGATCTTTCTATCTTCGGGAGTTgattttggaaatgaagagaaaacgAGCCAGCTGGTAGCGGGACAAGAATCATGAAGATACACTTAGAAGAGGGGTGTGAAGATTGTCATCACTGAGTCACGCTTATGCTGGAAATCCAGGACCAATGGTTCTGAACCCAAACGCCTGTGCA…
>LNC_000856
CGGCTGCCTCTGTCCCAGgcggagccccccacccccacccctacacacacaccgCAGCTCTCCTCTGGGTGTCCCCCGGAGAGTGGGGGTTCAAATTTCTCTTTGGCCTCACAGCTTTCCGCAAGGGAAGAGAAAACTTCCTGTTGCGGTCTAACCGAACCCGGCGGGCTGGAGTCGCGCTCAGGCCGGCAGGCGCTGCCTCTGCGCCTCTAGCAGAAGGGGCCAGTCAGTGCATTTCTGTCCCCTGCGGACTCGAGGCCGCGCTCCCTCAGAAGTTGGTGtgccttctccaagtgatttGACGAGCGCTTGGGTCTTAATATGCTTTTAAGATTGGCTCCAAgtttaaaaggataaaaataaactgGGACAGGGAAGCGGGCGGAGGTGGGGGGAAAA…
>LNC_000857
CTGAAGGCCAAATAAAATAGAGCTTCTAGCCAGAATCAGACTATAAGCTTCCAATTTGCAATCCCTATTATCttctcttaatatttatttacctttataGTGGGGATAATGAAAGGGCAGTCTTAGCCTTGGTGGAGAACAGAAAGCTCTGAAAAGAAACTAGTTGGATGAGAAGGAATTTTCCAGATGaagatgttgctgttgtttagtcactaaatcatgtccaactcttttgtgaccccatggactgtagcccatcaggctcctctgtccatgggatttcccaggaaagaatactggagtaaattgccatttccttttcaggggatcttcccaacccagggattgaacccatgtcttctgcatcaggattcttcaccattgagccaccagggaagc…
>LNC_000858
AAAGCATGTTGAGCTTTTCATTTGTGAAAATTTCAGAGACTTTTTGGCAGCCCGATACCACTGCTCATCGGGCTCCACCTCTAGCTTTACATCAGGTAAAATATAAGAGACTCAAAGTGATGCTCGGCCTTCTTTCCGAGATTTAGAAGCCTGAACCATCAAGATTCTCAAAAGGAAAATTCCAGTTTGTAAAATGTTTTCACTCTAGAAATGATCATTTAAATCACTTAACATTATTTTGTACAAGTCGCCTGTAtgtacaaaaaatttaaaaaataaattgaaatctgAAATTAGATTAACCCTGAGCATATCATAGTTTGTATAAACAATAGCAGTACTTAAGAAATGTAGCACTAATACATATTTCAGCAACAGCCCTGAACGTGTCTATATCAC…
>LNC_000859
cagttgtgtccaactctttgtgaccccatggactgccaggttcctctgtccataaggattctccagacaagaatactaaagtgggctgccatgccctcctctagagggtcttcccaacctagggattggagccaggtctcctgcactgcaggcagattctttaccatctgagccaccagggaagcccatacatagaccacatattttttatccattcatctatcaatggacatttagattgttgtGATTATTatatgtcttgattattgtaagtTAGAAATCTCATTTTTTGACATTCAACGATTTAAGCTTTTTGGCTTTTTGGGTATAGGGGTTGGGGGTCTGAGGGGAAAGTCCAACTTTTCTAAAAGTAATCTAAGTTCTAACTTTGTCCCATCC…
>LNC_000860
TCAGAGGTTAAATGATGTGCTTGACAGCCCTCTGGATAGGGAACCAGAATACCCAGATTTTCATCACTGCTGAACTCCTAACTATACGTGAGCTTGGAGGCTTTGTCATCTTCATATTCCTGTTGACACAGAAATATGAAAAGATTGAACTAAATGATTTCTAAAGTCCCTTCTAATTTTTAAGCTATGATCATCAAGCTAaaattgtttatttgctttttcagtgCAAACTGACTTTGACTATGGCATATGTGAATAGAGAGTGATATTTAGAGTTTTGTTCTATCATCTAGAATCCCCCTAAATTCTTTGTCTATCTTAGAAAGCTGCAGAACATCTTCCAAGagttttcctctcccttcctgcttATATACCCTTTCTTCTCCTATTGCTTACCTG…
>LNC_000861
TATACCTGCAGCtcaccttaaaatattttagaaaaatatgcatataaaaattaatgattgcAAATTTCCTTTACTGTCCACAAAGACATATTGTAACTTGGTTCTGTGACAGAACCCCATTTCTTCCCTCTTATCATCACATAAGGAATATGATTTTAttgttagagtttcagcttgagaCCTGTTTAATCACGAAATGAGCTGGAGGAAATGCTGACCTGGTGTGTCTGGGTGTGCTGTTGGCCTCACTCACCTTCCCCAGGGTGGTCAGAAGATGGAAGTCAATGGTCTCTCTATAGCGGAGGATTTGCAGGATACCATCCAAGTATACCTGGTCTTTACTGAAACACCCTGGAGGAACCAAAACAGTGTTTACTTTCTGATTAAAGAAGCTAAGTA…
>LNC_000862
gaagaatccttgcatccctgggataaagcccacttggtcatggtgtatgatctttttaatgtgttgttggattctgattgctagaattttgttgaggatttttgcatctatgttcatcagtgatattggcctgtagttttctttttttgtgacatctttgtcaggttttggtattagggtgatggtggcctcatagactGAAACAGTGTCTAACTTCTAACTTGTGAATAGGCCAAAATCCAGTCCCAGACATGACACCATTGTATTCCTAGCAGTTCCAGAGTGCTTGGCATGAAGTAGGTGTTCAATATTTGTGagctggatggatggacagacagatggacttTCTCAGTTCTGCCAAGATACTGCAGGGATCAGACCTGAAGAGCCAACCGTGTT…
>LNC_000863
tgtgtcttttttgctgtcttgcatacagggtcgtcattgccatctttctaaattccatatatatgtgttagtatgctgtattggtgtttttctttctggcttacttcactctgtataattggctccagtttcatccatctcatcagaactgattcaaatgaattctttttaacggctgagtaatactccattgtgtatatgtaccacagctttcttatccattcatctgctgatggacattaggttgtttccatgtcctggctgttataaacagtgctgcgatgaacattggggctcattgtggttttgatttgcatttctctgataacgagtgacattgagcatcttttcatgtgtttgttagccatctatatgtcttctttggagaaatgtctattt…
>LNC_000864
ATGAAGCATGAGGTCTTTATGTTTATTAAGAGGGGAGTGTGAGCTGCAGTTGGCTGAGAAACGCCcactctttcctcccttttcagcGCTGAGTTGAAAGCCTTGTTTATCTCTCAGATGTTGGCAGTCTATGGGACTTAGAAGTAGGATTCAGAGAAAATGACGAAAGGATGGGTGTTAGGTTCCCACCAGGGCGAAGCTGGGTGGAGTGTGCAGAGCAACAACAAAGCAGGGAGGCCCACCCGGCTGCGTGAACCATTCTTCACCAGCCTCCCACACCCTGGGTCCTGGCTCACTCTCTTCTGAGCCCACAGCCTCCGCCACTTCATGCTGGAGCTGCTGTTAAAAGCATTCACAGTCCCTGCTCAGAGAAAATGACCTCTCTTGGGAGAAGAGATG…
>LNC_000865
AGTCGCCCCCCCAGGCAGCCTGggcggcagcagcagctgcgACGGCCGCAGGGGCAGAAGCGGAGCGCTAAGGCGAAGGGGAGCAGAAGCTGCTTTCTGCGCGCGCCAACTCCGATCGCCCTCCCCCCTCCGGGAGGTGGGGGCTGGAAGGCATCCCCTGtcaccgcccccctccccaccccgccccgaaAGAATAATTGGCAAAAGaccTGTTTGCCTGGACCCATCAACAGCTGGGAGACTAATCAACCACACTGAAAATGTTTGGgaatttgtgggggagggggttgggatATAGATATTTGAAACAAacatgtataaataaatgaatggttgATAACTTAGTAATTGACCTGGAGACTGGTAGCTTGTTAAAGAAACTCCATGTTCCTCCTTGGA…
>LNC_000866
CTGGTGCTTACCCCGTCAGCCTGCGCAGAGGTTTGGGTCCCGTATCCGGAAGATTGGGTTGACCTAGGCTTCCGAACTGGAGGTCTACCGAGGAAAGGAAAGTCGGAGTCCGGGGACCCACAGAGCATTCCCAAGACCCCGACTAGGATACCGGTGTGAGAAGTCGTGTAGGAGCCTCAGGCGTCACCTAGCCTCTGGAAGCCATGACCCCGGGGTGGAAGCCTCACCTGGGTGGGGCTCCAAACAGACCTACAGGAAACGGTTTTCCAAGCCTTGGGGGGCCAACAGGTTTAGGTGTTCCAGATTTTAGGAGTTTATCGGTTTTGTTGCTTGAGATGACGGTGTGGCAATGATTATTTTCTGAGACTCCTCTGCTAGGGTATACACCGAAGTGCTCAC…
>LNC_000867
TGTGTCTGTGAGCTTCAGCGGCTTTATCGAGATGGATTTTGGGCAGCCATTAGCAAGTTGCAGCTTAAGCAGGGTCTCCAGCATGATGGTTGAGATGCCTGGACTTGTAAAAACTGACAGCCAGTGTGCTCCAAGCAGGCAGAGAGTCAAGCCAATCCCCAGAACATGCAATgagacaaacaagaaaacaatagctgtctctgggaggggaagatccacAATCACCTGGAACTGAAGATGTGTTGAAGATGACTGTCTTGCTACAGAAAAATGACTCTGTGAAGAGGAATTCACTGCTCTGCGCCAAACCCAAAAGGCCATTAATTTATACCATAAAACGGACAGCCAGAGAAGGCAAGAAGTGGCACTGCTCTGCTCAGAAGCTTCTCGCAAGTGTAA…
>LNC_000868
GTACAGAGGCAGCACACACCCTGATCAGTGAGACTGGCACGGCCAAGTTCTTCCCCCAGAGCTGCTCTCAGCATTTCAGCGTCAAGCCGCCATAGCTTAAAACTGTGTCTGTGAGCTTCAGCGGCTTTATCGAGATGGATTTTGGGCAGCCATTAGCAAGTTGCAGCTTAAGGGTCTCCAGCATGATGGTTGAGATGCCTGGACTTGTAAAAACTGACAGCCAGTGTGCTCCAAGCAGGCAGAGAGTCAAGCCAATCCCCAGAACATGCAATgagacaaacaagaaaacaatagctgtctctgggaggggaagatccacAATCACCTGGAACTGAAGATGTGTTGAAGATGACTGTCTTGCTACAGAAAAATGACTCTGTGAAGAGGAATTCACTGCTC…
>LNC_000869
GTCGTGATCGCTGAGTGAAGTAGTGAGACGCTCGAGGGTTGGCTATTCACTCCGGGGGTCTCCGCCGCTGAACCCTCCTGAATGACTGACTGGCGGAAACTGGCACTGGAGGGTGAGCAGCTGAGGGGGTCTCCAGTGGGGCTTGCAAAGGAATGGCTTAAATGACTTTTCTTGAAAGCTGAGGTAAGGGAAAGGCCAAAAATattgtgaaaagaaataaattgtaGTTATGGGCCAGGATGGGAAAATGAGAAGAACTTGGAGAAGGGACCGCCAGTGAGACTGGAAACCACGGCTCACTGCAGTTTCTAAATTCTTTAAGGAAACGCATTGAAGGAAACGAGTGGCACAGCTAACGGCCCTTCCTTCTGGAGTTGTCCTGGTTTTAAATGTCTTGTC…
>LNC_000870
tgaacaaaaacaaactttaagAACAGATCTTCATCTGATTGCACTTTCTCTCCACAACTGATCAGGCATTTCAGGTAAGCCCTTCAAAGTGAAATGTTTTTAGTAGTGGTAGTATATAAAATTGCTCAGGTATGCAATTTTCTTGGAGtttgcttgccttttttttttctttctttcctaatgTAGTCGTTTTACTTGGGATGTTTAAAGACGGTGATATAGGAATGGGACAATATAAGATTTCATTACATTAAAACAGAAATACTTGGGAGTCCATAATTTCTACTAGCTTGCCATCTGTTAGGTTCTTAGAGGCAATGGATTTATCCTGCTTAGTGGAGATGATGCTACTGGGGAGAAATCATGGATTATGCAATGGATTTCTGAACTCCTTAACTA…
>LNC_000871
GAGCACTTCTCCTGACCGCCGCACCCGCCTGTACAACTCTGCATCAGGGCACGCAGAGCCGCCCTTCAGTGGAAGCCCCATACATGGTGGCAACCACCCCAGCCATGACATACTTGTAAACAGTGATGGAAGAGGAAGCTTTATTCTGAAGTCAGCTTCAAGAAGACTTATACTGGCAGCAAATGATCCTGTTGGTCGTCTCTCTAACTGTGtaactgtgtgtgctcagtcatgtctgactcattgcaactaTATGGACTGTACatctcaaggctcctctgtccatgaagtttttaagCAGGGAGTTCATAGGGTTTCAAAAGAATCCTTTATTACCTGAAGTTATAACTGAGGAGCGGTGGAAATTACAGTAGAAGCAAGGAGACCACTTGGAAAGCT…
>LNC_000872
GCTGGAACAGGTTGTGTTGATGAATTGTTAATGAGTTTGTCATTCACAAAAACGGAAAGGAATTTCCGCTCCGGATAAGCCCCAGTGCAAACAAGCTGCAACAGCGGGCTCCgcgggaggaaggagaaagaagaggaggcgGCGGCGGAGGAGGAGCGGGGCACACAAACCGGGGCACTTCAGTTGTCTCATGTTTCCTTCTGTTGAGAGTTCACACTTCGCGTCGGAACTTTTGCGCACAAATGGTGCAATTAGCGGGCACAAAAGCCCTTGTTCGCGACGCCTGTGAGTGCAAGCTAGCTTTAGGGAAACTTGTGCtgactttttcccttttcttccctttaaacTCATTTGCACTGGAGTTCACCATTGCCCCCCCTTCCCCCCGCCTTAGGCAGT…
>LNC_000873
AATGGCATACTGTCCAGAGCTATCTCCAAGAATCTACTCTACACGTACCCTGGGGGCTTAGGAGGCAAAGCGAAAGGAGGAATTTGATGTCCCTGCCAAGCGGATAATGGAGATGATTTTTCGGGAGGAAGTGATTTGTTCATCCCAGGACTAGGAGGGTAGAGGGGGCCGAAGAGGCAGCCTTCACAGGATACAGTGATGATGAAATCCTGGATGCATTACAGATTTTTAGGAAGTATCACCTGAGAGGTCATTTTCATGGAAACCCTCGAGAAAATACATCAAGGATTGGACCACCAAACGAGCAGCTGAAAGTGAGGATGCTGAATCTGCCCAACAACGTCCCCACTTCTGTGGCACCCTCAGTTTTTTGTCATTGTCTATCTCatcaataaaaga…
>LNC_000874
AGATATCCTACTGGAGTGTGAGCTGGCTTTGGAGACTATCTTCCCCTTGGAGTATGGTAACTGATTAAAAATGAGACTAATCTAAAGCTTGTACCACAGATATTTCACCTCTCTGGTGATGTGCCTATTTTGACCCCGTCAATAAAAGAGAGCCACTCTGCCTGCTGAAACACAGTAGAACTCTGCTGAGAAGAAATGTGGCAGCCATTCATAAAACCATACATCTTTTCAGCCTGTTATACAAATGAAATGTCTGTACATGGCAAATTAACAAGGGCAGAGGTAAGAGAGTAGAAGAGACTGTCTACAGGGTTCCATTGTACATTATAGGGATAGATATTGGAGAAAAGTTGGTTATAGACATGGTAATGGACTCATTTTCATGTGAGCTCATTAATC…
>LNC_000875
ATGAAACTTAGAGAGCTATTGGAATTTACTAATGACACGCAAGTTCATGAAGTGTTCCATTtttatgagatggttggatggcatcatcgactcaatggacatgagtttgagcagactacGGGAGATagcgagggacagggaagcctggcgtgcctggggtccacggggccgcaaagagacatgactgagagacaacCACAACAATCTAGATTATGAACTATTTATTTCAATAAGAGTCACATGGTGGGTGATATGGATCAggaatatataaaatggaaatgcgCTGGTTATTCTACAATAGAGAACCTGAGCTACCTATCAAGTCTCTCATTTCTAAAGCTTTTTTGTCCCATAGGTAAAAGTGATTAGCAGAAAATGTTAAAGCTCATTAAAGAGCAC…
>LNC_000876
gaaatggcaacccactccagtattcttgcctggagaatcccagggacggaggagtctggtgggctgccatctatggggttgcatagagtcggacacgactgaagcgacgtagcagcagcagctgagttacacattaaaataactaaagatacacatttaagaaacagaaacacgAGAGGGAACTTGGAATCGTTTATTGCTGCCTGCTCCCTGCAGAGGCCAATGTTTCCCTGTTCATTTTCTGCCTGGATGACCTGTCTGTTGATGGCCGTTGTTTAAAAATCCGTTTGATCTGATagataagaaaactgaggctcaaggtttCTGTGACATGCCTGGCAGCACACAGCTCAAGTGGACACCACATTCTGCGAGTCTGTCTTTCTCTGGCATCACCCT…
>LNC_000877
GAGGAGGATAGATACTTAACCTGAAAAATAAGGAAGTGATATGACATACTAGGCGTTGGTATGTGCCAGGGAGCAAGATAAAACAGGGAAGAGGAGATCAAGGTGTGAATGTGTATGTTTCTGAGCACTGAGGGGACAGTTTTGAATAGGATGTCTGGGAAGGCATTCCTGAGAGGGTAACATTTGAGCAGACATCCAAAGAATGCAAGAGGGCTCTGGGGTAAAAGGATTCTAAGAAGAGGAAGTAActggtgcaaaggtcctggggcaggAGACTGGCTGGTGGATCAGAGGGCTGCATGCGGCTAAGACAGAAAGCAGTAGGAAAGATCAGGAAGGGATGAGGGTGGGATGCATTGACCCTTGAGGACCTTGTTACCTATAAGGACTTGTGCTTTT…
>LNC_000878
TAATCTCTTGGAGAGAAAGGCACTTTCCAACACTAATGTAAATATGATTCATGCGATTcctgcagccaggctccttttATGTCCCTAATTCGGAAACATAAGCCGGAGGTTCTTACTTATCCTCCATCCCAGAAGGAGACCCTGAGCTGGGCTTGGTCCTGCTCCAGCATCTGAAGTAGAAACCACAGCCTTGAGATGGTGCCAAGGCAGCCAATTAAGAAGGTGTTGATGACACTTCCCAGGAACATTTATCTAGATGTTTAACTTTGACCAAAAGTTTAAGCTTCTAATAAACCCCAGGAACCTCACATTTTCCAGGAAATAGTGCCTGGACTCTTAAAAACTTCCAAGAAACTCCGATTCTCAGAAGGCTTTGCAGCCTTCAAACTCACCCACCCA…
>LNC_000879
GGTTTTGAAACTGGTCTGGGGGTGGTGTTTGCGGCTGAATGCTGGTGTGCGTGGGCAATGTTTTGTTTGTGCGCTAGGGTAAGAGCATGCCAGCCTACTGTGAATTGCTGTTCCAGGGCCTGACTATAAACAGGCATTTGTGGATGTATACCTGTGTGTGCACCTtcctaggggtgtgtgtgtgtgtgtgtgtgtgtgtgtacatgtgcacgtGTGACAGGCCTCCCTCTGGGCCAGGCtgctgctccccccacccccaaacccagTGAACAAATCTCTAACAACAATCATAATAAcgataaataataacaataaaaacagtagTTAACAGTCCCTCCCTAGCAGGATAACAATAAAATGCAAGAGGAGATATTTTAAGGAGGGGACAGGAGAAGGAGT…
>LNC_000880
GGTTTTGAAACTGGTCTGGGGGTGGTGTTTGCGGCTGAATGCTGGTGTGCGTGGGCAATGTTTTGTTTGTGCGCTAGGGTAAGAGCATGCCAGCCTACTGTGAATTGCTGTTCCAGGGCCTGACTATAAACAGGCATTTGTGGATGTATACCTGTGTGTGCACCTtcctaggggtgtgtgtgtgtgtgtgtgtgtgtgtgtacatgtgcacgtGTGACAGGCCTCCCTCTGGGCCAGGCtgctgctccccccacccccaaacccagTGAACAAATCTCTAACAACAATCATAATAAcgataaataataacaataaaaacagtagTTAACAGTCCCTCCCTAGCAGGATAACAATAAAATGCAAGAGGAGATATTTTAAGGAGGGGACAGGAGAAGGAGT…
>LNC_000881
GAGAAAACAAATGAACTCAGCTGGAATGGACAGTCTGAAACATGAGCCAACAGGGACTCAGTCCACAGGTAGATCGGTTTCCAGCACGAGCCTAGGTCAACACTGGATGTTATGCTGGTCTCTCCAGAAAGGGAGatggtccagtggttacgaatctgcctgccaaccaaGGGGACACATGTTcgatcctggtccaggaagaaccTGTATGCCacggggcagggaagcctgggggccctaaagcctgtgttccaaaacaagagacgccaccgcaatgagaagcccttgcattGCACCTAGAGAAGCcccagctcaccacaactagagaaagcctgaggaCAGCAACCAAGACCCCAGATCAATAAGCAGTaagtaaataaacacatttcttaAAGGGTG…
>LNC_000882
GGATGCCGCCAGCACTTCCTGGTTTAGAGGCGCCGGAACCGGGCTATCCCAGAGGGAGCGAGGGAGTATCTGCCCTTGGTTGGGATGTGGTTCTGCGAAGTTCGCTCTTGGAGGGTCTGGTGACCCCTGGAGCAGCTCTAGGGCCTCAGGTTTCCTGGCACCGTCGCCCTTGTTTTCTGTCCGGGTGGCACCAGGCTTTGGGGCTTTGGCGCGGCAGGTGCCAGGGGTCAGTTAGGCGCGGCCTCTGGCCGCGGCTCCTCCTTGGTCCTGGGAGGACCCCCGGCGCCCTCTAGTGCCAGTCAAGGTCTGGCTGCGAAGGTTGGCGGTCTGGGAGCGGCCCCTGCGTGGACCACTTACGGCGTTCCCTTTTGTGGGCTTTTTTCAAAGTGCCTGAACCAG…
>LNC_000883
CACAGATGGTGCGTTTCTGTCCATCTGTTGGTCAGATGGCCACTAAGTATTTGATACCATATAGAGGTGTcaaatgcttccctggtagctaagtggtaaagaatctgcctgcaatggaggagacatgggttccgtccccaggtcgggaagataatccctggagaaggaaatggcagcccactccagtattcttgcctaaaaaatcccatggacaaaggagcttggtgggctacagtcaatgggatcacaagagttggacacaacttagcgactaaaccaccaccaccagaggcTATTTAGGAAACACCCTCCCTTTACATCAAGCAACGTTGCAATGGGACTGCTGTGAATACATCCACTCCTCAGAAGAAATGTGCCTGACCCCTTTTGTCTGGAGCC…
>LNC_000884
CTCCGGCCGGCAGTCTTCACTTCCTTCGCGCCCCACCTTGGAGCTCCGAGCCGCCGTGCGGCCTTGCCCGCGACCTTGCTTGTACCCCGCTGGCATCCTGAAAGtggaCGTGGCCCCATCTGCCCAGGAGCTCTGAAACCACTGCAGCCAACATGTGCCCATGCCAGGAGATATCTCTGTATGCTGAAGATGACAGAATGAAAAGATGGTGACCTCTCAGTCTTTGAGGAGATTAAAAGGCCAAGAATTAATTCTAGGACTGCTCTATCTGTAGACTTTCTATTATATGAGATACTAAGTGTCATTATTTAAGCCACTTCTAATTGCATATTGTGTTTCTTACAGTAACAGTTTTCTGCAACTGACAACCTCTCTGGGTGGTACCTAGCCTCCAGAAAG…
>LNC_000885
GGGTTCTCCTGAGAATGGGGCAGTAGCCGCTGACCCTGCACCACTTCCTCCGGTTGCTGCAGATCCTCCTGGTGTGGAGCCAGGCAAGCCTGATACTCCAGCTGAAGGTAGACCGGGCTCAGATCCTATTCTAGCACTCGTGCTTGTAAGCCCAGGCAATAGGGTGGTGGACTCGGAAAGTGCGCCAGGTTGTTGAGGGGTTGCCGACCCTCCAGGTACTGATGACCTGCTTCCTGATGTCTCAGCTGAAGGCACACTGGTTCCTAATCCTCCAGCAGCCGTCCCTGCAGCTGCAGATAATCTGGCAGTTTGCTGGGAATCTACACCCGGTGTCCCCGCTCCCGCTGACCTTCCTGTGGTTGATCCAGGTGTCGCTGGTATTCCAGCGGAGGAGAAACG…
>LNC_000886
CCTCCTtcgtgttcagttttctttagctcaagcttttatttactttctgGGAGGCGGTTTGGCTCAGTGGTTCCACGTATTGTCTTTCCACAACCTTGTTTTGGAGCCCATGTGGCTTAGCTTGCTGGTTGTGTGCCCAGATTTCCTAGTCTCTGCGCCCCATTTACCTAcaaatgaaggggcttcccaggaggtgctaatAGTagagaacacgcctgccaatgcagaattaagagacccgggttcaatccctgggtgggcaagaacccctggaggagggcatggcaaccctcgccagtgttcttgcctggagaatcccatggacaaaggagtctggcgggctacagtctatagggtcataaacagttggacgtgactgaagcaacttaacacagcaCA…
>LNC_000887
CGGGCCTGGGGTCTTcctggaaaggaggaggagggggacgCGGAGAGGGCCCTAGAGACTGCGTCCCCGAAAGGCATGAACCCAGGGCACCAGCTCCCGGATCCTAGCCAGAGGCACTGCTGACCACCACGAGGGGATGCCCCAAACCCAGGCCGACACCAAATGGATCGGATGGGCACTTCCTGGTGCCCAGCCGGCGGCAGTGAGGCCTCACACGGTGTGGCATTCCGGATCTTGCCCTGAAAGCCTAATTATTTTCCCCAGAGTTTCAAGCCTGAAGACTTCAAGAACAGTTGAGCTTTGAATAAGAAAAATTCCACCTCTCACTCTGAGCCAAGAGTACTGGCTAAAATTCTTTAAACTTGCTTTTCACCCTGGAGGGCCCGTTCTGTGATTGGA…
>LNC_000888
agataatggcctgcctcagaggacCCTGACCCTCTATCTGACTGTTAAACTGAAGTACCTTTCTTCAGAACCATGTCTACCTGTGGATggcaagaaggaagaaattaacacattccctGCCTGAGGCCTGTCATTCTAGGAgGTCTTTGTTGTCCAACGTGGTAGCCCTAGCCATAAGCATCCATTTCgagaaatcagaaaaagagaacaaattaaactcaaagaaagcagaggaaagtaaataataaagg
>LNC_000889
ACACTCCTTAGGGAAGGCTATAATGGAAAACAGTTCACTAACAGAagacttggggctggtgcatggggatgacacacagagatgttatggggagggaggttaaaattaaaaaaataaaaaactaaaaaaacaaaaagacttggAGAGAATCCCTCTGATTGTGGATTGACCTTGGCAGGTATGGTCAAATCTATATGATTAGGTATGATGACTCTTAGGTATGATGACTCTAAGAAATTACTACCCTGGTAACAGTATTTCTACCCCCCGCCCCTGGCCCCTTCCACATACCCCTCTGGAGAGTCTGTACTGGGGCTGGTCAGCTTAGTCACTGTGAGGCCCAAGGTGGGGGTGAGGAGGTGTGTCTACTCTCAGCTCTCTCCCGGGTGAGCCATCTCC…
>LNC_000890
GCGGCCTCCGGGCCACGTTCTCCCTCCGGCTCCGAGCTCCTGTCTGGTCTCCGCCTCCGCCGTCTGCTTCCCCGGCTTTCTGTCCCCACCGCCCCGCGTCCCGCGGTTGCAGCCTCGGAGCGCGGGTGGAAACTGCAGGGAAATGGAGCTTCGAAGCGTCCTTCTGAAAATCGAGAGAGGGTCTCCCTGAGGTGGGCTTCCTGCTCGCCCTGCCCGGGTTTGTTCAGAGACGCCACCGGCAGTTTTCCTTTACCGCCCATTGCTCTGCTCGCCTTTTAAAGTCTCAGAGTCCTCAAAAAAGTCTCCATCAGAAGCCACCTGAAATCTCTCCACTCCCAACGCTAAGACTACCAACAGAACAAATGACACATGATTAATGTTCCCTTCCTCgcatccctt…
>LNC_000891
GCCTTCCCTCCTGCATTAGGCAACCTGTGTGTACATTgccgagcttcccaggtgatgctaataataaagaacccacctgccaatgcagcatacttaagagatgcgggttcaatccctggatcagaaagaacccctggagaaggaaatggcaacacactccagtgttcttgcctggagaatccgatggacagagaagcctggtgggctacatagggttgcaaagagtcagacatgactgaagcgacagcataCGCACACGCAAGTACATTCTGCCACATGTCTTGGGAACTAGgaGGAGGACataaataaagaagaggaaaaagaaggaagaagaaaaggatcttttaaaaatgaaagctacGTATAGAGTTTTATATATCAAGTGAAAATAGTGATATC…
>LNC_000892
CCGAGGCCCGGTGGACCCGAGAGCCAGACACGGTGCCTCGCTGACTCTCACGGAGCAAAATCTTCCATCGCCCGGGGGTGAGACTTGTAAAACTGCCCTCCTCGGTCACCCCGGAAAGTAGGAGGCTTTTTCTGCAgactctgttaaaaaaaaaaaaaagaaagaaaaaaagggccCTTCCATCCCCCCAGGACTGACGGTCTGAATTGCTTTTCATCTGGAGTGGCAGTGATTCAGCGACCCCCTTCTCAGCAGCAGGCAATGACAGAGACAGGAGACGAAAAACACAGCGAATGAATCAGACGCCACATAGAGAGACTGCCATGATTTTCCAGTCTGCGGAGCCAGGTGTGGCAGTGGGACTGGATGCTTGCCAATGGAATGTGAGTACAAGCGGTT…
>LNC_000893
caaagaattggacatgactgagcgactgaactgaactgaactgaaggaccacTCAACACTcggtaatgacctatatgggaaaggaatctttaaaaaaggggattatatatatatatatgtttgatggattcactttgctgtatacctgataataacacaacattgtaaataaaatatactccaataaaatttttaaaaaatagttctatgagaaagagaaaaattagttCCAACCTTACCATGTTATAAGGATGATATCAGATGTAAAATGCATCAAAGCTCCCTGCTAGACTTAtagaatatattcaataaatgctattattgttgttgttgattattattattactcccaTGTCAGGaacatttcttctctctctccttctcaaacttatatttttg…
>LNC_000894
TGGGCCTGTTCGCAACTCTGCCCCTCGGTGAGCTTGGTGAACCGGGAGCGCTCTTCTCCCTCGACCCACCTACCAACCTGCCTGACTAGAGAAGAAAAACAGTGCGGACTGGGAGCTCCTGAGGATactcagagaaaggaaaggggagCCCGAGTTCTCAAAGCCAGAGGAAGACCTGGGCAGCACTGTCACCTCCTCCCGCTACGTCACTCCGAGGACGCCGCCCCGGCCTGGAACGCGCCTCCTCCCGAGGGGACTGGCCCCAGCGCCTCCCCCGCAGAACTGCCGTCCTTCCTCCATCTCGGGATGAACGCTTCCCCGGTAGAAATCTGCTGAAAGCTCTCCCCAGGGATCCGCCCCACCTCGTCACCCACTGAGAGCCTGCCCTGTCCGGGGGAA…
>LNC_000895
cggggatcttcccgacccagggatcaaacccatgtctcctgtgttgtaggtggattctttactgctgagccactgaacgCTATTCCAGTGAAAATGCCTTCAGAACTTTTTTACAGCTAGACAAGGTGATGCCAAAGTAAATGCTGAAAGAAACTGCTTGGTTTCCAGCCTCTGTGAAGTGTGCCCATCTGCCTGGAAGAAGGCAGTCCAGGCCATGTTTTCCCCAAGCAGTAGAAAAAGCCAGGCTGAACAAAGCAAGAAGTTTGTCCTAAGAAACTGGAAGTTTACTTAAGAGAGATTTCAACAACCTATGTCTTTGCATGAACTTGGACTTCCACTTCCTATCAAGATGGCGGTCAAAGGGACCAAAATTACCCTCCCACCAGaagcaacaaaaaa…
>LNC_000896
AGGGCGGCGACGCTGGGCGGAGGGGGACGCGGTGACGAGCGAGGACCCTGAGGAGGGGCGCGAAGGTGGCGGTGGGACCACGAGGGAACTCACGCTGCTGTGACTCAACTGCTCTCAGGGTGTTTACTGATAAAACTCTCGCTGGCAGAGGCTGCAAACAACCCACATCATCACTCTTGGGGCGGCGACAGCTTACCTACAGCCTCACAGTAACGaACAAAATATGCAACCTGGGAGTTTATACTTGTACTaaggagagggcttcccttgtggctcagctggtaaagaacctgcctgcaatgggggagacctgagttctatccctgggttggaaagatcccctggagaagggccaggccagtattctggcctggagagtttcatggactgtatagttca…
>LNC_000897
aaacaaacttgtgggCAGCAAATAACTTCCTGGGTTCCATGCACCGGGCAGTGTGCTTGCCCAGGGCACTTGGAGGTGAGGTCTGCAGTCACCTAGGGCCCTGGCAGGGCTGCTGGACGGACACTGTGGAGGCGTCTGGCCCAGACCATGGATGCTGACGGGGATGGCCATGCTTGGTCTGGAAGCAGGGCCAGTGGCCTTCAGCCTGGCAGGCAGCTGGGAGTGGCTCCTCAGCTCAGATGTCACAGCATTTCCTCAAACCTGTGTTTTCTGCTGGCATCATCCTCCCACCAGCCCTGCTTCCCCAACAGCCTGGACCTCAACCGTTCACCTGCTCTGGATTCCTGGAGCCACACCATCACCTAGAAACAGCCTGGAGTCCCTTCTGAACACAGATGG…
>LNC_000898
GTTTCCGCATCccgcctcctgcctctggctcgCAGTTTGGTCGCGTGTCCGAGcCACATGTTTATTGCAGAAATAATTGGAAACTGGAAAAAACTacggagaagaaaataaaaataacctgagTTCCACCACAGAAGATCACCGCTATTAATATGATggcatttttccttcctttttacagAATCACACATATGTTTGAAACAAAACTGGGCTCGCACTGTAAATAGTTTTGCAGTTTTCTCCTTTCATGCATGGCTAATGACAAATGTCCACTCATCGTGCAGAGGGCTCATCTACAATGTTATTGGTAATGGCAGAGTGCTGTGTAGAGTCACCGTgttttgtttaacctatatgctctGGTTAGACATTAATCCTTGCTTCCTCCTTCCTTTATGA…
>LNC_000899
GTGGGTTCCGGCCTCCACCGTTTCTGGGGCTGCTGGTGGGTCCTCTCTCAAGGTCGGGGCGCTGCGTCCTTTCAGAGAGCACTGAGGACACGGGCCTTCACTCTCTAAGGAGACTGAGGCTCGGGGCTGCAGAGATTCTTGGCAGAGCCAGAGGGTGGTCAGCTGTGTTGGCACCCACCGccctcctctgccctgggctGGAGTGACTGCTGTGCCCCTGCCCTGAGGCCTTGCTCAAGGTGCACCCCCTCCTTGAGGCAGTGGCTCCTCATTTACATCTGCCTCAAATACCAGCCAAGCCACCAGGCCCCTGAAGAGAAGCCCAGGGTGGgacacttgtttaaaaaaaaaacaaaaacagcctcaaaaacccccaaacaaaattttttttccaattaa…
>LNC_000900
cacgcacacacTCACTGCATACAcacctgtgtacacacacagctGTGCACACACAGTAACATACCCATGTGCACAAACCCATGCACGCATCcatgcacacactcatgcacTCACTGTGTACAcagatgcatgcacacacgtgcacacacccgTGTGCACGCCCGCTCGTGTGTGTGGAGAGGTGGGGCAGCGCTGGGCTCCCCTCCGCCCTCCGCCCTGAGTCCTGTCTTGGGTCCCTGGGTTACACATGGCTGTTCAGTACCACTCCTTTCAGGAGAGATTTCTGCCGGCTTGCACTCCTTGTAAATGTCCAGGGTACGCTTTTGTTGCGAGAAGTGTGTGAGGCTGCATCCCTGCAGGTGGACATGAGCATTTGTGGGTATCCATGGGTAAAAGCAG…
>LNC_000901
AGGGGCCCACCTGCCACTTCCGTTCTTCCCTTTTAAACAGAGCTCTGTCTGTTCATCAGCCCATGATGCGATCTGTCAGCCCAGAAACACTTGCTGATGCTTTATGGCTGCGGTTTGCCCAAGTTctgggaaagaggaaaacaaatcgGCGAGTcctaataaataaaagttatttccTCATTTGAATCTCCCTGTCTGGAGAGCCACATGATGTGGACATCAATCTTCCCTCCGTGCGGCCTCCCGGAAAAATGATACCGAAAGACTCTTCTAACTGTTGAAGCAGAAGTGTAGACTCGGTGAGGAAATATATGTGACCCAGAAAACTCACAAGGAAACAGGAAATCATGTACTTGGTGGAAGCCACGACTGCATAATGTTGTTCCAGGCTGCAGAGCA…
>LNC_000902
CTGAAGCTTTCAATTAAAGCTGTGAATGAGTCCATTTACTCTCTTAATTCTGTTTACCTTGAAGCGTGTTTTCGGCGCCCACACGTCTTCTGCTGCTGGCATTTCTTCTTGCGTCTCCAGCCCTTTCTGGTCCCTGGAGGCTCCCTTGCGTACTCAGCCCTGAGGCCTGCGGCTGCACACGCCCCCACCCCGGCTGTACCACCTTCAGAACCAGAGTGGGAGGAAGCCTCGCCCCATCCTTGTCTCTCCTTGGAGAAGAATCACAGGCCCTCCTGGGCCCTGCGTCAGCACCCAAGCCTGCTCTGGGTTCCCGCCTGCGCTGGGTTCAGGCCTGGAGACGCTGAACGACACACAGAGTCAGGGAGAGAGCTCACCCTGTCTCGGCCATCCTTAGAATTC…
>LNC_000903
CTCTTCAAACCCACTCGTTAGGAATTTGCTCTTCTGAAGCTGGAAAGATGTAAAGCCTGAGAATAATTGGTTGGCAGTGAAGTGTGAGTGTTTAAGGTTTTCCATCTGAGACTAAAAATAATGGGAAGAGTGGAAGCCTTCTGAAACAGTTTAACGGAAAACAAAGGATTATCAGAGCTATATTAAGAAGTTCTGCTTTTTCTGCATCGTGAATCCTAAGGAACATCTCAATCCAACGACGATATGATTCTCGCAGGGTTTTGTATTTGAGATTTAAAGTTTCCTTATGAACTTTTGTGCTGACCATACCAGGATCCCTGCTCAGACCCAGGCAGGTAATtgctttctgtccttttcttctgcagtcaccatccacccctcatcctctcttgtctctGC…
>LNC_000904
GCAACTTTTAAAACTAGTTCATGTAGCCCTGGGCTAGGCTataaagattattattattattattttttactattttgtaAAGCAGTAAGGCCTTCAGTTTAAGAGAAGAGGGACGTGGGTATTAGTTTTGATTTCACAGCTCACTAGATATCCATCCTTTGGCCTTATTTCCCTTATcatctaaaaagaagaaaataacattcaTGTTATGGGATTATCATAAGGAGCAAAATGAGATCTCACTCTCATTATTtccatctatctatttatctgtatATCTATCCATTTGTCTATGTATTTCCAATGGGCAATATTCACGTAGAAATTTGTATTGAACAGTTTATTTCCCAATGCATGGTTCTATGAAAGGGAGTATTCCGATGAGGAATGAGAAAAATA…
>LNC_000905
CTTAGATCTGTTAGGCAGCTTAGACGTGATAGGTTGGTTGCACCAGATTTCAAGTTGGTGctcttttccttatattttgGCAGGAAGTATTAGAACTGTGAGTAACCAAAGGAGTAGGACCAAATGGTTGCAATCCGTATTTTTCATTCTGAAGCAGTAAAtatttggggctttccaggccaTGGGTCTGTCTCAGTTACTCAGCTCTGCCAGTGTGGTGAGAAGACAGTTATAAACAAATGGGCATGCTGTTCTCTGCTCTGACAAAACATTAGTTTTCATGTCAGAGTATTTTTTCCCCAACTACTGAAAATGTGAAAAGCATTCCAAGTTTGTGGAATATACAAAAACAGGCTGGGGTCTCCATTTGGCttgtaggagaaggaaatggcaacccac…
>LNC_000906
GGggcttttgtttggtttggttctGCCTAAAGGTGGAGGTTGAGGCTAGGCTTCTGCGGAAAGACCCTAAGAAAAGCAGATGAGAACAGTATGCCTCCTCTTTCTCAGACAATTCCCCGTAGAGAGCAGGGGTAGGCAGGAGCTAGAAGGTATACTTTGACTAAAGGCCTATGATATTCAAGGCATTCACACCATCTTGGGATCTAGTGATGGAgtgaaacagaggcagagagtcagacttTCTTGCCAGCTTTGCAGAGAATACTGTTTAAGCATCAGGGGAGATGCAGAGTAGTAAGGAGGAAGCCACGATCAAAGATGTTCTCCTGGAGGCTCCCAAAAGTGACTGGAGAGACTGAAGAAGAAAGGAGGTTGAATCTAGAGTTATACAGATTGAGG…
>LNC_000907
CTAGGCTGTAAGCTCCATAAGAAGTTATCTAGTTTACCATCATTTCCCTAGTTCTTAGTATTCATACCTGGCACTCAGTGAGCCCTCAATAtctgtttgttgaatgagtgaacagatgaatgaataaaattttgagaGAAAGCCACTAACCATGTGGCatgtcacatatatatatatatgtaaacaagtatgtgtttatatacacatatccGCCCTGTTTGACTCACTGTTCTGTGCTGTGTCATTTTAGCTTAGTGCTTTTCTTCATAACCCCCGGGGCAGCTTCGACCTCTACCATTGCACGACTGTGGGAGGGCCTGCTTCAACCACGCCATCTCATGCTCACTCCTTTAATGGgttaatgttgttgtttagtcgctcagtcatgtccgacctttt…
>LNC_000908
GGCAGGGCTGTGTGGGTGTAGGTGGGGGCAGCCCCTGGGACACTCTCCATCTCTCCAAGGATTGAAGCTGGGGACCCTGTAGCAGccctctctgttctgttctgaaGAGACCCCACACACCAAGATCTACTTGAGTCTGACTTGGATGGTGTGGGAAGCCCGGTCCTGAAAAAACTCCAAGCCCTGGATCAGGCAGATGTGTATCCAGACCTGCGCTGCTGGAAGATGGAGGGTCCCTGGGGAGCCAGGAGCttctgggaggaggaaggggccatAGCCTTTTCGCAACCAACCAGGCTCTTCCTCTTTTAGCCTTGACCGTGACTAGGTCTTTGTGACCTTGACATCGCAGGGAGCACTgggaagagggggagggtggaAAAGGCCTTGATCTTCCTG…
>LNC_000909
CCTCTCGGATCAAACATCATCCCATTCTGTTGAAATGAGAACACATGATCAATTAATCAATCCTTTATTTCTTGGTGTTTACTGAGCCACAGCTCAGTTCCAGGCAGTGTGAAATAGGTACTAGGAGCATCATGACTAACTGTGAGACAGTTTAGACCCTTAAAAAGGGGTTAAGCATTATTCACAGAGTGGGATAGAAATTCAGTAGGAAGTGGGGGGTCTCAAACGAGAACAGATATATGAGAATGCTTTGAAAACTGTTAAATGTCACAACTGTAAGGTCTATTGATGAGGAGATTTATTGCAGGATATGAAGTCCTGCACTTCCGCGGGGAGTAGAAGCGTtccctgggtaggggagaggAGATGGAACTCATTCAAAGCAGCCGGTCCCTTGGG…
>LNC_000910
GTCCCCAGCTCCCCGGCTTGCTGGAGggagccaggagctgggggatTTAAAGCGCAATTTCCTGTGCCTTTTTCATTTCCTGCTGGGGGCTGTGGAGAGCAACAAGCAAGGGAGGACATGTATGTGGACTCTGCAGAGCATTAGTCCAGTTTAACAAGGTGGTCCACTCGAATGAGAGGATTCCTGCATGCTCAAGAAGCTAGATCGATATTTTTACGTCTGCTGAAGgttGCCTCCCTGGTATCTTCATACTTCATCTGTAGGTCTATTTTCACTCATCTTCAGTAAAAGAGGGAGGGGCCCAAGGACCGCCCTGAGTAACAAAgttgaggaaaacagaaatgagCAAAATCTTGTCCACCTCCGAACCTGCCATTTAGAGGTTCCTCATCTGGGTTG…
>LNC_000911
GGCCTGTGCCCTGTGTCTCTCCTTCACACAGCTGGCCTGGGTCTGCCTGGGGACTGATCTGCTTCTGCTGTCTGGAATTGCAGCTCACCCTGTAGCTCTGATTCCTGCCTACCACCCTGGGATGCCTAGCATCACCCAGCCTTATTCATAACTGTGCAGTTTTCTGGTGGTCACCTGCCTGTCTGCCTGGCATTTGACCCATGGGTGCCCTGACTTTGGTCATTTCTTCTTGCCTTTGTACCCACGAGTCctttaattctttttactttaggTAAAATCACTAGGTGCAAGAGGACCACCCTGGCTCGGGCTGTGCCTGAGTGCTGCCTGTCTGGAAGAGACGAGGCTGTTTCAGTGAAGCCTGTGAGAGGATGTGAGAGTCCAGAGATGTGGATACAA…
>LNC_000912
AAGGGACAGCAGCATTCTGCCAGGCTGGACTGGGCCCCGCCCTCGTCCTGGGCTATAAAGGTTCTGGCCGCATCCCAGGATGGTTTGGTCGCCAAGGCCTGTGCCCTGTGTCTCTCCTTCACACAGCTGGCCTGGGTCTGCCTGGGGACTGATCTGCTTCTGCTGTCTGGAATTGCAGCTCACCCTGTAGCTCTGATTCCTGCCTACCACCCTGGGATGCCTAGCATCACCCAGCCTTATTCATAACTGTGCAGTTTTCTGGTGGTCACCTGCCTGTCTGCCTGGCATTTGACCCATGGGTGCCCTGACTTTGGTCATTTCTTCTTGCCTTTGTACCCACGAGTCctttaattctttttactttaggTAAAATCACTAGGTGCAAGAGGACCACCCTGG…
>LNC_000913
GGCCTGTGCCCTGTGTCTCTCCTTCACACAGCTGGCCTGGGTCTGCCTGGGGACTGATCTGCTTCTGCTGTCTGGAATTGCAGCTCACCCTGTAGCTCTGATTCCTGCCTACCACCCTGGGATGCCTAGCATCACCCAGCCTTATTCATAACTGTGCAGTTTTCTGGTGGTCACCTGCCTGTCTGCCTGGCATTTGACCCATGGGTGCCCTGACTTTGGTCATTTCTTCTTGCCTTTGTACCCACGAGTCctttaattctttttactttaggTAAAATCACTAGGTGCAAGAGGACCACCCTGGCTCGGGCTGTGCCTGAGTGCTGCCTGTCTGGAAGAGACGAGGCTGTTTCAGTGAAGCCTGTGAGAGGATGTGAGAGTCCAGAGATGTGGATACAA…
>LNC_000914
AAGGCCTGTGCCCTGTGTCTCTCCTTCACACAGCTGGCCTGGGTCTGCCTGGGGACTGATCTGCTTCTGCTGTCTGGAATTGCAGCTCACCCTGTAGCTCTGATTCCTGCCTACCACCCTGGGATGCCTAGCATCACCCAGCCTTATTCATAACTGTGCAGTTTTCTGGTGGTCACCTGCCTGTCTGCCTGGCATTTGACCCATGGGTGCCCTGACTTTGGTCATTTCTTCTTGCCTTTGTACCCACGAGTCctttaattctttttactttaggTAAAATCACTAGGTGCAAGAGGACCACCCTGGCTCGGGCTGTGCCTGAGTGCTGCCTGTCTGGAAGAGACGAGGCTGTTTCAGTGAAGCCTGTGAGAGGATGACTCCTCAGTTGCCCTCGACCCC…
>LNC_000915
CGAACTCAACACATTTCCCGCTGGGGTGTCAgtaggggtggggagaaaggTAAATCCCACCCTCCCCCAAGCCCTCGAGGGTGCCTGGTGTGGGCTGGGAATTTCAGCTGGCTGATGGCATTCCTGGGCGGGAAAGGTGGGCGGCTGCAACCTGGGCCCAGCGTTGCTCCCgctgcccctccccaccagtCGCACTTGACCTCTGGTAGCCAGACCTACTTTAGCTTCCAGGGGCCCAAGTCAGCCTTCCAGTCCTTCTTCACCTCTGTAAATGAAGACAGCCTCTTTGGCTTGACTTATttcacagagccctgagcaggAGGCAATAGGCCTGCAGTTGGCAGGAAGGATTCCAGCAACAAGAAATTCCCGCTCTGTCTCAGGGGTCCCAGCTTTCTC…
>LNC_000916
GACGAACTCAACACATTTCCCGCTGGGGTGTCAgtaggggtggggagaaaggTAAATCCCACCCTCCCCCAAGCCCTCGAGGGTGCCTGGTGTGGGCTGGGAATTTCAGCTGGCTGATGGCATTCCTGGGCGGGAAAGGTGGGCGGCTGCAACCTGGGCCCAGCGTTGCTCCCgctgcccctccccaccagtCGCACTTGACCTCTGGTAGCCAGACCTACTTTAGCTTCCAGGGGCCCAAGTCAGCCTTCCAGTCCTTCTTCACCTCTGTAAATGAAGACAGCCTCTTTGGATCCAACTTACACTTCAAGaggatgcattttattttacttcaataaaattgattTGAAAAATCTGGAAGATTGGTTGGAATCTATTCCATGAGCCATTGGAATTTGG…
>LNC_000917
GTCACCTCTCTGCTGGAAGGAGCCACGTCTAGCTCACTTTTGGATTCCCAGCGCCCCACACAGTGCtgagcacataATGGCGCCACAGGACCGTACCCCTTCCCACCTGTGCGATCCGTTTGGGGGAGATGACAGAAGCCAGAAACCAGAGAAACCCTTTGCAAGAGAGAACCCCTTTCAACTGGGGAACGAAACACTAGCCGACGCTTAAAACAGGCAGTGACTTGCTGATTCCCGCAGCTTGCTCTTCTCAGCGTGAACTCTGGTTGACCATAGGGTCTGCAGGACTCTGGGCCAATGCATAGGTGAAGATGACAGAGCCCAGTTTTGAGGACATTGGGGAtaacaaaatgattttattaCACATCGTAAATGCTCCATGAAACTcgctgttctttt…
>LNC_000918
gttggatagcatcaccgactcaatggacatgagtttgggtaaactccaggtgttggtgatggacagggaggcctggtgtgctgcggttcatggggtcacaaagagtcggacatgactgagcgactgaactgaactgaacctacaatatgggcttccctggtggctcagcagtaaagaatctgcttgccaatgcaggagatgtaggtttgatccctgggtcaggaagatcccctggaggggaaatcttgtctgggaaatcccacggacagaggagtctggccggctgtagtccgtggggtcgcaaaagagtttgacaggacttagtgactaaacaatggcAAATCTACAATGTGGAGTAAGACATAGGTCTTCTTAGACACAAAGAATCCTAAGATGGCG…
>LNC_000919
tctttatgagctgagccaccagggaagtccaagaatactggagtgggcagcctatcccttctccagcagatcttcccaacccaggaattgaacctgagtctacTGCAtttgggtggattctttaccagctgagctaccagggaagcttttacTTGTCCTGtgtcatgtgaaatcttcccagaccagggatcaaaccctgtcctCTCCATTAGCGGGCAGACCCTTAatcacgggaccaccagggaagtcccagagtcaAACTCTTAATCGCTCCCCAGAATTAATGTATAGCTTGTGGGAGGTGAAGATAATCTTACTAACATGTGGCAGTGCTGTGACAGAGGTCTAAACAGGGTCTTTGAGGAGCATAGAGGTGTCAGGGACTCCagactgcctgga…
>LNC_000920
CGACCTGGGACCGAGGCTGCAGGAAGTGGTGAGCTGGGGCCTGAGAACTAGAGATCCCACATCAATGAGCCAATGAGGATGACTAGCGGGATCCAAGGCCCGGAATCAATCAAGTATTTCTTGAGTAATTCTATCTTCCTCCTTGTGGAATCCTAAAAATGGACAGATACAGTGCCTGTCCATTAGGAAATTCTGCTCTAAGTGGGGAGTCTAGCCAGGAAACAAAAATACTGTAGGGGTTTCAATCCGAAGGAATCTAATGCACGTTCCAGAGGGAATGGGAGAGCTAAGGCAGTGAATGGGACAGAAAGGAGACAAGGGAGgaagtagcagcagcaagaagccTGTGCTATGTCCAGGATGGAGGGACAGAGAAAAGATGATGATGTCAGAGCCCTG…
>LNC_000921
GGATGAAGAGGAGCCTACCAAGCAGGCTAGGAGTGGAAATTCCAGACGAAAGGAACAGCATGTGTAGGAGTTCAGAGGCACCAACAGATACCCTATTTGGGCACCAGCAGGCGACTTTCTGTTGGGATAGAAAATGCAAGTGGGAGAGAGCAATCGGTGACATGCCAGAGAAATTTTCAAGGGTGCCATCTGTACTGCCCTCCAATTCAGTtacactagccacatgtggctactttaaaataattagaataaagtttaaaaaaaaaaccctccaattTCTCAGTCTCAGTAGCTCGTGTTGAACTAGTGACTACCATCCTGGATAGCACAGATATAGAAGTTTTGCATCATCACAGGAAGTTCTGTTGGACAGTGCTGGGctaaatcattttcttattt…
>LNC_000922
TATCATTAATGACTGATTTTACAGATGGGGCATTAAGCTCAGAGAGGTGATAAAACTTGCCTGATGTTATAGAGCTAGGGATTTGACACTTAGCAGCTGCGTGTGGAGCAATCATTCATACTACTGTGTCCTACCCCTTCCATTATGGAAGGGACAGGTTTGAGACTCATCACAGTATGGTGAGTCCAGTCACAGAAATATGCAAGCACAGAGGCAGTGGAGAAGGAAGGTGACCCAGTCTCATGAGTAGGGAAGAGAGAAGAATAATCAGGGCAGGCTTCAGAGGAGCAGTGACACCTGGACTGGGGCTAGGGGATGAAGAGGAGCCTACCAAGCAGGCTAGGAGTGGAAATTCCAGACGAAAGGAACAGCATGTGTAGGAGTTCAGAGGCACCAACA…
>LNC_000923
gcaggatCCCAGTAGGAAGGTACTAACGTAGTGTGTAATACAAAGCAACATTCTGAGTGGCCCAGCTGGAATGAAGTGAGAGAGCTCAGAGCAGGAGGGCAGCGCCACCAGCAGTGGACTTGAAGATGTAGGTAGGGTTCAGGTTAGTGGAGGCAAAACTGGGTGCCTGGACACCTTGAGGGAGATAGTGTGGGACCCAAAAGAGAGATGGCCTCACCTGGAGAAGGAGTCTTACTTAGATGTTGACTATAATTTTGGAGGACCGAGAAAATTGTAGCACG
>LNC_000924
gggCAGGTGACAGCCACATTAGTTGTCCTGTGGAAGCCTGACCTGGTGTTgccagtctttctcttttttctagaaAAGTCAAGAGTCTGGTTTTCTAGGTGAAATCTCTACAGTTTAAGTCATAGTTTTTTGAAACTCTTTGGAGGATGACAAAGTACGTCTGACAGCTGGTCATCTTTACTTtcaagcttcattttctttctctgccttaacatatttctgtcttttcatttgcctctttttttttttttgtctccagggtcacttgttttctttctggagTATTCAGTTGTTTCCTCaccatcaccttttttttttttcttttcaaaaaataaaagctttttgtattatattagaatatagctgattaacaatgttgtgatagtttcaggtggacat…
>LNC_000925
GCATCATGGCATAACGTTTGAAGCATGAATGGCtataacaacaacagtaataatcCCACTCCTGACTCTGCAGCACTTTTCAGTTTACAGAGCACTTTTTTCTTaagCTGCTCTGTAGTGATGCTGTAGACACTTTCTTCATAgaagaaaccgaggctcagaggaATCGCTCACTCATGGCACCCGGTTACTGCGTCGCAGATCTTGTGCTTCCACCTGGATCCTCTGGCTCCTCTCCTGGTGACTGTAGTGGGGAACAGGTTAGGAACGTGTAGGAGGTTTTGTTCCAGATGCTGGTGCTGGGCAGAAAGCTGGGAGCTGGCCCCAGAGACCCTGAGAGTCACTGGCAGTCATTGACGATGgaagctttctcatctctctggaAAATGCTCCTATTTG…
>LNC_000926
ACAGCTGCTAGACCCCGGGCCAAGTCGTGTCTCCCTCCTGGGTGCTGGGGCCCGGCTGTCATCTATAGACGATGTGATGTGGAGGGAGGCGAGGGGTCCCTGAGTCCCTGAGAATCGTCTACCGTCTTTGTGTGGTTTGGGTCTGGGGAGGctttcctgcccacccccagtCACCGTCATGGCCtttgccctcccacctccccacccgtGTTCCTGGAGCTGTCAGGATAAAGGGAGCCCGTGACCTCTGTGCCCCCACAGGACTGAACCTTTGGACAAACACTGGTGTATGAGTAGCCTTGGGCCCTGGGACAGATGCACAAACTGCGTCCATCATTTTGTGTCCTGGGTCTAGGGAGTCCATGTAGATGTTGGGGCCAGAGCCGGCTGCGAGTGTTC…
>LNC_000927
ACAGCTGCTAGACCCCGGGCCAAGTCGTGTCTCCCTCCTGGGTGCTGGGGCCCGGCTGTCATCTATAGACGATGTGATGTGGAGGGAGGCGAGGGGTCCCTGAGTCCCTGAGAATCGTCTACCGTCTTTGTGTGGTTTGGGTCTGGGGAGGctttcctgcccacccccagtCACCGTCATGGCCtttgccctcccacctccccacccgtGTTCCTGGAGCTGTCAGGATAAAGGGAGCCCGTGACCTCTGTGCCCCCACAGGACTGAACCTTTGGACAAACACTGGTGTATGAGTAGCCTTGGGCCCTGGGACAGATGCACAAACTGCGTCCATCATTTTGTGTCCTGGGTCTAGGGAGTCCATGTAGATGTTGGGGCCAGAGCCGGCTGCGAGTGTTC…
>LNC_000928
ACAGCTGCTAGACCCCGGGCCAAGTCGTGTCTCCCTCCTGGGTGCTGGGGCCCGGCTGTCATCTATAGACGATGTGATGTGGAGGGAGGCGAGGGGTCCCTGAGTCCCTGAGAATCGTCTACCGTCTTTGTGTGGTTTGGGTCTGGGGAGGctttcctgcccacccccagtCACCGTCATGGCCtttgccctcccacctccccacccgtGTTCCTGGAGCTGTCAGGATAAAGGGAGCCCGTGACCTCTGTGCCCCCACAGGACTGAACCTTTGGACAAACACTGGTGTATGAGTAGCCTTGGGCCCTGGGACAGATGCACAAACTGCGTCCATCATTTTGTGTCCTGGGTCTAGGGAGTCCATGTAGATGTTGGGGCCAGAGCCGGCTGCGAGTGTTC…
>LNC_000929
cgaaaaaagaagaaaggcggGAGGGTGGGGAACTGCCAAGTGACCGGGAGAGGATTTATAACATGTTCTTTCACCGTCGACAATATTGCACAATGTATGAAAGAGACGGTATCGCCTGGACAGGAGCGTGAGGGAGCGGGCAAGGTAAGCCGCCCCCGGCCGGCTGGTCTGGGCGTGGAGGGCACCAGGAGGAGATCCGGGCGCACTTCCTACCCTGAGCCGCTGTCTTTCGCGGGGGTCTGCGTGCCGGTCCGCGCTCTGGAGGGTCTCGTGCGCCTTGAGCAGTGTGGACGCGGCCCCAAGAGCTGCGGTGTCTCCGAGGAGGAGTGGACGCGGCCCCCTGAGCTGAGACGTATCCGGTGACGTGGGGGGACTCCTGAGGCGGTGTAGACGAGCGCA…
>LNC_000930
CCTGCAAATTGCtgctctcagctttttttttttctcctcctgcttgagagagagagagagagagagaaaaaaagcagcGCTTCCTCTGGAGGCGGATGCAAAAAGGATGCAGAATTTTAACCATCTCCTGCACCGTCTTCCCCCACAGGGTGGCCCAGGCCCTGCACGGTGGCGCCAGAGGAGGGGTGGGTGTCCAGAGCTTTGGATGCCTCCTTCCGAGAGGGGCTGAGAAGCCCAGCCTCCTCACCCCAGTTCCAGAAGCTGAGCCCCACACGGGGGTGTGAGGCCTGGAGGGCACGGGTGCCCAGAGCTGGCTGGTGGTGGCCCACTGCTCACCCTAACAGTTGCCCTTGGGTCGCCATCACATATTTAGTGGGCTCGTCTCTCGGTGGTGAATGT…
>LNC_000931
AAAAACATCCCAAGGCCTGCAAATTGCtgctctcagctttttttttttctcctcctgcttgagagagagagagagagagagaaaaaaagcagcGCTTCCTCTGGAGGCGGATGCAAAAAGGATGCAGAATTTTAACCATCTCCTGCACCGTCTTCCCCCACAGGGTGGCCCAGGCCCTGCACGGTGGCGCCAGAGGAGGGGTGGGTGTCCAGAGCTTTGGATGCCTCCTTCCGAGAGGGGCTGAGAAGCCCAGCCTCCTCACCCCAGTTCCAGAAGCTGAGCCCCACACGGGGGTGTGAGGCCTGGAGGGCACGGGTGCCCAGAGCTGGCTGGTGGTGGCCCACTGCTCACCCTAACAGTTGCCCTTGGGTCGCCATCACATATTTAGTGGGCTCGTCT…
>LNC_000932
CGGAGAGGCCCTGTCTCCTCCGGTGCTCAGGCTGGGGGAACAGCCACTGAGGGGGGGGACTTGGGGACCAGCCCGGGGCGGGGGCACGTGCACGTCCAGCCTCCTCCGCCTTGTGTCGCCCCCGTCGTGGTTCACAGGGCTGAGACCCGGACGCGCCCACTGGGCCAGATCCTGTGTTTAGACCTTGCTCACTGGCCCATCAGTGAAGACCGTGGGCCATGGTGGGTGAGAGACGGTCCTGCAGGGCTGGGTCAGGCTGGCTGTCTCCGGCTTCCGGGGGGCGGGTAGGCGTTTTCCAGGGGGACGGCAAAAGCAGAGGCACGGTGGCGTCATGATGTCACCCTGAATCCCTCCTCCAGGCACAGATTCGCTTACACCTCCCAGCCTCACACTGTGGTT…
>LNC_000933
AGCAAAAGGAGGCAAAACTCAGAGAAAACCGGaaagatctgtttcttttattacAAAgtggactCCTGGATTGCTAAGGGAGCTGTGGTTGCTACCAGTATTCGACATGACCATAGAGTATCCGACTACATATCCATTGCCTGGGGAAAGATAAAAACTTGTAAGTATGGTTTCTACATATTGCTTTCAAGCCATGGAAAAATGGAAAGTGGAACCATTGTAGTCCAGGACTGTAGTTAAAAGCAGGAATTAATTCCACACTGAGCCCAGATTCTGACTCTGCCCTTTAATTGTTCTGTGACCTTCACCAATGTAGCctatatatttcacttttattcatCTGCAGAATAGCAATGATAAATTTATTGATTATGAGAAAAACAGGTTAGCACATGTCAA…
>LNC_000934
CAAAACTCAGAGAAAACCGGaaagatctgtttcttttattacAAAgtggactCCTGGATTGCTAAGGGAGCTGTGGTTGCTACCAGTATTCGACATGACCATAGAGTATCCGACTACATATCCATTGCCTGGGGAAAGATAAAAACTTGTGAGAGAAAAAGTCTTTCAAGAAGAAGGACCCATGTGAACCAAGACTGAGGTAAGGAAGAGCTTGACATTGTCTGAAGACAGAAATTGTGAATAAGGGAATTGAACAGATCTTATATCTGCACATTCAGACAGctgactgatttttttaaaaggggcaAGGCAATTGCAGGATATAGGTCATTTAAGTTCTTTAACAACACAATTCATGTTTATAGCTTTGCAACAGAACTCCTAGCTACTAAGTTTATC…
>LNC_000935
ATCAGCTGTCGCCGGTCCGCTGAGGAAGATTGTGTTGTTTCTTGTATACTTAGCACAGTTACCTTAGAAGTCGCTGTTGTTGCCAAAACGCCAGGTTCGATAGTTCTCTTATTCTTAACCTTTTGTTTTCACCGGGTGTGAAACAAAAAGGAGGATCTAGGTGAAGCTTTTACTTGGTAGCCGACAAGTTGGAGCACTGTGTGGCAGCCGTTGGCAGGCATACTGCTATCAAGAGGTCtgaactttccaggtggctcagtggtaaagaatcatcctgccagTGTAAGAcaggcaggttcagtcccttgattgagaagatcccttggagaaggaagtggcaacctactccagtattcttgcctgggaaatcgcatggccaggaacctggtggtctacagc…
>LNC_000936
caCTCTAGTTGCTTTGGTATGAAAGATTTGTTTCTAAAGTTAAAACTTGAAGGATGGCACTTTCCTGCTATGAAAACAAGTTTTAAACAAAGGAGAAATTATCTAGGTTGTCTTGAATAATGCATGTTCTCAAAGCAATTATTGTATagaatttccctttttcttcttttgccacTGCACAAGAAACAAgactttcttatatattttttccgTATTAGTGTTCTTAAACTATTTTTGTCTATGCCCCATAAGAAGTATACTTTAAATGACGTCTTAGAAAACATACAACCCCCCTAAACATATACACACGTACACATTTACACATACAACAGAGAACTGAAAGGGAAATGTGTATTGTAATGTGCACAGTTCTTGCTGAGCATTCATGAAATGTTGAAT…
>LNC_000937
aaaaaaaaacccaaattacAATCAAATTACAAGAAATGTTTGGTTAATGTAAGGGGAAATTGCTTAATTTTAAGGATGAGGAAACATTTGAACAGGCTTACATGGGTCACAACAGACTGTCCACCCCAAGGGCAGGATTACCAAGGATGATCAGCCCTCTGTCCTGAGTAGTTTATCAAAGAATCAAAGAGTCTGAAAGCTAAGAAGGGACCAGAGAGAGTTCAGCTCATCCCGCTTGCTTGACTGAagaggaaactaagacccagagaaGGGAAGGTACTCAGTCACCAGGACCCCAGTGAGGGGCCGTGGTGCGAGCCTGCCACCTGCTTCTGCCTTCGGCTTCTGCTCGGTGTTCTCCAGGACTACACTGTGGCTTCTGTTCAGATGCCTGCCCCA…
>LNC_000938
CAAGCCAGGACTACTCAGCTTCAACAATTTCCAACTTCCTACAGAGACTatGCAATGTTGGAGTAAAATCCTTCCAAAGAAGAACCTGCCGTGGGTGggacagggaaggagaaaggaaggggagTGAGAGACTGCTGCACATCACATTTTGTGTGTGAAGTAAGGGACCTCTCCCGGGAAGAGCAGAGATGGAGGCTCAGCTGCGCACACCCCCGCttctccccagccctgccagaGAAAACAAATCACCCCACCCTGGTGCCCCAACTCCTCCTGTAGGCACATAGAGGCCAGGAGCCTGTGGGCCAGGTGAGGGGCCCGCCGTTGGTGCCTGGAGCTGTTAGTCACTCCCTCTTTGGAGTGGCAGCTTCTCGCCTCGGGCCTTCTGGCTATGAATCA…
>LNC_000939
TGAGACTGAAGCTTTAAATAACTTTGttaaggtcacacagtcagtaaATGGCTGTCTTACTTCAAAGCATGTCTTAGTAAATAAACAAGAGGGCATACTGTATTATAGTAAGATAATTTAGCCACTGATTTTTGTCCTTTACCTTGAATGAATTCAATGAGGATAAGACTGTCAGTGATAAGATTTCAATAAGGTTGTTATGAGATAGTGGCAGATAGTGGCAGTTTACTTAAAATTGTGAATAGTGGTTAAGTAACGTGTGGCTTAGTCCTAGTTACATAACCAACcatcttcttcatttcttctagcTCTGGTAGATCAGATGGATTATGAGATCTAATGacagtattattttaatgtaatttctgAGATGTTCTGTCATACCATTATGGCCAGGGG…
>LNC_000940
ctttctacttttttagAGAATGATACTGCTATAACTACTCTTATATATATTTCCTTGTGCATGACTTTCCACGTGTGAAAGTTTATTTAGGGCTGGTGTCTGTGGGTGGAATCGCTGAGGCATGGGCTGTGTacattttcagtcttttccagataCCGCCGAATTTGTTccaagtggttgtaccaatttacactccgaTTTAATAGTATAAGttcctgttgttccacatccttgccagcaatGATTTTGTGCCAATCGAACACAGTTTAATGTCTCTAATTGTGTATTTGTATTAGCATCCTTTTCACGTTTACTGGCCActtgagattttttaaatgtatctttttttttctcctttttctaatcAGAGTGCCAgaccagaatggactggttagtaCA…
>LNC_000941
GGGCGTGGGAGCAGCTCCTGCGGGAGCCACTCGGCTGGGGTGCAGGGCAGACCCGGCGCGGGTGGAGCCGAGAAGCAGGGATGCTGCGGTGGAAGCGATGCAGaacatattcttgggcttccctggtgattcagtggttaagaatcggagatcccacgtgccgaggagcaactaagctcgtgcgccacaactactgagcccgtgcagcAAGACAAGCCACCgcgatgaaaagacaagccaccgaaatgagaagTCAGAGCACACAATGAAGGGTGGCCCCTGCTCACCTCGACTGAGAAAGCCTTCATGCAGCAGCAAAAAACCCAC
>LNC_000942
AACAGTAGTTGACTTTGGAAGAAGAGCTTAGGgaatccattttcttttaaaataacgtACCATCATGATTTGAATTTTAGGCATATTcaatttcactttacttttcgATACATTTTATGTGTGACAGTTAAATATTCTTTTGCAGTCATTCCAAAATGCAGCATAGTTTATAACATCTCAGTTGATGCTATATGATATATCATAGTTATTATGATTATATATGATAACCATATTATGATGCTATATGATATATCATATGATAACCTCACCGTATGATAACATCTCAGTTGTCAAATGGACTTAAATTTAGCTTAAATGATTTAGTAGAATGGGTGtgctcattctttttcttttaattgcagACACCTCCCAGTCGCTTTAGGCCATAAATGGTTAGGG…
>LNC_000943
tttttaagagaGAGATAGTATAATCATTTAGTAAAGACAATAGATTTTCTCTAGCATCTCTCCACTGTGAGGATTaagcttgttatttattttttgaaagcttTCCACAGTATATGATGATAAAACTGGTTTTACTGTTATTTAGAGCAAATCACTGAATTTTAATAAAGTAACAATGAAGTATGTTCTAGAAAAAATGATATTAAAGtctatgaatgaaaaataagtgtggtttaagaaaattatcttagaataaaaaaattaatataggaAAATGCTATAATAAGAAGATAGCAACTTTGGAATCATTAATCTTTTGCATCCGTTTATCAACATTTTACTGTGTACTTCCTGgataataaaattaaacagaatagTGATAgagattagaaaaaagaa…
>LNC_000944
CATGGTCAGAAATCTCTTGTTTTCTATGCATGTATGATTATTTTAGCTTCAGGGTCATTGATAGAGCTGAGATTTTGATGAGTGGATAgcaaaaattcattcattttatgggaCTCATTTTAGATTTATGACTTTAGGTGAAATGTAAATACCACTACTTAGGTGAATAATCTCTGAATTATAAAGTAGGATATATTTGACCTTTGTTTATTGGCCTCACTTTATGAGAAGATGGAGGAGGTGAAAACCCTGAGAGATTTTCTGCTTTGACTGCAAATTGCCGAGCAAACAACTGGAGGGACAGCTCAGATGGGAATGTGGCATGAAGTTGTCATTTCAACTCACTCTGGAGAACTGTGGGTGTCAATTAGAAAAAACTAATGGAAGGTAGATAGCCTA…
>LNC_000945
CCTGCCCCGGGCCCCCGGTACCTCGCACGGTGGCCACCGCTCCCACCCAGCCTCCTGACCCAAGTGAAACTCCAGCGATCTGTGCCGGGGTCCCTGTCTTTTGGGTCAGAGGCCCTTTTCCTAAGGGGCCGGGAGAGGCTGCAGGCTGGTGTACTGCAGGCTGGCCTGGGACCCAGGCCGAGGAAGCCCGAAAGCCCGGGTGCACGCGTCTGGGTGGGGAAAGGAACCCTCAGCTAGGGCCCCCTGGGGGACTCCACTCTCTGGCTGCCCTGGGGGCCGCAGCACACCTGGCGGTGCCCAGCGGCCCATGTCGGTTCTGGCCCATGTCGCCAGGTTGGGAGCTGCACTTCCAGGGGGCTTGGGGGCCTCTTGGCAGAGGGTGCGGCTCATTCCTGTGGC…
>LNC_000946
AAGTAACCTAACGCTCCGGCCGGGTGGCTGCTCCATGGCTGAAACCGCGACGACTGGACGGTGCGGGGAGGTGACCAGATGTGGACCCATTTGGAAGGTGGGCTGGTGGCCCTTGGGAATTTGGCCGGAGCCACGTGGGGACCTGCGGTTTTCTGAGAGAGGAGCTGTTGTTAAGCAACCAGGGTGGCCCGGGGTCTGCGCTGCTTTTGAGAAGTGCAGCGGACACCTCTGTGGCGGGATGGGCAGCCTGGCCCATGGGTCGGGGGAGGTGGGGTCAGCGGTGTAAGTGTTTCAGCTTTGAATTGCACACGCACACTACGAGCTTCTGTGCCAATGCACTTCCTCCACCAGACATCTCGGGGCGCAGGGAGGGGCCTCCAGCCCCCACACTGACCTCCC…
>LNC_000947
ATTCCCTCATTTTGGATTTCATGTCTTTTATTTCGATGACTACTTCTTAAATGCCTactttgtgtcaggcactgtcTGAGAAGCCAGAGGAGATACAGATGCAATAGTCATCCAGTTCATTAAAAGATTGAGGACATTTCGCAGACATGGGATATTCAGACATTCTTGTCCCAGAGCCTTGGGATTCTGCATCATGTCGGGGTGTTAGGAAGGCTAAGCAGGACTGACTGAATAAACTGCTTACCCTCTTCCCCCAATCTACTCGCACGTATACAGACTTCAACCTTTAGcactcagttttattttatttttcgtgtttattttttttggcagggggggGGTATTTCATAAAAGAtttgatttcaaaataaagatggCATTTTGCTGCATTTTGAAGTT…
>LNC_000948
GATGAGCTCTGTCATTtaataactgagtgacttttggcAAGTTATTCTTGCTGTTTGTAAcacagtttcctcagctgtaaatgaggataataatagtatctacctcataGTGTTACATTGAAAATATTAAGTGAGTTGATATTTTCAAAGCAGTTCAAACAGTTCAAGATAGATAGTAGATAGTAAACACTAattaaaaatgctatttattaTGTTCATAATTCCAAAAGTCATGTATCTTGTCCTAGCCAAAATATCTTATCAGAACCATATAGCTAAATGTGTTCAAAATAGCACTTTCACAGATTTTAAATCATTTGATCTTTACAAGACCCCCTTAGATGAGTAAGAAGTTCATGGTGCTTAGGTGAGTTGTCCCTGGTTGCTCACCTAAAGGTG…
>LNC_000949
aataaattatggtttaTCTTTATCCATGAAATGGAGTATTATGCATCCATTcttaaagtatcttttaaaagaaaagttaatggCATAAAAATGctcattatttcttaattttaaaattcaggatgaaaaaaaaatgcatccagTATGCCCTCAACTGTATTTTTAGAAACATACAAAagaaatatgtatgtaaatagtGGTTTTATTGGATACTTAtcatttttcttcaactttttaatttcaaattttcttaggATGAacgcattattttttaaattgcaaactgcattttttaaagcttattttttccaaatcttATTTCAAGCCACAGTGGTGAAATAATCATTATCAATAGTATATGTTAAAAGCTAGGTGTTTTTCTGAAATGTGTGGGGGAAA…
>LNC_000950
ggagtgggttgccatttccttctctaatacatgaaagtgaagtcgctcagtcatgtctgaatcttcgcgaccccatggagtgcagcctaccaggctcctccatccatgggattttccaggcaagagtactggagtggggtgccattgccttctctgattactAAGCTGTTGACCATTAATACATGGTGTTTTATAACTGCTACTGTAGGAGTCTTCAGTATTTTGAGCTACCAAAAAGTTTAACCAATTAAACAAGATAGACATTTATTCATATGCAACTTACGTCTGCCTTCTCTCAAGATTCTGTCTCTCTGTCCAACCAATAAAGAAAAAGCCTAACATACTCCATAGCAGTATCTTTCCACAGCAACAGAAAGGGAGTAGTAGataaatatattt…
>LNC_000951
ATTCCAGCTTGTTCAGGGACTTCTCGGAGGAGATAGTTCTATGCTCATCAACACTCCCAGTTCCACTCCTCTTCTGGGGACGCTGGAGAATTATACTTCTTTGTGATTTGAGTGCTGCGTTCCGGATAGTGACTGATCTGTCAGCGTGAGTCGTGGAGTGAGAAGGAGGCGGACCAGCGCGCTGGCCAACCTGCAACAGGCAGACTGAGTGAGTGAGAAATCCATCTGGTTAATTAGAGCGGCTGACAGAGGGGACGGTTAGTTACTGTGGCATAACCTAGGCTCTCCTGCTTGGTCTCAGGGAATTCTCCATTAGATACAAGATCTTCTAAGTCAGACAGATCCTTTCTAGGGGACTTTCAGCTACCCTCCTTCCTGCGTAGTCCTAGGCTTTCAGTT…
>LNC_000952
CGTGCCTTGCCGGCTTGGGTTAAGCCGCAGTCTTTGGTGGAGGGGCCGCTTCGAGCGTCTCCGGCCGGGGACGTGGCGGAGCGTGCGGGGCACGGGAGCAGGCTGCCCACCGAGGATGAGGACGGGAGGACACGCGACCCCGGCCAACTCTTGAGTTACCTAGGTTAGCCCTAGGcggggaaagggagggaagagaaacagCGGAGAGGGTCGCCTTTTTCACTGTTGACACTGCACACCCAGTGACTGGTCGGGACTGGTGACACAACATCCGCCTCCCCAGCTCCAGTCCATCATCCGATACCCACTTGGTGCTCCTAATACCTGCAGGGCACTGCAGCCCAAGGCGGGTCCCCATTCTGGTATCCTCGGGTTGGAAGGAGTGTGAAGGAGAGAATG…
>LNC_000953
GGGGAGAGAGGGCGCCCTGCAGTTGCAATGAGGCGTGGTGATGAATTGGCCCTGCTGAAAAGAACCATTGGTCTGTCTGTGGTGTTTCAAGCACCAGTCTGGTCGAGctGCTTTCAGCTTAGAGATGAGAACAGTGGATATTAGCCAGGCTGCTTCGCCAGGTGAGGATAACAGAGGACGAGAAGGACCAGGGAGATTTTAATGAACATCACGGACAGCTGCTGTGGTCTGAATTCATGTGGATCaaggtttttatcatgaatgaaagGTCTTCTCTGTAGCTATATTTTCCCATTCTCAGCACAGCCTTTTTTCCCCATCCACATCTTTTGAGACACTATTAATATTGTACGCACAACTCTGAGTGCTAGGGATGGCTCTGAGTGCTAGGGATGGCTA…
>LNC_000954
aactgaccttttccagtcctgtggccactgctgagttttccaaatttgctggcatattgagtgcagcactttgacagcattatctttcaggatttaaaatagctcaactggaattcatcacctccactagctttgtttatagtgatgctttctaaggcccacttgacttcacattccaagatgtctggctctagattagtgatcacatcatcatgattatctgggtcgtgaagatcttttttgtacagttcttcaagTTACCCTGTTAGAAATGCACGctgagggacttgcctggtggtccagtaattaagaTTTCATCCTTCAGCGTagggtcagggagctaggatgcCACATGCctcctgaccaaaaaaaaaaaccaaaaacaaaacagaagcaata…
>LNC_000955
GCCAAATGATAGAAGGAACAGAAGTCACTGATACCATGGAGTCCTCTGCCAGGCTGGATTTCCATCTCCAGACTTCTTTTACATAAAAGATAAGTAAATCTCTGCTTTTATAAGACACTTTATCCTAAAAAGCTGGACCTAATCACAACAGATACCCTTGGGAAATTGTTGAAGGAACCACTTTGAAACATTAAGCTTTTGGTATACTAAATAGCAAACTCATCTACAATCCAATTAGCAATGCCAACAGTTTAGTCTTTAAAAGCTCGGAGTGACATTGTATGTAGACATGGCTTGTTATCAAGCAAATCCAGGGAAATGTGTCTGTTAGGCTCAGAAATCATGTTTTATGTTAAATAACATCATAATGGAGCAATGACATTATGACaatctcaataa…
>LNC_000956
CACAAACCAAAAGCATGTTAAATGTGGTTATATCTGGTTTGTAGAATAAGGTATGGGTgattcatatttttcatatttgtttatcttattaaataatttagaatgaacatgtattactttttaaacCAGGAAATAGAAAATGTATGATTAAAAAGTTACCAATGAAAAAGTAGCAAGTACCTGCAATCACAGAGTTCTACTAGAtgcaaaaaaaggcaaataaactcTTCAAGTGAGACATTAACATCACTGCAGTGGTAGTTTTGAATATGTCTCTGAAGGCTTTGATGCTCCACCTTTCAAGAGACGGAGTCTAATCCTCCTCACCTTGCCAGTGGGCTGGACTTAGTGACTCACTTTTAAGGAACAGAGGAGAACAGAAGTGCCAGGCTGTTGCTT…
>LNC_000957
GGAACCATGTGGAGTGCCCCTCAGAAGTGTCCCATGAAGACTTGGGTTGAGATGGAGTTTCTGTCTACGGACATCTTTGGTACTTGGTTGAGGGTTAAATCCCTTGTACTTTGGGGTGGTCCTGCTCACAGGTAGAGAAATCTcctgtgctgctggagaaagCCTTCAGGCAGAGAAGCAGATACTTGGAGGCATGTGATGTGGGAAGGTAgtgtttctatgtctgtggaaATGTTGTTCAGGTGGTGGTGGCTTGGGTACATGACTTTCCAGCAATCCTGCCAGCCTCTCTCTTATGTTTCACTGCAGTGACAGGGGTAGAAGTCAGGGTACAGAaggatgagagagagggagagaggagtggATGGAAACAAGACACCCTGAGTATGAAGGCAAGCA…
>LNC_000958
GTTAGCCCCGGGCAAGCACGCCCCCCTCGGAGGAACAGGCTTGAAAGGGGAGTGGGTCACTAGGGAGAGCGGCGGGCGACCGAAGTGGGGCTGGGCAGACCCCTGCGAGGGGAGAGTTGCCCCTCCACAATTCTCTCCTAAGGGAGAGACTCAAAGGCAGGCAGCTGGAAGCTGTCACTGTCGCACGCGGCCGGGTAGGCGACCCCACCGAAGAGGAAGAGGCCGGAGTAGAGGCAGCCGTGCACCGCTAACCACCGCCtgccagagaggaagaaaaggacgCCTCAGCCGGAGAACGAAAGCAGCTGCTGACTGCCCTAGAGCGTGGGGCCGAGGCCTCCCCCGGGTGTAACCGGAGAGCTGGGCCCAAGTGAGGGCCTTTTTTGATCGCTGGAGACC…
>LNC_000959
GAAGGGAGCTGGGAGGCAAACCCAGAGTCTTAGCTTCTGAGCTAGAGCAGAGGGAGAAGACTGGGGGAATCCGCGTGACTGTGGCTTAGAAGGAGAAATGTAGGGAACCCATGGCTTGGAGTATCCATGTGCAACCTGAGAACTGCGAAACAGAACCAGAATACAAGGAACGCCATCACGCTGGAGTCCTTAACACACAAGTTTAGATTGccatctctcttcttctctcatttGGAGGAATGACTCCGTGTAAGAGAGATGGCAGCTGGAGGCcccagggagaaaagaaaggaaagaagatgtTTGATTAGGCTCAGATCCTCCCGGTCTCCAGAGGCAAGCGTGACTGCTGTAAGTCGAATCAAATTTGCAATTCCCAG
>LNC_000960
GTCAAAGTCACGGTCGAGGACACAGATGAAAGAACCGTCAGTGGTTCAGTACAGTCTGGCTCCTACAAGGCTAATGGAACAAGCTCGGGGAGGCACAGGACGAAGCGACTCAGACTTTCCAGAAGGAACAGACGGACAGCAGAGAAGgaaCAAAAAAGCCCAGTCTACAGGCTGACAAGGAACCATGAAGCTCAGGGAAAAAGACTCAGCAGATAACAAAGGAAGTgacttggagaaaaagaaactggtCAGTCCTGGTTCCCTTATGTCTCCCTGGTAGGAGTGTTTAGGTGACCCCAAGGTGGTCCCTCCTGGGGGGAGGTGGCAAGGgcactgagcactgaaggatgAGCAAAATTAGGGGCACTGGTAAAAGGTTTGTGTGTGGAGGAGTGTATG…
>LNC_000961
ccaccagggaagcctcaagatCATCTTATTTTAAGGAAATGTGACCAAGGCCCTTGCAGACTGACATGTGCCTCCCTTCCTCCAGGCTGGCCAAGCCCCACTCCAGTCTAACCTCCATGCTCTTTTGAAGGAATCAGGAGGCAGACAAGAAAGTGAAAgggaaCAAAAAAGCCCAGTCTACAGGCTGACAAGGAACCATGAAGCTCAGGGAAAAAGACTCAGCAGATAACAAAGGAAGTgacttggagaaaaagaaactggtCAGTCCTGGTTCCCTTATGTCTCCCTGGTAGGAGTGTTTAGGTGACCCCAAGGTGGTCCCTCCTGGGGGGAGGTGGCAAGGgcactgagcactgaaggatgAGCAAAATTAGGGGCACTGGTAAAAGGTTTGTGTGT…
>LNC_000962
TGAAAAGGCCAGCTCTACTTGGAGGTAGGAAGGGCCAACCAGTAGGAACTTCCTGGGCATGATGTGTGGCTTGAGTTATGTTCCTAAGTGTCCATGAGCTCAGAAGGTTTCTCTCGGGGCATTCTGGAACCAGGACTTAGTGCGAGACCAGAGGAGGAAATGTGACCAAGGCCCTTGCAGACTGACATGTGCCTCCCTTCCTCCAGGCTGGCCAAGCCCCACTCCAGTCTAACCTCCATGCTCTTTTGAAGGAATCAGGAGGCAGACAAGAAAGTGAAAgggaaCAAAAAAGCCCAGTCTACAGGCTGACAAGGAACCATGAAGCTCAGGGAAAAAGACTCAGCAGATAACAAAGGAAGTgacttggagaaaaagaaactggtCAGTCCTGGTTCCCTT…
>LNC_000963
[truncated: 291 more rows]
