# Supplementary material for: Integrated analysis of coding genes and non-coding RNAs during hair follicle cycle of cashmere goat (Capra hircus)
Source: BMC Genomics. 2017 Oct 11;18:767. doi: 10.1186/s12864-017-4145-0 (PMC5637055; doi:10.1186/s12864-017-4145-0)
Supplement: Supplementary file 4 — Annotated mature miRNAs and precursors. (XLSX 17 kb) [file 12864_2017_4145_MOESM4_ESM.xlsx]

## Sheet: hairpin_mature
Annotated mature miRNAs and precursors
#miRNA	precursor
chi-let-7a-3p	chi-let-7a
chi-let-7a-5p	chi-let-7a
chi-let-7b-3p	chi-let-7b
chi-let-7b-5p	chi-let-7b
chi-let-7c-5p	chi-let-7c
chi-let-7c-3p	chi-let-7c
chi-let-7d-3p	chi-let-7d
chi-let-7d-5p	chi-let-7d
chi-let-7e-3p	chi-let-7e
chi-let-7e-5p	chi-let-7e
chi-let-7f-5p	chi-let-7f
chi-let-7f-3p	chi-let-7f
chi-let-7g-5p	chi-let-7g
chi-let-7g-3p	chi-let-7g
chi-let-7i-5p	chi-let-7i
chi-let-7i-3p	chi-let-7i
chi-miR-1	chi-mir-1
chi-miR-100-5p	chi-mir-100
chi-miR-100-3p	chi-mir-100
chi-miR-101-5p	chi-mir-101
chi-miR-101-3p	chi-mir-101
chi-miR-103-5p	chi-mir-103
chi-miR-103-3p	chi-mir-103
chi-miR-105a	chi-mir-105a
chi-miR-105b-5p	chi-mir-105b
chi-miR-105b-3p	chi-mir-105b
chi-miR-106a-5p	chi-mir-106a
chi-miR-106a-3p	chi-mir-106a
chi-miR-106b-5p	chi-mir-106b
chi-miR-106b-3p	chi-mir-106b
chi-miR-107-3p	chi-mir-107
chi-miR-10a-5p	chi-mir-10a
chi-miR-10a-3p	chi-mir-10a
chi-miR-10b-5p	chi-mir-10b
chi-miR-10b-3p	chi-mir-10b
chi-miR-1185-5p	chi-mir-1185
chi-miR-1185-3p	chi-mir-1185
chi-miR-1197-3p	chi-mir-1197
chi-miR-122	chi-mir-122
chi-miR-1224	chi-mir-1224
chi-miR-1248-5p	chi-mir-1248
chi-miR-1249	chi-mir-1249
chi-miR-124a	chi-mir-124a
chi-miR-125a-3p	chi-mir-125a
chi-miR-125a-5p	chi-mir-125a
chi-miR-125b-5p	chi-mir-125b
chi-miR-125b-3p	chi-mir-125b
chi-miR-126-5p	chi-mir-126
chi-miR-126-3p	chi-mir-126
chi-miR-127-3p	chi-mir-127
chi-miR-127-5p	chi-mir-127
chi-miR-1271-5p	chi-mir-1271
chi-miR-1271-3p	chi-mir-1271
chi-miR-128-5p	chi-mir-128
chi-miR-128-3p	chi-mir-128
chi-miR-129-5p	chi-mir-129
chi-miR-129-3p	chi-mir-129
chi-miR-1291	chi-mir-1291
chi-miR-1296	chi-mir-1296
chi-miR-1306-5p	chi-mir-1306
chi-miR-1306-3p	chi-mir-1306
chi-miR-1307-5p	chi-mir-1307
chi-miR-1307-3p	chi-mir-1307
chi-miR-130a-3p	chi-mir-130a
chi-miR-130a-5p	chi-mir-130a
chi-miR-130b-3p	chi-mir-130b
chi-miR-130b-5p	chi-mir-130b
chi-miR-133a-5p	chi-mir-133a
chi-miR-133a-3p	chi-mir-133a
chi-miR-133b	chi-mir-133b
chi-miR-134	chi-mir-134
chi-miR-1343	chi-mir-1343
chi-miR-135a	chi-mir-135a
chi-miR-135b-3p	chi-mir-135b
chi-miR-135b-5p	chi-mir-135b
chi-miR-136-5p	chi-mir-136
chi-miR-136-3p	chi-mir-136
chi-miR-137	chi-mir-137
chi-miR-1388-3p	chi-mir-1388
chi-miR-1388-5p	chi-mir-1388
chi-miR-140-3p	chi-mir-140
chi-miR-140-5p	chi-mir-140
chi-miR-141	chi-mir-141
chi-miR-143-5p	chi-mir-143
chi-miR-143-3p	chi-mir-143
chi-miR-144-5p	chi-mir-144
chi-miR-144-3p	chi-mir-144
chi-miR-145-3p	chi-mir-145
chi-miR-145-5p	chi-mir-145
chi-miR-1468-5p	chi-mir-1468
chi-miR-1468-3p	chi-mir-1468
chi-miR-146a	chi-mir-146a
chi-miR-146b-5p	chi-mir-146b
chi-miR-146b-3p	chi-mir-146b
chi-miR-147-3p	chi-mir-147
chi-miR-147-5p	chi-mir-147
chi-miR-148a-5p	chi-mir-148a
chi-miR-148a-3p	chi-mir-148a
chi-miR-148b-3p	chi-mir-148b
chi-miR-148b-5p	chi-mir-148b
chi-miR-150	chi-mir-150
chi-miR-151-3p	chi-mir-151
chi-miR-151-5p	chi-mir-151
chi-miR-153	chi-mir-153
chi-miR-154a-5p	chi-mir-154a
chi-miR-154a-3p	chi-mir-154a
chi-miR-154b-5p	chi-mir-154b
chi-miR-154b-3p	chi-mir-154b
chi-miR-155-5p	chi-mir-155
chi-miR-155-3p	chi-mir-155
chi-miR-15a-5p	chi-mir-15a
chi-miR-15a-3p	chi-mir-15a
chi-miR-15b-5p	chi-mir-15b
chi-miR-15b-3p	chi-mir-15b
chi-miR-16a-3p	chi-mir-16a
chi-miR-16a-5p	chi-mir-16a
chi-miR-16b-5p	chi-mir-16b
chi-miR-16b-3p	chi-mir-16b
chi-miR-17-3p	chi-mir-17
chi-miR-17-5p	chi-mir-17
chi-miR-1814	chi-mir-1814
chi-miR-181b-3p	chi-mir-181b
chi-miR-181b-5p	chi-mir-181b
chi-miR-181c-5p	chi-mir-181c
chi-miR-181c-3p	chi-mir-181c
chi-miR-181d	chi-mir-181d
chi-miR-182	chi-mir-182
chi-miR-183	chi-mir-183
chi-miR-1839	chi-mir-1839
chi-miR-184	chi-mir-184
chi-miR-186-5p	chi-mir-186
chi-miR-186-3p	chi-mir-186
chi-miR-187	chi-mir-187
chi-miR-188-5p	chi-mir-188
chi-miR-188-3p	chi-mir-188
chi-miR-18a-5p	chi-mir-18a
chi-miR-18a-3p	chi-mir-18a
chi-miR-18b-5p	chi-mir-18b
chi-miR-18b-3p	chi-mir-18b
chi-miR-190a-5p	chi-mir-190a
chi-miR-190a-3p	chi-mir-190a
chi-miR-190b	chi-mir-190b
chi-miR-191-3p	chi-mir-191
chi-miR-191-5p	chi-mir-191
chi-miR-192-5p	chi-mir-192
chi-miR-192-3p	chi-mir-192
chi-miR-193a	chi-mir-193a
chi-miR-193b-5p	chi-mir-193b
chi-miR-193b-3p	chi-mir-193b
chi-miR-194	chi-mir-194
chi-miR-195-5p	chi-mir-195
chi-miR-195-3p	chi-mir-195
chi-miR-196a	chi-mir-196a
chi-miR-196b	chi-mir-196b
chi-miR-197-5p	chi-mir-197
chi-miR-197-3p	chi-mir-197
chi-miR-199a-5p	chi-mir-199a
chi-miR-199a-3p	chi-mir-199a
chi-miR-199b-5p	chi-mir-199b
chi-miR-19a	chi-mir-19a
chi-miR-19b-3p	chi-mir-19b
chi-miR-19b-5p	chi-mir-19b
chi-miR-200a	chi-mir-200a
chi-miR-200b	chi-mir-200b
chi-miR-200c	chi-mir-200c
chi-miR-202-5p	chi-mir-202
chi-miR-202-3p	chi-mir-202
chi-miR-204-3p	chi-mir-204
chi-miR-204-5p	chi-mir-204
chi-miR-206	chi-mir-206
chi-miR-20a-3p	chi-mir-20a
chi-miR-20a-5p	chi-mir-20a
chi-miR-20b	chi-mir-20b
chi-miR-21-5p	chi-mir-21
chi-miR-21-3p	chi-mir-21
chi-miR-211	chi-mir-211
chi-miR-214-3p	chi-mir-214
chi-miR-214-5p	chi-mir-214
chi-miR-215-5p	chi-mir-215
chi-miR-216b	chi-mir-216b
chi-miR-217-5p	chi-mir-217
chi-miR-217-3p	chi-mir-217
chi-miR-218	chi-mir-218
chi-miR-219	chi-mir-219
chi-miR-22-5p	chi-mir-22
chi-miR-22-3p	chi-mir-22
chi-miR-221-5p	chi-mir-221
chi-miR-221-3p	chi-mir-221
chi-miR-222-3p	chi-mir-222
chi-miR-223-5p	chi-mir-223
chi-miR-223-3p	chi-mir-223
chi-miR-224-3p	chi-mir-224
chi-miR-224-5p	chi-mir-224
chi-miR-2284b	chi-mir-2284b
chi-miR-2284d	chi-mir-2284d
chi-miR-2284e	chi-mir-2284e
chi-miR-2290	chi-mir-2290
chi-miR-2318	chi-mir-2318
chi-miR-2331	chi-mir-2331
chi-miR-2332	chi-mir-2332
chi-miR-2335	chi-mir-2335
chi-miR-23a	chi-mir-23a
chi-miR-23b-3p	chi-mir-23b
chi-miR-23b-5p	chi-mir-23b
chi-miR-24-5p	chi-mir-24
chi-miR-24-3p	chi-mir-24
chi-miR-2404	chi-mir-2404
chi-miR-2411-5p	chi-mir-2411
chi-miR-2411-3p	chi-mir-2411
chi-miR-2432	chi-mir-2432
chi-miR-2483-5p	chi-mir-2483
chi-miR-2483-3p	chi-mir-2483
chi-miR-25-3p	chi-mir-25
chi-miR-25-5p	chi-mir-25
chi-miR-26a-5p	chi-mir-26a
chi-miR-26a-3p	chi-mir-26a
chi-miR-26b-5p	chi-mir-26b
chi-miR-26b-3p	chi-mir-26b
chi-miR-27a-5p	chi-mir-27a
chi-miR-27a-3p	chi-mir-27a
chi-miR-27b-5p	chi-mir-27b
chi-miR-27b-3p	chi-mir-27b
chi-miR-28-5p	chi-mir-28
chi-miR-28-3p	chi-mir-28
chi-miR-296-3p	chi-mir-296
chi-miR-29a-3p	chi-mir-29a
chi-miR-29a-5p	chi-mir-29a
chi-miR-29b-3p	chi-mir-29b
chi-miR-29b-5p	chi-mir-29b
chi-miR-29c-5p	chi-mir-29c
chi-miR-29c-3p	chi-mir-29c
chi-miR-301a-5p	chi-mir-301a
chi-miR-301a-3p	chi-mir-301a
chi-miR-301b	chi-mir-301b
chi-miR-30a-5p	chi-mir-30a
chi-miR-30a-3p	chi-mir-30a
chi-miR-30b-5p	chi-mir-30b
chi-miR-30b-3p	chi-mir-30b
chi-miR-30c-3p	chi-mir-30c
chi-miR-30c-5p	chi-mir-30c
chi-miR-30d-3p	chi-mir-30d
chi-miR-30e-3p	chi-mir-30e
chi-miR-30e-5p	chi-mir-30e
chi-miR-30f-5p	chi-mir-30f
chi-miR-30f-3p	chi-mir-30f
chi-miR-320-3p	chi-mir-320
chi-miR-323a-3p	chi-mir-323a
chi-miR-323b	chi-mir-323b
chi-miR-324-5p	chi-mir-324
chi-miR-324-3p	chi-mir-324
chi-miR-326-5p	chi-mir-326
chi-miR-326-3p	chi-mir-326
chi-miR-328-3p	chi-mir-328
chi-miR-329a-5p	chi-mir-329a
chi-miR-329a-3p	chi-mir-329a
chi-miR-329b-3p	chi-mir-329b
chi-miR-330-3p	chi-mir-330
chi-miR-330-5p	chi-mir-330
chi-miR-331-3p	chi-mir-331
chi-miR-331-5p	chi-mir-331
chi-miR-335-3p	chi-mir-335
chi-miR-335-5p	chi-mir-335
chi-miR-338-5p	chi-mir-338
chi-miR-338-3p	chi-mir-338
chi-miR-33a-3p	chi-mir-33a
chi-miR-33a-5p	chi-mir-33a
chi-miR-33b-3p	chi-mir-33b
chi-miR-33b-5p	chi-mir-33b
chi-miR-340-3p	chi-mir-340
chi-miR-340-5p	chi-mir-340
chi-miR-342-5p	chi-mir-342
chi-miR-342-3p	chi-mir-342
chi-miR-3431-3p	chi-mir-3431
chi-miR-3431-5p	chi-mir-3431
chi-miR-3432-3p	chi-mir-3432
chi-miR-3432-5p	chi-mir-3432
chi-miR-345-5p	chi-mir-345
chi-miR-345-3p	chi-mir-345
chi-miR-346-5p	chi-mir-346
chi-miR-34a	chi-mir-34a
chi-miR-34b-5p	chi-mir-34b
chi-miR-34b-3p	chi-mir-34b
chi-miR-34c-5p	chi-mir-34c
chi-miR-34c-3p	chi-mir-34c
chi-miR-361-3p	chi-mir-361
chi-miR-361-5p	chi-mir-361
chi-miR-362-5p	chi-mir-362
chi-miR-362-3p	chi-mir-362
chi-miR-363-5p	chi-mir-363
chi-miR-363-3p	chi-mir-363
chi-miR-365-3p	chi-mir-365
chi-miR-369-5p	chi-mir-369
chi-miR-369-3p	chi-mir-369
chi-miR-374a-3p	chi-mir-374a
chi-miR-374a-5p	chi-mir-374a
chi-miR-374b-5p	chi-mir-374b
chi-miR-374b-3p	chi-mir-374b
chi-miR-376a	chi-mir-376a
chi-miR-376b-5p	chi-mir-376b
chi-miR-376b-3p	chi-mir-376b
chi-miR-376c-3p	chi-mir-376c
chi-miR-376d	chi-mir-376d
chi-miR-376e-3p	chi-mir-376e
chi-miR-377	chi-mir-377
chi-miR-378-5p	chi-mir-378
chi-miR-378-3p	chi-mir-378
chi-miR-379-5p	chi-mir-379
chi-miR-379-3p	chi-mir-379
chi-miR-380-5p	chi-mir-380
chi-miR-380-3p	chi-mir-380
chi-miR-381	chi-mir-381
chi-miR-382-5p	chi-mir-382
chi-miR-382-3p	chi-mir-382
chi-miR-383	chi-mir-383
chi-miR-3955-5p	chi-mir-3955
chi-miR-3955-3p	chi-mir-3955
chi-miR-3958-5p	chi-mir-3958
chi-miR-3958-3p	chi-mir-3958
chi-miR-3959-3p	chi-mir-3959
chi-miR-3959-5p	chi-mir-3959
chi-miR-409-3p	chi-mir-409
chi-miR-409-5p	chi-mir-409
chi-miR-410-3p	chi-mir-410
chi-miR-410-5p	chi-mir-410
chi-miR-411a-5p	chi-mir-411a
chi-miR-411a-3p	chi-mir-411a
chi-miR-411b-3p	chi-mir-411b
chi-miR-411b-5p	chi-mir-411b
chi-miR-412-3p	chi-mir-412
chi-miR-412-5p	chi-mir-412
chi-miR-421-3p	chi-mir-421
chi-miR-423-3p	chi-mir-423
chi-miR-423-5p	chi-mir-423
chi-miR-424-5p	chi-mir-424
chi-miR-424-3p	chi-mir-424
chi-miR-425-3p	chi-mir-425
chi-miR-425-5p	chi-mir-425
chi-miR-429	chi-mir-429
chi-miR-432-5p	chi-mir-432
chi-miR-432-3p	chi-mir-432
chi-miR-433	chi-mir-433
chi-miR-449a-5p	chi-mir-449a
chi-miR-449a-3p	chi-mir-449a
chi-miR-450-5p	chi-mir-450
chi-miR-450-3p	chi-mir-450
chi-miR-451-3p	chi-mir-451
chi-miR-451-5p	chi-mir-451
chi-miR-454-5p	chi-mir-454
chi-miR-454-3p	chi-mir-454
chi-miR-455-5p	chi-mir-455
chi-miR-455-3p	chi-mir-455
chi-miR-483	chi-mir-483
chi-miR-485-5p	chi-mir-485
chi-miR-485-3p	chi-mir-485
chi-miR-487a-5p	chi-mir-487a
chi-miR-487a-3p	chi-mir-487a
chi-miR-487b-5p	chi-mir-487b
chi-miR-487b-3p	chi-mir-487b
chi-miR-490	chi-mir-490
chi-miR-491-3p	chi-mir-491
chi-miR-491-5p	chi-mir-491
chi-miR-493-3p	chi-mir-493
chi-miR-493-5p	chi-mir-493
chi-miR-494	chi-mir-494
chi-miR-495-3p	chi-mir-495
chi-miR-496-3p	chi-mir-496
chi-miR-496-5p	chi-mir-496
chi-miR-497-5p	chi-mir-497
chi-miR-497-3p	chi-mir-497
chi-miR-499-5p	chi-mir-499
chi-miR-499-3p	chi-mir-499
chi-miR-500-3p	chi-mir-500
chi-miR-500-5p	chi-mir-500
chi-miR-502a	chi-mir-502a
chi-miR-502b-5p	chi-mir-502b
chi-miR-502b-3p	chi-mir-502b
chi-miR-504	chi-mir-504
chi-miR-505-3p	chi-mir-505
chi-miR-532-3p	chi-mir-532
chi-miR-532-5p	chi-mir-532
chi-miR-542-3p	chi-mir-542
chi-miR-542-5p	chi-mir-542
chi-miR-543-5p	chi-mir-543
chi-miR-543-3p	chi-mir-543
chi-miR-544-5p	chi-mir-544
chi-miR-545-5p	chi-mir-545
chi-miR-545-3p	chi-mir-545
chi-miR-582-5p	chi-mir-582
chi-miR-592	chi-mir-592
chi-miR-628-5p	chi-mir-628
chi-miR-655	chi-mir-655
chi-miR-656	chi-mir-656
chi-miR-660	chi-mir-660
chi-miR-665	chi-mir-665
chi-miR-671-3p	chi-mir-671
chi-miR-671-5p	chi-mir-671
chi-miR-7-5p	chi-mir-7
chi-miR-7-3p	chi-mir-7
chi-miR-708-3p	chi-mir-708
chi-miR-708-5p	chi-mir-708
chi-miR-758	chi-mir-758
chi-miR-767	chi-mir-767
chi-miR-873-5p	chi-mir-873
chi-miR-873-3p	chi-mir-873
chi-miR-874-5p	chi-mir-874
chi-miR-874-3p	chi-mir-874
chi-miR-876-5p	chi-mir-876
chi-miR-876-3p	chi-mir-876
chi-miR-877-5p	chi-mir-877
chi-miR-877-3p	chi-mir-877
chi-miR-9-5p	chi-mir-9
chi-miR-9-3p	chi-mir-9
chi-miR-92a-5p	chi-mir-92a
chi-miR-92a-3p	chi-mir-92a
chi-miR-93-5p	chi-mir-93
chi-miR-93-3p	chi-mir-93
chi-miR-96	chi-mir-96
chi-miR-98-3p	chi-mir-98
chi-miR-98-5p	chi-mir-98
chi-miR-99a-5p	chi-mir-99a
chi-miR-99a-3p	chi-mir-99a
chi-miR-99b-3p	chi-mir-99b
chi-miR-99b-5p	chi-mir-99b
