# Supplementary material for: Integrated analysis of coding genes and non-coding RNAs during hair follicle cycle of cashmere goat (Capra hircus)
Source: BMC Genomics. 2017 Oct 11;18:767. doi: 10.1186/s12864-017-4145-0 (PMC5637055; doi:10.1186/s12864-017-4145-0)
Supplement: Supplementary file 5 — Novel mature miRNA sequence and precursor sequence. (TXT 14 kb) [file 12864_2017_4145_MOESM5_ESM.txt]

Novel miRNAs' mature sequence
>novel_100
ugagaccuccggguucugagcu
>novel_106
gagagaucagaggcgcagagu
>novel_119
uaugugggacgguaaaccgcuu
>novel_140
auagccaguuggggaagaaugc
>novel_15
ugagguaguagguuguauaguu
>novel_159
uuggacacuucaguacugcuaca
>novel_164
guuuccggucgcugugcucucg
>novel_168
gaaaaggucguucggguuuuua
>novel_177
ccucauguggaaucuuuaguug
>novel_178
aguacuggagcuccacaugcaug
>novel_180
agcugguguugugaaucaggccgu
>novel_187
uugcucccuccacacuuccaga
>novel_188
ucacugggcauccucugcuuua
>novel_189
uaaaguucauuuggguucuucu
>novel_192
aaacucgugucugauucguu
>novel_203
aaaggauucugcugucggucccacu
>novel_214
aggccaaagcaaacgacugugc
>novel_217
guacguggaugcugaaggucaga
>novel_223
cucggagaguggagcugugggugu
>novel_225
agcugguguugugaaucaggccg
>novel_228
gaaaguguaaggcaaggucuggu
>novel_232
cgguuuaccgucccacauacaua
>novel_237
gcgacccauacuugguuucaga
>novel_25
ucccugagacccuaacuugugau
>novel_255
cuggacgugggcagcucgcgu
>novel_256
aacucccgguaggcaacgcgc
>novel_257
aacugcucgaguuuugucucugc
>novel_260
agcccgucaugggccuggccuug
>novel_262
aaaaaaguuuguuuggauuuu
>novel_264
ugaggauuuugcuuguuucaug
>novel_269
cuaaguuaugucugcacuguca
>novel_272
ucccaggucgggacccaagagu
>novel_273
ucagggagcugagcugaagagg
>novel_275
acccuggcgugucugccacaga
>novel_281
uggguguggugggguauucugc
>novel_283
ccagcggcgcaccgagcugccagg
>novel_284
uucuuggaguaauggcuguagc
>novel_288
acaucucuggggaauugcugagu
>novel_291
cgcaaaucaguggaccugguuga
>novel_292
ccaggagugucuuuggauuguc
>novel_304
ugaaaaacccuaacgagcuuuu
>novel_308
uacaaaccaaaaacaaagcagc
>novel_309
auuaaggugcuuguuugaaguu
>novel_310
ucggucuagaccucuaagucu
>novel_311
aaaaacccagugaacuuuuuggc
>novel_315
cucacacacacccuccccugcagu
>novel_317
gaaaaguucguucggguuuuu
>novel_318
cgggcuugugggugugcu
>novel_323
aacacccggacgaacuuuuugg
>novel_325
aaccuuggcugucagcacugagg
>novel_329
ucuggugcuuagacucugugcu
>novel_332
aaaaccuugaugaacuuuuug
>novel_336
acuuucccgggacuuggagcgc
>novel_338
aaaaauccaggugaacuuuuug
>novel_339
cuuucgcucggggagaggcagu
>novel_343
ugccaagcccacguucaaagg
>novel_357
ucucuucccuugccccccaaga
>novel_358
gcggcgucccaguagcuc
>novel_361
uguucccugcuccuuugccagu
>novel_363
ccuccccggcccccuccc
>novel_365
ucccccaugugucuccucgcccagg
>novel_366
uuuaaguacacgaugaacugca
>novel_369
aaaaccgacaugaacuuuuugg
>novel_375
ucagcaccauccuucccuggca
>novel_376
cgggacugguccuucucugagu
>novel_381
cgggcuugugggugugcug
>novel_387
aucucgcuggagccucca
>novel_389
ucuggcugcuauggcccccucc
>novel_400
gucacgacggggucacca
>novel_411
cuuccucuuccggucggcaga
>novel_412
gaaaaccugagugaacuuucug
>novel_414
ggggguauggcucagugguagagu
>novel_415
aaagcccaagggaacuuuuu
>novel_417
uccugugcucuuucuccugcaga
>novel_426
ucacucagucgugcccgaauuacu
>novel_427
cccaauacacggucgaucucu
>novel_429
auuggcacgucuuggaaugca
>novel_433
gaaaccccaauggacuuuuu
>novel_437
auguguguggaauauaauuga
>novel_439
uaaucucagcuggcaacugug
>novel_446
aguagugccucucugaguguagc
>novel_447
ggggguguagcucaguaguagagc
>novel_450
aggaagucggagcugugcuuu
>novel_455
cugagccgggacucuggguaga
>novel_456
accccacuucugacacca
>novel_461
cuccuggcuggcuugcca
>novel_462
ucagacucgcaacaaagaaugc
>novel_465
ggggauguggcucagugguagagu
>novel_471
uucccggcccaugcaccu
>novel_478
uucucuuuaggcugagcuaagugu
>novel_480
aauaucugaaugaacuuuuugg
>novel_483
uggccuuugacuguguuucaga
>novel_485
uccuccccuguuccuccacaga
>novel_486
uguggacacauggaugcacaugu
>novel_487
uuagcccugaccggucgcugggc
>novel_491
aaucauacaaggacaauuucuuu
>novel_493
cugaccccugcccucccugcagc
>novel_496
ggagcuugacucuagucu
>novel_501
gaaaaccugagugaacauuugg
>novel_504
aucccacuccugucaccaaa
>novel_507
uuuuuuccuugauucucacagc
>novel_508
gaggguuuggguuuggucguggga
>novel_516
aucacuucagucuuuucuuucuagc
>novel_517
ucccuguccuccaggagag
>novel_518
aucccacuucugacacca
>novel_526
aaggagcucacagucuauggc
>novel_532
accgccuuuguguugcccauucacu
>novel_535
uagaaucccacuccugacacca
>novel_536
auccugccgacuacacca
>novel_537
cacaagagcgaaaacagaaca
>novel_542
uuuuucucucuucccaucucaga
>novel_545
aaacucgagcaaacuuuuuggc
>novel_546
aaaggccugaaugaacuuuuugg
>novel_552
acugaaacuuaaaggaauc
>novel_553
uugcauguggaaaugucugcuuc
>novel_556
uaacuggaaaacaaggaauucu
>novel_557
uaacuggaaaacaaggaauu
>novel_563
cacauggaguugcuguuacagg
>novel_567
uuguaaacucauauuuucccagu
>novel_568
gcccuguccuccaggagcuccu
>novel_569
aguucguuaggguuuuucugu
>novel_570
ccuccgcccccuccccggc
>novel_574
ucagucccccuacugccugcagc
>novel_575
cccauguauggacuucccuagu
>novel_581
ugcucuuagauguagaaauacu
>novel_582
uuacccacggucugucugcagg
>novel_587
acaaaucugaaugaauuuucug
>novel_68
aggcaagaugcuggcauagcugu
>novel_93
uguaacagcaacuccauguggaa
>novel_97
uagguaguuucauguuguuggga

Novel  miRNAs' precursor sequence
>novel_100
ugagaccuccggguucugagcugugauguugcuuccgagcugggaucucuggggucucggu
>novel_106
gagagaucagaggcgcagagugcgucaaugucaaugaagccugugccuuuuaccucuuua
>novel_119
ugguuuaccgucccacauacauucugaauauguaugugggacgguaaaccgcuu
>novel_140
auagccaguuggggaagaaugcccgugucuuaaagugagaaggcuuguucuccaaccuggcucuuu
>novel_15
ugagguaguagguuguauaguuuuagggucacacccaccacugggagauaacuauacaaucuacugucuuucc
>novel_159
uuggcagucagauauuguuuaacagaugaagugguuucuguuggacacuucaguacugcuaca
>novel_164
guuuccggucgcugugcucucgccugagcaguagggcgaggcucggcgguccggaaacuuu
>novel_168
gaaaaggucguucggguuuuuacagcagauguucuggaaagaccugaaugaacuuuuugg
>novel_177
acuaaagauuccacaugcuguacaacaaagugaaucagauguaccucauguggaaucuuuaguug
>novel_178
uguguguggauggcaguagcugacagcuuuacagcaguacuggagcuccacaugcaug
>novel_180
agcugguguugugaaucaggccgucgccaaucagagaacggcuacuucacaacaccagggu
>novel_187
aggaagugaggaaggagccagagcugcagcugaaaugagcugauggauccuugcucccuccacacuuccaga
>novel_188
aaguacaggaugcccaaugaauuaaauccaucuaaauacauuucacugggcauccucugcuuua
>novel_189
uaaaguucauuuggguucuucugcaccaucuuacggaaaaaaacaaaugaacuuuu
>novel_19
gugccuacugagcugaaacacaguugauuugugcacacuggcucaguucagcaggaacagg
>novel_190
uauggcuuuuuauuccuaugugauaguaauaaagucucauguagggauggaagccaugaa
>novel_192
acgaaucagacacgaguuugaggaucaggaaggaaucaaacucgugucugauucguu
>novel_203
aaaggauucugcugucggucccacuccaaaguucgaaaaauggguggugggcacagaauccggcc
>novel_214
acagucguuugcuuuggccucuaaacagauccgugguagaggccaaagcaaacgacugugc
>novel_217
guacguggaugcugaaggucagagggaagugcuucugucuccacguguguucuccaggccucugaccuuccugcaucccguu
>novel_223
cucggagaguggagcugugggugucagggucaggcacacgcacagcaccucacugagc
>novel_225
agcugguguugugaaucaggccgacgagcagcgcauccucuuacccggcuauuucacgacaccagggu
>novel_228
gaaaguguaaggcaaggucugguuccuuccuacuucaccagccuucccuuaaacuuucuuc
>novel_232
cgguuuaccgucccacauacauauucagaauguaugugggacgguaaaccau
>novel_237
gaaaucaagcgugggugagaccuggugcagaacaggaaggcgacccauacuugguuucaga
>novel_249
aaaaguucguuuggguuuugcuguuauauuguauggaaugcccuggaugaacuuuuugg
>novel_25
ucccugagacccuaacuugugauguuuaccguuuaaauccacggguuaggcucuugggagcu
>novel_255
aaggaguugcccgcgguccaguggguuacaguucacuggacgugggcagcucgcgu
>novel_256
aacucccgguaggcaacgcgccggccgugcuucaaagcuaauggaaggaggcgcgcugcaugccgggaggau
>novel_257
uauggcaagacuccgagcuucucauuuuccuuguuaaaucugcucaacuccaggagucaugggaaacugcucgaguuuugucucugc
>novel_260
agcccgucaugggccuggccuuggacccgcggagggccaggggcgugucgggcucc
>novel_262
aaaaaaguuuguuuggauuuuuugugacaucuuacagaaaaacccaaaugaacuuuuuggu
>novel_264
ugaggauuuugcuuguuucaugucuuggauuuuuggcugugaaacaugugggauccuaucu
>novel_267
uaaagauuccuacauacuguacaagaaagugaaucagcuguacagcacauggaaucuuuagu
>novel_269
cuaaguuaugucugcacugucacgaaauuuuuugaagugauugccuacauaacuugaagc
>novel_272
uuuggagccugacuuuggcaugagaauucuuggccuccgucccaggucgggacccaagagu
>novel_273
ucagggagcugagcugaagaggaaguccacugaaaaugguuuggaauagucuucucuuccucuucaacucaacucccuua
>novel_275
ugguggcgggcuagcuagggagugggcgcucaccacccuggcgugucugccacaga
>novel_281
agaauacccaaaccacacaccagcaaucccgaacaggcacuuucuggguguggugggguauucugc
>novel_283
uggcugcugggucccacaggccuggguuugaggccagcggcgcaccgagcugccagg
>novel_284
uuucagccagguauuccgaguuccacucagguucuuggaguaauggcuguagc
>novel_288
acaucucuggggaauugcugaguuggcaaaacuacacuagcucugaugccccuguggaugagc
>novel_289
ucccugaguauauguggugaaccugaauuugccugggguuuccucauauucauucaggaguguc
>novel_291
accagguccacugauuugcgauaaaagcaugaucgcaaaucaguggaccugguuga
>novel_292
ccaggagugucuuuggauugucuggagccugggcaauucugagaacuccugca
>novel_302
aaaguucauuugcguuuuucuguaacaucuuauggaaaaacuuagugaacuuuuug
>novel_304
aaagcuugucuggguuuuucuguaucaucucauaucuugugaaaaacccuaacgagcuuuu
>novel_308
uuuguuuuugguuuggauuuccacuggagaaggaaauggcaauacaaaccaaaaacaaagcagc
>novel_309
auuaaggugcuuguuugaaguucuuugagaacuucaugauuggcacuuuacagaa
>novel_310
ucggucuagaccucuaagucuagaaccccucugauucaggauucucugagucaggauucuaggcuuagaggucauagaccaaga
>novel_311
caaaaaguucauccaguuuuucuguuacaucuuacggaaagauguaacagaaaaacccagugaacuuuuuggc
>novel_315
ugcaggggcgggugugggggcagggguaccaagccugcucacacacacccuccccugcagu
>novel_317
gaaaaguucguucggguuuuuccauaagcuguuauggaaagauguuuuuccauaacaucuuauggaaaaacccaaugaacuuuuugg
>novel_318
cgggcuugugggugugcuccagacccgggcccccu
>novel_323
aaaaaguucauuuggguuuuuuguaauauguuugaaaaacacccggacgaacuuuuugg
>novel_325
aaccuuggcugucagcacugaggcugugaggagaggccugugcgguuguccagggcuuccugggggucagcugcaggcagccacgggccu
>novel_329
ucuggugcuuagacucugugcuuccauccuaaggcagcaggguuugggcagcagagg
>novel_332
aaaaguucauuugggcuuuuuuguaagauguuacaggaaaaccuugaugaacuuuuug
>novel_336
acuuucccgggacuuggagcgcuuccgcacgcgcuccuugucccgagagcgcga
>novel_338
agaaauucauuugggauuuucuguguaacaucuuacagaaaaauccaggugaacuuuuug
>novel_339
ugucuccucccggggcggaggccugagaggcuuucgcucggggagaggcagu
>novel_343
ugccaagcccacguucaaaggcuguuucuucaaaguuaauggugccgccuuugagcugggaggggaagc
>novel_35
aacauucaacgcugucggugaguuuggaauuaaaaaucaaaaccaucgaccguugauuguacc
>novel_357
ucggggggggaggcggggagaguggcuugucuacugaggcucucuucccuugccccccaaga
>novel_358
gguggccagggagccguucaggcgcuggcaggucugugcggcgucccaguagcuc
>novel_361
augacaaagaagcggugaacuggcuacccgacucucacuccuguucccugcuccuuugccagu
>novel_363
guagggguuggggaauagaccuccccggcccccuccc
>novel_365
ugcugguugggagaccaggggaagacuccacuaacuagcucucccccaugugucuccucgcccagg
>novel_366
uuuaaguacacgaugaacugcagcgugccaggcuucccugcaguccaucauauacuuaaagu
>novel_369
agaaaguucauuugguuuuccuguaagcugagaaaaccgacaugaacuuuuugg
>novel_375
gagggagaaggauggaguuggguggccacagcucuuagccucagcaccauccuucccuggca
>novel_376
uacagaggcggcgcgggccccgccggggggcccggcgggacugguccuucucugagu
>novel_381
ggccgaaaugcuacaagcgcgcgcaaagcgaagugcgcgggcuugugggugugcug
>novel_387
gggcuccucugcucugaccuggccagccaccagucugguggcucaaagggcuggcaugguuggaaucucgcuggagccucca
>novel_389
gaggugccauucugagggccaggagucugauuaugugccacucuggcugcuauggcccccucc
>novel_400
gucacgacggggucaccacccugguucaggauuucauuuccaggcucugaucccacaugucacaaccu
>novel_411
ucugcugacuuugaagguggaagcacggugcuaacaucugcuuccucuuccggucggcaga
>novel_412
aaaaguucauuugguuuuuuugucagauguuauaggaaaaccugagugaacuuucug
>novel_414
ggggguauggcucagugguagagugcaugcuuggcaugcaugagacccuggguucaauccccag
>novel_415
aaaguucauccaaguuuuuacauagcaucuuacggaaaagcccaagggaacuuuuu
>novel_417
ggcgggagggagacaaaaggauacggcugggcagaugguauccugugcucuuucuccugcaga
>novel_426
agagucggacacgacugagcgacuucacuaugugcuuagucacucagucgugcccgaauuacu
>novel_427
agguuguccguggugaguucgcauuguuuacugaugcccaauacacggucgaucucu
>novel_429
cauuccaaggcuugccauucaucuggcuaaacuugugauuggcacgucuuggaaugca
>novel_433
aaaaaguccauuugaguuuucccauaacauccuauggaaaccccaauggacuuuuu
>novel_437
auguguguggaauauaauugagaggcucuugcagaaaccucucaauuauauucuacacacacaa
>novel_439
uaaucucagcuggcaacugugagauguucauacagcccuccacaguggucucugggauuaugc
>novel_446
ucuacucaggaaggcauuauucacuuauauugauuuuugaguagugccucucugaguguagc
>novel_447
ggggguguagcucaguaguagagcgcaugcucuauggggcuucccccac
>novel_450
cgugcagcuccggcagguucauacuccaaguauguggagcuagugggaggaagucggagcugugcuuu
>novel_455
aaccuaggggccgggcuaaagcugagggcgagcugagccgggacucuggguaga
>novel_456
accccacuucugacaccaucuggaggagggcuucaaggagcgggcagc
>novel_461
gucagcuaaccacgagcagcaagacuccuggcuggcuugcca
>novel_462
ucagacucgcaacaaagaaugcgguacuuagccaccagauuauuuguugugacucugaaa
>novel_465
ggggauguggcucagugguagagugcaugcuuagcauguauaagacccuggguucaaucccag
>novel_471
uucccggcccaugcaccuaauguuguagccgugcauucugggaaac
>novel_478
uucucuuuaggcugagcuaagugucuuuuacgcgcuuagcccgaauuuaguc
>novel_480
aaaaaguucauuuggauuuuuccagaagaucuuaagaaauaucugaaugaacuuuuugg
>novel_483
ugaaacacagucaaguuuuccuucaugauauccuuugauggccuuugacuguguuucaga
>novel_485
aguggcggagggguaggaggaguuggaauucacauuuuuccuccccuguuccuccacaga
>novel_486
uguggacacauggaugcacauguaucugugcgugcacgugugcacacaugugugcauguaugugugcccaucugugcccacaca
>novel_487
cuggcgacccauccagggcucaagagaggagcgcacgucuuagcccugaccggucgcugggc
>novel_491
ggagaaauuauccuugguguguucacuuuauuugggaugaaucauacaaggacaauuucuuu
>novel_493
uggaaguggagguggggggaucagggagggaaggggcccggggacacccugccucugcccugaccccugcccucccugcagc
>novel_496
ggagcuugacucuagucuugauucugccaugagcugggaggucauguggcuuaggaagugaguugcuuugg
>novel_501
aagaaguucauucggguuuuucuguaagauguuguaggaaaaccugagugaacauuugg
>novel_504
agggggaggggggaggugcggaucaggaagcagaaauuugcaucccacuccugucaccaaa
>novel_505
uugggcaggggugaugggacugggggacagcaccaucgucucugcccccagaucccaccuccugcuggc
>novel_507
uguugagaacucgaggaaauguucuuuggagaguuuuuuccuugauucucacagc
>novel_508
gaggguuuggguuuggucgugggagcuuuagcgucccauguuugcugcccacuuccucca
>novel_516
aucacuucagucuuuucuuucuagcuguacuaaaugagcagaugaaggaggcugaaggauca
>novel_517
ucccuguccuccaggagaggagaggguaacaguuguuuuuuuuuuuuuuuuccuggugaugacauuuuac
>novel_518
guaccagaggaaggaacaggucauucuguaucccacuucugacacca
>novel_526
gagagacuagaguccuuaacccuuaaggagcucacagucuauggc
>novel_527
cgcagaggcgggagguaugaccuccauacgcccugagacccucuaccccucgccucugcagg
>novel_532
accgccuuuguguugcccauucacuuuuggaaacuaguggauguggugucaaaaaaggcguaca
>novel_535
uagaaucccacuccugacaccauagaugucacacgaguguauauuccucg
>novel_536
guggccauuggcuuacuccauccaguggagccucaggcuccucugccuccuggguauccugccgacuacacca
>novel_537
uuucccuguuuuugcucuuguguuuacuuagaacacaagagcgaaaacagaaca
>novel_542
ggggguggggauugaaaaccacaugcacaggaccuguguuuuucucucuucccaucucaga
>novel_545
aaagguucauuuggguuuuuccuuaagauguuacagaaaaacucgagcaaacuuuuuggc
>novel_546
uuagaguuuacuugcauuuuucuguaaugguuuauggaaaggccugaaugaacuuuuugg
>novel_552
uuucuugguaguuucucuggccuccuuguuuucucuuauuucuugaaauuaggccuacugaaacuuaaaggaauc
>novel_553
uugcauguggaaaugucugcuucucauuccuuuggaagcaggaauacauccagaacaugcuaca
>novel_556
aauuccuuguuuuccaguuaucuaggcugcuuuagauagauaacuggaaaacaaggaauucu
>novel_557
uuccuuguuuuccaguuaucuaucuaaagcagccuagauaacuggaaaacaaggaauu
>novel_563
gauaacagcagccccacuggaacuagugguacuuccacauggaguugcuguuacagg
>novel_567
uggggaaauaugcuagaaaacaucagugaguuguaacugauuguaaacucauauuuucccagu
>novel_568
gggcucuuugauccagugucacuuggcucccaaaagagcuaggcccuguccuccaggagcuccu
>novel_569
aguucguuaggguuuuucuguacaguguuagggaaaaacccuaacgaacuucuu
>novel_570
ccuccgcccccuccccggcggcugggccgagccggggucuggcggugugu
>novel_574
aggaggcaggagggagcaccuggguucuggggcucagucccccuacugccugcagc
>novel_575
cagggaagucccuccaugaagaauuuuuauuaaaacucccauguauggacuucccuagu
>novel_581
ugcucuuagauguagaaauacuuauaaauaguuguuccucacuacuuauaaguauuucuacaucuaggagcgaa
>novel_582
ugcugacaggcuguugggccaguauuuacauuuucccacuguuucuguuauuacccacggucugucugcagg
>novel_587
aaaaguucauucagguuuuuccguaacguauuguggacaaaucugaaugaauuuucug
>novel_68
aggcaagaugcuggcauagcuguugaacugugaaccugcuaugccaacauauugccauc
>novel_93
uguaacagcaacuccauguggaaguaccacuaguuccaguggggcugcuguuaucug
>novel_97
uagguaguuucauguuguugggauugaguuuugaacucggcaacaagaaacugccugagu
