# Supplementary material for: Integrated analysis of coding genes and non-coding RNAs during hair follicle cycle of cashmere goat (Capra hircus)
Source: BMC Genomics. 2017 Oct 11;18:767. doi: 10.1186/s12864-017-4145-0 (PMC5637055; doi:10.1186/s12864-017-4145-0)
Supplement: Supplementary file 6 — Differentially expressed genes between anagen and telogen. (XLSX 229 kb) [file 12864_2017_4145_MOESM6_ESM.xlsx]

## Sheet: mRNA_ANAGEN_vs_TELOGEN.DE_ALL
Differentially expressed genes between anagen and telogen
transcript_id	gene_id	gene_name	gene_location	ANAGEN_FPKM	TELOGEN_FPKM	log2(foldchange)	pvalue	qvalue
XM_005677841.1	102187640	CSDE1	chr3:26483201-26528767	0.348748	47.0444	-7.0757	0.00105	0.0151577
XM_005679984.1	102172870	TMBIM6	chr5:29055548-29072123	1.2366	104.553	-6.40172	0.0035	0.0383301
XM_005693884.1	102172191	RPL27	chr19:42212994-42215600	10.4954	826.11	-6.29851	0.0014	0.0188849
XM_005701848.1	102176227	KRT2	KB010667.1:139293-147223	15.5703	564.878	-5.18107	5e-05	0.00117942
XM_005684352.1	102179198	TNC	chr8:102192060-102294078	3.76758	81.084	-4.42771	5e-05	0.00117942
XM_005701701.1	102186681	LOC102186681	KB010362.1:41411-51391	0.70589	14.1844	-4.32872	5e-05	0.00117942
XM_005683273.1	102191610	LOC102191610	chr7:38993194-38997155	0.464009	9.20016	-4.30943	5e-05	0.00117942
XM_005675711.1	102178669	COL6A5	chr1:149327739-149467847	13.2107	249.777	-4.24086	5e-05	0.00117942
XM_005687360.1	102179958	LOC102179958	chr11:104403283-104411927	0.178565	3.04179	-4.09039	0.0003	0.00551224
XM_005691469.1	102186328	TBX5	chr17:59884336-59932331	0.0794418	1.34504	-4.08161	0.00265	0.0310478
XM_005699304.1	102190585	C28H10orf99	chr28:36662728-36671318	0.339145	4.88618	-3.84873	5e-05	0.00117942
XM_005693216.1	102175436	CCL11	chr19:15224622-15227489	0.49908	7.04835	-3.81994	5e-05	0.00117942
XM_005678149.1	102185525	LOC102185525	chr3:53955597-54078752	6.9091	89.5087	-3.69546	0.00025	0.0047469
XM_005696956.1	102191571	NETO1	chr24:5105949-5210139	0.284727	3.66229	-3.68509	5e-05	0.00117942
XM_005691087.1	102183170	NPHS2	chr16:58368775-58388204	0.255567	3.22494	-3.6575	5e-05	0.00117942
XM_005677570.1	102186072	C3H1orf68	chr3:16630269-16632128	6.32384	78.6872	-3.63726	5e-05	0.00117942
XM_005690642.1	102174499	PRRC2C	chr16:36649209-36744385	1.96491	24.326	-3.62996	0.00035	0.00626515
XM_005694693.1	102188354	IL31RA	chr20:23240022-23291038	0.103985	1.24949	-3.58689	5e-05	0.00117942
XM_005700468.1	102189103	AFF2	chrX:50619917-50985805	0.308272	3.57989	-3.53764	5e-05	0.00117942
XM_005682434.1	102179091	EMR1	chr7:14046342-14090825	0.129038	1.47482	-3.51467	5e-05	0.00117942
XM_005687091.1	102187236	GREB1	chr11:84996635-85076385	0.137469	1.53355	-3.4797	5e-05	0.00117942
XM_005701847.1	102175951	KRT1	KB010667.1:171490-177402	472.753	5182.09	-3.45437	0.00335	0.0371176
XM_005693169.1	102180344	LOC102180344	chr19:13754123-13756184	0.645567	6.83943	-3.40524	0.0004	0.00698314
XM_005692405.1	100653408	LGALS15	chr18:48099484-48101424	4.6193	48.872	-3.40326	5e-05	0.00117942
XM_005678241.1	102185420	COL24A1	chr3:54559820-54941230	0.474762	4.61554	-3.28122	5e-05	0.00117942
XM_005676847.1	102178497	IL22RA1	chr2:127956026-127985488	0.867359	8.31272	-3.26062	5e-05	0.00117942
XM_005686394.1	102188226	DPY30	chr11:14488392-14502433	4.09191	38.7934	-3.24496	0.00095	0.0140267
XM_005677558.1	102182273	S100A9	chr3:16046067-16054049	11.6932	110.541	-3.24084	5e-05	0.00117942
XM_005689133.1	100860896	TNFRSF11B	chr14:55809887-55839258	2.3546	21.9904	-3.22332	5e-05	0.00117942
XM_005695898.1	102187902	PARP3	chr22:48770430-48778277	0.122933	1.14166	-3.21519	0.00015	0.00308895
XM_005698579.1	102177126	IKZF5	chr26:41157194-41173343	0.727483	6.59028	-3.17935	0.00015	0.00308895
XM_005684522.1	102169290	FAM184A	chr9:18992056-19179649	0.66719	5.95578	-3.15812	5e-05	0.00117942
XM_005684397.1	102174659	C8H9orf84	chr8:99095820-99184348	0.313418	2.76268	-3.13991	5e-05	0.00117942
XM_005685171.1	102177343	MYO9A	chr10:18379537-18561989	1.3077	11.2732	-3.10778	0.00025	0.0047469
XM_005697767.1	102189267	CALN1	chr25:28600519-29095987	0.491371	4.22022	-3.10243	5e-05	0.00117942
XM_005678793.1	102185141	HIVEP3	chr3:100816684-100873634	0.380242	3.21553	-3.08007	5e-05	0.00117942
XM_005689061.1	102179495	KCNB2	chr14:46437164-46863661	0.110937	0.923068	-3.0567	0.0002	0.00394225
XM_005689052.1	102176142	NCOA2	chr14:44358648-44570417	0.629566	5.14611	-3.03105	0.00365	0.039549
XM_005676025.1	102178220	SCN9A	chr2:29336228-29426942	0.396898	3.23565	-3.02722	5e-05	0.00117942
XM_005688482.1	102168922	NCOA6	chr13:62079854-62154485	0.474647	3.83038	-3.01256	0.0002	0.00394225
XM_005680304.1	102179638	NDUFA4L2	chr5:54645142-54647299	31.879	256.868	-3.01035	5e-05	0.00117942
XM_005691187.1	102169503	LOC102169503	chr17:3743221-3771508	0.267914	2.14047	-2.99809	5e-05	0.00117942
XM_005688464.1	102187962	LOC102187962	chr13:60804660-60814179	1.02535	8.0708	-2.9766	5e-05	0.00117942
XM_005674874.1	102186998	CBLB	chr1:49025295-49248733	1.33334	10.3262	-2.9532	5e-05	0.00117942
XM_005700052.1	102170492	ANO1	chr29:45135943-45231702	1.33239	10.21	-2.93789	5e-05	0.00117942
XM_005688942.1	102170712	LOC102170712	chr14:21397010-21415271	1.47987	10.8918	-2.87969	5e-05	0.00117942
XM_005677667.1	102186921	ECM1	chr3:18751947-18757479	12.9329	94.6823	-2.87204	5e-05	0.00117942
XM_005679862.1	102190103	HOXC4	chr5:25244066-25252481	0.951338	6.88396	-2.85521	5e-05	0.00117942
XM_005677571.1	102186072	C3H1orf68	chr3:16630269-16632128	6.26616	45.2055	-2.85084	5e-05	0.00117942
XM_005678639.1	102185890	ZFP69	chr3:101853981-101870168	1.72474	12.2846	-2.83241	0.00025	0.0047469
XM_005697228.1	102177676	TXNDC2	chr24:42029687-42031583	0.117884	0.833119	-2.82116	0.0011	0.0157367
XM_005695389.1	102183186	CHGA	chr21:54515263-54543448	0.33616	2.31012	-2.78075	5e-05	0.00117942
XM_005700366.1	102173271	SMARCA1	chrX:37063659-37126165	2.51792	17.2169	-2.77352	5e-05	0.00117942
XM_005684859.1	102178075	HIVEP2	chr9:66702266-66797564	0.384466	2.61464	-2.76568	0.0034	0.0374931
XM_005692548.1	102185859	FCGBP	chr18:48238414-48279518	31.2971	211.933	-2.7595	5e-05	0.00117942
XM_005677565.1	102184108	SMCP	chr3:16425878-16431169	0.291869	1.9284	-2.72401	0.00125	0.0173398
XM_005690406.1	102172831	SLC26A9	chr16:3004580-3024207	0.640937	4.1818	-2.70587	5e-05	0.00117942
XM_005685360.1	100860964	TOX4	chr10:22319008-22334251	4.1481	26.8465	-2.69421	0.0006	0.00975895
XM_005678247.1	102188185	LOC102188185	chr3:60329251-60330806	2.43924	15.6119	-2.67814	5e-05	0.00117942
XM_005701281.1	102169375	SERPINE1	KB009997.1:121757-129728	2.28516	14.5286	-2.66853	5e-05	0.00117942
XM_005679147.1	102178141	SFRP4	chr4:47287875-47297680	1.34926	8.39522	-2.6374	5e-05	0.00117942
XM_005699278.1	102177409	FAM213A	chr28:33400006-33413033	24.134	147.342	-2.61002	5e-05	0.00117942
XM_005686383.1	102185368	CD207	chr11:13409292-13414321	3.53237	21.5436	-2.60855	5e-05	0.00117942
XM_005694671.1	102181994	ERCC8	chr20:18293597-18347127	1.3946	8.47845	-2.60395	0.0023	0.0278372
XM_005688804.1	102175313	LY6D	chr14:12352814-12355157	33.8151	205.557	-2.6038	5e-05	0.00117942
XM_005688248.1	102174758	LOC102174758	chr13:51612159-51629393	0.402374	2.43492	-2.59726	5e-05	0.00117942
XM_005688694.1	102183250	PTPRT	chr13:68781267-69611648	0.116703	0.701529	-2.58766	5e-05	0.00117942
XM_005689361.1	102170620	MMP1	chr15:4803676-4812721	2.34988	14.0185	-2.57667	5e-05	0.00117942
XM_005693543.1	102172933	ALOX12B	chr19:26946727-26958040	3.10891	18.5285	-2.57527	5e-05	0.00117942
XM_005686384.1	102185659	CLEC4F	chr11:13421492-13433652	0.495251	2.93515	-2.56721	5e-05	0.00117942
XM_005679395.1	102185245	PTPRZ1	chr4:83792284-83992907	0.314447	1.85711	-2.56217	0.00015	0.00308895
XM_005681599.1	102190866	OCIAD1	chr6:65608434-65632484	4.13053	24.3359	-2.55869	0.0037	0.0399667
XM_005698814.1	102182565	NRG1	chr27:27250721-27375917	0.690201	4.01468	-2.5402	5e-05	0.00117942
XM_005709402.1	102168294	KRT10	chr19:40179417-40184147	890.294	5169.06	-2.53755	0.0001	0.00218534
XM_005678147.1	102185525	LOC102185525	chr3:53955597-54078752	98.1735	569.874	-2.53724	5e-05	0.00117942
XM_005680527.1	102175370	CCDC53	chr5:63665822-63729382	6.41181	37.104	-2.53277	0.0003	0.00551224
XM_005690802.1	102171536	PLEKHN1	chr16:49061573-49071206	2.99154	17.1561	-2.51976	5e-05	0.00117942
XM_005682529.1	102186948	LOC102186948	chr7:14097485-14131669	0.317164	1.7833	-2.49125	0.00015	0.00308895
XM_005692136.1	102182434	KCTD19	chr18:34191175-34218117	0.129981	0.724749	-2.47918	5e-05	0.00117942
XM_005697971.1	102179440	SYT17	chr25:16731327-16831895	0.191782	1.05928	-2.46555	0.00025	0.0047469
XM_005685392.1	102174398	LOC102174398	chr10:22889449-22902472	5.16053	28.0778	-2.44384	5e-05	0.00117942
XM_005694850.1	102189245	LOC102189245	chr20:53110270-53523631	0.236429	1.28409	-2.44126	5e-05	0.00117942
XM_005678840.1	102181648	TWIST2	chr3:114416574-114417062	12.9235	70.0046	-2.43746	5e-05	0.00117942
XM_005686668.1	102179292	IL37	chr11:46112182-46123591	6.58491	35.323	-2.42337	5e-05	0.00117942
XM_005677566.1	102184770	LCE6A	chr3:16475586-16476944	4.7176	25.2767	-2.42168	5e-05	0.00117942
XM_005679356.1	102170386	WIPF3	chr4:63929316-63956295	1.00983	5.40149	-2.41925	5e-05	0.00117942
XM_005679368.1	102174541	IGFBP3	chr4:73652271-73660027	34.3419	183.362	-2.41665	5e-05	0.00117942
XM_005692506.1	102172571	HSPB6	chr18:45245233-45248909	1.50985	8.03725	-2.4123	5e-05	0.00117942
XM_005695356.1	102172943	SERPINA12	chr21:55998177-56028606	3.59727	19.0949	-2.40821	5e-05	0.00117942
XM_005689587.1	102187967	SOX6	chr15:34325888-34808475	0.625234	3.29124	-2.39616	5e-05	0.00117942
XM_005690821.1	102176715	PDPN	chr16:51523483-51558623	12.3473	64.6774	-2.38906	5e-05	0.00117942
XM_005681956.1	102188207	HPSE	chr6:95201362-95250420	0.454691	2.37168	-2.38295	5e-05	0.00117942
XM_005688153.1	102168741	LARP4B	chr13:44592074-44646799	1.0379	5.38249	-2.3746	0.0029	0.0332666
XM_005681965.1	102191784	SLC2A9	chr6:102073468-102253784	0.556824	2.87091	-2.36621	5e-05	0.00117942
XM_005688941.1	102170442	ASAP1	chr14:21057324-21206329	2.23581	11.5198	-2.36524	5e-05	0.00117942
XM_005693446.1	102172657	SCIMP	chr19:25545587-25597138	0.539225	2.76741	-2.35958	5e-05	0.00117942
XM_005697316.1	102181089	SERPINB7	chr24:61621571-61645126	4.23269	21.5707	-2.34942	5e-05	0.00117942
XM_005675122.1	102189431	CLDN16	chr1:75339355-75362532	0.40482	2.06202	-2.34871	5e-05	0.00117942
XM_005680987.1	102180924	PARP11	chr5:97238821-97273772	0.990995	5.04667	-2.34838	5e-05	0.00117942
XM_005678685.1	102175546	CSF3R	chr3:105624575-105638459	0.130512	0.647695	-2.31113	0.00145	0.0193867
XM_005685933.1	102175302	GPR135	chr10:67792453-67793955	0.228172	1.1272	-2.30455	0.0012	0.0168057
XM_005683171.1	102185560	CD74	chr7:57987430-57995569	37.5881	185.603	-2.30387	5e-05	0.00117942
XM_005698865.1	102176389	LOC102176389	chr27:27178705-27219783	0.768039	3.77815	-2.29843	5e-05	0.00117942
XM_005698834.1	102188284	WHSC1L1	chr27:32089335-32197362	1.87272	9.20974	-2.29803	0.00225	0.0273585
XM_005681202.1	102168987	SULT4A1	chr5:105731881-105750133	0.324837	1.59654	-2.29716	5e-05	0.00117942
XM_005683763.1	102176686	GLIS3	chr8:38995693-39491489	0.689315	3.37696	-2.29249	5e-05	0.00117942
XM_005696509.1	100860957	VEGFA	chr23:16819245-16887081	3.20524	15.6331	-2.2861	5e-05	0.00117942
XM_005683958.1	102188043	NR4A3	chr8:63219036-63259260	0.21494	1.04136	-2.27646	5e-05	0.00117942
XM_005681913.1	102173173	FGFBP1	chr6:108170235-108173280	26.6918	128.032	-2.26203	5e-05	0.00117942
XM_005679870.1	102168606	ATP5G2	chr5:25640249-25648161	27.0866	129.868	-2.26139	0.0017	0.0219448
XM_005680863.1	102188567	CLEC2A	chr5:92070794-92080329	3.52733	16.8368	-2.25497	0.0016	0.0209596
XM_005683520.1	102171973	HAND2	chr8:5703941-5706247	0.487974	2.32865	-2.25462	0.0002	0.00394225
XM_005680381.1	102175275	DGKA	chr5:55827561-55860301	1.23009	5.85634	-2.25124	0.0012	0.0168057
XM_005693544.1	102173227	ALOXE3	chr19:26967334-26988041	1.63286	7.74304	-2.2455	0.0025	0.0297085
XM_005695409.1	102191280	LOC102191280	chr21:62633677-62668460	3.4736	16.3795	-2.23739	5e-05	0.00117942
XM_005693783.1	102189708	TNS4	chr19:39875027-39897253	11.8762	55.9845	-2.23696	5e-05	0.00117942
XM_005678717.1	102182658	KIAA0319L	chr3:106404555-106506367	1.73568	8.14733	-2.23083	0.00075	0.0116441
XM_005690549.1	102170253	CNST	chr16:28457702-28541065	1.58804	7.43761	-2.2276	0.0034	0.0374931
XM_005685948.1	100861391	LOC100861391	chr10:69933448-69960700	39.7488	185.325	-2.22107	5e-05	0.00117942
XM_005689493.1	102186415	RNF214	chr15:26195665-26240724	1.67709	7.81771	-2.22079	5e-05	0.00117942
XM_005683356.1	102175679	GALNT10	chr7:61770535-61982324	2.73548	12.7268	-2.218	5e-05	0.00117942
XM_005697314.1	102180556	LOC102180556	chr24:61506888-61514586	0.51358	2.38129	-2.21308	0.00015	0.00308895
XM_005694617.1	102190549	SREK1	chr20:13386712-13430606	8.99913	41.6675	-2.21107	5e-05	0.00117942
XM_005686669.1	102179292	IL37	chr11:46112182-46123591	9.27951	42.9652	-2.21105	5e-05	0.00117942
XM_005689743.1	102169685	SCUBE2	chr15:41702893-41798957	4.26636	19.6667	-2.20468	5e-05	0.00117942
XM_005685526.1	102188141	PLA2G4F	chr10:33916198-33930573	0.214092	0.979066	-2.19318	5e-05	0.00117942
XM_005679708.1	102171032	PTPRN2	chr4:114766840-115365219	0.423571	1.92517	-2.18431	5e-05	0.00117942
XM_005692321.1	102186512	FXYD5	chr18:44638590-44649505	1.79035	8.11929	-2.18111	0.0008	0.0122733
XM_005695355.1	102172943	SERPINA12	chr21:55998177-56028606	5.40358	24.4217	-2.17618	5e-05	0.00117942
XM_005686864.1	102171522	FOSL2	chr11:70251399-70268519	7.45408	33.3821	-2.16297	0.0008	0.0122733
XM_005691510.1	102175506	GLT1D1	chr17:47735649-47835428	0.283296	1.26648	-2.16044	5e-05	0.00117942
XM_005683395.1	102168630	VCAN	chr7:79409756-79529167	5.66075	25.1162	-2.14955	5e-05	0.00117942
XM_005683500.1	102187218	TSLP	chr7:106001643-106007343	0.333645	1.47853	-2.14778	0.00175	0.0224656
XM_005688739.1	102174857	NFATC2	chr13:77336741-77408312	1.87161	8.28082	-2.14549	5e-05	0.00117942
XM_005699464.1	102169162	DLG2	chr29:10446348-11402076	0.86994	3.84786	-2.14507	5e-05	0.00117942
XM_005679557.1	102184120	LOC102184120	chr4:103417417-103433757	2.85823	12.6042	-2.14071	5e-05	0.00117942
XM_005685316.1	102172160	NOX5	chr10:15547975-15576125	2.2538	9.90606	-2.13595	5e-05	0.00117942
XM_005679770.1	102188287	PPFIA2	chr5:10245536-10764123	0.147773	0.648798	-2.13439	0.0017	0.0219448
XM_005675669.1	102191085	COL6A1	chr1:143345493-143366531	72.0059	315.33	-2.13068	5e-05	0.00117942
XM_005689291.1	102182054	IL7	chr14:52516334-52576004	2.31445	10.0286	-2.11538	5e-05	0.00117942
XM_005685049.1	102168263	HRH2	chr10:5271752-5291606	1.20587	5.22227	-2.11461	5e-05	0.00117942
XM_005676510.1	102182645	FN1	chr2:102709558-102778898	19.4855	84.2856	-2.11289	5e-05	0.00117942
XM_005676185.1	102169632	THSD7B	chr2:58865159-59559502	0.217846	0.930627	-2.0949	5e-05	0.00117942
XM_005685046.1	102191049	SIMC1	chr10:4820713-4863635	1.36408	5.82255	-2.09373	5e-05	0.00117942
XM_005696212.1	102188545	BRD2	chr23:6973378-6980823	6.75109	28.7653	-2.09114	5e-05	0.00117942
XM_005691841.1	102186238	COTL1	chr18:10220585-10264613	7.67886	32.4717	-2.08022	5e-05	0.00117942
XM_005677515.1	102169439	PGLYRP4	chr3:16060246-16080181	1.85762	7.8404	-2.07747	5e-05	0.00117942
XM_005701946.1	102174835	LOC102174835	KB011466.1:9985-10671	1.56593	6.58433	-2.07201	0.0003	0.00551224
XM_005698620.1	102190850	EMX2	chr26:36252212-36258048	3.0293	12.737	-2.07197	5e-05	0.00117942
XM_005693218.1	102175889	CCL2	chr19:15256987-15258863	12.7426	53.5718	-2.07182	5e-05	0.00117942
XM_005690211.1	102186416	SPI1	chr15:73487914-73503388	1.17306	4.9248	-2.06978	5e-05	0.00117942
XM_005682032.1	102171417	LOC102171417	chr7:691798-692619	1.80619	7.56898	-2.06715	5e-05	0.00117942
XM_005679015.1	102184778	DLX5	chr4:12146996-12152312	0.252788	1.05759	-2.06478	0.0039	0.0415767
XM_005683519.1	102171514	SCRG1	chr8:5586572-5598456	0.481654	2.01305	-2.06332	0.0004	0.00698314
XM_005687144.1	102187055	PBX3	chr11:95004756-95227042	1.85033	7.712	-2.05932	5e-05	0.00117942
XM_005686138.1	102189314	TTLL5	chr10:83012461-83325813	1.93879	8.06027	-2.05567	5e-05	0.00117942
XM_005676773.1	102180268	PHACTR4	chr2:124099324-124180536	1.22087	5.06348	-2.05221	0.0041	0.0431814
XM_005682533.1	102188033	C3	chr7:14276539-14308598	42.0959	174.511	-2.05156	5e-05	0.00117942
XM_005690117.1	102182426	CD44	chr15:62269589-62352409	60.8082	251.679	-2.04925	5e-05	0.00117942
XM_005680388.1	102177138	MMP19	chr5:55902709-55908844	2.37636	9.8261	-2.04787	5e-05	0.00117942
XM_005695576.1	102168947	CCK	chr22:14363545-14369464	1.20186	4.96334	-2.04604	5e-05	0.00117942
XM_005690372.1	102183894	PRELP	chr16:655127-668800	9.82953	40.5374	-2.04406	5e-05	0.00117942
XM_005678752.1	102169070	ACKR3	chr3:112318474-112330206	12.1698	50.1243	-2.0422	5e-05	0.00117942
XM_005689502.1	102189225	TMPRSS4	chr15:27046793-27087372	12.7601	52.5207	-2.04125	5e-05	0.00117942
XM_005697408.1	102185967	LOC102185967	chr25:2310460-2314025	23.2623	95.7173	-2.04079	5e-05	0.00117942
XM_005677205.1	102178869	LOC102178869	chr3:8217629-8226868	0.212108	0.868147	-2.03314	0.00155	0.0204453
XM_005689413.1	102189054	ELMOD1	chr15:15420297-15484466	1.13435	4.64108	-2.0326	0.00165	0.0214691
XM_005691373.1	102185590	MPHOSPH9	chr17:51888766-51941266	1.20307	4.88681	-2.02217	0.00145	0.0193867
XM_005695583.1	102170275	NKTR	chr22:14535213-14574870	9.62927	39.0303	-2.0191	5e-05	0.00117942
XM_005683875.1	102187134	ZCCHC7	chr8:59588116-59834739	2.82028	11.4311	-2.01905	0.00025	0.0047469
XM_005709679.1	102184455	UCP2	chr15:49982747-49987849	1.97208	7.96873	-2.01463	5e-05	0.00117942
XM_005696575.1	102179717	LY6G6C	chr23:26008045-26014953	29.0364	116.72	-2.00712	5e-05	0.00117942
XM_005696533.1	102191567	GPSM3	chr23:25648711-25650880	0.920199	3.69594	-2.00592	0.00015	0.00308895
XM_005700261.1	102189288	AGTR2	chrX:20250811-20253963	0.565964	2.27184	-2.00508	5e-05	0.00117942
XM_005701493.1	100860826	LOC100860826	KB010124.1:2403-11309	95.7909	384.088	-2.00348	5e-05	0.00117942
XM_005694972.1	102190552	PLIN1	chr21:19020899-19033227	0.265751	1.06408	-2.00145	0.001	0.0145969
XM_005699117.1	102185148	RUFY2	chr28:22534342-22573223	1.6913	6.75268	-1.99733	0.00025	0.0047469
XM_005701477.1	102179658	LOC102179658	KB010106.1:9192-10364	0.954821	3.80682	-1.99528	0.0003	0.00551224
XM_005688006.1	102186607	ZNF438	chr13:32963902-33151213	0.672663	2.66334	-1.98528	5e-05	0.00117942
XM_005675537.1	102191740	PPP2R3A	chr1:130677254-130870569	9.38853	37.1626	-1.98488	5e-05	0.00117942
XM_005676525.1	102188544	RUFY4	chr2:105527062-105547966	0.408277	1.60323	-1.97336	5e-05	0.00117942
XM_005677513.1	102168876	S100A8	chr3:16018896-16019897	24.0268	94.0758	-1.96918	5e-05	0.00117942
XM_005694265.1	102188530	LOC102188530	chr19:35612157-35614383	2531.61	9906.9	-1.96838	5e-05	0.00117942
XM_005698389.1	102174272	LOXL4	chr26:17734436-17755995	2.69474	10.5411	-1.9678	5e-05	0.00117942
XM_005697927.1	102188646	GLIS2	chr25:3561284-3565405	1.6132	6.29935	-1.96528	5e-05	0.00117942
XM_005696988.1	102176573	MAPRE2	chr24:22002036-22115515	6.79849	26.4744	-1.96131	5e-05	0.00117942
XM_005685008.1	102179674	THBS2	chr9:89305188-89333343	10.0984	39.2577	-1.95885	5e-05	0.00117942
XM_005678152.1	102186735	CLCA2	chr3:54242447-54285434	35.2025	136.808	-1.9584	5e-05	0.00117942
XM_005686670.1	102180231	LOC102180231	chr11:46152486-46163559	2.24514	8.71709	-1.95704	5e-05	0.00117942
XM_005696367.1	102183019	RCAN2	chr23:19012035-19236020	0.806258	3.1298	-1.95676	0.001	0.0145969
XM_005688032.1	102174487	APBB1IP	chr13:16912213-16952771	4.66843	18.0011	-1.94707	5e-05	0.00117942
XM_005675709.1	102178401	COL6A6	chr1:149113709-149237941	2.5067	9.62755	-1.94138	5e-05	0.00117942
XM_005701723.1	102171419	LOC102171419	KB010380.1:1007-15118	5.3023	20.3137	-1.93776	5e-05	0.00117942
XM_005700469.1	102189103	AFF2	chrX:50619917-50985805	0.681362	2.60144	-1.93282	5e-05	0.00117942
XM_005685968.1	102185658	ZBTB25	chr10:72706129-72710548	2.37723	9.03149	-1.92569	5e-05	0.00117942
XM_005679300.1	102176935	STEAP4	chr4:69901512-69925609	5.20919	19.7371	-1.92178	0.0017	0.0219448
XM_005688396.1	102190972	LOC102190972	chr13:51787473-51799505	0.626552	2.35597	-1.91082	0.0001	0.00218534
XM_005679397.1	102185245	PTPRZ1	chr4:83792284-83992907	0.690944	2.59385	-1.90845	0.0002	0.00394225
XM_005688377.1	102186028	C13H20orf112	chr13:59796075-59874004	0.267848	1.00432	-1.90673	0.0026	0.0306017
XM_005676848.1	102178497	IL22RA1	chr2:127956026-127985488	0.817721	3.05962	-1.90367	5e-05	0.00117942
XM_005690504.1	102182522	DISP1	chr16:24042839-24217244	1.34348	5.02125	-1.90207	5e-05	0.00117942
XM_005675124.1	102189992	LEPREL1	chr1:75746043-75794702	12.2599	45.5717	-1.8942	5e-05	0.00117942
XM_005695071.1	102175527	KIAA1199	chr21:24601850-24670301	0.633088	2.34708	-1.89039	0.00115	0.0162668
XM_005696078.1	102191746	ATXN7	chr22:37334121-37361591	2.9315	10.8451	-1.88733	5e-05	0.00117942
XM_005696268.1	102179614	CPNE5	chr23:10297176-10382038	0.61979	2.28877	-1.88472	5e-05	0.00117942
XM_005675779.1	102175251	LOC102175251	chr1:143513853-143514386	68.837	253.594	-1.88127	5e-05	0.00117942
XM_005678156.1	102188184	DDAH1	chr3:55288762-55442344	0.361191	1.32839	-1.87884	5e-05	0.00117942
XM_005685679.1	102171159	CA12	chr10:42896085-42961660	5.77892	21.2326	-1.87741	0.00035	0.00626515
XM_005684407.1	102177981	AKNA	chr8:101546505-101598943	0.893664	3.2604	-1.86724	5e-05	0.00117942
XM_005698033.1	102174898	WBSCR17	chr25:29141757-29401702	1.57163	5.73174	-1.86671	5e-05	0.00117942
XM_005694771.1	102190820	FYB	chr20:34746342-34917232	0.827354	3.01674	-1.86641	0.00185	0.0234689
XM_005678918.1	102180452	SAMD9	chr4:8291905-8333025	2.92759	10.6666	-1.86532	5e-05	0.00117942
XM_005697131.1	102173799	ANKRD12	chr24:41628463-41690371	3.95386	14.3948	-1.86421	0.00215	0.02638
XM_005699443.1	102186188	PICALM	chr29:8668570-8733357	21.1236	76.8882	-1.8639	0.00115	0.0162668
XM_005680551.1	102180921	GLT8D2	chr5:65532972-65570153	8.05115	29.2977	-1.86352	5e-05	0.00117942
XM_005690714.1	102171806	UBE4B	chr16:41003529-41126596	1.97308	7.16536	-1.86059	0.0004	0.00698314
XM_005694836.1	102184003	OSMR	chr20:34552070-34591789	11.1726	40.5158	-1.85852	5e-05	0.00117942
XM_005681937.1	102181582	CXCL6	chr6:86118488-86120625	1.40388	5.07725	-1.85463	5e-05	0.00117942
XM_005681225.1	102176768	WNT7B	chr5:107179896-107208919	0.572671	2.06968	-1.85363	0.00075	0.0116441
XM_005677998.1	102183929	KCNA3	chr3:30637763-30654689	2.55669	9.23449	-1.85276	5e-05	0.00117942
XM_005689005.1	102188688	TOX	chr14:35539611-35849681	1.10965	4.00549	-1.85187	5e-05	0.00117942
XM_005688192.1	102179213	CDC25B	chr13:49683992-49693231	2.74738	9.9153	-1.8516	5e-05	0.00117942
XM_005692394.1	102182338	NCCRP1	chr18:47752445-47758205	5.95445	21.4855	-1.85132	5e-05	0.00117942
XM_005685870.1	102179857	DUOX2	chr10:61451193-61486510	1.15651	4.1642	-1.84826	5e-05	0.00117942
XM_005696676.1	102183555	ATAT1	chr23:26530501-26543070	1.37	4.91915	-1.84424	5e-05	0.00117942
XM_005697941.1	102169448	C25H16orf89	chr25:4163174-4179199	0.389143	1.39296	-1.83978	0.00055	0.00909519
XM_005685676.1	102171159	CA12	chr10:42896085-42961660	14.9558	53.2939	-1.83326	5e-05	0.00117942
XM_005677583.1	102189643	S100A11	chr3:17288818-17293547	269.425	956.086	-1.82726	5e-05	0.00117942
XM_005683315.1	102182971	TGFBI	chr7:43629789-43658053	21.1267	74.8397	-1.82474	5e-05	0.00117942
XM_005681875.1	102185996	AFF1	chr6:98976085-99163246	9.81715	34.6312	-1.81869	5e-05	0.00117942
XM_005685604.1	102169966	PLCB2	chr10:32255130-32277610	1.05077	3.70496	-1.81802	5e-05	0.00117942
XM_005690989.1	100860905	PTGS2	chr16:65371437-65378871	2.50863	8.84172	-1.81743	5e-05	0.00117942
XM_005692843.1	102184084	PRR12	chr18:54435811-54464098	1.94502	6.80824	-1.8075	5e-05	0.00117942
XM_005685829.1	102187228	DDHD1	chr10:61816702-61886743	1.8799	6.56896	-1.80501	0.0002	0.00394225
XM_005694293.1	102173781	SRCIN1	chr19:38315714-38357005	0.773324	2.69144	-1.79923	5e-05	0.00117942
XM_005674859.1	102182911	ABI3BP	chr1:43915483-44208556	13.514	46.7372	-1.79012	5e-05	0.00117942
XM_005684806.1	102182229	IL20RA	chr9:61569367-61601245	7.68594	26.4395	-1.7824	5e-05	0.00117942
XM_005691245.1	102188615	PCDH18	chr17:20029149-20043917	2.20046	7.56872	-1.78224	5e-05	0.00117942
XM_005701835.1	102169180	NAV1	KB010628.1:9-21778	2.31204	7.95049	-1.78188	5e-05	0.00117942
XM_005696134.1	102186441	SLC6A20	chr22:53232384-53264256	3.07289	10.5595	-1.78087	5e-05	0.00117942
XM_005692560.1	102190811	LOC102190811	chr18:49235626-49249373	1.45358	4.97753	-1.77582	5e-05	0.00117942
XM_005689646.1	102186785	POU2F3	chr15:29091912-29174862	9.70253	33.2022	-1.77484	5e-05	0.00117942
XM_005699537.1	100860870	LDH-A	chr29:25221577-25231220	44.6928	152.615	-1.77178	5e-05	0.00117942
XM_005684914.1	102171153	ULBP3	chr9:73414415-73419678	8.90216	30.3916	-1.77145	5e-05	0.00117942
XM_005680809.1	102172975	PIK3C2G	chr5:88693817-89096202	6.49662	22.139	-1.76883	5e-05	0.00117942
XM_005684389.1	102171607	ZNF462	chr8:94656184-94811465	1.98702	6.7678	-1.76808	5e-05	0.00117942
XM_005709555.1	102184441	SAMD4A	chr10:63309583-63395174	6.71942	22.8707	-1.76709	5e-05	0.00117942
XM_005690867.1	102191637	TNFRSF18	chr16:48856188-48859161	7.11799	24.1343	-1.76154	5e-05	0.00117942
XM_005702140.1	102185358	LOC102185358	AJPT01335124.1:545-1269	4.38841	14.8488	-1.75858	5e-05	0.00117942
XM_005701373.1	102181587	MXRA5	KB010019.1:1569450-1600232	20.5638	69.4095	-1.75502	5e-05	0.00117942
XM_005695382.1	102181244	MAP1A	chr21:52248183-52262438	3.43275	11.5812	-1.75435	5e-05	0.00117942
XM_005689985.1	102189417	ARRB1	chr15:51073254-51098036	5.39378	18.059	-1.74335	5e-05	0.00117942
XM_005678341.1	102190840	LOC102190840	chr3:82405704-82440107	0.755623	2.52918	-1.74293	5e-05	0.00117942
XM_005680675.1	102177872	C1QTNF6	chr5:73146581-73153824	9.23765	30.9176	-1.74283	5e-05	0.00117942
XM_005695664.1	102172946	ARPP21	chr22:9426549-9590508	0.258997	0.865643	-1.74084	0.0002	0.00394225
XM_005678892.1	102173360	COBL	chr4:2532317-2857994	1.80582	6.02487	-1.73827	5e-05	0.00117942
XM_005692018.1	102168936	CCL22	chr18:24771234-24778142	0.836914	2.78444	-1.73424	0.0003	0.00551224
XM_005689451.1	100861190	IL18	chr15:20710939-20737209	6.47118	21.5208	-1.73363	5e-05	0.00117942
XM_005693110.1	102188346	PRR11	chr19:9567459-9600276	0.7631	2.5322	-1.73045	0.00015	0.00308895
XM_005680275.1	102173266	B4GALNT1	chr5:54292310-54299156	0.593078	1.96792	-1.73038	0.00075	0.0116441
XM_005701988.1	102174023	LOC102174023	KB012407.1:5484-6824	0.764189	2.53284	-1.72876	0.0014	0.0188849
XM_005692948.1	102179314	LOC102179314	chr18:58125706-58169688	0.37991	1.25752	-1.72685	5e-05	0.00117942
XM_005697833.1	102184304	LOC102184304	chr25:36060203-36067086	1.84741	6.10363	-1.72416	0.0001	0.00218534
XM_005699741.1	102172792	LOC102172792	chr29:37686872-37698876	0.678635	2.23857	-1.72187	0.00025	0.0047469
XM_005696373.1	102184567	ANKRD66	chr23:19522238-19533700	1.83836	6.05748	-1.7203	5e-05	0.00117942
XM_005675627.1	102179523	PCP4	chr1:137556000-137624566	1.09796	3.61779	-1.72029	0.003	0.0341364
XM_005684479.1	100860772	RSPO3	chr9:11277134-11371807	0.988743	3.25611	-1.71948	5e-05	0.00117942
XM_005688987.1	102184639	LYN	chr14:33772067-33842845	1.17218	3.85868	-1.71891	0.00345	0.0379147
XM_005678336.1	102189452	NFIA	chr3:80670193-81298464	6.34865	20.8852	-1.71796	5e-05	0.00117942
XM_005679875.1	102170026	NPFF	chr5:25782018-25788182	2.5128	8.2255	-1.71081	0.00025	0.0047469
XM_005694883.1	102178768	CTNND2	chr20:60860857-61791714	0.51009	1.66964	-1.71072	5e-05	0.00117942
XM_005678861.1	102188915	SNED1	chr3:116180423-116198936	1.69845	5.55205	-1.7088	5e-05	0.00117942
XM_005691705.1	102187517	MN1	chr17:66865143-66912638	1.04505	3.41027	-1.70632	5e-05	0.00117942
XM_005687504.1	102174313	SUPT20H	chr12:22421098-22464666	5.3695	17.4851	-1.70327	5e-05	0.00117942
XM_005675670.1	102191378	COL6A2	chr1:143497349-143512703	85.1697	276.88	-1.70085	5e-05	0.00117942
XM_005689143.1	102184827	TRPS1	chr14:59173109-59450625	6.99859	22.6754	-1.69599	5e-05	0.00117942
XM_005694260.1	102187163	CACNA1G	chr19:35251065-35312509	0.61886	2.00417	-1.69532	5e-05	0.00117942
XM_005709354.1	102185146	ZYX	chr4:103216660-103224180	10.6054	34.3312	-1.69473	5e-05	0.00117942
XM_005680737.1	102170858	ITPR2	chr5:80380828-80979093	12.1793	39.4004	-1.69378	5e-05	0.00117942
XM_005698598.1	102182472	ADAM12	chr26:43866755-44215139	3.12853	10.1187	-1.69346	5e-05	0.00117942
XM_005690202.1	102183893	CREB3L1	chr15:72569284-72607859	2.73776	8.84871	-1.69247	5e-05	0.00117942
XM_005677139.1	102182842	OLFML2B	chr3:7015639-7063405	1.82135	5.87592	-1.68981	5e-05	0.00117942
XM_005690008.1	102175878	C15H11orf30	chr15:52480815-52562498	1.82962	5.89802	-1.68868	0.0003	0.00551224
XM_005684350.1	102178448	TNFSF15	chr8:101947973-101969602	2.22128	7.15263	-1.68708	5e-05	0.00117942
XM_005676995.1	102179249	SLC9A1	chr2:125261425-125312659	3.36626	10.8175	-1.68415	5e-05	0.00117942
XM_005676452.1	100861155	MTAP2	chr2:96593365-96891048	1.24267	3.98761	-1.68209	0.00465	0.0473703
XM_005688433.1	102178184	TFAP2C	chr13:57275992-57284103	11.1059	35.5225	-1.6774	5e-05	0.00117942
XM_005696213.1	102188986	LOC102188986	chr23:7004870-7011544	1.75468	5.60928	-1.67661	0.0002	0.00394225
XM_005696524.1	102186353	TRAM2	chr23:24142315-24174524	1.98846	6.34476	-1.67392	5e-05	0.00117942
XM_005679363.1	102172597	HOXA2	chr4:66464053-66465859	0.737973	2.35322	-1.67299	0.00045	0.00772934
XM_005698067.1	102186824	ACHE	chr25:35514419-35519184	1.39887	4.45823	-1.67221	5e-05	0.00117942
XM_005700008.1	102177964	RIN1	chr29:42209547-42217136	2.66185	8.44998	-1.66652	5e-05	0.00117942
XM_005679542.1	102178791	CLEC5A	chr4:102252790-102266030	1.1716	3.71149	-1.66352	5e-05	0.00117942
XM_005698051.1	102181259	POM121	chr25:33817160-33835917	2.83943	8.98834	-1.66245	5e-05	0.00117942
XM_005700922.1	102175198	SYTL5	chrX:94117244-94229508	0.609733	1.92936	-1.66187	5e-05	0.00117942
XM_005684910.1	102168453	UST	chr9:72506008-72721952	6.61302	20.9138	-1.66107	5e-05	0.00117942
XM_005700007.1	102177697	CD248	chr29:42195765-42198104	4.76423	15.04	-1.65849	5e-05	0.00117942
XM_005681193.1	102189843	NFAM1	chr5:104506329-104548656	0.270466	0.853334	-1.65766	0.0021	0.0259107
XM_005682719.1	102171144	PRR16	chr7:29408984-29679866	1.482	4.66906	-1.65559	5e-05	0.00117942
XM_005697697.1	102169543	SPN	chr25:26587394-26589851	2.72544	8.57902	-1.65432	5e-05	0.00117942
XM_005686835.1	102187599	LOC102187599	chr11:66738291-66902110	3.48017	10.9383	-1.65215	5e-05	0.00117942
XM_005699232.1	102190662	KAT6B	chr28:28419104-28590324	2.93588	9.22547	-1.65183	5e-05	0.00117942
XM_005680728.1	102168431	LOC102168431	chr5:79593202-79593693	1.38249	4.33746	-1.64958	0.0038	0.0407944
XM_005689745.1	102170536	ST5	chr15:41973790-42095758	2.46319	7.72257	-1.64855	5e-05	0.00117942
XM_005699298.1	102187104	ZMIZ1	chr28:32598940-32719158	5.566	17.4435	-1.64798	5e-05	0.00117942
XM_005690819.1	102175785	KAZN	chr16:49929599-50068110	4.35345	13.6363	-1.64722	5e-05	0.00117942
XM_005688551.1	102186320	LOC102186320	chr13:65371969-65398688	3.14706	9.85738	-1.6472	5e-05	0.00117942
XM_005677919.1	102183380	LRIF1	chr3:30294813-30313109	5.27178	16.5022	-1.6463	0.003	0.0341364
XM_005694206.1	102191649	ATP1B2	chr19:26594558-26598098	1.37504	4.30423	-1.64628	5e-05	0.00117942
XM_005686082.1	102191144	AREL1	chr10:81995405-82040925	1.86172	5.82044	-1.6445	0.0037	0.0399667
XM_005692255.1	102190903	LOC102190903	chr18:44113134-44115332	7.28309	22.7351	-1.6423	5e-05	0.00117942
XM_005675975.1	102189909	TLK1	chr2:24677533-24791934	3.63915	11.3411	-1.63988	0.00105	0.0151577
XM_005678723.1	102184114	ZMYM6	chr3:106862224-106908344	5.42488	16.8949	-1.63892	5e-05	0.00117942
XM_005695031.1	102185784	ANPEP	chr21:19131116-19147778	14.224	44.2913	-1.6387	5e-05	0.00117942
XM_005679426.1	102170581	ZNF800	chr4:89155749-89178084	12.4546	38.7768	-1.63852	5e-05	0.00117942
XM_005691083.1	102182060	ASTN1	chr16:55610612-55968331	0.211302	0.656899	-1.63637	0.00025	0.0047469
XM_005677163.1	102191004	FCER1G	chr3:7770970-7774321	6.78668	21.0849	-1.63543	5e-05	0.00117942
XM_005688664.1	102173316	ZNF341	chr13:61205102-61243651	1.22174	3.79474	-1.63506	5e-05	0.00117942
XM_005689516.1	102169033	KMT2A	chr15:27403077-27477563	5.155	16.0047	-1.63445	5e-05	0.00117942
XM_005693517.1	102189793	CD68	chr19:26541689-26544144	4.50315	13.9787	-1.63423	5e-05	0.00117942
XM_005700382.1	102177222	LOC102177222	chrX:37842377-37913736	14.0267	43.4255	-1.63036	5e-05	0.00117942
XM_005696582.1	102181638	LY6G5B	chr23:26050210-26052634	0.818525	2.53377	-1.63019	0.0025	0.0297085
XM_005674933.1	102185311	KIAA2018	chr1:56970387-56994842	3.90188	12.0771	-1.63003	5e-05	0.00117942
XM_005688908.1	102182421	NRBP2	chr14:11667764-11672160	8.65395	26.7834	-1.62991	5e-05	0.00117942
XM_005675819.1	102190079	ARHGEF4	chr2:1795785-1996064	4.04191	12.4954	-1.62829	5e-05	0.00117942
XM_005681485.1	102184044	SEL1L3	chr6:43322299-43416035	1.74595	5.39692	-1.62813	5e-05	0.00117942
XM_005692440.1	102173221	BEAN1	chr18:33490892-33520108	0.245529	0.758823	-1.62787	0.00465	0.0473703
XM_005691525.1	102179971	SETD1B	chr17:53016419-53065315	2.0442	6.31508	-1.62727	5e-05	0.00117942
XM_005676699.1	102186256	TSSK3	chr2:120637863-120639905	0.533929	1.64908	-1.62694	0.0011	0.0157367
XM_005681010.1	102187302	ATN1	chr5:94646216-94655513	3.54105	10.9122	-1.62369	5e-05	0.00117942
XM_005676388.1	102175813	CARF	chr2:90534911-90583476	2.68591	8.2545	-1.61977	0.00055	0.00909519
XM_005700289.1	102175009	2016-09-06	chrX:23500191-23560015	1.20111	3.6888	-1.61879	0.00085	0.0128614
XM_005690527.1	100860945	EPHX1	chr16:26593338-26631524	7.57401	23.2559	-1.61847	5e-05	0.00117942
XM_005700723.1	102183222	FAM155B	chrX:73567634-73594109	0.426626	1.30831	-1.61666	0.0002	0.00394225
XM_005702175.1	102174115	LOC102174115	AJPT01337447.1:1874-3259	1.17945	3.61581	-1.61621	5e-05	0.00117942
XM_005698569.1	102174540	HTRA1	chr26:40724059-40752059	144.496	442.046	-1.61317	5e-05	0.00117942
XM_005679511.1	102170199	CREB3L2	chr4:98721323-98846910	4.70124	14.3475	-1.60969	5e-05	0.00117942
XM_005692483.1	102187620	TSHZ3	chr18:41034237-41106002	1.22371	3.73339	-1.60922	5e-05	0.00117942
XM_005675436.1	102189994	IGSF10	chr1:114342293-114369614	5.48648	16.7199	-1.60761	5e-05	0.00117942
XM_005678221.1	102176843	FUBP1	chr3:63331949-63397717	16.0805	49.0007	-1.60749	0.00135	0.0183642
XM_005699138.1	102191492	COL13A1	chr28:23927387-24002955	0.237803	0.723932	-1.60608	0.0019	0.0239605
XM_005682934.1	102173736	TCF7	chr7:41937196-41968745	2.72497	8.28699	-1.60461	5e-05	0.00117942
XM_005694572.1	102176074	MAP1B	chr20:9351100-9436002	8.65814	26.312	-1.60359	5e-05	0.00117942
XM_005681631.1	102175105	CLOCK	chr6:68993361-69120172	2.1809	6.6208	-1.60208	5e-05	0.00117942
XM_005683407.1	102172148	ACOT12	chr7:77380075-77453852	0.402914	1.22248	-1.60127	0.0001	0.00218534
XM_005695706.1	102188542	BHLHE40	chr22:21179203-21666149	14.1851	43.0327	-1.60106	5e-05	0.00117942
XM_005678448.1	102171481	SPATA6	chr3:94250671-94418256	1.65765	5.02757	-1.60072	0.00145	0.0193867
XM_005687549.1	102188509	PAN3	chr12:29605334-29710301	5.24126	15.8808	-1.5993	0.0005	0.00842691
XM_005680102.1	102185438	NR4A1	chr5:26809976-26817086	0.410674	1.24404	-1.59896	5e-05	0.00117942
XM_005700376.1	102175752	ELF4	chrX:37604210-37619174	1.93835	5.8705	-1.59865	5e-05	0.00117942
XM_005686334.1	102174034	WDR54	chr11:10026363-10030260	0.857802	2.59424	-1.5966	0.0013	0.017856
XM_005678672.1	102171297	GJA9	chr3:103339026-103340739	0.539899	1.63254	-1.59636	5e-05	0.00117942
XM_005678754.1	102169643	COL6A3	chr3:113089238-113183716	32.078	96.9698	-1.59595	5e-05	0.00117942
XM_005692468.1	102181529	LOC102181529	chr18:34893212-34897193	2.47007	7.4636	-1.59532	5e-05	0.00117942
XM_005675017.1	102184760	CD86	chr1:65039083-65102483	1.42946	4.31661	-1.59442	5e-05	0.00117942
XM_005693849.1	102186154	STAT3	chr19:41567968-41641155	7.61394	22.9278	-1.59038	0.0047	0.0477288
XM_005687159.1	102191147	STXBP1	chr11:96781788-96850349	1.54172	4.63642	-1.58847	5e-05	0.00117942
XM_005694287.1	102171546	SP2	chr19:37678065-37688413	1.17915	3.54414	-1.58768	5e-05	0.00117942
XM_005709694.1	102191001	ARID1A	chr2:125578592-125621732	8.31786	24.9831	-1.58667	5e-05	0.00117942
XM_005679377.1	102177032	AEBP1	chr4:74733850-74741906	34.6417	103.966	-1.58552	5e-05	0.00117942
XM_005680422.1	102188746	NXPH4	chr5:54655600-54661795	1.32438	3.97074	-1.58409	5e-05	0.00117942
XM_005695759.1	102179423	ADAMTS9	chr22:36624639-36787148	4.50125	13.4922	-1.58372	5e-05	0.00117942
XM_005675735.1	102184952	SGOL1	chr1:154833883-154850457	2.33569	6.99155	-1.58176	5e-05	0.00117942
XM_005683361.1	102178445	ADAM19	chr7:65197949-65303091	2.25421	6.74602	-1.58142	5e-05	0.00117942
XM_005698507.1	102183390	ABLIM1	chr26:33332417-33569479	13.6224	40.7628	-1.58127	5e-05	0.00117942
XM_005697286.1	102171564	MBD2	chr24:53579890-53632440	75.2569	225.14	-1.58092	5e-05	0.00117942
XM_005694532.1	102188977	ERGIC1	chr20:4582865-4719995	7.60132	22.6965	-1.57815	5e-05	0.00117942
XM_005676819.1	102171110	LOC102171110	chr2:126065675-126078546	0.33763	1.00629	-1.57553	0.0002	0.00394225
XM_005697689.1	102191098	PRRT2	chr25:26503083-26505465	0.53117	1.5802	-1.57286	0.00035	0.00626515
XM_005694755.1	102180538	CARD6	chr20:33365675-33379624	2.98112	8.86426	-1.57215	5e-05	0.00117942
XM_005685326.1	102176887	CD276	chr10:20029820-20043401	5.57512	16.5551	-1.5702	5e-05	0.00117942
XM_005694787.1	102171102	NIPBL	chr20:36878768-37020184	9.53778	28.3202	-1.5701	5e-05	0.00117942
XM_005678909.1	102177682	KRIT1	chr4:7389072-7428089	2.81172	8.34843	-1.57005	0.0019	0.0239605
XM_005693275.1	102168856	PHF12	chr19:19619157-19656577	2.50928	7.44743	-1.56947	5e-05	0.00117942
XM_005695856.1	102178021	ITIH4	chr22:47847541-47863226	3.68303	10.9299	-1.56931	5e-05	0.00117942
XM_005684545.1	102175685	NT5DC1	chr9:21514930-21632975	2.67122	7.92039	-1.56807	0.0014	0.0188849
XM_005675746.1	102188358	MX2	chr1:139215704-139252024	0.564366	1.67291	-1.56766	5e-05	0.00117942
XM_005682408.1	102171507	FCER2	chr7:13046713-13059222	3.86269	11.4393	-1.56632	5e-05	0.00117942
XM_005684620.1	102172355	MAN1A1	chr9:18779544-18954770	11.9168	35.2803	-1.56587	5e-05	0.00117942
XM_005688735.1	102173762	FAM65C	chr13:76689101-76722804	0.923355	2.73293	-1.56549	5e-05	0.00117942
XM_005692476.1	102184837	ZFHX3	chr18:37465875-37630634	1.65371	4.89098	-1.56442	5e-05	0.00117942
XM_005678614.1	102180006	FOXJ3	chr3:100068361-100220322	3.35755	9.91852	-1.56272	0.0023	0.0278372
XM_005699760.1	102176671	CPSF7	chr29:37818103-37840808	3.6544	10.7903	-1.56203	0.0001	0.00218534
XM_005689004.1	102188688	TOX	chr14:35539611-35849681	0.610646	1.80049	-1.55998	0.0007	0.0110107
XM_005696885.1	102187442	HIVEP1	chr23:41450469-41580871	2.95579	8.7044	-1.5582	5e-05	0.00117942
XM_005692928.1	102170725	MYADM	chr18:57689069-57693359	5.66777	16.6601	-1.55554	5e-05	0.00117942
XM_005698832.1	102187835	DDHD2	chr27:32062401-32088863	2.24578	6.59772	-1.55475	0.0028	0.0323528
XM_005693029.1	102181985	ZNF606	chr18:60686190-60707413	1.47757	4.34077	-1.55472	0.00015	0.00308895
XM_005679607.1	102177957	HIPK2	chr4:100126657-100304478	6.86727	20.153	-1.55319	5e-05	0.00117942
XM_005675820.1	102190079	ARHGEF4	chr2:1795785-1996064	1.03529	3.0372	-1.55271	0.0043	0.0447034
XM_005677569.1	102185797	KPRP	chr3:16576362-16580661	25.0905	73.4519	-1.54966	5e-05	0.00117942
XM_005685365.1	102191141	CHD8	chr10:22351549-22408198	5.91446	17.2711	-1.54604	5e-05	0.00117942
XM_005689347.1	102189775	GPR83	chr15:730398-748722	0.503286	1.46846	-1.54485	0.0001	0.00218534
XM_005681502.1	102190394	KLF3	chr6:56096780-56129835	18.6865	54.4705	-1.54348	0.0001	0.00218534
XM_005701766.1	102187586	NPAS2	KB010435.1:10-82836	0.898773	2.6102	-1.53813	5e-05	0.00117942
XM_005688232.1	102168921	FERMT1	chr13:46544390-46602841	10.4596	30.3724	-1.53794	5e-05	0.00117942
XM_005694594.1	102185222	NAIP	chr20:10094677-10136068	1.17673	3.41421	-1.53677	5e-05	0.00117942
XM_005685730.1	102184910	RFX7	chr10:50395436-50535715	5.58281	16.1616	-1.53351	5e-05	0.00117942
XM_005693189.1	102189429	PPM1E	chr19:9358520-9384782	0.212048	0.613454	-1.53256	0.0017	0.0219448
XM_005688313.1	102168464	ZBP1	chr13:56477568-56488010	0.225465	0.651273	-1.53036	0.00425	0.0443487
XM_005701876.1	102187675	CEACAM19	KB010797.1:102404-120550	3.31873	9.58106	-1.52956	5e-05	0.00117942
XM_005678002.1	102185051	CSF1	chr3:31383369-31408092	3.73277	10.7674	-1.52836	5e-05	0.00117942
XM_005687233.1	102185372	DENND1A	chr11:92987578-93477004	3.36297	9.67953	-1.5252	5e-05	0.00117942
XM_005689469.1	102179685	USP28	chr15:22588662-22641173	12.737	36.6592	-1.52516	5e-05	0.00117942
XM_005684351.1	102178908	TNFSF8	chr8:102068086-102097943	1.52293	4.3791	-1.52378	5e-05	0.00117942
XM_005700213.1	102173923	PRPS1	chrX:13407964-13433186	10.0335	28.8396	-1.52322	5e-05	0.00117942
XM_005690641.1	102174499	PRRC2C	chr16:36649209-36744385	15.727	45.1753	-1.52229	5e-05	0.00117942
XM_005684769.1	102173569	VNN2	chr9:57503856-57528747	1.60708	4.60398	-1.51844	5e-05	0.00117942
XM_005692830.1	102180250	LOC102180250	chr18:53975419-53976872	3.90198	11.1564	-1.51559	0.0014	0.0188849
XM_005698433.1	102187830	COL17A1	chr26:22874907-22922471	131.254	375.258	-1.51552	5e-05	0.00117942
XM_005694955.1	102183184	NR2F2	chr21:8606847-8615532	2.32007	6.63292	-1.51548	5e-05	0.00117942
XM_005682435.1	102179376	LOC102179376	chr7:10383355-10384306	0.623605	1.78239	-1.51511	0.0026	0.0306017
XM_005677492.1	102187280	CHTOP	chr3:15779681-15789318	13.7042	39.1617	-1.51482	5e-05	0.00117942
XM_005684747.1	102190693	EPB41L2	chr9:55725753-55879957	6.81127	19.4476	-1.51359	5e-05	0.00117942
XM_005686763.1	102187776	TCF7L1	chr11:49066042-49173672	0.987396	2.81908	-1.51353	5e-05	0.00117942
XM_005679470.1	102181562	TMEM209	chr4:91466420-91494777	2.80274	7.98762	-1.51092	5e-05	0.00117942
XM_005687754.1	102186606	CHAMP1	chr12:82513866-82523304	3.93179	11.1958	-1.50971	5e-05	0.00117942
XM_005691523.1	102179406	MLXIP	chr17:52771265-52827497	2.75652	7.83625	-1.50731	5e-05	0.00117942
XM_005681986.1	102179086	HTRA3	chr6:111450378-111468644	5.45845	15.5156	-1.50716	5e-05	0.00117942
XM_005689360.1	102170339	MMP12	chr15:4749697-4759828	2.02367	5.74579	-1.50553	5e-05	0.00117942
XM_005709529.1	102184267	BCL9L	chr15:27776095-27802239	3.78265	10.7273	-1.50382	5e-05	0.00117942
XM_005692752.1	102179128	KLK9	chr18:55432448-55438754	1.30973	3.71282	-1.50324	0.0001	0.00218534
XM_005690305.1	102178842	LOC102178842	chr15:75819160-75820108	0.654047	1.85002	-1.50007	0.00235	0.0282817
XM_005688479.1	102168922	NCOA6	chr13:62079854-62154485	3.01119	8.51369	-1.49945	5e-05	0.00117942
XM_005683352.1	102173741	ARSI	chr7:57884912-57891634	0.720236	2.03586	-1.4991	5e-05	0.00117942
XM_005692081.1	102187253	IRX3	chr18:22046731-22047233	4.94148	13.9678	-1.49909	5e-05	0.00117942
XM_005683061.1	102183869	DIAPH1	chr7:48770513-48886725	10.0203	28.308	-1.49829	5e-05	0.00117942
XM_005693387.1	102177658	MNT	chr19:22682892-22690461	1.29487	3.64998	-1.49508	0.0001	0.00218534
XM_005698170.1	102184583	SGMS1	chr26:7776988-8071497	11.0389	31.0896	-1.49384	0.00025	0.0047469
XM_005691448.1	102180146	ATXN2	chr17:54714748-54785549	6.48318	18.2502	-1.49313	5e-05	0.00117942
XM_005689450.1	100861190	IL18	chr15:20710939-20737209	10.1077	28.4358	-1.49225	5e-05	0.00117942
XM_005698245.1	102183756	FFAR4	chr26:13900598-13928654	0.909444	2.5545	-1.48999	5e-05	0.00117942
XM_005687435.1	102180680	ZC3H13	chr12:13958358-14056178	6.87845	19.319	-1.48986	5e-05	0.00117942
XM_005692587.1	102179313	GRIK5	chr18:49852644-49914332	0.310679	0.872329	-1.48945	0.0006	0.00975895
XM_005678820.1	102170660	NGEF	chr3:108829243-108973938	1.63431	4.58826	-1.48926	5e-05	0.00117942
XM_005700363.1	102172042	TENM1	chrX:32074064-32700097	0.785977	2.20258	-1.48664	5e-05	0.00117942
XM_005686052.1	102184442	ACOT6	chr10:81108012-81116552	1.89236	5.30011	-1.48584	0.00025	0.0047469
XM_005676663.1	102174608	SP110	chr2:117607829-117654062	4.32224	12.1043	-1.48566	5e-05	0.00117942
XM_005697650.1	102181918	ATXN2L	chr25:26027564-26054896	7.50302	21.0054	-1.48521	0.0019	0.0239605
XM_005683775.1	102180591	APBA1	chr8:44309258-44395626	0.717104	2.00746	-1.48511	5e-05	0.00117942
XM_005690400.1	102171085	ELK4	chr16:2758147-2768428	19.5887	54.8333	-1.48503	5e-05	0.00117942
XM_005688026.1	102172553	TAF3	chr13:11830807-11952562	1.93732	5.42043	-1.48434	5e-05	0.00117942
XM_005679220.1	102175182	EPDR1	chr4:47303945-47340070	1.42563	3.98789	-1.48403	5e-05	0.00117942
XM_005680677.1	102178432	CYTH4	chr5:73235423-73266370	1.90219	5.3185	-1.48336	5e-05	0.00117942
XM_005684053.1	100860927	B4GALT1	chr8:73059455-73110859	13.8712	38.7672	-1.48274	5e-05	0.00117942
XM_005677623.1	102176002	TMOD4	chr3:18212038-18216729	1.20984	3.38061	-1.48247	5e-05	0.00117942
XM_005686747.1	100860816	IL1B	chr11:46044061-46052373	0.508017	1.41901	-1.48194	0.0011	0.0157367
XM_005683110.1	102171784	STK32A	chr7:54668871-54800518	1.18304	3.30364	-1.48156	5e-05	0.00117942
XM_005674656.1	102168299	RCAN1	chr1:283318-294467	10.7532	30.0233	-1.48131	5e-05	0.00117942
XM_005701386.1	102187208	STS	KB010025.1:146512-284254	2.37414	6.6274	-1.48104	5e-05	0.00117942
XM_005679022.1	102188109	AHR	chr4:23683137-23727257	17.124	47.7797	-1.48038	5e-05	0.00117942
XM_005680299.1	102176670	R3HDM2	chr5:54499742-54630602	7.56808	21.0884	-1.47845	5e-05	0.00117942
XM_005690432.1	102180522	PIK3C2B	chr16:1514608-1562900	3.84378	10.7015	-1.47721	5e-05	0.00117942
XM_005681952.1	102186574	PRDM8	chr6:92033117-92041254	1.23274	3.43093	-1.47674	5e-05	0.00117942
XM_005684231.1	102191045	WNK2	chr8:82663079-82810167	3.32448	9.25167	-1.47658	5e-05	0.00117942
XM_005697177.1	102186543	PIAS2	chr24:46556567-46629624	4.24131	11.7763	-1.47331	0.0004	0.00698314
XM_005697016.1	102183746	DSC1	chr24:26082681-26118329	160.696	445.623	-1.47149	0.00115	0.0162668
XM_005693825.1	102180076	JUP	chr19:41105568-41141808	118.863	329.578	-1.47131	5e-05	0.00117942
XM_005685809.1	102182043	SLC24A5	chr10:58423860-58445327	6.73915	18.651	-1.46862	5e-05	0.00117942
XM_005679069.1	102180008	DMTF1	chr4:30767873-30814873	4.86078	13.4312	-1.46633	0.0001	0.00218534
XM_005700725.1	100860827	AR	chrX:75725680-75926917	3.15978	8.72827	-1.46587	5e-05	0.00117942
XM_005674748.1	102169904	SCAF4	chr1:3069490-3154102	3.68253	10.1674	-1.46518	5e-05	0.00117942
XM_005695166.1	102177755	STXBP6	chr21:32616491-32846542	7.85963	21.6852	-1.46418	5e-05	0.00117942
XM_005687938.1	102170438	KIAA1217	chr13:23805145-24155484	5.90741	16.2969	-1.464	5e-05	0.00117942
XM_005676883.1	102186813	C1QB	chr2:129347475-129354337	14.1587	39.0158	-1.46237	5e-05	0.00117942
XM_005684565.1	102180672	TRAF3IP2	chr9:25942393-25987776	8.6795	23.8959	-1.46108	5e-05	0.00117942
XM_005675591.1	102189715	CLSTN2	chr1:125953893-126417506	0.381031	1.04894	-1.46095	0.0003	0.00551224
XM_005684305.1	102190691	DNAJC25	chr8:99053315-99071621	3.12154	8.59076	-1.46053	5e-05	0.00117942
XM_005683884.1	102189397	FRMPD1	chr8:60051178-60212143	0.936403	2.57543	-1.45961	5e-05	0.00117942
XM_005680420.1	102188198	MBD6	chr5:54383912-54390206	1.61914	4.44961	-1.45845	5e-05	0.00117942
XM_005677665.1	102186074	ADAMTSL4	chr3:18707315-18718113	3.93564	10.8059	-1.45715	5e-05	0.00117942
XM_005698951.1	102180997	ZNF385D	chr27:42098591-42967969	1.35933	3.73118	-1.45674	5e-05	0.00117942
XM_005682488.1	102175112	MYO1F	chr7:13647957-13683701	1.63059	4.47548	-1.45665	5e-05	0.00117942
XM_005679872.1	102169360	ATF7	chr5:25688387-25781936	5.15056	14.1266	-1.45562	5e-05	0.00117942
XM_005694878.1	102176562	FBXL7	chr20:56780887-57107073	0.959653	2.63163	-1.45537	5e-05	0.00117942
XM_005690370.1	102182713	MYBPH	chr16:362767-371040	0.723943	1.98266	-1.45349	0.0003	0.00551224
XM_005686294.1	102187231	IL1R1	chr11:6731823-6824806	7.76034	21.2412	-1.45267	5e-05	0.00117942
XM_005682481.1	102172888	LOC102172888	chr7:13164159-13166538	0.441216	1.20741	-1.45236	0.0025	0.0297085
XM_005691989.1	102185209	SLC6A2	chr18:23306125-23348237	1.42653	3.89955	-1.4508	5e-05	0.00117942
XM_005681041.1	102172797	WNK1	chr5:98720708-98847616	12.9545	35.3978	-1.4502	5e-05	0.00117942
XM_005695559.1	102187274	CX3CR1	chr22:12379513-12393496	2.64776	7.22835	-1.44889	5e-05	0.00117942
XM_005698240.1	102181834	HTR7	chr26:11459183-11558314	0.45551	1.24184	-1.44693	0.0046	0.0470287
XM_005676927.1	102175450	LOC102175450	chr2:104061861-104062316	78.2577	213.167	-1.44568	5e-05	0.00117942
XM_005687620.1	102188231	MEDAG	chr12:27764085-27771679	11.1218	30.294	-1.44565	5e-05	0.00117942
XM_005695786.1	102185404	PXK	chr22:42744381-42805393	5.0636	13.7623	-1.44249	0.00105	0.0151577
XM_005677726.1	102180003	RPRD2	chr3:18778597-18806776	5.8286	15.8389	-1.44225	5e-05	0.00117942
XM_005682449.1	102186297	COL5A3	chr7:11085135-11130745	4.08578	11.0999	-1.44187	5e-05	0.00117942
XM_005678821.1	102170935	INPP5D	chr3:109031125-109210551	2.79521	7.59266	-1.44165	5e-05	0.00117942
XM_005676522.1	100860950	IGFBP-5	chr2:104040220-104047612	85.0618	230.837	-1.44029	5e-05	0.00117942
XM_005683485.1	102176324	RGMB	chr7:93976294-93994294	17.1355	46.4735	-1.43942	5e-05	0.00117942
XM_005686113.1	102177803	PLEKHD1	chr10:77325666-77367887	1.29587	3.51293	-1.43875	5e-05	0.00117942
XM_005693297.1	102174329	ABR	chr19:21003298-21190327	11.2375	30.4511	-1.43817	5e-05	0.00117942
XM_005696014.1	102171384	LOC102171384	chr22:51555507-51647813	37.0586	100.418	-1.43814	5e-05	0.00117942
XM_005688946.1	102172644	LOC102172644	chr14:25236464-25258741	7.99926	21.6665	-1.43753	5e-05	0.00117942
XM_005679754.1	102184499	PHLDA1	chr5:5148012-5149390	5.6978	15.4254	-1.43683	0.0001	0.00218534
XM_005683102.1	102169864	TCERG1	chr7:53838069-53889668	4.73814	12.8158	-1.43553	0.00195	0.0244146
XM_005697044.1	102190835	LAMA3	chr24:32834439-32913823	12.9364	34.9435	-1.43359	5e-05	0.00117942
XM_005688562.1	102190146	L3MBTL1	chr13:70192228-70214019	0.242719	0.655194	-1.43263	0.00465	0.0473703
XM_005687745.1	100860848	LOC100860848	chr12:79020016-79051461	0.591966	1.59764	-1.43235	0.00015	0.00308895
XM_005689171.1	102168365	ZFPM2	chr14:69181014-69600910	0.82392	2.22107	-1.43068	5e-05	0.00117942
XM_005696497.1	102176084	TRERF1	chr23:15563989-15604461	2.05654	5.53225	-1.42764	5e-05	0.00117942
XM_005695388.1	102182917	RIN3	chr21:54206518-54313367	1.4482	3.88911	-1.42519	5e-05	0.00117942
XM_005685810.1	102182313	SEMA6D	chr10:58832853-58846543	1.58106	4.24589	-1.42518	5e-05	0.00117942
XM_005679456.1	102177495	IRF5	chr4:90421618-90434187	2.04946	5.50039	-1.42429	5e-05	0.00117942
XM_005695070.1	102175527	KIAA1199	chr21:24601850-24670301	1.27222	3.41147	-1.42304	5e-05	0.00117942
XM_005676191.1	102171016	R3HDM1	chr2:60959087-61077737	2.7246	7.30224	-1.4223	5e-05	0.00117942
XM_005681411.1	100861211	BMPR-IB	chr6:27623693-27846753	1.7535	4.69651	-1.42136	0.00035	0.00626515
XM_005680775.1	102183578	ARNTL2	chr5:79834900-79907666	2.3982	6.42154	-1.42097	5e-05	0.00117942
XM_005694578.1	102179238	STK10	chr20:3850241-3961460	3.84097	10.2827	-1.42067	5e-05	0.00117942
XM_005676153.1	102184100	TNFAIP6	chr2:44093793-44111571	8.15823	21.8382	-1.42053	5e-05	0.00117942
XM_005680629.1	102183576	LOC102183576	chr5:58603429-58640666	1.31172	3.51037	-1.42016	0.00015	0.00308895
XM_005698014.1	102169068	FBRS	chr25:26866036-26870399	2.76781	7.39665	-1.41813	5e-05	0.00117942
XM_005701069.1	102181015	RAI2	chrX:113971852-114044206	0.876623	2.34244	-1.41799	0.00015	0.00308895
XM_005701400.1	102191321	LOC102191321	KB010040.1:77618-80248	0.684809	1.82764	-1.41621	5e-05	0.00117942
XM_005709734.1	102180119	DOT1L	chr7:17783151-17822107	4.71521	12.5822	-1.41599	5e-05	0.00117942
XM_005697130.1	102173799	ANKRD12	chr24:41628463-41690371	16.9878	45.2922	-1.41476	5e-05	0.00117942
XM_005674875.1	102186998	CBLB	chr1:49025295-49248733	4.88734	13.0265	-1.41433	5e-05	0.00117942
XM_005679505.1	102168419	SLC13A4	chr4:96633736-96676552	0.446452	1.18837	-1.41241	5e-05	0.00117942
XM_005692288.1	102176548	NFKBID	chr18:45364689-45372344	0.842485	2.24067	-1.41121	0.0001	0.00218534
XM_005686643.1	102171885	2016-09-10	chr11:43729270-43762871	6.61492	17.5914	-1.41108	0.005	0.0499321
XM_005700370.1	102174197	XPNPEP2	chrX:37340882-37367751	0.917449	2.4383	-1.41018	5e-05	0.00117942
XM_005695399.1	102186249	CLMN	chr21:56707058-56748946	0.855815	2.27277	-1.40908	5e-05	0.00117942
XM_005681159.1	102179925	LOC102179925	chr5:100641131-100641744	3.5605	9.45223	-1.40857	0.0003	0.00551224
XM_005676197.1	102173236	CCNT2	chr2:61637454-61672625	7.35676	19.5133	-1.40732	5e-05	0.00117942
XM_005697905.1	102179061	RNF216	chr25:38237945-38348767	1.47536	3.90918	-1.40579	0.00315	0.0354073
XM_005686752.1	102184160	FOXI3	chr11:47084153-47094382	1.06442	2.81885	-1.40503	5e-05	0.00117942
XM_005700936.1	102181199	BCOR	chrX:92272563-92319001	3.77777	10.004	-1.40496	5e-05	0.00117942
XM_005696705.1	102171559	ZSCAN26	chr23:27892277-27902992	1.25407	3.3182	-1.40378	0.0002	0.00394225
XM_005685726.1	102183695	ZNF280D	chr10:49834755-49952221	4.63419	12.2599	-1.40356	0.00075	0.0116441
XM_005691542.1	102185207	TBX3	chr17:59698880-59712206	1.01788	2.68837	-1.40116	5e-05	0.00117942
XM_005689118.1	102177815	STMN2	chr14:53351115-53409693	12.075	31.856	-1.39954	5e-05	0.00117942
XM_005698448.1	102190930	ITPRIP	chr26:23160107-23183051	2.67269	7.04895	-1.39912	5e-05	0.00117942
XM_005687636.1	102169306	SACS	chr12:32391246-32425036	1.71875	4.52527	-1.39664	5e-05	0.00117942
XM_005692612.1	102186624	PLAUR	chr18:50679572-50692074	3.26463	8.59499	-1.39658	0.0001	0.00218534
XM_005700066.1	100861277	IGF2	chr29:47036458-47044707	3.46195	9.10324	-1.3948	5e-05	0.00117942
XM_005686448.1	102182799	TTC31	chr11:9968363-9977048	1.18334	3.11009	-1.39409	5e-05	0.00117942
XM_005695276.1	102176736	C21H14orf28	chr21:51657889-51663190	3.14528	8.26256	-1.3934	5e-05	0.00117942
XM_005698320.1	102179626	ABCC2	chr26:19105448-19178291	0.614821	1.61387	-1.39229	5e-05	0.00117942
XM_005686834.1	102187324	AAK1	chr11:66738291-66902110	2.39027	6.27335	-1.39207	5e-05	0.00117942
XM_005694219.1	102172758	PIK3R5	chr19:27584718-27659106	1.00888	2.64747	-1.39186	5e-05	0.00117942
XM_005701353.1	102175201	LOC102175201	KB010019.1:641038-668864	2.44823	6.41977	-1.39078	5e-05	0.00117942
XM_005675327.1	102178016	SKIL	chr1:95212626-95235126	7.16935	18.7714	-1.38862	5e-05	0.00117942
XM_005686433.1	102178364	AFF3	chr11:4730981-5201092	2.18116	5.71034	-1.38848	5e-05	0.00117942
XM_005683192.1	102191697	FAT2	chr7:58965589-59050788	9.53358	24.9515	-1.38803	5e-05	0.00117942
XM_005680384.1	102175275	DGKA	chr5:55827561-55860301	6.41267	16.7692	-1.38681	0.0001	0.00218534
XM_005677385.1	102185699	RUSC1	chr3:14349616-14360279	1.94803	5.09257	-1.38638	0.0016	0.0209596
XM_005694348.1	102190910	FMNL1	chr19:44011135-44027239	1.59024	4.15349	-1.38508	5e-05	0.00117942
XM_005684926.1	102175295	RGS17	chr9:76032952-76133325	0.473587	1.2369	-1.38502	0.002	0.0249116
XM_005695109.1	102187001	SCAPER	chr21:29432560-29812740	13.5284	35.3313	-1.38495	5e-05	0.00117942
XM_005682718.1	102171144	PRR16	chr7:29408984-29679866	1.38843	3.62545	-1.3847	0.0045	0.0462698
XM_005700449.1	102183304	SLITRK2	chrX:47966867-47970949	0.349374	0.911994	-1.38425	0.00025	0.0047469
XM_005690301.1	102177263	MPEG1	chr15:77810797-77815247	6.89411	17.9762	-1.38265	5e-05	0.00117942
XM_005689186.1	102172371	KLF10	chr14:72127448-72130630	12.2462	31.8931	-1.38091	5e-05	0.00117942
XM_005693452.1	102174155	CAMTA2	chr19:25713276-25727380	6.5212	16.9787	-1.38052	5e-05	0.00117942
XM_005682399.1	102169278	MCOLN1	chr7:12902130-12914965	2.63898	6.86973	-1.38027	0.0029	0.0332666
XM_005684848.1	102174395	NHSL1	chr9:62801625-62872322	3.69871	9.62618	-1.37994	5e-05	0.00117942
XM_005679583.1	102170485	FLNC	chr4:90321294-90348788	4.6828	12.1842	-1.37956	5e-05	0.00117942
XM_005678303.1	102180558	PDE4B	chr3:75383499-75918043	2.06059	5.36131	-1.37953	5e-05	0.00117942
XM_005680080.1	102177136	HOXC8	chr5:25285659-25289476	3.64179	9.46496	-1.37795	5e-05	0.00117942
XM_005689100.1	102170065	TRPA1	chr14:46129416-46230309	0.241858	0.62786	-1.37628	0.0013	0.017856
XM_005680746.1	102173450	LYRM5	chr5:82211238-82218279	7.4443	19.3229	-1.3761	0.0006	0.00975895
XM_005680470.1	102185636	HAL	chr5:58135150-58158384	0.476609	1.23683	-1.37577	0.00085	0.0128614
XM_005676237.1	102169808	NR4A2	chr2:39307492-39315689	0.882168	2.28889	-1.37552	5e-05	0.00117942
XM_005693067.1	102172005	LOC102172005	chr18:60877493-60880421	6.22832	16.1576	-1.3753	5e-05	0.00117942
XM_005697899.1	102177950	ZNF12	chr25:38122377-38134119	10.0121	25.9691	-1.37505	5e-05	0.00117942
XM_005700605.1	102187036	ATRX	chrX:67345675-67633576	9.23237	23.9111	-1.37291	0.0001	0.00218534
XM_005688455.1	102184261	ASXL1	chr13:59728497-59787377	5.37965	13.9239	-1.37198	5e-05	0.00117942
XM_005685771.1	102171246	SCG3	chr10:54798993-54836605	0.405353	1.04866	-1.3713	0.0009	0.013456
XM_005677514.1	102169149	S100A12	chr3:16038708-16040241	50.7519	131.134	-1.36951	5e-05	0.00117942
XM_005680650.1	102191589	LOC102191589	chr5:68643695-68695178	4.6995	12.1387	-1.36903	0.00055	0.00909519
XM_005700336.1	102189017	TMEM255A	chrX:28394826-28442901	2.02832	5.23348	-1.36749	5e-05	0.00117942
XM_005702006.1	102182404	LOC102182404	KB012897.1:2307-5115	11.7747	30.3619	-1.36658	0.0002	0.00394225
XM_005697626.1	102176382	IL4R	chr25:24942385-24977347	3.84335	9.90629	-1.36598	5e-05	0.00117942
XM_005688416.1	102173482	CDH4	chr13:53161427-53638946	0.727423	1.87202	-1.36373	5e-05	0.00117942
XM_005696557.1	102174446	TNXB	chr23:25720940-25779793	9.86187	25.3691	-1.36314	5e-05	0.00117942
XM_005676413.1	102181443	INO80D	chr2:93643449-93689413	3.94351	10.1305	-1.36116	5e-05	0.00117942
XM_005699795.1	102186192	NXF1	chr29:39015332-39023173	9.39206	24.1154	-1.36044	5e-05	0.00117942
XM_005698241.1	102182095	RPP30	chr26:11562499-11597692	7.98841	20.4833	-1.35847	5e-05	0.00117942
XM_005691185.1	102168660	TLL1	chr17:1446557-1701458	1.96102	5.02417	-1.35728	5e-05	0.00117942
XM_005692181.1	102170721	CHTF8	chr18:35612114-35620006	26.7934	68.4829	-1.35387	5e-05	0.00117942
XM_005684433.1	102188405	COL12A1	chr9:1884031-1997650	35.0012	89.3918	-1.35274	5e-05	0.00117942
XM_005680302.1	102179168	STAC3	chr5:54632420-54638507	0.506324	1.29191	-1.35137	0.0021	0.0259107
XM_005679874.1	102170026	NPFF	chr5:25782018-25788182	1.42709	3.64087	-1.35121	0.0002	0.00394225
XM_005701293.1	102173174	LOC102173174	KB010000.1:16373-24515	7.27302	18.544	-1.35032	5e-05	0.00117942
XM_005693362.1	102169899	SEZ6	chr19:19662935-19690343	1.31072	3.34188	-1.3503	5e-05	0.00117942
XM_005685869.1	102179569	DUOX1	chr10:61417200-61450523	3.58543	9.1376	-1.34967	5e-05	0.00117942
XM_005692139.1	102182997	TPPP3	chr18:34278656-34282580	14.8548	37.8123	-1.34792	5e-05	0.00117942
XM_005691186.1	102169210	DCHS2	chr17:2904382-3253938	0.256861	0.653253	-1.34665	5e-05	0.00117942
XM_005689044.1	102175314	SULF1	chr14:43836660-43998822	1.41036	3.58588	-1.34627	5e-05	0.00117942
XM_005686618.1	102188227	CCDC88A	chr11:37464065-37585871	3.05353	7.76211	-1.34597	0.0001	0.00218534
XM_005695940.1	102175906	MST1R	chr22:50121430-50134052	1.57772	4.01039	-1.3459	5e-05	0.00117942
XM_005684093.1	102174569	CCL27	chr8:74201592-74202360	647.62	1645.23	-1.34507	5e-05	0.00117942
XM_005682156.1	102183502	GJC2	chr7:2458179-2485087	0.528383	1.34133	-1.34401	0.002	0.0249116
XM_005686310.1	102168356	HK2	chr11:9581420-9665282	4.17425	10.5746	-1.34101	5e-05	0.00117942
XM_005693094.1	102182723	VEZF1	chr19:8196639-8209485	12.4014	31.4123	-1.34082	5e-05	0.00117942
XM_005678807.1	102190096	MEAF6	chr3:104590038-104612674	12.2499	31.0213	-1.34048	5e-05	0.00117942
XM_005679165.1	102182563	TFEC	chr4:49904738-50009717	1.0284	2.60331	-1.33994	0.002	0.0249116
XM_005691473.1	102187618	SDS	chr17:60642670-60650656	3.16794	8.01783	-1.33967	0.0001	0.00218534
XM_005697988.1	102184969	ARHGAP17	chr25:22650003-22708697	5.35382	13.548	-1.33944	5e-05	0.00117942
XM_005694553.1	102171549	ARHGEF28	chr20:7650160-7928729	4.11076	10.3896	-1.33766	0.0002	0.00394225
XM_005688728.1	102171529	PREX1	chr13:74937792-75053253	2.98109	7.52287	-1.33544	5e-05	0.00117942
XM_005693285.1	102171738	NSRP1	chr19:20575723-20617291	11.7018	29.5166	-1.33479	5e-05	0.00117942
XM_005693954.1	102189617	MAP3K14	chr19:44046995-44066695	2.24758	5.6668	-1.33416	5e-05	0.00117942
XM_005688415.1	102173206	TAF4	chr13:53119615-53147063	4.71963	11.8906	-1.33308	5e-05	0.00117942
XM_005683105.1	102169864	TCERG1	chr7:53838069-53889668	8.09954	20.3772	-1.33104	0.00025	0.0047469
XM_005692517.1	102175887	ZNF529	chr18:45785291-45797741	0.370061	0.930863	-1.3308	0.003	0.0341364
XM_005686630.1	102191247	VRK2	chr11:40166875-40351518	6.4187	16.1211	-1.3286	0.004	0.0423947
XM_005695771.1	102182265	C22H3orf67	chr22:42174832-42431650	2.14425	5.38082	-1.32735	5e-05	0.00117942
XM_005694993.1	102172203	CRTC3	chr21:19922069-20009299	3.97363	9.95858	-1.32548	5e-05	0.00117942
XM_005701747.1	102178266	LOC102178266	KB010393.1:191-7714	155.089	388.477	-1.32474	5e-05	0.00117942
XM_005678403.1	102184023	GPX7	chr3:90214650-90217387	8.8591	22.1893	-1.32463	5e-05	0.00117942
XM_005692663.1	102178657	C5AR1	chr18:52751293-52764826	1.69855	4.25287	-1.32413	5e-05	0.00117942
XM_005676056.1	102185959	TANK	chr2:34569777-34647866	8.17264	20.4146	-1.32072	0.0002	0.00394225
XM_005694271.1	102190168	NGFR	chr19:36215432-36271448	0.837176	2.09099	-1.32059	0.00025	0.0047469
XM_005683762.1	102176416	SLC1A1	chr8:38718365-38766185	6.30067	15.7369	-1.32058	5e-05	0.00117942
XM_005687310.1	102185190	NUP214	chr11:99735313-99823932	4.8755	12.1743	-1.32021	5e-05	0.00117942
XM_005687842.1	102170613	PFKFB3	chr13:10525388-10605351	5.51238	13.7488	-1.31855	5e-05	0.00117942
XM_005696683.1	102186068	GABBR1	chr23:27013380-27042202	3.06921	7.64833	-1.31727	5e-05	0.00117942
XM_005676932.1	102177388	ZNF142	chr2:105979532-105999566	2.06078	5.13451	-1.31704	5e-05	0.00117942
XM_005685090.1	102179675	THBS4	chr10:10731426-10775629	8.67422	21.6065	-1.31666	5e-05	0.00117942
XM_005678110.1	102169722	TGFBR3	chr3:49083025-49259605	19.1771	47.7637	-1.31653	5e-05	0.00117942
XM_005692191.1	102173116	NFAT5	chr18:35937284-36045864	10.2197	25.4463	-1.3161	5e-05	0.00117942
XM_005694078.1	102174972	CARD14	chr19:51204708-51240762	1.75596	4.37091	-1.31567	5e-05	0.00117942
XM_005694608.1	102188710	PIK3R1	chr20:11348106-11430257	21.7648	54.166	-1.31539	5e-05	0.00117942
XM_005692320.1	102186512	FXYD5	chr18:44638590-44649505	8.80156	21.8955	-1.3148	5e-05	0.00117942
XM_005678505.1	102175263	LOC102175263	chr3:96119487-96144092	4.25137	10.5746	-1.3146	5e-05	0.00117942
XM_005675832.1	102172576	SAP130	chr2:4499777-4573522	2.11964	5.26375	-1.31227	0.00045	0.00772934
XM_005685060.1	102171427	F2RL2	chr10:7385832-7694624	16.5731	41.1394	-1.31168	5e-05	0.00117942
XM_005682375.1	102186579	LDLR	chr7:12036579-12071033	7.34164	18.1976	-1.30958	5e-05	0.00117942
XM_005690876.1	102171636	PRDM2	chr16:51313440-51363846	8.56176	21.2165	-1.3092	5e-05	0.00117942
XM_005686985.1	102178548	SMC6	chr11:79765021-79834958	14.51	35.948	-1.30887	5e-05	0.00117942
XM_005690055.1	102187970	QSER1	chr15:60166113-60240225	17.9082	44.3458	-1.30817	5e-05	0.00117942
XM_005697014.1	102183117	DSG3	chr24:25784965-25817420	82.468	204.061	-1.30709	5e-05	0.00117942
XM_005687623.1	102189319	FLT3	chr12:29745236-29828720	1.11198	2.74935	-1.30596	5e-05	0.00117942
XM_005682664.1	102176223	NFIC	chr7:16878586-16930540	9.94381	24.569	-1.30497	5e-05	0.00117942
XM_005686132.1	102187597	LOC102187597	chr10:82903247-82912888	3.97356	9.81689	-1.30483	5e-05	0.00117942
XM_005683360.1	102178171	NIPAL4	chr7:65181543-65196925	12.3321	30.4668	-1.30482	5e-05	0.00117942
XM_005696948.1	102188180	NFATC1	chr24:800133-895566	1.60756	3.97125	-1.30472	5e-05	0.00117942
XM_005695451.1	102179052	DEGS2	chr21:61992522-61999666	9.32036	23.0033	-1.30338	5e-05	0.00117942
XM_005683312.1	102181593	LOC102181593	chr7:42497554-42501651	0.581689	1.43527	-1.30301	0.00365	0.039549
XM_005684136.1	102185465	LOC102185465	chr8:79112696-79118463	0.624168	1.53945	-1.3024	0.0033	0.0366832
XM_005686227.1	102169298	ZC3H6	chr11:199589-234407	2.20596	5.44011	-1.30223	5e-05	0.00117942
XM_005695002.1	102174512	ZNF592	chr21:20336349-20379697	2.66161	6.56142	-1.30171	5e-05	0.00117942
XM_005680076.1	102175748	PLXNC1	chr5:23203931-23365698	2.75598	6.78864	-1.30056	5e-05	0.00117942
XM_005698273.1	102191104	BLNK	chr26:15932476-16009736	4.13977	10.1971	-1.30053	5e-05	0.00117942
XM_005709587.1	102175180	AUTS2	chr25:29781743-30691264	1.00652	2.47822	-1.29994	5e-05	0.00117942
XM_005690207.1	102185291	LRP4	chr15:73073097-73115070	5.04098	12.4087	-1.29958	5e-05	0.00117942
XM_005688050.1	102180865	FAM171A1	chr13:28481820-28541231	2.78302	6.83856	-1.29704	5e-05	0.00117942
XM_005688084.1	102170439	RALGAPA2	chr13:38415857-38628937	4.08643	10.0351	-1.29614	5e-05	0.00117942
XM_005681275.1	102170126	SEC24D	chr6:5910495-6025725	9.04155	22.198	-1.29579	5e-05	0.00117942
XM_005700939.1	102182578	RPGR	chrX:93819048-93880857	1.78791	4.38837	-1.29541	5e-05	0.00117942
XM_005681843.1	102178159	LIN54	chr6:94879774-94943200	4.36138	10.7039	-1.29529	5e-05	0.00117942
XM_005675960.1	102186530	ITGA6	chr2:23427608-23474760	52.5142	128.81	-1.29447	0.00015	0.00308895
XM_005689870.1	102170251	IL18BP	chr15:48229888-48232850	1.21662	2.98033	-1.29259	0.00075	0.0116441
XM_005696922.1	102177577	FAM217A	chr23:47189508-47201276	0.516553	1.26441	-1.29148	0.00215	0.02638
XM_005698242.1	102182660	HECTD2	chr26:12094223-12148265	3.31191	8.10625	-1.29137	5e-05	0.00117942
XM_005677300.1	102182927	LOC102182927	chr3:12224013-12241167	5.75347	14.0786	-1.291	5e-05	0.00117942
XM_005675915.1	102174783	OSBPL6	chr2:17828192-17981998	4.34944	10.6374	-1.29025	5e-05	0.00117942
XM_005680226.1	102182949	SRGAP1	chr5:48072966-48370684	2.38512	5.82422	-1.288	5e-05	0.00117942
XM_005701623.1	102175114	LILRB5	KB010280.1:83833-120146	0.605686	1.47829	-1.28729	0.0002	0.00394225
XM_005695989.1	102188543	COL7A1	chr22:51044888-51075638	5.33313	13.0144	-1.28706	5e-05	0.00117942
XM_005698279.1	102169355	LCOR	chr26:16597887-16660001	4.8011	11.7024	-1.28537	5e-05	0.00117942
XM_005682458.1	102188762	PDE4A	chr7:11467780-11509139	2.16855	5.28115	-1.28412	5e-05	0.00117942
XM_005681343.1	102191595	TET2	chr6:18331937-18465757	16.5863	40.3618	-1.283	5e-05	0.00117942
XM_005689093.1	102191152	LOC102191152	chr14:39851805-39940852	7.11083	17.3008	-1.28275	5e-05	0.00117942
XM_005681148.1	102176865	DCP1B	chr5:99457742-99503366	0.991201	2.41026	-1.28194	0.0006	0.00975895
XM_005682030.1	102170408	MAPK9	chr7:492957-551737	4.69839	11.4207	-1.28142	0.00175	0.0224656
XM_005676496.1	102181170	IKZF2	chr2:100352976-100524373	3.31909	8.06267	-1.28047	5e-05	0.00117942
XM_005689263.1	102171442	WWP1	chr14:86484500-86605400	3.98193	9.66452	-1.27923	0.0032	0.0358539
XM_005701012.1	102186200	CXHXorf23	chrX:111916357-111969971	1.74754	4.23989	-1.2787	0.001	0.0145969
XM_005696519.1	102183834	TDRD6	chr23:19462586-19474281	0.5512	1.33581	-1.27706	5e-05	0.00117942
XM_005692793.1	102168570	PGLYRP1	chr18:51962698-51975419	18.7605	45.4442	-1.2764	5e-05	0.00117942
XM_005684066.1	102168349	UBAP2	chr8:73524036-73637629	5.53404	13.4018	-1.27602	5e-05	0.00117942
XM_005679717.1	102173364	ZFC3H1	chr5:1043307-1093800	7.98893	19.3452	-1.2759	0.0008	0.0122733
XM_005674872.1	102186434	NFKBIZ	chr1:44910297-44919011	17.3697	42.0471	-1.27543	5e-05	0.00117942
XM_005681963.1	102191226	ZBTB49	chr6:101872409-101897092	2.38567	5.77379	-1.27512	5e-05	0.00117942
XM_005684133.1	102183514	ZCCHC6	chr8:77572095-77629896	6.21969	15.0476	-1.27462	0.00355	0.0387427
XM_005679063.1	102178140	TRA2A	chr4:29919449-29964329	41.3584	99.9688	-1.2733	5e-05	0.00117942
XM_005702179.1	102175956	LOC102175956	AJPT01337486.1:180-4284	2.48295	6.0007	-1.27308	0.0028	0.0323528
XM_005680475.1	102187301	NEDD1	chr5:58975083-59021539	6.9976	16.9066	-1.27266	0.0004	0.00698314
XM_005679380.1	102178142	GLI3	chr4:76299580-76617065	4.31046	10.3993	-1.27057	5e-05	0.00117942
XM_005681969.1	102169270	BOD1L1	chr6:105837739-105891012	7.00588	16.9017	-1.27053	5e-05	0.00117942
XM_005687245.1	102188682	FAM102A	chr11:97079880-97115221	4.98584	12.0152	-1.26895	5e-05	0.00117942
XM_005701745.1	102177156	HCFC1	KB010390.1:33111-61376	4.51214	10.8727	-1.26883	5e-05	0.00117942
XM_005696296.1	102188095	LOC102188095	chr23:14649112-14662196	0.342533	0.825262	-1.26861	0.00395	0.0419496
XM_005682658.1	102174559	PIP5K1C	chr7:16694357-16737658	0.911739	2.19305	-1.26624	5e-05	0.00117942
XM_005679026.1	102191014	MACC1	chr4:26650728-26714524	4.21456	10.1317	-1.26543	5e-05	0.00117942
XM_005687656.1	102180404	KLF5	chr12:45777850-45794199	31.8234	76.4877	-1.26514	5e-05	0.00117942
XM_005677758.1	102190281	BCL9	chr3:20174059-20269879	1.43846	3.45589	-1.26453	5e-05	0.00117942
XM_005697297.1	102175176	CCBE1	chr24:58364188-58534888	2.53199	6.08245	-1.26438	5e-05	0.00117942
XM_005694766.1	102185869	PARP8	chr20:28214852-28404274	3.46967	8.33345	-1.26412	5e-05	0.00117942
XM_005687913.1	102188059	PLXDC2	chr13:20065483-20499281	16.3991	39.3828	-1.26395	5e-05	0.00117942
XM_005697737.1	102180910	ITGAX	chr25:27446263-27466472	2.63528	6.32562	-1.26325	5e-05	0.00117942
XM_005676780.1	102182455	PTAFR	chr2:124366126-124394532	1.65808	3.97803	-1.26254	5e-05	0.00117942
XM_005686319.1	102170607	DQX1	chr11:9937441-9944464	0.946502	2.26907	-1.26143	5e-05	0.00117942
XM_005683042.1	102177056	CD14	chr7:47954632-47958032	5.28239	12.6623	-1.26128	5e-05	0.00117942
XM_005690101.1	102176628	TSKU	chr15:52820748-52823128	4.14037	9.92392	-1.26115	5e-05	0.00117942
XM_005681749.1	102178438	IL8	chr6:86040002-86043468	0.931778	2.23113	-1.25972	0.00195	0.0244146
XM_005701961.1	102187316	LOC102187316	KB011954.1:155698-160421	0.479086	1.14513	-1.25715	0.00245	0.0292388
XM_005682260.1	102174379	PALM3	chr7:8710698-8717689	0.754853	1.80322	-1.25631	0.00015	0.00308895
XM_005688645.1	100860894	PTGIS	chr13:75689766-75727969	3.21467	7.67916	-1.25628	5e-05	0.00117942
XM_005701650.1	102184990	SIGLEC6	KB010303.1:94344-104553	0.525167	1.2536	-1.25522	0.00245	0.0292388
XM_005680586.1	102189558	BPIFC	chr5:68907976-68952294	9.92237	23.6842	-1.25517	5e-05	0.00117942
XM_005700515.1	102182486	SLC6A8	chrX:54579858-54585393	8.28883	19.7769	-1.25457	5e-05	0.00117942
XM_005696225.1	102191658	TAPBP	chr23:7158085-7176939	12.0454	28.7376	-1.25446	0.00085	0.0128614
XM_005676233.1	102191186	COBLL1	chr2:30786942-30952162	9.37042	22.349	-1.25403	5e-05	0.00117942
XM_005696917.1	102175913	RREB1	chr23:45187337-45302006	4.65931	11.1111	-1.25381	5e-05	0.00117942
XM_005694507.1	102181432	HELZ	chr19:61915758-62058452	6.09277	14.5283	-1.2537	5e-05	0.00117942
XM_005682001.1	102184894	FAM193A	chr6:112940490-112984671	2.29652	5.47393	-1.25313	5e-05	0.00117942
XM_005683095.1	102191608	SH3RF2	chr7:53355067-53504355	9.31295	22.188	-1.25247	5e-05	0.00117942
XM_005683670.1	102170515	MLLT3	chr8:22815687-23148651	8.68559	20.6853	-1.25191	5e-05	0.00117942
XM_005688872.1	102169774	ZHX2	chr14:27233802-27329714	2.69731	6.42243	-1.2516	5e-05	0.00117942
XM_005709380.1	102182271	SEPN1	chr2:126451357-126638402	5.97036	14.2121	-1.25123	5e-05	0.00117942
XM_005690970.1	102173871	C16H1orf21	chr16:63153431-63308067	40.7297	96.9505	-1.25117	5e-05	0.00117942
XM_005696205.1	102186727	LOC102186727	chr23:6779512-6786072	2.10477	5.00803	-1.25058	0.0007	0.0110107
XM_005689331.1	102178089	COL14A1	chr14:91602322-91813911	16.0352	38.1048	-1.24873	5e-05	0.00117942
XM_005694218.1	102172481	PIK3R6	chr19:27524536-27571754	1.40816	3.34434	-1.24791	5e-05	0.00117942
XM_005677854.1	102168405	DCLRE1B	chr3:27384986-27392648	2.454	5.82616	-1.24741	5e-05	0.00117942
XM_005690872.1	102170255	SPEN	chr16:49195659-49285610	9.89933	23.4927	-1.24681	5e-05	0.00117942
XM_005686127.1	102184158	YLPM1	chr10:82071217-82133956	8.20081	19.4496	-1.2459	5e-05	0.00117942
XM_005709500.1	102180233	ITM2B	chr12:15939970-15964008	556.587	1320.01	-1.24587	0.0001	0.00218534
XM_005692521.1	102177831	SIPA1L3	chr18:46760897-46862903	4.17764	9.90729	-1.2458	5e-05	0.00117942
XM_005694083.1	102176825	C1QTNF1	chr19:52113076-52142001	13.208	31.2737	-1.24354	5e-05	0.00117942
XM_005678338.1	102189452	NFIA	chr3:80670193-81298464	4.58322	10.8289	-1.24046	0.0045	0.0462698
XM_005685140.1	102169293	SMAD3	chr10:13626163-13750536	10.5826	25.0029	-1.24041	5e-05	0.00117942
XM_005680751.1	102174636	SOX5	chr5:83530870-83981688	2.44509	5.7732	-1.23948	0.00045	0.00772934
XM_005698019.1	102170478	SETD1A	chr25:27132046-27154529	1.81666	4.2888	-1.23929	5e-05	0.00117942
XM_005691754.1	102182433	SUSD2	chr17:70559004-70565930	2.10467	4.96299	-1.23762	5e-05	0.00117942
XM_005697715.1	102174530	ZNF629	chr25:26976300-26982366	1.82633	4.30592	-1.23737	5e-05	0.00117942
XM_005698647.1	102178036	LOC102178036	chr26:48972643-48976286	21.1107	49.7698	-1.23729	5e-05	0.00117942
XM_005691336.1	102175975	GPR133	chr17:45600570-45777360	1.98512	4.67904	-1.23699	5e-05	0.00117942
XM_005687093.1	102187777	KLF11	chr11:86326850-86333872	2.4338	5.73337	-1.23617	5e-05	0.00117942
XM_005686533.1	102181964	SLC8A1	chr11:22161016-22542077	5.33256	12.5607	-1.23601	5e-05	0.00117942
XM_005676866.1	102182924	TCEA3	chr2:128617420-128659153	4.23929	9.98532	-1.23599	5e-05	0.00117942
XM_005694101.1	102181990	SEC14L1	chr19:53535818-53582311	6.4914	15.2863	-1.23564	5e-05	0.00117942
XM_005686204.1	102185280	CASC4	chr10:98753880-98809777	21.2667	50.0502	-1.23478	5e-05	0.00117942
XM_005684406.1	102177438	COL27A1	chr8:101349268-101526633	1.18045	2.7777	-1.23455	5e-05	0.00117942
XM_005677381.1	102185413	ASH1L	chr3:14155145-14347329	24.325	57.2359	-1.23448	5e-05	0.00117942
XM_005686634.1	102169300	REL	chr11:43060199-43108060	9.60358	22.5952	-1.23437	5e-05	0.00117942
XM_005696622.1	102191093	PPP1R10	chr23:26550678-26565712	10.2135	24.0211	-1.23382	5e-05	0.00117942
XM_005700523.1	102184412	ZNF275	chrX:54895201-54902368	1.19415	2.8084	-1.23376	0.00355	0.0387427
XM_005684999.1	102177633	WDR27	chr9:89504760-89664653	0.424817	0.998655	-1.23314	0.00145	0.0193867
XM_005687695.1	102168274	SLITRK6	chr12:58418713-58425314	6.18583	14.5343	-1.23242	5e-05	0.00117942
XM_005690542.1	102191822	CDC42BPA	chr16:27718831-28020579	3.35449	7.88051	-1.23219	0.0013	0.017856
XM_005685843.1	102168733	RBPMS2	chr10:41600082-41646595	1.39476	3.27606	-1.23195	0.0008	0.0122733
XM_005681184.1	102187383	EP300	chr5:103444029-103509249	9.14555	21.4654	-1.23087	5e-05	0.00117942
XM_005696488.1	102173343	FOXP4	chr23:15007782-15041896	1.15831	2.71823	-1.23064	0.00125	0.0173398
XM_005696136.1	102187276	CDCP1	chr22:53797273-53838407	6.46921	15.1776	-1.23028	5e-05	0.00117942
XM_005692274.1	102173220	CLIP3	chr18:45470804-45485410	1.29058	3.02757	-1.23014	5e-05	0.00117942
XM_005709356.1	102181555	PODN	chr3:89645080-89668818	8.19419	19.1675	-1.22599	5e-05	0.00117942
XM_005684462.1	102174393	FAM46A	chr9:8769598-8775922	26.5542	62.1082	-1.22584	5e-05	0.00117942
XM_005696408.1	102169532	TFAP2B	chr23:22627764-22655138	2.93853	6.8697	-1.22515	0.0009	0.013456
XM_005679842.1	102185434	PDE1B	chr5:24783887-24810051	1.25596	2.93588	-1.22501	0.00405	0.0427767
XM_005693186.1	102188079	HSF5	chr19:8833422-8884305	0.354754	0.829124	-1.22477	0.00175	0.0224656
XM_005691514.1	102176908	NCOR2	chr17:50810039-51023130	4.86559	11.3581	-1.22303	5e-05	0.00117942
XM_005679603.1	102176853	ZC3HAV1	chr4:99759393-99810497	10.7221	25.0268	-1.22288	5e-05	0.00117942
XM_005688632.1	102186702	ZMYND8	chr13:73856519-73978763	6.87902	16.0472	-1.22205	5e-05	0.00117942
XM_005686122.1	102182796	ELMSAN1	chr10:81178607-81199179	7.56638	17.6449	-1.22157	5e-05	0.00117942
XM_005694808.1	100861318	PRLR	chr20:38617396-38811797	25.7168	59.8857	-1.2195	5e-05	0.00117942
XM_005697108.1	102188004	CDH2	chr24:28816737-29035927	1.74905	4.07248	-1.21934	5e-05	0.00117942
XM_005681826.1	102173828	HNRNPDL	chr6:94336237-94340488	51.5806	120.097	-1.2193	5e-05	0.00117942
XM_005679730.1	102177958	GLIPR1	chr5:4724386-4778612	6.07519	14.1407	-1.21885	5e-05	0.00117942
XM_005696042.1	102179993	CCR1	chr22:52940849-52947035	2.98523	6.94601	-1.21834	5e-05	0.00117942
XM_005693430.1	102168761	KIAA0753	chr19:24546701-24604319	4.07732	9.48467	-1.21797	5e-05	0.00117942
XM_005691981.1	102182622	RPGRIP1L	chr18:21364564-21465104	1.16265	2.70403	-1.2177	0.0004	0.00698314
XM_005687166.1	102169304	ENG	chr11:96968319-96997678	7.77587	18.0844	-1.21767	5e-05	0.00117942
XM_005695074.1	100860884	IL16	chr21:24867824-24981852	1.29852	3.01838	-1.21691	0.00015	0.00308895
XM_005688947.1	102173208	MTSS1	chr14:25849778-26013076	18.0356	41.9112	-1.21649	5e-05	0.00117942
XM_005697179.1	102186543	PIAS2	chr24:46556567-46629624	6.57209	15.2568	-1.21502	5e-05	0.00117942
XM_005679222.1	102175739	CTTNBP2	chr4:48020963-48182015	9.16611	21.277	-1.21492	5e-05	0.00117942
XM_005683691.1	102179003	PDCD1LG2	chr8:37927569-37996704	0.996343	2.31181	-1.21431	0.0007	0.0110107
XM_005675127.1	102190550	TP63	chr1:75864774-76132441	46.4333	107.71	-1.21392	0.0002	0.00394225
XM_005694358.1	100860820	MAPT	chr19:45051544-45144496	1.61369	3.74178	-1.21336	5e-05	0.00117942
XM_005674953.1	102190735	ARHGAP31	chr1:62636352-62757624	6.51619	15.0961	-1.21207	5e-05	0.00117942
XM_005686109.1	102176694	ZFP36L1	chr10:76675833-76684976	36.9192	85.5246	-1.21197	5e-05	0.00117942
XM_005678454.1	102173149	STIL	chr3:95391395-95444973	1.6889	3.91108	-1.21148	0.00125	0.0173398
XM_005682027.1	102170134	GFPT2	chr7:444992-472466	5.30789	12.2756	-1.20958	5e-05	0.00117942
XM_005694099.1	102181234	2016-09-09	chr19:53298058-53471877	19.4011	44.7328	-1.20519	5e-05	0.00117942
XM_005691963.1	102177827	PAPD5	chr18:18077460-18093866	7.01748	16.1687	-1.20418	0.00035	0.00626515
XM_005694977.1	102168208	C21H15orf38	chr21:19233493-19241633	4.87745	11.2379	-1.20417	0.00315	0.0354073
XM_005686807.1	102180602	SPRED2	chr11:62591776-62648031	4.10185	9.45038	-1.2041	5e-05	0.00117942
XM_005676791.1	102185878	WASF2	chr2:125037943-125057006	14.3663	33.0786	-1.20321	5e-05	0.00117942
XM_005677679.1	102189448	C3H1orf51	chr3:18919668-18923142	3.84141	8.84352	-1.20299	0.00255	0.0301204
XM_005675134.1	102168579	LPP	chr1:76869395-77552564	19.4666	44.7468	-1.20079	5e-05	0.00117942
XM_005676298.1	102170741	ANKRD44	chr2:84857355-85045238	6.73084	15.4706	-1.20067	5e-05	0.00117942
XM_005680630.1	102183852	LOC102183852	chr5:58644740-58812379	1.10416	2.53748	-1.20045	5e-05	0.00117942
XM_005680057.1	102169459	ANO6	chr5:33645629-33820482	17.4855	40.1777	-1.20024	5e-05	0.00117942
XM_005690616.1	102168373	ATP1B1	chr16:34426705-34700094	34.9315	80.2619	-1.20019	5e-05	0.00117942
XM_005681699.1	102180581	SRD5A3	chr6:68923447-68939660	3.40665	7.82203	-1.19919	5e-05	0.00117942
XM_005699347.1	102181099	WDFY4	chr28:40496978-40749210	1.6508	3.78355	-1.19657	5e-05	0.00117942
XM_005701146.1	102182959	KLF8	KB009904.1:1029238-1140044	0.686223	1.57245	-1.19627	0.0048	0.0484701
XM_005676659.1	102173427	SP140	chr2:117654122-117733937	5.19022	11.8892	-1.19579	5e-05	0.00117942
XM_005676760.1	102176373	EPB41	chr2:123605837-123714664	7.30948	16.7347	-1.195	0.00015	0.00308895
XM_005675173.1	102178859	MAP3K13	chr1:80079659-80201073	0.791212	1.80957	-1.19351	0.0002	0.00394225
XM_005691627.1	102189060	SF3A1	chr17:68861233-68879985	9.92554	22.6729	-1.19175	5e-05	0.00117942
XM_005679598.1	102175463	LUZP6	chr4:96881923-96884108	52.3071	119.414	-1.19089	5e-05	0.00117942
XM_005690579.1	102178752	MARK1	chr16:21810961-21898237	5.21366	11.9009	-1.1907	5e-05	0.00117942
XM_005694165.1	102178661	ZNF750	chr19:48885726-49030353	19.7425	45.0525	-1.19031	5e-05	0.00117942
XM_005698601.1	102183289	MKI67	chr26:45873157-45901771	7.42196	16.9285	-1.18958	5e-05	0.00117942
XM_005678327.1	102187017	DOCK7	chr3:79364606-79524548	5.33304	12.1589	-1.18899	0.00195	0.0244146
XM_005686133.1	102188051	LOC102188051	chr10:82926851-82935150	16.6592	37.976	-1.18877	0.0046	0.0470287
XM_005682237.1	102188129	WIZ	chr7:7338569-7362888	2.01869	4.60041	-1.18834	5e-05	0.00117942
XM_005694772.1	102190820	FYB	chr20:34746342-34917232	1.79378	4.0866	-1.1879	0.00025	0.0047469
XM_005692399.1	102183903	PLEKHG2	chr18:47948819-47959737	1.27367	2.89971	-1.18692	0.0002	0.00394225
XM_005676990.1	102177575	FGR	chr2:124866779-124879655	2.94881	6.71165	-1.18654	5e-05	0.00117942
XM_005681019.1	102190310	TNFRSF1A	chr5:95155961-95160867	28.037	63.776	-1.18568	5e-05	0.00117942
XM_005691008.1	102183444	BATF3	chr16:68513280-68523644	4.61282	10.4892	-1.18518	0.0002	0.00394225
XM_005677082.1	102189357	POU2F1	chr3:1218502-1298899	3.48269	7.91819	-1.18497	5e-05	0.00117942
XM_005676175.1	102190273	ZEB2	chr2:51432403-51557853	19.5277	44.3954	-1.18489	5e-05	0.00117942
XM_005689290.1	102180407	ZFHX4	chr14:50396311-50601206	0.597867	1.35912	-1.18478	5e-05	0.00117942
XM_005692192.1	102173116	NFAT5	chr18:35937284-36045864	7.50481	17.0459	-1.18354	0.0011	0.0157367
XM_005677023.1	102188640	HSPG2	chr2:130085666-130158631	5.4269	12.3217	-1.183	5e-05	0.00117942
XM_005676466.1	102171556	LOC102171556	chr2:88547642-88615287	11.4003	25.8554	-1.18139	5e-05	0.00117942
XM_005683329.1	102189032	PCDHB6	chr7:48416215-48418533	0.545335	1.23585	-1.18029	0.00215	0.02638
XM_005690332.1	102169891	PATL1	chr15:78203760-78231962	4.72729	10.7037	-1.17902	5e-05	0.00117942
XM_005694272.1	102190457	ZNF652	chr19:36436227-36457023	8.26398	18.7042	-1.17845	5e-05	0.00117942
XM_005695444.1	102177104	BCL11B	chr21:61094142-61178302	3.96981	8.98367	-1.17824	5e-05	0.00117942
XM_005687692.1	102189320	KLF12	chr12:46482364-46759398	2.90716	6.57534	-1.17745	5e-05	0.00117942
XM_005680278.1	102173718	ARHGEF25	chr5:54308701-54315872	3.23351	7.31196	-1.17716	0.0042	0.0439583
XM_005694109.1	102185218	RHBDF2	chr19:54104167-54118459	2.14169	4.83873	-1.17588	5e-05	0.00117942
XM_005680423.1	102189010	LRP1	chr5:54669452-54743495	31.822	71.8637	-1.17524	5e-05	0.00117942
XM_005696891.1	102189361	TFAP2A	chr23:42810120-42823978	10.7272	24.2234	-1.17513	5e-05	0.00117942
XM_005685028.1	102184724	APC	chr10:957098-1094942	8.80272	19.8764	-1.17503	5e-05	0.00117942
XM_005677554.1	102180907	CRTC2	chr3:15518981-15528352	2.09638	4.73332	-1.17495	5e-05	0.00117942
XM_005698800.1	102178598	LOC102178598	chr27:25432109-25437777	2.90615	6.56139	-1.17489	5e-05	0.00117942
XM_005684175.1	102171874	FAM120A	chr8:82886739-83003599	24.3445	54.9196	-1.17373	5e-05	0.00117942
XM_005678869.1	102191103	LOC102191103	chr3:116607224-116623438	1.33425	3.00737	-1.17247	0.0007	0.0110107
XM_005698101.1	102172861	USP42	chr25:37709303-37743088	1.98672	4.47681	-1.17208	5e-05	0.00117942
XM_005701528.1	102177708	LOC102177708	KB010177.1:4658-5933	6.37556	14.3633	-1.17176	0.00015	0.00308895
XM_005700442.1	102180294	CDR1	chrX:43193750-43194688	29.0912	65.5237	-1.17143	5e-05	0.00117942
XM_005685735.1	102186022	PRTG	chr10:50793893-50945968	0.27685	0.623456	-1.17118	0.0021	0.0259107
XM_005685619.1	102175216	PLA2G4B	chr10:33615318-33621914	22.7444	51.1888	-1.17032	5e-05	0.00117942
XM_005680778.1	102184978	LOC102184978	chr5:82306388-82414296	2.14126	4.81809	-1.17	5e-05	0.00117942
XM_005691457.1	102182994	SUDS3	chr17:56382789-56411300	19.0719	42.9126	-1.16995	5e-05	0.00117942
XM_005692929.1	102171003	VSTM1	chr18:57812842-57833892	1.52666	3.43384	-1.16944	0.0002	0.00394225
XM_005697102.1	102186075	KLHL14	chr24:24504223-24614867	0.362978	0.816296	-1.16921	0.0047	0.0477288
XM_005692398.1	102183627	ZFP36	chr18:47941739-47944278	13.6958	30.7852	-1.1685	5e-05	0.00117942
XM_005679609.1	102178510	PARP12	chr4:100560825-100603478	4.86001	10.9226	-1.16828	5e-05	0.00117942
XM_005709364.1	102173982	SDC3	chr2:121860620-121881423	3.8567	8.65921	-1.16687	5e-05	0.00117942
XM_005689651.1	102188154	GRAMD1B	chr15:32331974-32523898	0.77432	1.7382	-1.1666	0.00065	0.0104039
XM_005687978.1	102180405	CUBN	chr13:29995184-30268554	0.307954	0.690744	-1.16544	5e-05	0.00117942
XM_005691798.1	102173219	ZFP1	chr18:1857794-1881168	2.49662	5.59601	-1.16442	0.00035	0.00626515
XM_005684160.1	102168258	ECM2	chr8:82070935-82364639	52.1595	116.897	-1.16424	0.0014	0.0188849
XM_005679971.1	102169939	LIMA1	chr5:28449507-28672530	7.40257	16.5879	-1.16404	0.00035	0.00626515
XM_005701345.1	102173081	GDI1	KB010014.1:124098-128760	26.6922	59.7987	-1.1637	5e-05	0.00117942
XM_005697961.1	102176092	MKL2	chr25:13035378-13238910	8.83092	19.7603	-1.16197	5e-05	0.00117942
XM_005688238.1	102171168	SLC4A11	chr13:50253889-50263279	0.369456	0.826391	-1.16142	0.0022	0.0268884
XM_005678926.1	102182939	C4H7orf57	chr4:5576684-5597659	8.52147	19.0536	-1.16089	5e-05	0.00117942
XM_005683798.1	102188854	VPS13A	chr8:51823867-52085034	8.93628	19.9696	-1.16006	5e-05	0.00117942
XM_005694470.1	102168940	KCNJ2	chr19:59344904-59355682	1.82368	4.07336	-1.15936	5e-05	0.00117942
XM_005690371.1	102183621	FMOD	chr16:536923-546721	14.7413	32.9254	-1.15934	5e-05	0.00117942
XM_005687322.1	102188508	KCNT1	chr11:101765711-101808424	0.529542	1.18061	-1.15672	0.001	0.0145969
XM_005696673.1	102182741	PPP1R18	chr23:26503040-26511211	4.43399	9.8856	-1.15672	5e-05	0.00117942
XM_005680939.1	102169841	GNB3	chr5:94729543-94737048	0.750144	1.67238	-1.15666	0.00115	0.0162668
XM_005691916.1	102187252	ZNF469	chr18:13195950-13214136	0.871367	1.94226	-1.15638	5e-05	0.00117942
XM_005683511.1	102191795	LOC102191795	chr8:715116-779854	0.852642	1.90046	-1.15634	0.00045	0.00772934
XM_005693282.1	102171005	CORO6	chr19:20205580-20213460	1.83121	4.07682	-1.15465	0.0001	0.00218534
XM_005701409.1	102171053	LOC102171053	KB010048.1:95857-110737	2.86629	6.36734	-1.15151	0.00095	0.0140267
XM_005685176.1	102178731	PKM	chr10:18689933-18716668	104.489	231.942	-1.15041	5e-05	0.00117942
XM_005685883.1	102185278	MAPK1IP1L	chr10:63597275-63672296	17.1302	38.0126	-1.14994	5e-05	0.00117942
XM_005689255.1	102168649	NBN	chr14:84056111-84114136	13.0456	28.9476	-1.14988	5e-05	0.00117942
XM_005691696.1	102185023	KIAA1671	chr17:64810464-64945437	3.32947	7.38656	-1.14961	5e-05	0.00117942
XM_005682487.1	102174828	ZNF414	chr7:13641287-13643512	3.01665	6.68904	-1.14885	0.00025	0.0047469
XM_005679178.1	102186928	LRRN3	chr4:54321432-55287088	1.22457	2.71529	-1.14883	0.00045	0.00772934
XM_005679374.1	102176195	ZMIZ2	chr4:74285086-74301503	2.89334	6.41469	-1.14864	5e-05	0.00117942
XM_005690176.1	102174768	PTPRJ	chr15:74102428-74163108	6.35386	14.0788	-1.14782	5e-05	0.00117942
XM_005700562.1	102173646	LOC102173646	chrX:56441655-56442277	11.5757	25.6189	-1.1461	5e-05	0.00117942
XM_005699082.1	102176494	JMJD1C	chr28:19101796-19289770	18.1529	40.1615	-1.14561	5e-05	0.00117942
XM_005700721.1	102182112	ACRC	chrX:71742479-71756000	4.00554	8.85646	-1.14474	5e-05	0.00117942
XM_005694368.1	102173605	BPTF	chr19:48119515-48213146	13.513	29.8676	-1.14424	5e-05	0.00117942
XM_005684978.1	102169184	SYNJ2	chr9:80750156-80817421	2.11363	4.66911	-1.14342	5e-05	0.00117942
XM_005676017.1	102176466	CERS6	chr2:26708902-27050840	1.95961	4.32869	-1.14337	0.00055	0.00909519
XM_005677229.1	102185324	PEA15	chr3:8882271-8886117	34.1449	75.3786	-1.14248	5e-05	0.00117942
XM_005697743.1	102182466	TGFB1I1	chr25:27546560-27552645	1.53507	3.38643	-1.14146	0.00015	0.00308895
XM_005695834.1	102172106	CCDC66	chr22:44194705-44243973	10.7289	23.6172	-1.13834	5e-05	0.00117942
XM_005698492.1	102180102	LOC102180102	chr26:31887670-32072816	2.1791	4.79655	-1.13826	0.00065	0.0104039
XM_005699119.1	102186373	TET1	chr28:22688078-22809781	7.2617	15.9832	-1.13817	5e-05	0.00117942
XM_005697110.1	102188552	ZNF521	chr24:31510901-31823509	2.9174	6.42062	-1.13803	5e-05	0.00117942
XM_005700004.1	102176859	LOC102176859	chr29:41970500-41972949	5.4303	11.9501	-1.13792	0.0004	0.00698314
XM_005696666.1	102180270	PRRC2A	chr23:26082769-26095864	11.6585	25.6308	-1.1365	5e-05	0.00117942
XM_005686952.1	102169302	NCOA1	chr11:73351042-73519110	5.01069	11.0105	-1.1358	0.00135	0.0183642
XM_005675316.1	102174699	TNIK	chr1:94223480-94619738	4.84278	10.6388	-1.13542	5e-05	0.00117942
XM_005698244.1	102183482	MYOF	chr26:13664585-13841834	22.7894	50.0066	-1.13376	5e-05	0.00117942
XM_005687247.1	102189218	CIZ1	chr11:97262270-97280358	4.36897	9.58409	-1.13335	5e-05	0.00117942
XM_005697125.1	102172400	EPB41L3	chr24:39018802-39187976	3.09058	6.77624	-1.13261	5e-05	0.00117942
XM_005701794.1	102177157	LOC102177157	KB010486.1:112039-114235	1.8332	4.01653	-1.13158	0.0049	0.0492268
XM_005687318.1	102187410	RALGDS	chr11:101490083-101520774	2.63234	5.767	-1.13148	5e-05	0.00117942
XM_005709771.1	102173549	NSMF	KB010163.1:117403-124300	2.92716	6.41193	-1.13125	5e-05	0.00117942
XM_005698753.1	102187455	ING2	chr27:13154971-13181745	5.54448	12.1388	-1.13051	5e-05	0.00117942
XM_005693777.1	102188350	RARA	chr19:39728299-39772398	3.88561	8.50129	-1.12954	5e-05	0.00117942
XM_005699297.1	102186835	LOC102186835	chr28:32512005-32597070	1.90662	4.17029	-1.12913	0.00165	0.0214691
XM_005676554.1	100861301	PRKAG3	chr2:106191255-106200413	0.442015	0.96641	-1.12854	0.00415	0.0435729
XM_005681346.1	102169655	ANK2	chr6:10740348-11092384	4.3432	9.49061	-1.12774	5e-05	0.00117942
XM_005698353.1	102188736	PPRC1	chr26:21166344-21180766	3.48106	7.60002	-1.12647	5e-05	0.00117942
XM_005694186.1	102185604	MINK1	chr19:25782168-25798885	11.6823	25.5049	-1.12646	5e-05	0.00117942
XM_005698015.1	102169352	LOC102169352	chr25:26908575-26937621	5.16523	11.2753	-1.12626	5e-05	0.00117942
XM_005676747.1	102174346	LAPTM5	chr2:121989582-122016771	31.7592	69.2917	-1.12551	5e-05	0.00117942
XM_005702018.1	102188401	LOC102188401	KB013173.1:25316-36582	2.61206	5.69011	-1.12327	5e-05	0.00117942
XM_005691962.1	102177272	N4BP1	chr18:16431810-16449116	21.659	47.1543	-1.12242	5e-05	0.00117942
XM_005675605.1	102173132	NPHP3	chr1:134368261-134422340	3.6762	7.99731	-1.1213	5e-05	0.00117942
XM_005709435.1	102168844	RNF223	chr16:48967875-48971560	2.92745	6.36652	-1.12086	0.0007	0.0110107
XM_005690960.1	102171449	SMG7	chr16:62198227-62244772	8.34954	18.1559	-1.12067	5e-05	0.00117942
XM_005690408.1	102174050	C16H1orf186	chr16:3202037-3206075	2.5168	5.47161	-1.12038	0.00035	0.00626515
XM_005679122.1	102171026	ATXN7L1	chr4:44279499-44537621	1.5696	3.41003	-1.11939	0.0044	0.0454947
XM_005697463.1	102179340	TIGD7	chr25:2772012-2774683	1.32858	2.88567	-1.11902	0.00025	0.0047469
XM_005676004.1	102173422	KLHL41	chr2:26073401-26087651	0.845617	1.83572	-1.11827	0.0008	0.0122733
XM_005709463.1	102191394	IQCE	chr25:40230932-40263017	0.586231	1.27249	-1.11812	0.0007	0.0110107
XM_005696056.1	102182923	ZDHHC3	chr22:53902366-53949164	14.479	31.3883	-1.11626	5e-05	0.00117942
XM_005700405.1	102191219	LOC102191219	chrX:38051250-38064836	3.50234	7.58935	-1.11566	5e-05	0.00117942
XM_005684063.1	102191136	AQP3	chr8:73381896-73384524	61.2773	132.748	-1.11526	5e-05	0.00117942
XM_005683686.1	102177624	KIAA2026	chr8:37468990-37575825	5.36436	11.6162	-1.11467	5e-05	0.00117942
XM_005696135.1	102186726	LIMD1	chr22:53332533-53401635	2.63026	5.69086	-1.11344	5e-05	0.00117942
XM_005697924.1	102187824	CREBBP	chr25:3115011-3247972	11.782	25.4911	-1.11341	5e-05	0.00117942
XM_005687212.1	102179957	LRRC8A	chr11:97797274-97820922	4.8931	10.5763	-1.11201	0.0002	0.00394225
XM_005685912.1	102169108	ARID4A	chr10:66647141-66706032	4.65036	10.0515	-1.112	0.00095	0.0140267
XM_005700722.1	102182680	MED12	chrX:72130304-72186797	6.84092	14.7553	-1.10898	5e-05	0.00117942
XM_005694949.1	102180703	MEF2A	chr21:4884636-5037700	15.223	32.8111	-1.10794	5e-05	0.00117942
XM_005686370.1	102182045	ALMS1	chr11:10733406-10919794	8.72618	18.8052	-1.10771	5e-05	0.00117942
XM_005692599.1	102183095	LYPD3	chr18:50450649-50455102	80.9987	174.539	-1.10758	5e-05	0.00117942
XM_005684105.1	102177627	KIF27	chr8:75254727-75338451	3.1458	6.77839	-1.10752	0.0007	0.0110107
XM_005688549.1	102185756	BPI	chr13:65223470-65271561	1.07697	2.3196	-1.1069	0.0013	0.017856
XM_005691424.1	102174145	P2RX7	chr17:53515935-53568552	2.78815	6.00394	-1.1066	5e-05	0.00117942
XM_005695474.1	102188806	AHNAK2	chr21:66332195-66353677	9.97156	21.4685	-1.10633	5e-05	0.00117942
XM_005687621.1	102188510	MTUS2	chr12:28776256-29036322	0.368391	0.792983	-1.10605	0.0037	0.0399667
XM_005683334.1	102190687	PCDHB14	chr7:48497357-48498902	0.89081	1.91735	-1.10592	0.00295	0.033714
XM_005686050.1	102183334	NUMB	chr10:80789687-80917862	6.18151	13.289	-1.1042	0.00035	0.00626515
XM_005687293.1	102180325	GBGT1	chr11:101549225-101557845	3.29376	7.07958	-1.10393	5e-05	0.00117942
XM_005696316.1	102170099	GLTSCR1L	chr23:16091016-16127343	4.27592	9.18608	-1.10321	5e-05	0.00117942
XM_005682410.1	102171965	CLEC4G	chr7:13078490-13081968	4.49559	9.65181	-1.10229	0.0001	0.00218534
XM_005694805.1	102175524	SPEF2	chr20:38069836-38268924	0.753103	1.61605	-1.10155	5e-05	0.00117942
XM_005682321.1	102169276	NFIX	chr7:9540797-9609139	17.0725	36.622	-1.10104	5e-05	0.00117942
XM_005693597.1	102186903	ZNF287	chr19:32291652-32303558	4.34693	9.31946	-1.10025	5e-05	0.00117942
XM_005684858.1	102178075	HIVEP2	chr9:66702266-66797564	4.32306	9.26537	-1.09979	5e-05	0.00117942
XM_005696100.1	102175908	CACNA2D2	chr22:49624166-49753594	0.381097	0.816624	-1.09951	0.0011	0.0157367
XM_005678242.1	102185702	CYR61	chr3:55152233-55163730	11.2643	24.1323	-1.09921	5e-05	0.00117942
XM_005689984.1	102189417	ARRB1	chr15:51073254-51098036	4.20884	9.01551	-1.09899	0.0024	0.028765
XM_005694774.1	102191558	DAB2	chr20:35015538-35072798	12.3354	26.409	-1.09823	5e-05	0.00117942
XM_005678410.1	102184303	ZCCHC11	chr3:90313685-90414607	6.11517	13.0891	-1.0979	5e-05	0.00117942
XM_005696302.1	102189635	TREM1	chr23:14762625-14777165	1.30535	2.79157	-1.09663	0.00255	0.0301204
XM_005694076.1	102174427	RNF213	chr19:51051403-51174477	3.68147	7.87301	-1.09663	5e-05	0.00117942
XM_005685301.1	102190232	CMYA5	chr10:10439125-10495480	1.36092	2.91029	-1.09659	5e-05	0.00117942
XM_005691035.1	102189979	DIEXF	chr16:71084306-71113753	5.04745	10.7884	-1.09586	0.00075	0.0116441
XM_005696154.1	102171107	TMEM43	chr22:55489485-55539932	5.61856	12.0086	-1.09579	0.0033	0.0366832
XM_005682203.1	102176220	LOC102176220	chr7:5581967-5584986	6.90783	14.7629	-1.09567	5e-05	0.00117942
XM_005679115.1	102169548	KMT2E	chr4:43784330-44021875	17.8513	38.1079	-1.09406	5e-05	0.00117942
XM_005675476.1	102177101	U2SURP	chr1:123553584-123603887	12.3966	26.4446	-1.09302	0.00075	0.0116441
XM_005682717.1	102169752	SRFBP1	chr7:28123246-28184189	10.371	22.1194	-1.09276	5e-05	0.00117942
XM_005700070.1	102177038	LOC102177038	chr29:47237755-47246872	2.66942	5.6927	-1.09259	0.0004	0.00698314
XM_005685953.1	102182314	RHOJ	chr10:71528660-71625549	4.03485	8.60137	-1.09205	5e-05	0.00117942
XM_005694579.1	102179520	SH3PXD2B	chr20:4099171-4197824	5.5115	11.7446	-1.09148	5e-05	0.00117942
XM_005674670.1	102171916	ITSN1	chr1:967163-1142661	7.60241	16.1934	-1.09088	5e-05	0.00117942
XM_005695005.1	102175061	PDE8A	chr21:20668381-20737385	6.72041	14.3127	-1.09068	5e-05	0.00117942
XM_005681370.1	102176770	PPP3CA	chr6:21948351-22102031	17.6383	37.5569	-1.09037	0.0001	0.00218534
XM_005681283.1	102174638	UGT8	chr6:9574619-9643256	1.2127	2.58176	-1.09013	5e-05	0.00117942
XM_005683396.1	102168630	VCAN	chr7:79409756-79529167	17.7028	37.6771	-1.08971	0.00195	0.0244146
XM_005676949.1	102184858	IRS1	chr2:114372480-114439513	2.75472	5.86024	-1.08906	5e-05	0.00117942
XM_005699406.1	102174365	PANX1	chr29:118802-177611	9.41848	20.0363	-1.08905	5e-05	0.00117942
XM_005679051.1	102174183	IGF2BP3	chr4:29742583-29890747	1.05727	2.24747	-1.08796	0.0001	0.00218534
XM_005687694.1	102190428	MYCBP2	chr12:50120422-50389124	23.165	49.1809	-1.08615	5e-05	0.00117942
XM_005699966.1	102188831	FERMT3	chr29:40260646-40285766	2.23506	4.74079	-1.08482	0.00035	0.00626515
XM_005680118.1	102168698	LOC102168698	chr5:29691877-29731021	4.94229	10.4799	-1.08437	5e-05	0.00117942
XM_005677485.1	102185522	GATAD2B	chr3:15593180-15627551	7.5738	16.0503	-1.08351	5e-05	0.00117942
XM_005678121.1	102172858	LRRC8D	chr3:50864580-50974887	12.6207	26.7309	-1.08271	5e-05	0.00117942
XM_005681907.1	102171228	CC2D2A	chr6:107692866-107822756	3.02113	6.39591	-1.08206	5e-05	0.00117942
XM_005677258.1	102169922	CADM3	chr3:9963288-10022485	8.22148	17.4007	-1.08168	0.0001	0.00218534
XM_005686455.1	102184732	TET3	chr11:10414085-10516878	8.47788	17.9388	-1.08131	5e-05	0.00117942
XM_005678230.1	102181829	AK5	chr3:63726864-63994936	0.756435	1.60025	-1.08101	0.0007	0.0110107
XM_005695991.1	102188810	PFKFB4	chr22:51078357-51115679	1.52981	3.2328	-1.07943	0.003	0.0341364
XM_005699294.1	102185435	FUT11	chr28:27446043-27449919	5.50679	11.636	-1.07931	5e-05	0.00117942
XM_005688884.1	102175221	GPT	chr14:11075092-11083898	4.64703	9.81308	-1.0784	0.0001	0.00218534
XM_005680429.1	102168982	IKZF4	chr5:55772771-55789677	0.512061	1.08053	-1.07735	0.00015	0.00308895
XM_005674967.1	102171100	CD47	chr1:51458493-51568663	34.7551	73.3271	-1.07712	5e-05	0.00117942
XM_005683491.1	102181680	FER	chr7:103631496-104147488	25.4727	53.7246	-1.07663	5e-05	0.00117942
XM_005676331.1	102185789	C2H2orf47	chr2:87835254-87846143	6.00471	12.6636	-1.07652	5e-05	0.00117942
XM_005699475.1	102171953	PCF11	chr29:11640651-11664796	12.9655	27.3235	-1.07547	0.00015	0.00308895
XM_005687099.1	102190798	DAB2IP	chr11:91275811-91306407	2.77828	5.85004	-1.07426	5e-05	0.00117942
XM_005680651.1	102168239	LOC102168239	chr5:68695443-68772923	3.68369	7.75545	-1.07406	5e-05	0.00117942
XM_005684843.1	102172447	SLC35D3	chr9:61486561-61491402	0.697675	1.46688	-1.07213	0.0037	0.0399667
XM_005685061.1	102171711	IQGAP2	chr10:7385832-7694624	11.3966	23.952	-1.07154	0.00025	0.0047469
XM_005688427.1	102176540	RAB22A	chr13:55974990-56027687	12.3634	25.9834	-1.07151	5e-05	0.00117942
XM_005685788.1	102175301	GABPB1	chr10:56085632-56152356	3.90415	8.19932	-1.07049	0.00055	0.00909519
XM_005699638.1	102172416	PRDM10	chr29:34899866-34962152	1.55653	3.26814	-1.07014	0.0005	0.00842691
XM_005682098.1	102190771	SUGP2	chr7:3763735-3791682	5.83221	12.2421	-1.06974	5e-05	0.00117942
XM_005693850.1	102186154	STAT3	chr19:41567968-41641155	26.9226	56.4982	-1.06939	5e-05	0.00117942
XM_005679604.1	102177129	UBN2	chr4:99887578-99946478	8.38672	17.589	-1.06849	5e-05	0.00117942
XM_005686217.1	102189963	FOXN3	chr10:96806612-97128001	15.2796	32.034	-1.068	5e-05	0.00117942
XM_005680979.1	102179079	GALNT8	chr5:96529689-96566149	5.19234	10.8836	-1.0677	5e-05	0.00117942
XM_005678304.1	102180558	PDE4B	chr3:75383499-75918043	2.11243	4.42648	-1.06726	0.0034	0.0374931
XM_005677555.1	102181177	DENND4B	chr3:15530376-15544904	1.32949	2.78501	-1.06681	5e-05	0.00117942
XM_005685524.1	102187595	PLA2G4E	chr10:33770393-33848506	7.60002	15.9202	-1.06678	5e-05	0.00117942
XM_005680380.1	102174814	RAB5B	chr5:55806578-55820914	28.033	58.7037	-1.06633	5e-05	0.00117942
XM_005689278.1	102175597	SLC10A5	chr14:90967034-90970144	2.55065	5.34078	-1.06619	5e-05	0.00117942
XM_005683349.1	100861303	LOC100861303	chr7:57627195-57658943	15.0247	31.4143	-1.06409	5e-05	0.00117942
XM_005682614.1	102186298	2016-09-08	chr7:18017834-18025614	29.8377	62.3752	-1.06383	5e-05	0.00117942
XM_005679138.1	102175647	CBLL1	chr4:46345714-46362139	5.698	11.9081	-1.06342	5e-05	0.00117942
XM_005686539.1	102185660	SOS1	chr11:21051356-21131596	7.45403	15.5669	-1.06239	5e-05	0.00117942
XM_005678605.1	102178234	CCDC30	chr3:99768092-99840600	0.980963	2.04774	-1.06176	0.00115	0.0162668
XM_005709395.1	102180490	SHROOM1	chr7:40605756-40609437	0.69259	1.44545	-1.06145	0.0018	0.0229737
XM_005698415.1	100861072	CNNM2	chr26:21837066-22003804	1.14047	2.37895	-1.0607	0.0002	0.00394225
XM_005684972.1	102189484	ESR1	chr9:74967966-75226398	2.33439	4.86768	-1.06019	5e-05	0.00117942
XM_005676471.1	102173512	RAPH1	chr2:90953301-91010262	6.1207	12.759	-1.05975	5e-05	0.00117942
XM_005676379.1	102173696	LOC102173696	chr2:89905980-90037382	0.655096	1.36481	-1.05892	0.0003	0.00551224
XM_005699659.1	102177962	CD5	chr29:36215541-36237903	1.50438	3.13375	-1.05872	0.0005	0.00842691
XM_005682079.1	102186575	GMIP	chr7:3249993-3259449	3.8006	7.9164	-1.05862	5e-05	0.00117942
XM_005679151.1	102179446	CFTR	chr4:48267132-48448585	0.885515	1.84429	-1.05847	0.0002	0.00394225
XM_005694864.1	102170636	SEMA5A	chr20:63252668-63679567	10.5457	21.9622	-1.05836	5e-05	0.00117942
XM_005689401.1	102184738	MAML2	chr15:12228463-12634778	7.67793	15.9837	-1.05781	5e-05	0.00117942
XM_005691451.1	102181415	CIT	chr17:55101443-55275833	1.93471	4.0268	-1.05752	5e-05	0.00117942
XM_005678678.1	102173525	MANEAL	chr3:104335562-104342553	0.809185	1.68342	-1.05685	0.00315	0.0354073
XM_005700218.1	102174818	MID2	chrX:13632808-13730140	4.43926	9.23528	-1.05684	0.0005	0.00842691
XM_005688742.1	102175695	ZFP64	chr13:77905388-77975874	4.62652	9.62162	-1.05635	5e-05	0.00117942
XM_005698760.1	102189372	FAT1	chr27:15233642-15356962	27.8119	57.7014	-1.0529	5e-05	0.00117942
XM_005699657.1	102177413	SLC15A3	chr29:36070194-36081267	3.305	6.85459	-1.05242	0.0001	0.00218534
XM_005694857.1	102168489	DAP	chr20:62002206-62050161	25.8082	53.5129	-1.05206	5e-05	0.00117942
XM_005674778.1	102182257	ROBO2	chr1:22148572-22808722	2.04696	4.24321	-1.05167	5e-05	0.00117942
XM_005699410.1	102175747	CCDC67	chr29:911847-1023626	0.975437	2.02032	-1.05046	0.0004	0.00698314
XM_005687053.1	102174753	ANTXR1	chr11:66258197-66597500	22.5059	46.6025	-1.0501	5e-05	0.00117942
XM_005674978.1	102174975	ZBTB20	chr1:57597816-58361363	10.6951	22.1431	-1.04991	5e-05	0.00117942
XM_005687499.1	102174313	SUPT20H	chr12:22421098-22464666	7.86554	16.2798	-1.04946	0.00345	0.0379147
XM_005709536.1	102180965	HAP1	chr19:41080615-41103486	1.54488	3.19432	-1.04801	5e-05	0.00117942
XM_005697292.1	102173802	ZNF532	chr24:57910575-58021871	8.10443	16.7505	-1.04743	5e-05	0.00117942
XM_005686007.1	102173307	ZFYVE26	chr10:75672041-75737713	5.0793	10.4954	-1.04705	5e-05	0.00117942
XM_005679418.1	102191205	WNT16	chr4:83345099-83356070	2.32805	4.8093	-1.0467	0.00025	0.0047469
XM_005676042.1	102183188	IFIH1	chr2:33516586-33575814	5.00834	10.3454	-1.04658	5e-05	0.00117942
XM_005700322.1	102185444	MBNL3	chrX:26344186-26416240	3.80996	7.86885	-1.04638	5e-05	0.00117942
XM_005680674.1	102177599	LOC102177599	chr5:73085105-73127343	0.633661	1.30868	-1.04634	0.0038	0.0407944
XM_005683453.1	102186114	ERAP2	chr7:92313755-92357857	8.54856	17.6481	-1.04576	5e-05	0.00117942
XM_005700119.1	102169564	SRPX2	chrX:7395107-7426060	1.10904	2.28956	-1.04575	0.00105	0.0151577
XM_005690328.1	102190715	LOC102190715	chr15:77771862-77806837	1.49675	3.08876	-1.0452	0.00035	0.00626515
XM_005674758.1	102175802	C1H21orf91	chr1:18025353-18053644	54.9218	113.306	-1.04477	5e-05	0.00117942
XM_005692082.1	102187520	IRX5	chr18:22659086-22662207	4.43871	9.15707	-1.04475	0.0001	0.00218534
XM_005685706.1	102178453	FAM81A	chr10:47029489-47086900	3.95424	8.15441	-1.04418	0.0005	0.00842691
XM_005680866.1	102189932	LOC102189932	chr5:92198080-92226010	3.03274	6.25134	-1.04355	5e-05	0.00117942
XM_005693530.1	102169621	TP53	chr19:26604804-26617762	12.2621	25.2691	-1.04317	5e-05	0.00117942
XM_005698322.1	102180183	DNMBP	chr26:19183761-19275009	8.36034	17.2268	-1.04302	5e-05	0.00117942
XM_005700720.1	102181575	NHSL2	chrX:71318731-71612519	2.99362	6.16667	-1.0426	5e-05	0.00117942
XM_005694397.1	102183006	BAHCC1	chr19:50232053-50270039	0.951162	1.95895	-1.04231	5e-05	0.00117942
XM_005693656.1	102179234	LUC7L3	chr19:35143582-35167198	19.3071	39.7064	-1.04024	0.0002	0.00394225
XM_005698020.1	102170750	HSD3B7	chr25:27154839-27158721	6.48811	13.3417	-1.04007	5e-05	0.00117942
XM_005692719.1	102169895	FLT3LG	chr18:54358817-54368320	2.55201	5.24763	-1.04003	0.0017	0.0219448
XM_005688429.1	102177072	PMEPA1	chr13:56447194-56451982	6.77177	13.9219	-1.03975	0.0004	0.00698314
XM_005693087.1	102180343	HLF	chr19:5005938-5115136	4.98462	10.2473	-1.03968	5e-05	0.00117942
XM_005696308.1	102191191	TAF8	chr23:15422311-15439929	6.93748	14.2579	-1.03928	5e-05	0.00117942
XM_005691682.1	102180871	GIT2	chr17:62926718-62968177	5.53182	11.3689	-1.03927	5e-05	0.00117942
XM_005680078.1	102176587	ITGA5	chr5:24931250-24952107	5.58227	11.4646	-1.03827	5e-05	0.00117942
XM_005687385.1	102187872	COL5A1	chr11:104433696-104557842	10.3306	21.2037	-1.03739	5e-05	0.00117942
XM_005684289.1	102186765	AKAP2	chr8:97277541-97755486	14.1739	29.0711	-1.03635	5e-05	0.00117942
XM_005684007.1	102177338	LOXL2	chr8:68649834-68764695	5.87428	12.0477	-1.03627	5e-05	0.00117942
XM_005697325.1	100861254	BCL2	chr24:61057858-61257400	4.0355	8.27259	-1.03559	5e-05	0.00117942
XM_005680090.1	102181001	TENC1	chr5:26148436-26175883	5.48368	11.2366	-1.03499	0.0034	0.0374931
XM_005681822.1	102173278	HNRNPD	chr6:94271552-94286724	30.3508	62.177	-1.03465	0.0001	0.00218534
XM_005696627.1	102168675	MDC1	chr23:26479559-26495223	3.47813	7.11974	-1.03351	5e-05	0.00117942
XM_005686487.1	102171521	EIF2AK2	chr11:19331393-19356457	9.53397	19.5145	-1.0334	5e-05	0.00117942
XM_005698099.1	102172319	LMTK2	chr25:37424111-37483587	6.48457	13.2728	-1.03339	5e-05	0.00117942
XM_005680473.1	102186376	ELK3	chr5:58338910-58410240	8.66016	17.7038	-1.03159	5e-05	0.00117942
XM_005687037.1	102168270	LOC102168270	chr11:90944371-91013069	22.783	46.5702	-1.03145	5e-05	0.00117942
XM_005694995.1	102172668	IQGAP1	chr21:20038729-20176903	105.922	216.362	-1.03045	0.00015	0.00308895
XM_005697612.1	102172681	RBBP6	chr25:22277140-22314244	6.96233	14.2184	-1.03011	0.0017	0.0219448
XM_005685331.1	102178278	TINF2	chr10:20450843-20453326	3.47344	7.09236	-1.0299	5e-05	0.00117942
XM_005685603.1	100860973	PAK6	chr10:32208558-32245238	2.91686	5.95286	-1.02917	5e-05	0.00117942
XM_005684662.1	102189758	GPR63	chr9:40010869-40013377	1.76717	3.60168	-1.02722	0.0002	0.00394225
XM_005691215.1	102178845	ZNF827	chr17:12152052-12336544	1.38859	2.82994	-1.02715	5e-05	0.00117942
XM_005691505.1	102173873	SFSWAP	chr17:44830084-44911990	7.80279	15.9011	-1.02706	5e-05	0.00117942
XM_005680087.1	102180190	ITGB7	chr5:26056221-26072977	3.01811	6.14509	-1.02579	5e-05	0.00117942
XM_005688030.1	102173946	SEC61A2	chr13:15711316-15732621	5.65978	11.5081	-1.02383	5e-05	0.00117942
XM_005698862.1	102175270	LOC102175270	chr27:25175638-25410083	2.24658	4.56298	-1.02225	0.001	0.0145969
XM_005683026.1	102172435	LOC102172435	chr7:47315525-47316413	37.0701	75.2595	-1.02162	5e-05	0.00117942
XM_005696191.1	102184012	FAM83B	chr23:5179158-5261997	32.7025	66.3631	-1.02098	5e-05	0.00117942
XM_005680105.1	102186836	BIN2	chr5:27460568-27490374	2.80483	5.686	-1.0195	0.0001	0.00218534
XM_005694826.1	102180700	ZFR	chr20:40903683-40963177	17.2455	34.9542	-1.01924	5e-05	0.00117942
XM_005691663.1	102174147	PRR14L	chr17:69762228-69793960	6.4466	13.0659	-1.0192	5e-05	0.00117942
XM_005675262.1	102182444	DVL3	chr1:81360922-81382006	9.13649	18.5139	-1.0189	5e-05	0.00117942
XM_005689210.1	102179398	NIPAL2	chr14:76294606-76356334	20.1577	40.8357	-1.0185	5e-05	0.00117942
XM_005700414.1	102169945	MMGT1	chrX:38594445-38603971	9.58906	19.4175	-1.0179	5e-05	0.00117942
XM_005709724.1	102187384	NAF1	chr6:2250210-2335675	5.18873	10.5039	-1.01748	5e-05	0.00117942
XM_005681807.1	102169172	FRAS1	chr6:89921842-90435367	2.21374	4.48124	-1.01741	5e-05	0.00117942
XM_005700828.1	102190674	UBA1	chrX:81618993-81641274	30.7257	62.1638	-1.01663	5e-05	0.00117942
XM_005681149.1	100861292	CACNA1C	chr5:99547191-99944711	0.637786	1.28843	-1.01447	0.0001	0.00218534
XM_005683337.1	102191519	LOC102191519	chr7:48601599-48768602	3.15162	6.36624	-1.01435	0.0003	0.00551224
XM_005677870.1	100861278	SLC16A1	chr3:28257566-28286738	8.81591	17.8067	-1.01424	0.00015	0.00308895
XM_005691665.1	102174685	SLC5A1	chr17:69982524-70036637	7.6202	15.3901	-1.0141	5e-05	0.00117942
XM_005691879.1	102175323	GLG1	chr18:1316160-1386157	13.0352	26.3196	-1.01373	5e-05	0.00117942
XM_005691689.1	102183091	USP30	chr17:63644086-63745911	2.78435	5.62183	-1.0137	5e-05	0.00117942
XM_005700470.1	102189563	IDS	chrX:51316648-51335150	20.0841	40.5475	-1.01356	5e-05	0.00117942
XM_005677813.1	102181457	CD2	chr3:24449201-24463602	1.35819	2.74161	-1.01334	0.0017	0.0219448
XM_005696580.1	102180547	LOC102180547	chr23:26019150-26021310	35.9912	72.6497	-1.01331	5e-05	0.00117942
XM_005686044.1	102182598	RBM25	chr10:80610799-80659519	29.8748	60.2985	-1.01319	5e-05	0.00117942
XM_005682561.1	102173286	SH3GL1	chr7:16166455-16180027	26.437	53.2939	-1.01141	5e-05	0.00117942
XM_005686939.1	102190328	ASXL2	chr11:72441952-72557438	9.31807	18.7735	-1.01059	5e-05	0.00117942
XM_005689352.1	102191717	LOC102191717	chr15:2230644-2244692	7.90308	15.9211	-1.01046	5e-05	0.00117942
XM_005697615.1	102173626	TNRC6A	chr25:22460891-22557639	6.35857	12.8076	-1.01023	5e-05	0.00117942
XM_005691364.1	102183718	SETD8	chr17:51763642-51776332	20.7168	41.726	-1.01014	5e-05	0.00117942
XM_005682082.1	102187390	GATAD2A	chr7:3375724-3437640	7.22309	14.5288	-1.00822	5e-05	0.00117942
XM_005677811.1	102180983	CD101	chr3:24178338-24215664	0.884951	1.77896	-1.00736	0.0008	0.0122733
XM_005687537.1	102185097	USPL1	chr12:27946932-27970821	5.61142	11.272	-1.00631	5e-05	0.00117942
XM_005690851.1	102186139	SKI	chr16:48057522-48078983	8.05288	16.173	-1.00601	5e-05	0.00117942
XM_005688321.1	102170531	CASS4	chr13:57413398-57449439	0.933136	1.87326	-1.00539	0.00075	0.0116441
XM_005694296.1	102174596	PLXDC1	chr19:38764630-38820609	8.79461	17.653	-1.00522	5e-05	0.00117942
XM_005696468.1	102188097	TEAD3	chr23:9109656-9129919	10.2163	20.5006	-1.00479	5e-05	0.00117942
XM_005684976.1	102168351	TIAM2	chr9:77583278-78098586	7.59479	15.2336	-1.00417	5e-05	0.00117942
XM_005679466.1	102180186	NRF1	chr4:90971896-91093638	4.59599	9.21807	-1.00409	0.00345	0.0379147
XM_005686215.1	102189405	EML5	chr10:96299547-96430268	4.2539	8.52696	-1.00325	5e-05	0.00117942
XM_005686987.1	102179016	VSNL1	chr11:79848214-79974448	8.43453	16.9021	-1.00282	5e-05	0.00117942
XM_005696924.1	102178125	SLC22A23	chr23:47484735-47579507	17.8531	8.92551	1.00017	5e-05	0.00117942
XM_005694339.1	102187893	LOC102187893	chr19:43264455-43278549	6.28976	3.1427	1.001	0.0001	0.00218534
XM_005675094.1	102181337	PPP1R2	chr1:70578379-70599438	120.429	60.1414	1.00176	5e-05	0.00117942
XM_005698807.1	100861098	UBXN8	chr27:25612098-25630405	14.4446	7.21242	1.00197	0.0001	0.00218534
XM_005697860.1	102191011	LOC102191011	chr25:36335304-36393445	12.3318	6.15708	1.00206	5e-05	0.00117942
XM_005685972.1	102186695	HSPA2	chr10:72752217-72754798	82.9678	41.4232	1.00211	5e-05	0.00117942
XM_005702121.1	102178540	LOC102178540	AJPT01332634.1:519-993	126.767	63.2602	1.00281	0.00015	0.00308895
XM_005691818.1	102178848	VAT1L	chr18:4425592-4565240	2.27145	1.13305	1.0034	0.00125	0.0173398
XM_005700819.1	102188663	NDUFB11	chrX:81582959-81585391	111.35	55.5146	1.00417	5e-05	0.00117942
XM_005688423.1	102175417	CTSZ	chr13:55359411-55370063	54.5282	27.1849	1.0042	5e-05	0.00117942
XM_005679092.1	102186553	PHTF2	chr4:40954820-41049771	14.8159	7.38066	1.00532	5e-05	0.00117942
XM_005680636.1	102186667	SLC5A8	chr5:62874476-62963012	9.85149	4.90509	1.00606	5e-05	0.00117942
XM_005700776.1	102173275	SLC35A2	chrX:79515801-79523232	7.25835	3.61155	1.00702	0.0001	0.00218534
XM_005681948.1	102184893	STBD1	chr6:88404560-88408872	11.7349	5.8388	1.00706	5e-05	0.00117942
XM_005677083.1	102189638	LOC102189638	chr3:1481398-1482081	13.0983	6.51523	1.00749	0.00035	0.00626515
XM_005679576.1	102190100	LOC102190100	chr4:109109270-109113132	125.15	62.2138	1.00835	5e-05	0.00117942
XM_005698963.1	102186832	PGBD5	chr28:1444440-1487844	2.45084	1.21826	1.00845	0.00235	0.0282817
XM_005696910.1	102174178	NQO2	chr23:47739605-47749842	11.855	5.8907	1.00898	0.00095	0.0140267
XM_005689199.1	102176541	ANKRD46	chr14:74154242-74167151	19.5436	9.70951	1.00922	5e-05	0.00117942
XM_005692569.1	102173878	DEDD2	chr18:49713372-49729048	13.5203	6.7145	1.00977	5e-05	0.00117942
XM_005684515.1	102189678	SERINC1	chr9:15859928-15937375	136.22	67.6453	1.00988	5e-05	0.00117942
XM_005698590.1	102179910	OAT	chr26:42402861-42420020	340.344	168.994	1.01002	5e-05	0.00117942
XM_005689612.1	102174321	LOC102174321	chr15:18647933-18758280	13.6428	6.77309	1.01026	5e-05	0.00117942
XM_005690401.1	102171634	RAB7L1	chr16:2884093-2887034	3.32425	1.65017	1.01042	0.003	0.0341364
XM_005681064.1	102179362	POLR2F	chr5:100897079-100905877	91.3571	45.3388	1.01077	5e-05	0.00117942
XM_005697442.1	102172857	ECI1	chr25:1790509-1803571	22.0664	10.9495	1.01098	5e-05	0.00117942
XM_005686349.1	102177346	DGUOK	chr11:10541765-10575518	6.0214	2.98774	1.01105	0.0026	0.0306017
XM_005693365.1	102171006	TP53I13	chr19:20158463-20164705	3.19427	1.58464	1.01133	0.0008	0.0122733
XM_005686445.1	102181963	HTRA2	chr11:9914747-9934287	11.843	5.87369	1.0117	0.0015	0.0199322
XM_005692479.1	102185948	MARVELD3	chr18:38637572-38648970	4.83337	2.39632	1.01221	0.0003	0.00551224
XM_005694986.1	102170092	UNC45A	chr21:19647273-19663532	23.301	11.5499	1.01251	5e-05	0.00117942
XM_005677681.1	102189923	C3H1orf54	chr3:18925750-18932920	16.4165	8.13643	1.01268	0.0049	0.0492268
XM_005676229.1	100861134	MAP1D	chr2:23810443-23883491	4.90522	2.43106	1.01273	0.00175	0.0224656
XM_005675092.1	102180798	BDH1	chr1:70440732-70470289	26.2812	13.0172	1.0136	5e-05	0.00117942
XM_005687055.1	102175589	GMCL1	chr11:67084999-67140572	38.1302	18.8715	1.01472	5e-05	0.00117942
XM_005683787.1	102186593	OSTF1	chr8:49769110-49824339	93.893	46.4699	1.01472	5e-05	0.00117942
XM_005698434.1	102188281	SFR1	chr26:22973164-22977073	9.18426	4.54515	1.01483	0.00025	0.0047469
XM_005685480.1	102175299	SRP14	chr10:32045601-32048790	131.129	64.8711	1.01533	5e-05	0.00117942
XM_005677016.1	102186169	E2F2	chr2:128518622-128537382	6.24652	3.09023	1.01534	5e-05	0.00117942
XM_005686185.1	102177899	AHSA1	chr10:84714298-84746621	61.0138	30.1679	1.01612	5e-05	0.00117942
XM_005685729.1	102184627	TEX9	chr10:50154859-50244287	14.5211	7.17386	1.01733	5e-05	0.00117942
XM_005701162.1	102190498	LOC102190498	KB009910.1:328760-343969	4.74796	2.34539	1.01748	0.00375	0.040368
XM_005694533.1	102189623	RPL26L1	chr20:4727897-4734333	53.4991	26.4245	1.01764	5e-05	0.00117942
XM_005683864.1	102184809	GLIPR2	chr8:58803159-58822280	38.5751	19.052	1.01773	5e-05	0.00117942
XM_005694982.1	102169519	LOC102169519	chr21:19571787-19577878	36.0858	17.8016	1.01942	5e-05	0.00117942
XM_005701413.1	102173380	MCM2	KB010052.1:121276-155877	2.96009	1.45864	1.02102	0.0047	0.0477288
XM_005686006.1	102173010	RDH12	chr10:75634415-75643168	54.2745	26.7332	1.02164	5e-05	0.00117942
XM_005688867.1	102168470	C14H8orf76	chr14:27028442-27043732	6.22495	3.06582	1.02179	0.00015	0.00308895
XM_005694407.1	102186340	CBX2	chr19:51538510-51545539	4.13612	2.03574	1.02273	0.0004	0.00698314
XM_005689201.1	102177074	POLR2K	chr14:74550943-74553329	11.378	5.59535	1.02395	0.0001	0.00218534
XM_005680093.1	102182102	KRT79	chr5:26355416-26365825	168.641	82.8947	1.02461	5e-05	0.00117942
XM_005689128.1	102180330	PMP2	chr14:55193098-55197996	5.5948	2.74905	1.02515	0.00025	0.0047469
XM_005696759.1	102186918	LOC102186918	chr23:29178228-29178885	62.0468	30.4724	1.02586	5e-05	0.00117942
XM_005700933.1	102180115	MAOB	chrX:88670905-88789934	2.10971	1.03551	1.0267	0.00035	0.00626515
XM_005685448.1	102190606	EMC4	chr10:24784888-24788401	51.833	25.4323	1.02721	5e-05	0.00117942
XM_005691143.1	102180413	MSMO1	chr17:422113-439104	77.3763	37.9563	1.02755	5e-05	0.00117942
XM_005692064.1	102181419	LOC102181419	chr18:14247774-14267453	12.5383	6.14724	1.02833	5e-05	0.00117942
XM_005698797.1	102177772	TMEM66	chr27:24994134-25016649	52.2456	25.6112	1.02853	5e-05	0.00117942
XM_005678934.1	102186081	GNG11	chr4:9042182-9047579	97.807	47.9126	1.02953	5e-05	0.00117942
XM_005695840.1	102173695	IL17RB	chr22:46832372-46848225	7.66092	3.75	1.03063	0.0001	0.00218534
XM_005678550.1	102187733	EIF2B3	chr3:97482819-97602380	28.9293	14.1506	1.03166	5e-05	0.00117942
XM_005683487.1	102178272	SLCO4C1	chr7:97208959-97314560	1.66798	0.815569	1.03222	0.0024	0.028765
XM_005699545.1	100860781	LOC100860781	chr29:25408452-25412580	7.98439	3.90368	1.03235	0.00495	0.0495706
XM_005685838.1	102190421	L2HGDH	chr10:39480047-39540006	9.72818	4.75312	1.0333	0.00265	0.0310478
XM_005696152.1	102170561	SLC6A6	chr22:55244470-55285305	6.17738	3.01807	1.03337	0.0001	0.00218534
XM_005675255.1	102180260	LIPH	chr1:80006599-80058005	10.3581	5.06033	1.03346	5e-05	0.00117942
XM_005675263.1	102182730	EIF2B5	chr1:81384124-81393087	65.7119	32.0949	1.03381	5e-05	0.00117942
XM_005683307.1	102179941	ABHD17A	chr7:40382944-40387558	34.5194	16.8561	1.03414	5e-05	0.00117942
XM_005684417.1	102181302	ADI1	chr8:109009250-109022818	13.7616	6.71783	1.03458	5e-05	0.00117942
XM_005696263.1	100860996	MAPK13	chr23:9729670-9737979	40.3456	19.6859	1.03525	5e-05	0.00117942
XM_005692373.1	102176723	PSMD8	chr18:47028463-47034654	216.8	105.765	1.0355	5e-05	0.00117942
XM_005696489.1	102173896	MDFI	chr23:15089013-15122419	7.6236	3.71816	1.03588	0.0002	0.00394225
XM_005678344.1	102168317	FGGY	chr3:82716288-83200391	6.86453	3.34679	1.03639	5e-05	0.00117942
XM_005686861.1	102171250	PLB1	chr11:70042235-70172281	11.3912	5.5508	1.03716	5e-05	0.00117942
XM_005682117.1	102172530	CCDC124	chr7:4779916-4790904	31.7839	15.4787	1.03801	5e-05	0.00117942
XM_005680573.1	102185987	TCP11L2	chr5:67539746-67586116	28.4939	13.8715	1.03853	5e-05	0.00117942
XM_005691568.1	102173218	COQ5	chr17:62419162-62433838	17.6159	8.56259	1.04076	5e-05	0.00117942
XM_005701364.1	102178813	SLC25A6	KB010019.1:744373-749748	212.318	103.143	1.04158	5e-05	0.00117942
XM_005681992.1	102181855	LRPAP1	chr6:112261551-112270540	17.4333	8.46886	1.04161	5e-05	0.00117942
XM_005686120.1	102181962	LOC102181962	chr10:81024070-81032814	2.95375	1.43479	1.04171	0.00115	0.0162668
XM_005699155.1	100861080	SGPL1	chr28:24741125-24795205	19.0174	9.23748	1.04175	5e-05	0.00117942
XM_005693463.1	102176996	PSMB6	chr19:25857646-25859892	246.748	119.852	1.04178	5e-05	0.00117942
XM_005696932.1	102181176	WRNIP1	chr23:47855657-47864130	17.0897	8.29692	1.04248	5e-05	0.00117942
XM_005685304.1	102191336	MTFMT	chr10:11658656-11682870	13.3627	6.48628	1.04275	5e-05	0.00117942
XM_005699458.1	102189833	TMEM126B	chr29:9038560-9044768	16.9445	8.22257	1.04316	5e-05	0.00117942
XM_005700546.1	102191120	SSR4	chrX:54485155-54490178	522.701	253.636	1.04323	5e-05	0.00117942
XM_005689968.1	102185484	PPME1	chr15:50142735-50194301	28.7761	13.9563	1.04395	0.0001	0.00218534
XM_005697835.1	102184866	CNPY4	chr25:36088741-36093070	44.8244	21.7261	1.04485	5e-05	0.00117942
XM_005684387.1	102170517	NIPSNAP3A	chr8:92638966-92649711	15.83	7.67077	1.04522	5e-05	0.00117942
XM_005678700.1	102178691	TRAPPC3	chr3:105882851-105897762	24.3023	11.7726	1.04566	5e-05	0.00117942
XM_005685817.1	102184065	SLC30A4	chr10:61127863-61153958	9.3678	4.53361	1.04705	5e-05	0.00117942
XM_005698383.1	102172596	TLL2	chr26:16106196-16232846	2.19767	1.06335	1.04736	0.00025	0.0047469
XM_005684142.1	102187048	PTCH1	chr8:80221649-80261986	12.7023	6.1438	1.04789	0.0011	0.0157367
XM_005680479.1	102187745	SLC25A3	chr5:60619757-60625944	232.563	112.48	1.04796	5e-05	0.00117942
XM_005709369.1	102185480	GSDMD	chr14:11858641-11865687	2.78601	1.34742	1.048	0.00055	0.00909519
XM_005681086.1	102184509	RPL3	chr5:101896283-101902490	1633.21	789.562	1.04858	0.00015	0.00308895
XM_005689222.1	102183082	SDC2	chr14:77893000-78009764	122.578	59.2475	1.04887	5e-05	0.00117942
XM_005685288.1	102186123	THOC3	chr10:4985462-4998576	10.3594	5.00712	1.04889	5e-05	0.00117942
XM_005689212.1	100861379	HRSP12	chr14:76424714-76433464	63.2687	30.5637	1.04967	5e-05	0.00117942
XM_005682516.1	102183141	C7H19orf70	chr7:15060184-15062136	95.4165	46.093	1.04969	5e-05	0.00117942
XM_005692644.1	102172476	EML2	chr18:51654890-51677531	5.24409	2.53282	1.04995	5e-05	0.00117942
XM_005680761.1	102178335	MPST	chr5:72969727-72979594	13.4931	6.51454	1.05049	5e-05	0.00117942
XM_005680072.1	102174632	BTG1	chr5:21329589-21331038	336.128	162.281	1.05052	5e-05	0.00117942
XM_005684303.1	102190414	PTGR1	chr8:98976985-99006389	91.4818	44.1281	1.05179	5e-05	0.00117942
XM_005692974.1	100860775	LOC100860775	chr18:58403179-58406703	50.8729	24.5373	1.05192	5e-05	0.00117942
XM_005700038.1	102188200	MRPL21	chr29:44070060-44080400	26.3691	12.7185	1.05192	0.0001	0.00218534
XM_005697323.1	102182930	LOC102182930	chr24:60389756-60486753	1.05174	0.507194	1.05217	0.00475	0.0480734
XM_005688784.1	102169396	MAF1	chr14:11422619-11424760	44.5978	21.4925	1.05314	5e-05	0.00117942
XM_005694670.1	102181994	ERCC8	chr20:18293597-18347127	10.2959	4.96165	1.05318	0.00275	0.0319365
XM_005688631.1	102186412	TP53RK	chr13:73436136-73437698	10.9924	5.28487	1.05656	0.0001	0.00218534
XM_005674865.1	102184375	TRMT10C	chr1:44696803-44701057	17.1539	8.24581	1.05681	0.00035	0.00626515
XM_005695666.1	102173509	DCLK3	chr22:10572493-10588280	1.24143	0.59662	1.05712	0.00315	0.0354073
XM_005709429.1	102180799	RPL37	chr20:33396938-33400239	1805.15	867.341	1.05745	0.0002	0.00394225
XM_005693113.1	102189339	GDPD1	chr19:9629528-9677988	2.91503	1.40039	1.05768	0.00375	0.040368
XM_005675678.1	102169805	PRMT2	chr1:144004963-144028421	14.6496	7.03624	1.05799	5e-05	0.00117942
XM_005693178.1	102184190	SCPEP1	chr19:7234629-7253631	40.3596	19.3777	1.05851	5e-05	0.00117942
XM_005691744.1	102178847	SNRPD3	chr17:70627157-70633776	73.8262	35.4323	1.05907	5e-05	0.00117942
XM_005699270.1	102176585	MAT1A	chr28:33261681-33278903	19.7903	9.49049	1.06024	5e-05	0.00117942
XM_005693879.1	102171189	AARSD1	chr19:42179778-42188675	33.6463	16.1334	1.0604	5e-05	0.00117942
XM_005688270.1	102181053	ARFRP1	chr13:52312554-52318663	24.8902	11.9327	1.06066	5e-05	0.00117942
XM_005683132.1	102176956	SPINK7	chr7:55971061-55974968	81.5918	39.1026	1.06116	5e-05	0.00117942
XM_005695249.1	102186345	CLEC14A	chr21:45907647-45909079	11.6662	5.58845	1.06182	5e-05	0.00117942
XM_005687781.1	102171618	CARKD	chr12:80605790-80614853	21.491	10.2935	1.062	5e-05	0.00117942
XM_005680084.1	102178245	HOXC13	chr5:25352203-25359630	92.3165	44.1864	1.06299	5e-05	0.00117942
XM_005686329.1	102173095	INO80B	chr11:9993763-10005582	12.2503	5.86314	1.06308	0.00065	0.0104039
XM_005679611.1	102179069	MKRN1	chr4:100912406-100931250	26.9551	12.8978	1.06343	5e-05	0.00117942
XM_005688250.1	102176623	PCMTD2	chr13:51899906-51930586	21.021	10.0578	1.06352	5e-05	0.00117942
XM_005688855.1	102188420	NDUFB9	chr14:26013497-26017693	97.0223	46.3837	1.0647	5e-05	0.00117942
XM_005701285.1	102170308	MOGAT3	KB009997.1:181830-188356	24.5452	11.7251	1.06584	5e-05	0.00117942
XM_005688747.1	102179214	PFDN4	chr13:78791743-78801334	90.7138	43.3171	1.06639	5e-05	0.00117942
XM_005695727.1	102170559	SHQ1	chr22:28696638-28795166	8.02062	3.82959	1.06652	5e-05	0.00117942
XM_005685230.1	102168352	EMC9	chr10:20538327-20540742	11.1603	5.32441	1.06768	0.0001	0.00218534
XM_005693615.1	102168857	MIEF2	chr19:33537915-33540458	4.5666	2.17698	1.06879	5e-05	0.00117942
XM_005690718.1	102172743	LZIC	chr16:41226505-41236622	18.4315	8.78285	1.06941	5e-05	0.00117942
XM_005700108.1	102187748	PKP3	chr29:48139073-48153279	55.2664	26.3313	1.06962	5e-05	0.00117942
XM_005699143.1	102169074	SAR1A	chr28:24138504-24146356	110.384	52.5707	1.0702	5e-05	0.00117942
XM_005686197.1	102183797	EFCAB11	chr10:97447817-97623850	8.8215	4.20026	1.07054	5e-05	0.00117942
XM_005678801.1	102188189	MYCBP	chr3:103341821-103347799	82.3437	39.2041	1.07065	5e-05	0.00117942
XM_005693374.1	102173778	RPH3AL	chr19:21663880-21761874	1.57596	0.749973	1.07132	0.00175	0.0224656
XM_005699242.1	102169457	VDAC2	chr28:28746803-28760723	136.094	64.7541	1.07156	0.00115	0.0162668
XM_005693707.1	102169901	SNX11	chr19:37513293-37522279	11.0068	5.236	1.07186	5e-05	0.00117942
XM_005700586.1	102181280	SH3BGRL	chrX:64174272-64245321	54.7464	26.0323	1.07246	0.0001	0.00218534
XM_005686718.1	102169484	VAMP5	chr11:48805620-48807051	7.7262	3.67199	1.0732	0.0003	0.00551224
XM_005695419.1	102171281	CINP	chr21:64062582-64093648	22.9606	10.9117	1.07329	5e-05	0.00117942
XM_005698878.1	102184119	IDO1	chr27:33552627-33565843	2.11538	1.0045	1.07443	0.00245	0.0292388
XM_005692055.1	102178653	RPL13	chr18:13995001-13998668	803.309	381.099	1.07579	5e-05	0.00117942
XM_005675481.1	102178214	PLS1	chr1:123906101-123999278	4.83658	2.29451	1.0758	0.0002	0.00394225
XM_005687010.1	102184631	ODC1	chr11:85965512-85970119	107.438	50.9506	1.07633	5e-05	0.00117942
XM_005692803.1	102171910	KPTN	chr18:52887360-52896778	6.69464	3.17464	1.07641	0.0001	0.00218534
XM_005694384.1	102179135	ASPSCR1	chr19:49826987-49856973	12.1357	5.75269	1.07695	5e-05	0.00117942
XM_005675784.1	102177478	LOC102177478	chr1:144202596-144224251	4.62008	2.1893	1.07745	5e-05	0.00117942
XM_005697446.1	102174263	KCTD5	chr25:2117801-2135783	17.5766	8.32466	1.07819	5e-05	0.00117942
XM_005677613.1	102173623	PSMD4	chr3:18133326-18141883	113.001	53.495	1.07887	5e-05	0.00117942
XM_005693483.1	102181987	ACADVL	chr19:26233735-26239033	71.6362	33.911	1.07894	5e-05	0.00117942
XM_005684850.1	102174938	CCDC28A	chr9:63138828-63155494	8.15184	3.85516	1.08033	5e-05	0.00117942
XM_005682276.1	102178259	GCDH	chr7:9704700-9727534	13.7916	6.52042	1.08075	5e-05	0.00117942
XM_005689374.1	102175316	ANGPTL5	chr15:5873613-5889535	18.0808	8.54287	1.08167	5e-05	0.00117942
XM_005677015.1	102185881	LOC102185881	chr2:128467457-128491080	97.1651	45.8988	1.08198	5e-05	0.00117942
XM_005692553.1	102187522	PRX	chr18:48581343-48596976	2.25171	1.06361	1.08206	5e-05	0.00117942
XM_005683370.1	102185178	NUDCD2	chr7:71223065-71229409	20.3818	9.62396	1.08258	5e-05	0.00117942
XM_005696841.1	102173350	GMPR	chr23:37988306-38048599	1.82374	0.861054	1.08272	0.0043	0.0447034
XM_005682430.1	102177229	HNRNPM	chr7:13597059-13626595	51.0901	24.0969	1.08419	5e-05	0.00117942
XM_005686716.1	102168914	TMEM150A	chr11:48796098-48799858	5.76855	2.71924	1.085	0.00015	0.00308895
XM_005701869.1	102184713	LOC102184713	KB010743.1:15307-48860	3.43268	1.617	1.08601	0.00075	0.0116441
XM_005679304.1	102177954	STEAP1	chr4:71866728-71879617	16.6021	7.81734	1.08662	5e-05	0.00117942
XM_005690692.1	102187615	APITD1	chr16:40757164-40765796	12.7225	5.98973	1.08682	0.00055	0.00909519
XM_005691874.1	102173959	FUK	chr18:1032521-1047048	1.92613	0.906596	1.08717	0.0002	0.00394225
XM_005676810.1	102191283	RPS6KA1	chr2:125742870-125775480	17.1795	8.07756	1.08869	5e-05	0.00117942
XM_005679486.1	102187190	AKR1B1	chr4:95487924-95504929	8.10801	3.81046	1.08938	5e-05	0.00117942
XM_005690121.1	102183529	COMMD9	chr15:63353358-63374991	21.462	10.0831	1.08984	5e-05	0.00117942
XM_005693487.1	102183003	SLC2A4	chr19:26282962-26288770	1.62184	0.761089	1.0915	0.001	0.0145969
XM_005692254.1	102190631	LOC102190631	chr18:44142040-44170755	45.5842	21.3897	1.09162	0.001	0.0145969
XM_005683524.1	102172997	HPGD	chr8:6595774-6630711	17.3122	8.12241	1.09181	5e-05	0.00117942
XM_005695108.1	102186437	ETFA	chr21:29300701-29379031	112.45	52.7453	1.09217	5e-05	0.00117942
XM_005692109.1	102175703	NAE1	chr18:33800748-33818939	21.1254	9.90446	1.09283	5e-05	0.00117942
XM_005685530.1	102188862	TMEM87A	chr10:33982942-34023700	23.3527	10.9446	1.09337	0.00035	0.00626515
XM_005684964.1	102186769	MPC1	chr9:87489925-87493923	99.5002	46.6034	1.09426	0.00015	0.00308895
XM_005677581.1	102188911	RPTN	chr3:17132843-17138646	46.8087	21.919	1.09459	5e-05	0.00117942
XM_005680331.1	102186463	ATP5B	chr5:55280082-55285836	316.669	148.278	1.09468	5e-05	0.00117942
XM_005679342.1	102187834	MRPL32	chr4:75661524-75666617	21.8905	10.2481	1.09494	5e-05	0.00117942
XM_005696941.1	100861400	TXNL4A	chr24:546777-557165	64.2036	30.0571	1.09495	5e-05	0.00117942
XM_005678128.1	102177297	FRRS1	chr3:41345166-41397461	42.3946	19.8465	1.095	5e-05	0.00117942
XM_005689106.1	102174950	CRISPLD1	chr14:48851283-48902352	5.76048	2.6958	1.09548	5e-05	0.00117942
XM_005676860.1	102181448	GALE	chr2:128308579-128311434	11.3788	5.3245	1.09563	5e-05	0.00117942
XM_005694861.1	102169336	CMBL	chr20:62405991-62431426	10.7341	5.02205	1.09585	0.00015	0.00308895
XM_005675204.1	102186804	PARL	chr1:81628693-81682065	56.5892	26.4674	1.09631	5e-05	0.00117942
XM_005709645.1	102183388	MRPL43	chr26:20162524-20163516	31.8075	14.8766	1.09633	5e-05	0.00117942
XM_005676533.1	102190469	AAMP	chr2:105666939-105671294	53.3777	24.9424	1.09764	5e-05	0.00117942
XM_005679378.1	102177306	STK17A	chr4:75016119-75046014	83.4932	38.9954	1.09836	5e-05	0.00117942
XM_005680432.1	102169839	ITGA7	chr5:56022394-56045792	8.73208	4.07691	1.09885	5e-05	0.00117942
XM_005692425.1	102191264	EGLN2	chr18:48885331-48893537	13.3245	6.2184	1.09947	5e-05	0.00117942
XM_005677990.1	102180363	TSPAN2	chr3:26194748-26220913	14.3113	6.67691	1.0999	5e-05	0.00117942
XM_005693749.1	100861162	TCAP	chr19:39212456-39213701	6.77189	3.15622	1.10136	0.0004	0.00698314
XM_005676186.1	102169916	CXCR4	chr2:60577536-60581128	28.9028	13.4673	1.10176	5e-05	0.00117942
XM_005701104.1	102169173	TRAPPC2	chrX:118041551-118053471	35.0303	16.3161	1.10231	5e-05	0.00117942
XM_005679594.1	102174362	TMEM140	chr4:96152975-96167493	5.32625	2.47996	1.1028	0.0004	0.00698314
XM_005685485.1	102176611	IVD	chr10:32373106-32385021	19.7677	9.20383	1.10283	5e-05	0.00117942
XM_005675928.1	102178218	MTX2	chr2:19888234-19967374	33.6386	15.659	1.10312	5e-05	0.00117942
XM_005686802.1	102179486	SLC1A4	chr11:62307955-62325518	12.2796	5.71495	1.10345	5e-05	0.00117942
XM_005701849.1	102176522	KRT73	KB010667.1:123971-134329	52.5974	24.4768	1.10358	5e-05	0.00117942
XM_005682363.1	102183589	CDKN2D	chr7:11591542-11593491	4.35803	2.02512	1.10567	0.00235	0.0282817
XM_005679935.1	102183763	KRT82	chr5:26498777-26513439	105.827	49.1486	1.10648	5e-05	0.00117942
XM_005682609.1	102185555	IZUMO4	chr7:17889329-17892234	6.7583	3.13729	1.10714	0.00255	0.0301204
XM_005694341.1	102188440	FZD2	chr19:43458516-43466466	7.46176	3.45858	1.10934	5e-05	0.00117942
XM_005675778.1	102174981	SLC19A1	chr1:142973679-142998768	2.20082	1.02001	1.10946	0.00045	0.00772934
XM_005698306.1	102175738	CRTAC1	chr26:17415281-17546689	4.00378	1.8545	1.11033	0.0002	0.00394225
XM_005679100.1	102188917	FAM185A	chr4:41662965-41733228	5.16309	2.39037	1.111	0.0001	0.00218534
XM_005695691.1	102181248	ABHD5	chr22:15358871-15399708	95.9652	44.4277	1.11105	5e-05	0.00117942
XM_005682134.1	102176780	USE1	chr7:5444558-5447538	24.8042	11.4826	1.11114	5e-05	0.00117942
XM_005687208.1	102179017	ZDHHC12	chr11:97682207-97685698	9.33396	4.31992	1.11149	0.0003	0.00551224
XM_005698719.1	100861351	SLC25A4	chr27:14358923-14363202	30.7078	14.1909	1.11364	5e-05	0.00117942
XM_005700088.1	102181932	BET1L	chr29:48360886-48366581	7.23535	3.34344	1.11373	5e-05	0.00117942
XM_005689330.1	102177816	DEPTOR	chr14:91409150-91500039	2.98436	1.37861	1.11421	0.0028	0.0323528
XM_005677108.1	102173620	CREG1	chr3:1084984-1099351	53.0313	24.4922	1.11452	5e-05	0.00117942
XM_005697936.1	102191100	ZNF500	chr25:3900185-3908353	1.38213	0.637746	1.11584	0.0022	0.0268884
XM_005698050.1	102180990	NSUN5	chr25:33811975-33816768	7.21358	3.32824	1.11595	0.0001	0.00218534
XM_005674848.1	102180153	LOC102180153	chr1:43530362-43598456	244.199	112.653	1.11618	5e-05	0.00117942
XM_005682099.1	102191227	HOMER3	chr7:3852780-3859569	25.7643	11.8777	1.11713	5e-05	0.00117942
XM_005678868.1	102190847	ATG4B	chr3:116584474-116594394	11.7885	5.43371	1.11737	5e-05	0.00117942
XM_005681183.1	102187112	LOC102187112	chr5:103319275-103333119	61.7747	28.457	1.11823	5e-05	0.00117942
XM_005676893.1	102189078	LOC102189078	chr2:129988656-129989598	204.942	94.4075	1.11824	5e-05	0.00117942
XM_005691932.1	102168935	SPG7	chr18:13975257-13989807	10.5213	4.83458	1.12185	5e-05	0.00117942
XM_005692311.1	102183902	KRTDAP	chr18:44907806-44911268	1068.65	491.026	1.12192	5e-05	0.00117942
XM_005675078.1	102177473	NCBP2	chr1:69873583-69880559	16.2282	7.45498	1.12223	0.0003	0.00551224
XM_005681065.1	102179646	PICK1	chr5:100986988-101003430	11.323	5.20086	1.12243	5e-05	0.00117942
XM_005697906.1	102179537	FSCN1	chr25:38363411-38364761	43.8626	20.1454	1.12254	5e-05	0.00117942
XM_005700065.1	102175471	LOC102175471	chr29:46961477-46967181	8.24484	3.78423	1.12349	0.00025	0.0047469
XM_005682421.1	102174737	CERS4	chr7:13421645-13454253	12.1038	5.55456	1.12371	0.00145	0.0193867
XM_005685208.1	102186600	DHRS1	chr10:20384992-20402791	24.1572	11.0802	1.12446	5e-05	0.00117942
XM_005688491.1	102171621	EIF6	chr13:62615357-62621746	81.0942	37.1906	1.12466	5e-05	0.00117942
XM_005691540.1	102184648	C17H12orf49	chr17:57811699-57827700	15.6573	7.17777	1.12523	5e-05	0.00117942
XM_005677199.1	102175451	F11R	chr3:7943437-7966808	86.6886	39.7357	1.12541	5e-05	0.00117942
XM_005694023.1	102184372	FN3KRP	chr19:49048537-49052389	19.0871	8.74318	1.12636	5e-05	0.00117942
XM_005691190.1	102170347	FHDC1	chr17:4605092-4643404	15.6562	7.17145	1.1264	5e-05	0.00117942
XM_005677263.1	102171473	VSIG8	chr3:9249613-9262990	297.293	136.148	1.12671	5e-05	0.00117942
XM_005688917.1	102184920	NAPRT1	chr14:11842303-11849877	10.9936	5.03388	1.12693	5e-05	0.00117942
XM_005692555.1	102188074	SPTBN4	chr18:48641986-48717250	0.718982	0.329195	1.12701	0.00115	0.0162668
XM_005701731.1	102173381	NAA10	KB010390.1:16699-28158	86.441	39.5763	1.12708	5e-05	0.00117942
XM_005679794.1	102172327	DUSP6	chr5:18546096-18550605	27.4787	12.5745	1.12781	0.00015	0.00308895
XM_005699776.1	102181569	EEF1G	chr29:38833436-38842943	499.945	228.772	1.12786	5e-05	0.00117942
XM_005709475.1	102185177	NRG2	chr7:47209927-47276160	10.0328	4.58947	1.12833	5e-05	0.00117942
XM_005696475.1	102191091	MTCH1	chr23:10517983-10532462	198.141	90.627	1.12851	5e-05	0.00117942
XM_005694425.1	102168201	SPHK1	chr19:54194440-54198714	6.92497	3.16691	1.12873	5e-05	0.00117942
XM_005697699.1	102170106	CD2BP2	chr25:26617335-26619810	43.2575	19.7728	1.12943	5e-05	0.00117942
XM_005674707.1	102182538	LOC102182538	chr1:4878474-4879833	335.629	153.284	1.13066	5e-05	0.00117942
XM_005688413.1	102172642	PSMA7	chr13:53041164-53044584	219.798	100.38	1.1307	5e-05	0.00117942
XM_005683546.1	102178446	FZD3	chr8:9883657-9967793	23.1884	10.5866	1.13117	5e-05	0.00117942
XM_005682380.1	102187938	TMEM205	chr7:12253124-12255607	13.8313	6.30774	1.13274	0.00165	0.0214691
XM_005680001.1	102178426	TUBA1C	chr5:29488082-29495590	156.007	71.1422	1.13283	5e-05	0.00117942
XM_005678257.1	102169821	LOC102169821	chr3:66512025-66540609	30.6046	13.9549	1.13297	5e-05	0.00117942
XM_005696806.1	102178319	LOC102178319	chr23:28326057-28326503	286.688	130.647	1.1338	5e-05	0.00117942
XM_005687713.1	102175866	SLC15A1	chr12:70975918-71022153	44.4184	20.2369	1.13417	5e-05	0.00117942
XM_005680387.1	102176398	WIBG	chr5:55863246-55880399	11.2259	5.1143	1.13422	5e-05	0.00117942
XM_005682058.1	102178812	LOC102178812	chr7:2123465-2124800	3.5001	1.59422	1.13454	0.003	0.0341364
XM_005701024.1	102189846	PRDX4	chrX:108325894-108337013	59.4113	27.0402	1.13563	5e-05	0.00117942
XM_005690576.1	102177909	LYPLAL1	chr16:20405753-20435118	22.4819	10.2315	1.13575	5e-05	0.00117942
XM_005694032.1	102186432	C19H17orf62	chr19:49236847-49242875	24.6911	11.2367	1.13577	5e-05	0.00117942
XM_005701456.1	102173458	LOC102173458	KB010086.1:4858-12912	38.3265	17.4405	1.1359	5e-05	0.00117942
XM_005698145.1	100861089	UBE2D1	chr26:282232-293418	13.3935	6.08922	1.13721	5e-05	0.00117942
XM_005682576.1	102177154	MRPL54	chr7:16644654-16646660	33.0679	15.0183	1.13871	5e-05	0.00117942
XM_005697915.1	102184775	ZNF213	chr25:2597606-2603712	1.66107	0.754243	1.13901	0.0012	0.0168057
XM_005694717.1	100860914	FST	chr20:25520770-25526258	10.051	4.56353	1.13912	0.00055	0.00909519
XM_005676173.1	100860918	ACTR2	chr2:47566163-47659993	32.7288	14.8484	1.14025	5e-05	0.00117942
XM_005695762.1	102180165	PSMD6	chr22:37286186-37304880	80.8101	36.6516	1.14066	5e-05	0.00117942
XM_005697528.1	102175080	ARL6IP1	chr25:16457111-16464486	115.823	52.5157	1.1411	5e-05	0.00117942
XM_005695655.1	102170471	GPD1L	chr22:6510923-6561355	9.38553	4.25383	1.14168	5e-05	0.00117942
XM_005681804.1	102191508	CXCL13	chr6:89458508-89464836	3.17989	1.44105	1.14186	0.0035	0.0383301
XM_005676934.1	102177945	WNT10A	chr2:106245931-106260113	5.62805	2.54839	1.14305	5e-05	0.00117942
XM_005689454.1	102176146	BCO2	chr15:20749491-20815718	17.9473	8.12475	1.14337	5e-05	0.00117942
XM_005682425.1	102176032	NDUFA7	chr7:13485491-13492466	54.537	24.6752	1.14417	5e-05	0.00117942
XM_005694715.1	102169909	ARL15	chr20:24725232-25217109	68.016	30.7667	1.14451	5e-05	0.00117942
XM_005687593.1	102179960	NUDT15	chr12:15790620-15797153	23.4742	10.6007	1.14692	5e-05	0.00117942
XM_005686437.1	102179484	RNF149	chr11:6081899-6143843	46.6031	21.0438	1.14703	5e-05	0.00117942
XM_005682913.1	102189303	CIRBP	chr7:39888243-39901321	60.4195	27.276	1.14738	5e-05	0.00117942
XM_005688558.1	102188419	PPP1R16B	chr13:65733097-65809487	6.89412	3.11186	1.14759	5e-05	0.00117942
XM_005691043.1	102168375	HSD11B1	chr16:71203562-71243528	12.1992	5.50441	1.14813	0.001	0.0145969
XM_005691629.1	102189509	SEC14L2	chr17:68915097-68935623	2.08511	0.940621	1.14844	0.0021	0.0259107
XM_005684560.1	102179673	FYN	chr9:25715966-25905086	54.1393	24.4173	1.14877	5e-05	0.00117942
XM_005688334.1	102174405	FAM110A	chr13:58185979-58197751	20.0703	9.05157	1.14882	5e-05	0.00117942
XM_005687346.1	102174312	C11H9orf96	chr11:102748507-102772511	1.7753	0.800268	1.14951	5e-05	0.00117942
XM_005691456.1	102182717	HSPB8	chr17:55680298-55693276	91.0826	41.034	1.15036	5e-05	0.00117942
XM_005709577.1	102180992	HYI	chr3:99000874-99003522	26.0568	11.7387	1.15039	5e-05	0.00117942
XM_005697624.1	100861336	NSMCE1	chr25:24855560-24891402	79.71	35.8771	1.1517	5e-05	0.00117942
XM_005685625.1	102181870	RPS29	chr10:38957451-38959258	35211	15845.4	1.15196	0.0005	0.00842691
XM_005682905.1	102188214	STK11	chr7:39841661-39861151	17.282	7.77637	1.15211	5e-05	0.00117942
XM_005696661.1	100861322	LSM2	chr23:25950899-25956115	38.7072	17.3975	1.15372	5e-05	0.00117942
XM_005680365.1	102170394	MYL6	chr5:55647170-55650368	631.506	283.811	1.15387	5e-05	0.00117942
XM_005684948.1	102183069	MRPL18	chr9:82223349-82228741	24.3158	10.9277	1.15391	5e-05	0.00117942
XM_005697985.1	102184113	UBFD1	chr25:21284131-21295686	43.4875	19.5406	1.15413	5e-05	0.00117942
XM_005678819.1	102170382	LOC102170382	chr3:108617207-108669945	35.2322	15.8307	1.15417	5e-05	0.00117942
XM_005697691.1	102191666	KIF22	chr25:26512953-26529125	8.76646	3.93833	1.15441	5e-05	0.00117942
XM_005692717.1	102169324	PIH1D1	chr18:54333321-54338580	20.4016	9.15964	1.15532	5e-05	0.00117942
XM_005699983.1	102170205	SAC3D1	chr29:41050672-41052876	3.84382	1.72479	1.15612	0.0034	0.0374931
XM_005692001.1	102188618	LOC102188618	chr18:23439889-23441832	77.5082	34.7658	1.15668	5e-05	0.00117942
XM_005691920.1	102188617	LOC102188617	chr18:13386167-13391265	44.7332	20.064	1.15674	5e-05	0.00117942
XM_005698188.1	102190575	ANKRD22	chr26:9554428-9584923	59.1305	26.4955	1.15816	5e-05	0.00117942
XM_005687377.1	102185665	RABL6	chr11:103908381-103923876	4.88697	2.18901	1.15867	0.0001	0.00218534
XM_005701904.1	102176228	LOC102176228	KB010937.1:81723-90080	2.45696	1.09961	1.15988	0.00025	0.0047469
XM_005678813.1	102191758	COL8A2	chr3:105914713-105928184	7.05336	3.15611	1.16016	5e-05	0.00117942
XM_005694234.1	102177467	LOC102177467	chr19:32150605-32160458	45.9755	20.5645	1.16071	5e-05	0.00117942
XM_005689709.1	102181407	TMEM41B	chr15:41545126-41572379	39.1471	17.5098	1.16074	5e-05	0.00117942
XM_005681243.1	102183406	PANX2	chr5:110905166-110907545	2.99439	1.33931	1.16077	0.0005	0.00842691
XM_005678374.1	102175732	TMEM59	chr3:88633376-88701255	152.458	68.1735	1.16113	5e-05	0.00117942
XM_005687262.1	102170705	PPP2R4	chr11:97976529-98001698	76.7284	34.3053	1.16133	5e-05	0.00117942
XM_005694400.1	102184092	LOC102184092	chr19:50490804-50506801	3.13183	1.40012	1.16146	5e-05	0.00117942
XM_005678038.1	102174617	EXTL2	chr3:40306984-40325131	6.29175	2.81212	1.1618	5e-05	0.00117942
XM_005692127.1	102180248	TRADD	chr18:34074865-34080812	7.32838	3.27419	1.16236	5e-05	0.00117942
XM_005686328.1	102172270	RTKN	chr11:10011279-10026257	13.7076	6.12343	1.16257	0.0003	0.00551224
XM_005679642.1	102191764	ZNF783	chr4:108702589-108718889	5.24058	2.34026	1.16306	0.0001	0.00218534
XM_005687211.1	102179490	C11H9orf114	chr11:97747221-97759513	6.24145	2.78278	1.16536	0.0006	0.00975895
XM_005679937.1	102184223	LOC102184223	chr5:26538654-26547846	892.891	397.971	1.16582	0.00135	0.0183642
XM_005699253.1	102171217	LOC102171217	chr28:31484910-31495461	1090.1	485.797	1.16604	5e-05	0.00117942
XM_005700899.1	102190867	LOC102190867	chrX:86763211-86764400	12.7803	5.69537	1.16606	5e-05	0.00117942
XM_005681761.1	102180661	LOC102180661	chr6:86613675-86623245	10.2026	4.54663	1.16607	0.0006	0.00975895
XM_005698950.1	102180725	RPL15	chr27:40547861-40559306	451.468	201.115	1.1666	5e-05	0.00117942
XM_005695100.1	102184096	PSMA4	chr21:28757261-28764610	105.448	46.9735	1.16661	5e-05	0.00117942
XM_005697347.1	102189725	NARFL	chr25:599041-604384	8.63474	3.84495	1.16719	0.00225	0.0273585
XM_005678870.1	102191395	D2HGDH	chr3:116633542-116660909	6.84277	3.04622	1.16756	5e-05	0.00117942
XM_005695926.1	102172212	HYAL2	chr22:49787968-49793120	9.94947	4.42735	1.16817	5e-05	0.00117942
XM_005675180.1	102181164	LOC102181164	chr1:81077525-81079365	120.955	53.8147	1.1684	5e-05	0.00117942
XM_005691281.1	102181887	BBS12	chr17:34699662-34711417	4.03402	1.79472	1.16846	0.00195	0.0244146
XM_005681197.1	102191221	MCAT	chr5:105104319-105118144	8.89463	3.95324	1.1699	5e-05	0.00117942
XM_005693034.1	102183998	CHMP2A	chr18:61003899-61006618	96.6219	42.9199	1.1707	5e-05	0.00117942
XM_005686284.1	102184444	LYG2	chr11:4436435-4447196	86.2735	38.3106	1.17117	5e-05	0.00117942
XM_005699315.1	102172035	MMRN2	chr28:39054098-39070487	14.5717	6.4693	1.17149	5e-05	0.00117942
XM_005683427.1	102177795	CETN3	chr7:86032405-86050359	69.0034	30.6335	1.17156	5e-05	0.00117942
XM_005695193.1	102190996	MAN2C1	chr21:31136229-31147744	5.70019	2.52997	1.17189	5e-05	0.00117942
XM_005691901.1	102182247	WFDC1	chr18:10005046-10031353	35.4547	15.7354	1.17197	5e-05	0.00117942
XM_005678711.1	102181466	C3H1orf216	chr3:106269788-106270785	3.96362	1.75805	1.17284	0.0015	0.0199322
XM_005694201.1	102190261	TMEM256	chr19:26382328-26383480	169.329	75.06	1.17372	5e-05	0.00117942
XM_005696954.1	102190279	TIMM21	chr24:4275774-4281826	16.6369	7.37225	1.17421	5e-05	0.00117942
XM_005678947.1	102189455	PON3	chr4:10370711-10404980	32.1766	14.2531	1.17474	5e-05	0.00117942
XM_005676052.1	102185511	PSMD14	chr2:34406173-34508539	65.1139	28.8403	1.17488	5e-05	0.00117942
XM_005681578.1	102185448	COMMD8	chr6:64246105-64260058	21.9436	9.71524	1.17548	5e-05	0.00117942
XM_005698591.1	102180372	ZRANB1	chr26:42841776-42906092	48.2659	21.3662	1.17567	5e-05	0.00117942
XM_005691231.1	102185021	MGST2	chr17:17756966-17792169	22.938	10.1499	1.17628	5e-05	0.00117942
XM_005677582.1	102189362	TCHHL1	chr3:17204023-17208821	132.816	58.76	1.17653	5e-05	0.00117942
XM_005695681.1	102177939	LOC102177939	chr22:12244357-12250394	11.935	5.27645	1.17756	0.0018	0.0229737
XM_005699169.1	102175744	ANAPC16	chr28:25972426-26097642	53.8566	23.8045	1.17789	5e-05	0.00117942
XM_005699892.1	102191216	TIGD3	chr29:41343687-41345538	1.0712	0.473171	1.1788	0.00455	0.0466237
XM_005679404.1	102187560	NDUFA5	chr4:85341258-85354590	85.3129	37.6211	1.18122	5e-05	0.00117942
XM_005692718.1	102169617	ALDH16A1	chr18:54339541-54353830	4.03049	1.7772	1.18135	5e-05	0.00117942
XM_005697619.1	102174529	LCMT1	chr25:22765013-22832349	22.4125	9.88009	1.18171	5e-05	0.00117942
XM_005678601.1	102177395	PPIH	chr3:99748531-99765157	29.2574	12.8817	1.18348	0.0044	0.0454947
XM_005701350.1	102174470	LOC102174470	KB010018.1:16819-34228	2.26418	0.996302	1.18433	0.00495	0.0495706
XM_005686472.1	102190525	YIPF4	chr11:14690359-14738690	18.2438	8.02497	1.18484	5e-05	0.00117942
XM_005698010.1	102191578	ZNF771	chr25:26662272-26669242	13.5621	5.96391	1.18525	5e-05	0.00117942
XM_005698791.1	102175828	ERI1	chr27:23798252-23815390	42.8091	18.825	1.18526	5e-05	0.00117942
XM_005689137.1	102183081	MED30	chr14:57304898-57326515	28.7672	12.6346	1.18705	5e-05	0.00117942
XM_005690825.1	102178095	SLC25A33	chr16:41537582-41555662	10.2623	4.50493	1.18778	5e-05	0.00117942
XM_005697229.1	102177948	APCDD1	chr24:42294409-42315158	94.7222	41.5713	1.18811	5e-05	0.00117942
XM_005676011.1	102175167	SPC25	chr2:26594386-26607324	9.60573	4.21478	1.18844	0.0001	0.00218534
XM_005698373.1	102169451	TMEM180	chr26:21440407-21446500	3.4046	1.49293	1.18934	0.0002	0.00394225
XM_005700101.1	102185814	RASSF7	chr29:47978426-47980296	11.9761	5.24912	1.19001	5e-05	0.00117942
XM_005698129.1	102170291	NUDT1	chr25:40535489-40540973	4.61488	2.02269	1.19002	0.0041	0.0431814
XM_005693600.1	102187800	UBB	chr19:32417127-32418513	1693.04	741.815	1.19049	5e-05	0.00117942
XM_005690643.1	102175502	MYOC	chr16:36760201-36774375	18.877	8.26104	1.19224	0.00195	0.0244146
XM_005675623.1	102178573	SH3BGR	chr1:137149761-137219230	8.73893	3.82392	1.19241	5e-05	0.00117942
XM_005674706.1	102182256	LOC102182256	chr1:4840108-4841012	604.652	264.375	1.19352	5e-05	0.00117942
XM_005681385.1	102181105	LOC102181105	chr6:23566474-23585473	1.58248	0.691686	1.19399	0.0042	0.0439583
XM_005681162.1	102180737	ANKRD54	chr5:100789072-100791330	10.1701	4.44383	1.19447	0.00095	0.0140267
XM_005681987.1	102179654	TRMT44	chr6:111572581-111598544	2.07544	0.906417	1.19517	0.0008	0.0122733
XM_005681082.1	102183492	SUN2	chr5:101496268-101512871	54.8344	23.9161	1.1971	5e-05	0.00117942
XM_005699317.1	102172601	ADIRF	chr28:39083862-39086047	725.938	316.385	1.19816	5e-05	0.00117942
XM_005694174.1	102181430	SPNS2	chr19:24291261-24315915	16.3312	7.11761	1.19817	5e-05	0.00117942
XM_005676920.1	102171827	PADI3	chr2:134533478-134563223	46.287	20.166	1.19868	5e-05	0.00117942
XM_005695433.1	102174248	TRMT61A	chr21:65066028-65088810	6.21843	2.70906	1.19875	0.0016	0.0209596
XM_005694153.1	102174063	FDXR	chr19:55381533-55392236	5.12728	2.2336	1.19882	5e-05	0.00117942
XM_005689090.1	102190334	GGH	chr14:38580746-38610584	53.9662	23.4994	1.19943	5e-05	0.00117942
XM_005692494.1	102191454	WTIP	chr18:43841502-43864897	7.97882	3.47401	1.19957	0.0002	0.00394225
XM_005700842.1	102170594	UXT	chrX:82054424-82061241	59.7475	26.0122	1.19969	5e-05	0.00117942
XM_005679550.1	102182197	LOC102182197	chr4:102934812-102941335	470.174	204.639	1.20011	5e-05	0.00117942
XM_005700687.1	102171045	SNX12	chrX:72218313-72227069	44.2959	19.2724	1.20064	5e-05	0.00117942
XM_005683993.1	102174119	SLC39A14	chr8:67927465-68051635	11.8412	5.15091	1.20092	5e-05	0.00117942
XM_005676160.1	100860757	LOC100860757	chr2:45819252-45836371	139.588	60.7152	1.20104	5e-05	0.00117942
XM_005696216.1	102189445	RXRB	chr23:7072868-7078530	7.22268	3.13782	1.20277	0.00015	0.00308895
XM_005685634.1	102184440	ATP5S	chr10:39480047-39540006	16.0083	6.9529	1.20313	5e-05	0.00117942
XM_005674663.1	102170087	MRPS6	chr1:687651-716490	23.9068	10.3823	1.20329	5e-05	0.00117942
XM_005692158.1	102187975	THAP11	chr18:34625807-34626807	24.0948	10.4616	1.20362	5e-05	0.00117942
XM_005684877.1	102182507	SF3B5	chr9:67983044-67983749	93.7753	40.6911	1.2045	5e-05	0.00117942
XM_005692891.1	102178479	LOC102178479	chr18:56383770-56390482	2.28591	0.991746	1.20473	0.00295	0.033714
XM_005681318.1	102184605	CASP6	chr6:14147882-14156215	28.1848	12.2235	1.20526	5e-05	0.00117942
XM_005689429.1	102170070	PPP2R1B	chr15:20292212-20325641	102.891	44.6161	1.20549	5e-05	0.00117942
XM_005680393.1	102178430	SARNP	chr5:55925142-55980290	55.9774	24.2722	1.20554	5e-05	0.00117942
XM_005680653.1	102169080	MCM5	chr5:71501473-71519241	15.7888	6.84221	1.20636	5e-05	0.00117942
XM_005683882.1	102188943	TOMM5	chr8:60033823-60042275	111.254	48.2028	1.20666	5e-05	0.00117942
XM_005695394.1	102184847	OTUB2	chr21:55562783-55577052	30.0263	13.0034	1.20734	5e-05	0.00117942
XM_005675184.1	102182068	POLR2H	chr1:81206009-81210760	15.0492	6.51314	1.20827	5e-05	0.00117942
XM_005681030.1	102169743	TSPAN9	chr5:97688149-97878771	8.99098	3.89096	1.20835	5e-05	0.00117942
XM_005695179.1	102184097	TM2D3	chr21:26665100-26678468	12.2826	5.31279	1.20907	5e-05	0.00117942
XM_005699885.1	102189283	FAU	chr29:41121611-41123246	1601.24	691.76	1.21085	5e-05	0.00117942
XM_005686240.1	102173012	MALL	chr11:1906973-1939939	79.2761	34.2426	1.21109	5e-05	0.00117942
XM_005698356.1	102189456	ELOVL3	chr26:21228333-21241664	179.107	77.3271	1.21178	5e-05	0.00117942
XM_005682368.1	102184613	TMED1	chr7:11802816-11806373	4.32305	1.86372	1.21386	0.0001	0.00218534
XM_005697591.1	100861024	CRYM	chr25:19067249-19090469	8.22953	3.54548	1.21483	5e-05	0.00117942
XM_005692193.1	102173771	NQO1	chr18:36057163-36070304	10.729	4.62217	1.21488	5e-05	0.00117942
XM_005698853.1	102171951	TUSC3	chr27:20094984-20255525	23.7298	10.2212	1.21514	5e-05	0.00117942
XM_005689457.1	102177258	C15H11orf34	chr15:20871986-20884275	21.4753	9.24928	1.21526	5e-05	0.00117942
XM_005689357.1	102169314	LOC102169314	chr15:4055148-4085630	6.21144	2.67463	1.21559	0.0039	0.0415767
XM_005687598.1	102181608	EBPL	chr12:17084071-17115503	16.8026	7.23452	1.21571	5e-05	0.00117942
XM_005679452.1	102176937	ATP6V1F	chr4:90351707-90354636	196.845	84.7309	1.2161	5e-05	0.00117942
XM_005684415.1	102180765	RPS7	chr8:108962680-108972103	3455.17	1486.83	1.21652	5e-05	0.00117942
XM_005682170.1	102189023	ARMC6	chr7:3747318-3762938	3.30031	1.42019	1.21652	5e-05	0.00117942
XM_005691566.1	102172650	GATC	chr17:62372102-62379650	19.3927	8.34347	1.2168	5e-05	0.00117942
XM_005695598.1	102176739	ZNF445	chr22:16089971-16123031	10.1164	4.35041	1.21748	0.00015	0.00308895
XM_005677012.1	102184484	MYOM3	chr2:127995196-128050219	1.71342	0.736189	1.21873	5e-05	0.00117942
XM_005686679.1	102182135	IL1F10	chr11:46278956-46290407	48.969	21.0332	1.2192	5e-05	0.00117942
XM_005682240.1	102189750	ILVBL	chr7:7646344-7658835	15.9863	6.86566	1.21937	5e-05	0.00117942
XM_005679437.1	102173636	HILPDA	chr4:90170742-90172703	3.05875	1.31265	1.22045	0.0014	0.0188849
XM_005685393.1	102174664	RNASE1	chr10:22940075-22941688	16.1306	6.92063	1.22082	5e-05	0.00117942
XM_005699722.1	102186191	JAM3	chr29:31814714-31880720	5.55154	2.38075	1.22147	5e-05	0.00117942
XM_005675807.1	102187172	NIPA2	chr2:1059884-1083452	7.75933	3.32707	1.22168	0.00215	0.02638
XM_005695207.1	102174880	STRN3	chr21:39085109-39145956	32.4639	13.9192	1.22176	0.0001	0.00218534
XM_005678978.1	102174805	ARL4A	chr4:18641668-18643223	32.2065	13.8032	1.22234	0.0003	0.00551224
XM_005695191.1	102190464	IMP3	chr21:30926016-30937904	19.5985	8.39517	1.22311	5e-05	0.00117942
XM_005680785.1	102188750	LDHB	chr5:85894803-85912973	136.029	58.2362	1.22392	5e-05	0.00117942
XM_005684388.1	102171336	LOC102171336	chr8:93555908-93599463	8.98672	3.84661	1.22421	0.0002	0.00394225
XM_005690550.1	102170717	TFB2M	chr16:28543971-28561650	11.3809	4.86974	1.2247	0.0001	0.00218534
XM_005676232.1	102190361	LRP2	chr2:26215188-26377812	8.04085	3.43869	1.22549	5e-05	0.00117942
XM_005684245.1	102174570	LOC102174570	chr8:89156946-89171434	1.75289	0.74941	1.2259	0.0018	0.0229737
XM_005676228.1	102188447	LOC102188447	chr2:23784097-23790015	1.56955	0.670618	1.22679	0.0042	0.0439583
XM_005697426.1	102168407	NDUFB10	chr25:1520182-1521086	176.806	75.5421	1.22682	5e-05	0.00117942
XM_005682125.1	102174645	MRPL34	chr7:5384725-5386097	36.7303	15.6883	1.22728	5e-05	0.00117942
XM_005676726.1	102169636	TINAGL1	chr2:121325233-121333677	7.95402	3.39708	1.22739	0.00015	0.00308895
XM_005677013.1	102185048	PITHD1	chr2:128318924-128326613	87.0301	37.1462	1.2283	5e-05	0.00117942
XM_005678860.1	102188647	DTYMK	chr3:116597324-116603522	12.1075	5.15622	1.23152	5e-05	0.00117942
XM_005692855.1	102187428	ATF5	chr18:54699735-54702301	7.68956	3.27296	1.23231	0.00095	0.0140267
XM_005683308.1	102180218	SCAMP4	chr7:40411891-40435620	11.5761	4.92569	1.23275	0.00025	0.0047469
XM_005694414.1	102188253	TK1	chr19:52761917-52774625	12.2308	5.20006	1.23392	5e-05	0.00117942
XM_005675577.1	102182544	SERP1	chr1:115286254-115287980	276.785	117.659	1.23415	5e-05	0.00117942
XM_005682283.1	102180029	DNASE2	chr7:9739495-9742026	25.0951	10.6648	1.23455	5e-05	0.00117942
XM_005688474.1	102191350	AHCY	chr13:61712962-61728701	449.41	190.907	1.23517	5e-05	0.00117942
XM_005696113.1	102179819	WDR6	chr22:50739967-50762985	13.0538	5.54395	1.23548	5e-05	0.00117942
XM_005696324.1	102172015	KLHDC3	chr23:16239458-16245826	63.7958	27.0863	1.2359	5e-05	0.00117942
XM_005700078.1	102179270	EFCAB4A	chr29:47786649-47787863	6.90217	2.93038	1.23596	0.0005	0.00842691
XM_005679485.1	102186830	SLC35B4	chr4:95306562-95348079	4.3059	1.82775	1.23625	0.00085	0.0128614
XM_005693955.1	102189899	LOC102189899	chr19:44343620-44353419	2.96601	1.25898	1.23627	0.00135	0.0183642
XM_005678158.1	102188729	C3H1orf52	chr3:55503400-55510632	5.71203	2.42445	1.23634	0.00095	0.0140267
XM_005694325.1	102183725	PLEKHH3	chr19:41884740-41900101	10.1644	4.31307	1.23674	5e-05	0.00117942
XM_005677925.1	102185620	LAMTOR5	chr3:30924441-30929513	75.0155	31.8226	1.23713	5e-05	0.00117942
XM_005684418.1	102181868	LOC102181868	chr8:109076619-109131416	3.94638	1.67299	1.2381	0.00015	0.00308895
XM_005691565.1	102172376	LOC102172376	chr17:62367210-62369141	561.611	237.94	1.23898	5e-05	0.00117942
XM_005685255.1	102175024	PSMB5	chr10:21350801-21356367	97.9712	41.4957	1.2394	5e-05	0.00117942
XM_005687367.1	102182604	MAN1B1	chr11:103685527-103693579	10.3033	4.35941	1.24091	5e-05	0.00117942
XM_005692570.1	102174152	RABAC1	chr18:49943953-49947180	107.856	45.615	1.24152	5e-05	0.00117942
XM_005695085.1	102180431	CIB2	chr21:28325210-28350280	10.3445	4.37111	1.24279	0.0002	0.00394225
XM_005689970.1	102186234	P4HA3	chr15:50203596-50224127	6.61658	2.79295	1.24429	5e-05	0.00117942
XM_005686470.1	102189965	MEMO1	chr11:14368194-14430893	76.8465	32.4355	1.24441	5e-05	0.00117942
XM_005696091.1	102172850	SEMA3G	chr22:48232918-48243993	16.8812	7.12165	1.24513	5e-05	0.00117942
XM_005683497.1	102183596	STARD4	chr7:106485987-106495445	24.4188	10.2983	1.24559	5e-05	0.00117942
XM_005687609.1	102184634	LOC102184634	chr12:19514589-19582641	1.20416	0.507593	1.24629	0.0019	0.0239605
XM_005679346.1	102189185	C4H7orf10	chr4:77700773-78471818	1.01554	0.427828	1.24715	0.0033	0.0366832
XM_005699782.1	102182951	METTL12	chr29:38911969-38917537	5.9944	2.52384	1.24799	0.0029	0.0332666
XM_005690200.1	102183347	LOC102183347	chr15:72207995-72230759	9.16714	3.85552	1.24955	0.0002	0.00394225
XM_005693796.1	102170264	LOC102170264	chr19:40374803-40375534	2141.03	899.937	1.25041	0.0005	0.00842691
XM_005692234.1	102183535	C18H19orf12	chr18:39507495-39515401	4.00245	1.68231	1.25044	0.00395	0.0419496
XM_005682266.1	102175756	STX10	chr7:9497190-9500569	5.70521	2.39745	1.25078	0.00085	0.0128614
XM_005697836.1	100861048	AP4M1	chr25:36093333-36104771	10.7227	4.50576	1.25083	0.0009	0.013456
XM_005701579.1	102179660	LOC102179660	KB010239.1:79343-88785	17.5429	7.3715	1.25086	0.00025	0.0047469
XM_005681567.1	102182681	GNPDA2	chr6:61492739-61521095	19.0846	8.01673	1.25132	5e-05	0.00117942
XM_005680366.1	102170394	MYL6	chr5:55647170-55650368	387.498	162.733	1.25168	0.0011	0.0157367
XM_005699845.1	102179640	NUDT22	chr29:40285805-40288535	17.0932	7.17572	1.25223	5e-05	0.00117942
XM_005678529.1	102181747	AKR1A1	chr3:96929204-96939761	39.0502	16.3842	1.25302	5e-05	0.00117942
XM_005688405.1	102170159	SRMS	chr13:52385698-52393412	5.10343	2.14062	1.25344	5e-05	0.00117942
XM_005687358.1	102179019	FBXW5	chr11:103843481-103844878	5.95588	2.49606	1.25466	5e-05	0.00117942
XM_005692368.1	102175430	SPINT2	chr18:46920491-46948029	167.324	70.1169	1.25481	5e-05	0.00117942
XM_005675392.1	102176732	MLF1	chr1:106851767-106881186	31.8665	13.3304	1.25732	5e-05	0.00117942
XM_005676728.1	102169921	SERINC2	chr2:121417761-121437603	44.7826	18.7188	1.25845	5e-05	0.00117942
XM_005691949.1	102173681	GPT2	chr18:14809117-14836013	34.68	14.4948	1.25856	5e-05	0.00117942
XM_005698125.1	102169153	TTYH3	chr25:40300095-40306391	9.90364	4.13806	1.25901	0.00025	0.0047469
XM_005695985.1	102187085	IP6K2	chr22:50935175-50958738	42.3567	17.6919	1.2595	5e-05	0.00117942
XM_005688245.1	102173400	LOC102173400	chr13:50932107-50954261	55.0487	22.9866	1.25992	5e-05	0.00117942
XM_005699764.1	102177963	FEN1	chr29:38171068-38175633	11.0771	4.62363	1.26049	5e-05	0.00117942
XM_005682400.1	102169278	MCOLN1	chr7:12902130-12914965	14.6479	6.10938	1.26159	0.00135	0.0183642
XM_005697405.1	102184684	AMDHD2	chr25:2034339-2041657	12.6814	5.2872	1.26213	5e-05	0.00117942
XM_005680413.1	102185440	PPM1H	chr5:49070905-49381328	8.35134	3.48023	1.26283	5e-05	0.00117942
XM_005695052.1	102170638	CTSH	chr21:23037081-23054378	162.045	67.5227	1.26294	5e-05	0.00117942
XM_005676245.1	102174251	SLC35F5	chr2:64631254-64684075	35.904	14.9589	1.26314	5e-05	0.00117942
XM_005699827.1	102173641	TMEM223	chr29:39011907-39015020	45.6304	19.0106	1.26319	0.00025	0.0047469
XM_005689592.1	102190150	PSMA1	chr15:36490743-36503977	144.043	60.0053	1.26334	5e-05	0.00117942
XM_005694094.1	102180077	BIRC5	chr19:52728032-52735300	16.5486	6.89245	1.26362	5e-05	0.00117942
XM_005691081.1	102181229	TNN	chr16:53860129-53932987	2.10483	0.876595	1.26372	5e-05	0.00117942
XM_005688132.1	102186777	ASB13	chr13:41544694-41560106	5.5337	2.30308	1.26468	5e-05	0.00117942
XM_005692377.1	102178102	CAPN12	chr18:47317729-47329448	12.1384	5.05161	1.26476	5e-05	0.00117942
XM_005686096.1	102171520	FOS	chr10:82535964-82539414	18.0067	7.49041	1.26542	5e-05	0.00117942
XM_005685401.1	102176691	LOC102176691	chr10:23190602-23196928	23.2245	9.65838	1.26579	5e-05	0.00117942
XM_005687188.1	102174129	COQ4	chr11:97382134-97392607	4.36961	1.81491	1.26761	0.0013	0.017856
XM_005678461.1	102177118	BEND5	chr3:93953031-93987541	2.41103	0.999998	1.26966	0.0007	0.0110107
XM_005699998.1	102174634	AP5B1	chr29:41702162-41714939	6.1373	2.54419	1.2704	0.00105	0.0151577
XM_005675861.1	100861146	ORMDL1	chr2:6591947-6603216	119.614	49.4644	1.27393	5e-05	0.00117942
XM_005694155.1	102174595	NAT9	chr19:55470183-55474257	5.69843	2.35516	1.27474	5e-05	0.00117942
XM_005684054.1	102189035	SPINK4	chr8:73198811-73206539	15.5958	6.44117	1.27577	0.00155	0.0204453
XM_005691942.1	102171733	DBNDD1	chr18:14269659-14275191	9.32871	3.85066	1.27657	5e-05	0.00117942
XM_005687077.1	102183076	LOC102183076	chr11:73896181-73906336	3.97894	1.64128	1.27756	0.00065	0.0104039
XM_005700068.1	102176502	MRPL23	chr29:47178410-47185542	60.2896	24.8574	1.27824	5e-05	0.00117942
XM_005688895.1	100861225	DGAT1	chr14:11244793-11265239	2.01648	0.831313	1.27838	0.0003	0.00551224
XM_005681109.1	102190204	PHF5A	chr5:103720701-103729662	87.4601	36.0437	1.27888	5e-05	0.00117942
XM_005687168.1	102169879	ST6GALNAC6	chr11:97026745-97038480	9.32131	3.8399	1.27947	5e-05	0.00117942
XM_005688786.1	102169976	LOC102169976	chr14:11430830-11432469	87.3961	36.0015	1.27951	5e-05	0.00117942
XM_005678725.1	102185334	GJA4	chr3:107099224-107100885	3.90157	1.60675	1.27991	0.00015	0.00308895
XM_005693370.1	102172656	NXN	chr19:21215828-21375213	33.6443	13.8443	1.28107	5e-05	0.00117942
XM_005683032.1	102174203	PFDN1	chr7:47623568-47695231	73.5385	30.2563	1.28127	5e-05	0.00117942
XM_005697523.1	102173805	NDE1	chr25:14129289-14158768	84.2314	34.6212	1.2827	5e-05	0.00117942
XM_005693608.1	102190636	MFAP4	chr19:33223428-33243506	79.9421	32.8529	1.28294	5e-05	0.00117942
XM_005693135.1	102170814	RNFT1	chr19:10319008-10329584	174.545	71.7273	1.28301	5e-05	0.00117942
XM_005695625.1	102184008	RPUSD3	chr22:16646745-16656149	14.175	5.82414	1.28324	5e-05	0.00117942
XM_005699968.1	102189374	PPP1R14B	chr29:40301923-40303958	96.0717	39.4666	1.28348	5e-05	0.00117942
XM_005691832.1	102182621	HSD17B2	chr18:7970632-8098406	12.8342	5.27052	1.28397	0.00265	0.0310478
XM_005684246.1	102174845	MRPL50	chr8:89221134-89228581	30.6854	12.5975	1.28441	5e-05	0.00117942
XM_005700086.1	102181192	PSMD13	chr29:48315245-48328018	79.5697	32.6567	1.28484	5e-05	0.00117942
XM_005688697.1	102184074	JPH2	chr13:70688730-70718267	3.28716	1.34884	1.28512	0.0007	0.0110107
XM_005687641.1	102170708	CRYL1	chr12:33688364-33750731	16.3333	6.70079	1.28541	5e-05	0.00117942
XM_005687191.1	100860803	URM1	chr11:97425459-97440457	72.4643	29.7238	1.28565	5e-05	0.00117942
XM_005675763.1	102170000	C1H21orf33	chr1:141796303-141810468	35.7432	14.6583	1.28596	5e-05	0.00117942
XM_005682474.1	102170966	PEX11G	chr7:12864126-12874717	5.95312	2.44088	1.28624	0.0003	0.00551224
XM_005682126.1	102174923	ABHD8	chr7:5387807-5394904	3.99468	1.63669	1.2873	5e-05	0.00117942
XM_005683903.1	102170697	C8H9orf156	chr8:61428170-61451692	4.83456	1.98045	1.28756	0.0049	0.0492268
XM_005682105.1	102169273	C7H19orf60	chr7:4193645-4196336	38.2284	15.6462	1.28883	5e-05	0.00117942
XM_005674913.1	102180257	C1H3orf52	chr1:55483122-55519344	16.3829	6.70511	1.28885	5e-05	0.00117942
XM_005682253.1	102171860	NDUFB7	chr7:8306644-8307554	46.7657	19.1372	1.28907	5e-05	0.00117942
XM_005693475.1	102180151	SLC16A13	chr19:26116866-26120377	6.28372	2.56857	1.29066	5e-05	0.00117942
XM_005675814.1	102188446	TUBGCP5	chr2:1251136-1308248	7.20488	2.93806	1.29411	0.00025	0.0047469
XM_005690098.1	102175498	WNT11	chr15:52236758-52254747	16.9922	6.92692	1.29459	5e-05	0.00117942
XM_005678804.1	102189272	YRDC	chr3:104330464-104334795	28.026	11.4094	1.29655	5e-05	0.00117942
XM_005677048.1	102172499	KLHDC7A	chr2:133374761-133379563	0.749187	0.304808	1.29742	0.00095	0.0140267
XM_005675774.1	102173890	FAM207A	chr1:142463846-142488763	16.4313	6.6818	1.29814	5e-05	0.00117942
XM_005700513.1	102182019	BCAP31	chrX:54545817-54575074	173.538	70.5513	1.29851	5e-05	0.00117942
XM_005701775.1	102170314	APOE	KB010473.1:173231-175932	74.0672	30.1043	1.29886	5e-05	0.00117942
XM_005682200.1	102174556	MVB12A	chr7:5248971-5292702	13.6033	5.52716	1.29935	5e-05	0.00117942
XM_005699074.1	102172412	RET	chr28:11414495-11448015	19.241	7.81763	1.29938	5e-05	0.00117942
XM_005693727.1	102175796	PSMB3	chr19:38526073-38534870	197.927	80.3867	1.29994	5e-05	0.00117942
XM_005684632.1	102177062	WISP3	chr9:25490406-25499975	5.33842	2.16758	1.30033	0.00015	0.00308895
XM_005687444.1	102182885	SUCLA2	chr12:15699415-15748916	90.1327	36.5667	1.30152	5e-05	0.00117942
XM_005689770.1	102179963	SMPD1	chr15:44656611-44661132	30.7832	12.4881	1.30159	5e-05	0.00117942
XM_005695017.1	102178861	C21H15orf40	chr21:21201764-21207767	8.86297	3.58453	1.30601	5e-05	0.00117942
XM_005678839.1	102179538	ASB1	chr3:114078124-114093169	6.98263	2.82337	1.30636	5e-05	0.00117942
XM_005677406.1	102191194	DPM3	chr3:14512698-14513288	178.307	72.0155	1.30798	5e-05	0.00117942
XM_005695966.1	102182548	KLHDC8B	chr22:50619508-50624519	1.76002	0.710673	1.30833	0.00065	0.0104039
XM_005701365.1	102179088	ASMTL	KB010019.1:755234-771585	13.4111	5.41304	1.30892	5e-05	0.00117942
XM_005688131.1	102186222	ANKRD16	chr13:41391774-41404596	3.75511	1.51472	1.30981	0.00035	0.00626515
XM_005690452.1	102189697	LOC102189697	chr16:5913807-5915394	2.60127	1.04904	1.31015	0.00085	0.0128614
XM_005681389.1	102182487	SLC39A8	chr6:20824943-20884265	119.794	48.2695	1.31137	5e-05	0.00117942
XM_005697661.1	100861028	BOLA2	chr25:26192172-26198220	208.025	83.7502	1.31259	5e-05	0.00117942
XM_005698303.1	102175088	ZFYVE27	chr26:17282647-17305391	9.7739	3.93435	1.31281	0.0027	0.0314985
XM_005692133.1	102181709	TMEM208	chr18:34137342-34139523	44.7504	18.0082	1.31325	5e-05	0.00117942
XM_005692840.1	102183261	CCDC155	chr18:54284815-54308560	5.95713	2.39447	1.31491	5e-05	0.00117942
XM_005697667.1	102185970	GDPD3	chr25:26253827-26259901	10.9864	4.414	1.31556	0.0002	0.00394225
XM_005677509.1	102191570	S100A7	chr3:15942673-15946371	149.681	60.0408	1.31787	0.00015	0.00308895
XM_005694545.1	102169797	MSX2	chr20:6459707-6465133	36.9607	14.8164	1.3188	5e-05	0.00117942
XM_005674869.1	102185310	RPL24	chr1:44767548-44772906	2250.52	901.376	1.32005	5e-05	0.00117942
XM_005693062.1	102169215	LOC102169215	chr18:60549576-60553211	1.5625	0.625757	1.32019	0.0001	0.00218534
XM_005690595.1	102183713	PYCR2	chr16:26707898-26714358	9.99309	4.0003	1.32082	5e-05	0.00117942
XM_005687852.1	102173099	PROSER2	chr13:15473105-15517299	6.41337	2.56698	1.32101	5e-05	0.00117942
XM_005683604.1	102172895	CDKN2B	chr8:21534880-21625955	42.9588	17.1762	1.32254	0.0007	0.0110107
XM_005675804.1	102186347	LOC102186347	chr2:355578-706931	3.01338	1.20426	1.32324	5e-05	0.00117942
XM_005688703.1	102185758	MATN4	chr13:71635058-71647138	3.3943	1.35532	1.32448	5e-05	0.00117942
XM_005689181.1	102170890	BAALC	chr14:71627001-71654484	2.89891	1.15616	1.32617	0.00015	0.00308895
XM_005675323.1	102177004	RPL22L1	chr1:94767349-94771715	103.565	41.2238	1.32898	5e-05	0.00117942
XM_005696017.1	102172772	ELP6	chr22:51875486-51887259	4.14603	1.64959	1.32962	5e-05	0.00117942
XM_005690842.1	102183086	TPRG1L	chr16:47014593-47019071	79.1925	31.5074	1.32967	5e-05	0.00117942
XM_005675836.1	102173614	LOC102173614	chr2:4608080-4609667	21.131	8.40516	1.33001	5e-05	0.00117942
XM_005694307.1	102178207	KRT39	chr19:40338405-40348213	87.8726	34.9493	1.33015	5e-05	0.00117942
XM_005675943.1	102182350	GPR155	chr2:21655601-21695735	57.0367	22.6768	1.33067	5e-05	0.00117942
XM_005675827.1	102169429	PTPN18	chr2:1351850-1372996	2.08726	0.829463	1.33136	0.0008	0.0122733
XM_005680120.1	102169259	WNT10B	chr5:29771975-29777355	3.14085	1.24814	1.33137	5e-05	0.00117942
XM_005709517.1	102172610	PRSS12	chr6:6214705-6281018	7.39846	2.9398	1.33151	5e-05	0.00117942
XM_005687363.1	102180944	SSNA1	chr11:103601350-103602038	27.9852	11.1137	1.33233	5e-05	0.00117942
XM_005677008.1	102183116	C2H1orf63	chr2:126889369-126893228	49.5802	19.6723	1.3336	5e-05	0.00117942
XM_005679522.1	102172789	LUC7L2	chr4:99971247-100044388	22.8078	9.04803	1.33385	0.00275	0.0319365
XM_005697930.1	102189453	HMOX2	chr25:3696950-3720426	37.6027	14.9099	1.33457	5e-05	0.00117942
XM_005699896.1	102169461	SSSCA1	chr29:41560877-41562210	13.4019	5.30982	1.33571	5e-05	0.00117942
XM_005683829.1	102175210	STOML2	chr8:57842660-57845847	53.9071	21.3576	1.33572	5e-05	0.00117942
XM_005701583.1	102180664	LOC102180664	KB010239.1:18313-24088	5.93482	2.3506	1.33618	0.00125	0.0173398
XM_005690284.1	102171447	TIMM10	chr15:76384345-76387152	36.0183	14.2647	1.33628	5e-05	0.00117942
XM_005677198.1	102175173	TSTD1	chr3:7921335-7921781	209.231	82.8253	1.33695	5e-05	0.00117942
XM_005678306.1	102180987	LOC102180987	chr3:76162503-76349163	6.7567	2.67449	1.33705	5e-05	0.00117942
XM_005681176.1	102184889	LOC102184889	chr5:101910757-101957315	2.0176	0.798605	1.33709	0.0004	0.00698314
XM_005678398.1	102182369	LOC102182369	chr3:89748855-89846680	95.1808	37.6678	1.33734	5e-05	0.00117942
XM_005689269.1	102173317	C14H8orf59	chr14:87545376-87558037	109.294	43.2375	1.33786	5e-05	0.00117942
XM_005698340.1	102185527	DPCD	chr26:20699527-20730731	24.4993	9.69001	1.33817	5e-05	0.00117942
XM_005682131.1	102175846	USHBP1	chr7:5413395-5422426	2.21013	0.873605	1.33908	0.0001	0.00218534
XM_005696747.1	102183743	LOC102183743	chr23:28971372-28990258	396.858	156.802	1.33968	0.00025	0.0047469
XM_005699920.1	102175929	B3GNT1	chr29:42225323-42227542	6.02274	2.3781	1.34061	5e-05	0.00117942
XM_005702104.1	102172437	LOC102172437	AJPT01327693.1:4-611	11.7186	4.61871	1.34324	5e-05	0.00117942
XM_005709747.1	102174453	MKNK1	chr3:95961001-96005369	6.89752	2.71835	1.34335	5e-05	0.00117942
XM_005687246.1	102188951	LCN2	chr11:97249593-97260995	27.7156	10.9034	1.34592	5e-05	0.00117942
XM_005694710.1	102168666	ESM1	chr20:24068853-24076729	4.50438	1.77185	1.34607	0.00055	0.00909519
XM_005681352.1	102171856	HADH	chr6:15663161-15689181	91.3587	35.8875	1.34806	5e-05	0.00117942
XM_005691827.1	102181527	SDR42E1	chr18:7952486-7965786	6.20921	2.439	1.34812	0.00465	0.0473703
XM_005688088.1	102172640	NXT1	chr13:40536209-40539073	9.18133	3.6059	1.34834	5e-05	0.00117942
XM_005675648.1	102185316	U2AF1	chr1:140891026-140903489	50.0306	19.6377	1.34919	5e-05	0.00117942
XM_005680682.1	102179742	YARS2	chr5:74523682-74534242	14.0206	5.48905	1.35292	5e-05	0.00117942
XM_005681204.1	102169842	SAMM50	chr5:105850843-105881984	33.771	13.2181	1.35327	5e-05	0.00117942
XM_005694643.1	102173415	LOC102173415	chr20:14737909-14739202	11.3998	4.46051	1.35373	5e-05	0.00117942
XM_005678951.1	102190848	SHFM1	chr4:11799550-11822917	234.566	91.7361	1.35443	5e-05	0.00117942
XM_005679674.1	102183937	INSIG1	chr4:113129534-113142052	43.6274	17.0429	1.35606	5e-05	0.00117942
XM_005688679.1	102177994	C13H20orf24	chr13:63772853-63806986	38.5486	15.0482	1.35709	0.00045	0.00772934
XM_005675278.1	102189432	NDUFB5	chr1:85835910-85851813	73.06	28.5189	1.35716	5e-05	0.00117942
XM_005683297.1	100860782	NDUFS7	chr7:39996021-40015746	58.3883	22.7906	1.35724	5e-05	0.00117942
XM_005709413.1	102183237	GLRX	chr7:91158220-91167660	125.779	49.0531	1.35848	5e-05	0.00117942
XM_005697811.1	100861340	FIS1	chr25:35434416-35438176	161.486	62.9596	1.35891	5e-05	0.00117942
XM_005701367.1	102179657	AKAP17A	KB010019.1:861080-862663	10.1158	3.94375	1.35896	0.0001	0.00218534
XM_005699799.1	102187568	SLC3A2	chr29:39074800-39105843	86.8415	33.8395	1.35968	5e-05	0.00117942
XM_005684602.1	102190878	LOC102190878	chr9:29684809-29956565	37.3714	14.5585	1.36008	0.0004	0.00698314
XM_005682288.1	102182295	FBXW9	chr7:9868981-9873745	2.55515	0.995267	1.36025	0.0002	0.00394225
XM_005696669.1	100861323	NFKBIL1	chr23:26158423-26167888	6.3159	2.45906	1.36088	5e-05	0.00117942
XM_005699407.1	102174631	HEPHL1	chr29:184557-273939	176.249	68.5661	1.36205	5e-05	0.00117942
XM_005681114.1	102191408	CSDC2	chr5:103800452-103822282	37.5286	14.5972	1.3623	5e-05	0.00117942
XM_005681231.1	102178891	TRMU	chr5:107921421-107938388	5.40166	2.10024	1.36285	5e-05	0.00117942
XM_005674698.1	102179810	LOC102179810	chr1:4187182-4187943	594.261	231.04	1.36295	5e-05	0.00117942
XM_005709620.1	102181216	ANAPC2	chr11:103603340-103611989	7.04454	2.73699	1.36392	5e-05	0.00117942
XM_005696743.1	102182458	LOC102182458	chr23:29023186-29023646	448.399	173.927	1.3663	5e-05	0.00117942
XM_005682054.1	102177790	LOC102177790	chr7:2066928-2069254	12.7765	4.95533	1.36643	5e-05	0.00117942
XM_005689448.1	102174859	TIMM8B	chr15:20631868-20643071	97.1168	37.6546	1.3669	0.0001	0.00218534
XM_005696858.1	102178029	TMEM14C	chr23:42585249-42591956	103.219	40.01	1.36728	5e-05	0.00117942
XM_005699243.1	102169938	COMTD1	chr28:28762875-28764797	10.3392	4.00733	1.36741	5e-05	0.00117942
XM_005709623.1	102176136	ASPRV1	chr11:67207065-67208793	361.34	140.022	1.36771	5e-05	0.00117942
XM_005675077.1	102177473	NCBP2	chr1:69873583-69880559	53.5598	20.7509	1.36797	5e-05	0.00117942
XM_005688793.1	102171624	PUF60	chr14:11681302-11688742	26.6298	10.3091	1.36913	5e-05	0.00117942
XM_005691176.1	102189233	RPS3A	chr17:6622301-6627083	3394.9	1313.38	1.37009	0.0001	0.00218534
XM_005700302.1	102180575	MOSPD1	chrX:23997583-24021744	28.3709	10.9723	1.37055	5e-05	0.00117942
XM_005677067.1	102185132	ARHGEF19	chr2:135149751-135168907	5.38228	2.07987	1.37172	5e-05	0.00117942
XM_005675666.1	102189997	SUMO3	chr1:142331714-142337029	60.3096	23.2989	1.37212	5e-05	0.00117942
XM_005690482.1	102177550	BPNT1	chr16:21307184-21334764	31.0512	11.9956	1.37215	5e-05	0.00117942
XM_005702093.1	102191424	LOC102191424	AJPT01323911.1:5-618	86.9664	33.571	1.37324	5e-05	0.00117942
XM_005691496.1	102171089	PXMP2	chr17:44053578-44067904	2.38168	0.919168	1.37358	0.00255	0.0301204
XM_005680274.1	102172970	SLC26A10	chr5:54299256-54306181	1.11758	0.431263	1.37373	0.0016	0.0209596
XM_005687392.1	102189689	ZMYND19	chr11:105215028-105224320	21.2588	8.20073	1.37424	5e-05	0.00117942
XM_005699301.1	100860799	GHITM	chr28:36638871-36652101	75.8662	29.2651	1.37427	0.0001	0.00218534
XM_005683967.1	102191426	LZTS1	chr8:65580535-65640164	7.6181	2.9363	1.37543	5e-05	0.00117942
XM_005676609.1	102185127	MOGAT1	chr2:110242404-110273130	0.852794	0.328608	1.37583	0.0037	0.0399667
XM_005689950.1	102179793	STARD10	chr15:48891157-48914046	20.2013	7.78402	1.37586	5e-05	0.00117942
XM_005687447.1	102183611	LPAR6	chr12:16026846-16139629	82.2072	31.6736	1.37598	5e-05	0.00117942
XM_005691861.1	102169040	MVD	chr18:13394814-13401540	28.7916	11.0925	1.37606	5e-05	0.00117942
XM_005675582.1	102184201	GYG1	chr1:116834428-116888656	63.0028	24.2616	1.37674	5e-05	0.00117942
XM_005700610.1	102188123	LOC102188123	chrX:68391839-68394111	2.47597	0.953186	1.37717	5e-05	0.00117942
XM_005686175.1	102174848	TSHR	chr10:88362594-88543871	0.671349	0.258419	1.37735	0.00325	0.0362525
XM_005678595.1	102175735	CCDC23	chr3:99641200-99646966	26.8969	10.3528	1.37742	0.00115	0.0162668
XM_005696740.1	102181348	LOC102181348	chr23:29035555-29037333	27.0576	10.4035	1.37896	5e-05	0.00117942
XM_005684370.1	102185746	TMEM18	chr8:110471499-110475598	18.6974	7.18614	1.37955	5e-05	0.00117942
XM_005683753.1	102171605	ALDH1A1	chr8:47704590-47760030	33.4492	12.8554	1.3796	5e-05	0.00117942
XM_005682081.1	102187118	NDUFA13	chr7:3366791-3375049	68.2911	26.246	1.3796	5e-05	0.00117942
XM_005699965.1	100861314	MACROD1	chr29:40073575-40220950	14.119	5.42145	1.38089	0.0001	0.00218534
XM_005679869.1	102168606	ATP5G2	chr5:25640249-25648161	462.446	177.425	1.38207	5e-05	0.00117942
XM_005696931.1	102180906	SERPINB9	chr23:47799145-47804148	2.73601	1.04909	1.38293	0.00085	0.0128614
XM_005678712.1	102181749	PSMB2	chr3:106332624-106366875	100.354	38.4702	1.38329	5e-05	0.00117942
XM_005696446.1	102181449	PSMB9	chr23:6871242-6877910	18.924	7.24909	1.38434	5e-05	0.00117942
XM_005689946.1	102178377	LAMTOR1	chr15:48317610-48321814	43.4262	16.623	1.38539	5e-05	0.00117942
XM_005690521.1	102187151	CNIH3	chr16:25426393-25558280	0.85849	0.328593	1.3855	0.0026	0.0306017
XM_005690849.1	102185588	PEX10	chr16:47966762-47980491	1.81928	0.695765	1.3867	0.00035	0.00626515
XM_005680564.1	102182855	TXNRD1	chr5:65747523-65843464	60.5932	23.1622	1.38738	5e-05	0.00117942
XM_005681129.1	102171695	SMDT1	chr5:104232882-104247267	112.303	42.9167	1.38778	5e-05	0.00117942
XM_005697149.1	102178127	CIDEA	chr24:42946551-42951574	31.5178	12.04	1.38833	5e-05	0.00117942
XM_005700203.1	102171412	NGFRAP1	chrX:12145587-12146616	29.2574	11.1752	1.3885	5e-05	0.00117942
XM_005687038.1	102168736	NDUFA8	chr11:91644503-91661962	92.7464	35.4128	1.38902	5e-05	0.00117942
XM_005696547.1	102171203	FKBPL	chr23:25703318-25704903	9.21254	3.51662	1.38941	5e-05	0.00117942
XM_005679909.1	102177500	PFDN5	chr5:25984897-25988485	350.993	133.908	1.3902	5e-05	0.00117942
XM_005683527.1	102173843	NEIL2	chr8:7379764-7388409	1.93969	0.739661	1.39089	0.00035	0.00626515
XM_005676924.1	102174610	MREG	chr2:103325855-103394778	41.1002	15.6726	1.3909	5e-05	0.00117942
XM_005692023.1	102169505	CIAPIN1	chr18:24845740-24870965	11.032	4.2057	1.39128	0.0034	0.0374931
XM_005687442.1	102182321	ESD	chr12:14649737-14668488	26.4569	10.0805	1.39207	5e-05	0.00117942
XM_005699134.1	102190200	TSPAN15	chr28:23556087-23612842	5.72273	2.17446	1.39605	5e-05	0.00117942
XM_005677703.1	102171395	LOC102171395	chr3:19289516-19291835	62.8522	23.8766	1.39636	5e-05	0.00117942
XM_005693763.1	102185033	ORMDL3	chr19:39432801-39435890	74.7499	28.3908	1.39665	5e-05	0.00117942
XM_005676357.1	102168216	NDUFB3	chr2:88932803-88943062	137.208	52.0426	1.3986	5e-05	0.00117942
XM_005677094.1	100860758	MGST3	chr3:3089901-3112378	166.33	63.0866	1.39864	0.0004	0.00698314
XM_005688369.1	102183703	PDRG1	chr13:59381944-59389768	35.4992	13.463	1.39878	5e-05	0.00117942
XM_005682355.1	102181588	FDX1L	chr7:11364917-11369220	24.5171	9.29635	1.39905	5e-05	0.00117942
XM_005689294.1	102184264	MAL2	chr14:55523036-55581186	56.8967	21.5672	1.3995	5e-05	0.00117942
XM_005698147.1	100861090	CISD1	chr26:365098-383842	60.0537	22.7451	1.4007	5e-05	0.00117942
XM_005679531.1	102175363	MRPS33	chr4:101349801-101359091	261.977	99.2105	1.40087	5e-05	0.00117942
XM_005691720.1	102168286	LOC102168286	chr17:68822985-68845644	14.712	5.55971	1.40391	5e-05	0.00117942
XM_005686057.1	102185749	PTGR2	chr10:81308235-81328635	14.2856	5.39397	1.40514	0.00035	0.00626515
XM_005682316.1	102191228	NANOS3	chr7:8881579-8885380	2.68915	1.01534	1.40519	0.0031	0.0349829
XM_005691337.1	102176450	RAN	chr17:45849057-45852014	337.295	127.21	1.4068	5e-05	0.00117942
XM_005697593.1	100861263	UQCRC2	chr25:19711602-19737193	115.171	43.415	1.40751	5e-05	0.00117942
XM_005680663.1	102175007	IFT27	chr5:72682121-72704990	4.21513	1.58801	1.40836	5e-05	0.00117942
XM_005676585.1	100861159	DNAJB2	chr2:106618741-106625837	34.5693	13.0163	1.40917	5e-05	0.00117942
XM_005709419.1	102172214	HDAC11	chr22:55883765-55898239	4.55163	1.71277	1.41005	5e-05	0.00117942
XM_005684517.1	102191242	GJA1	chr9:16884916-16898029	1955.79	735.819	1.41033	0.0004	0.00698314
XM_005697704.1	102171294	DCTPP1	chr25:26673261-26676654	13.188	4.96145	1.41039	5e-05	0.00117942
XM_005680673.1	102177312	TST	chr5:72961771-72969042	7.54573	2.83757	1.411	5e-05	0.00117942
XM_005701518.1	102174647	GLB1L2	KB010168.1:64802-93967	1.36013	0.511061	1.41218	0.0036	0.0391727
XM_005692849.1	102185770	PTOV1	chr18:54633184-54638337	18.5344	6.96352	1.41232	5e-05	0.00117942
XM_005677253.1	102168313	FCER1A	chr3:9859125-9865115	10.5455	3.96059	1.41284	5e-05	0.00117942
XM_005682988.1	102186954	GFRA3	chr7:45860693-45878958	3.91037	1.46803	1.41342	5e-05	0.00117942
XM_005685910.1	102168353	PSMA3	chr10:66606721-66631497	176.272	66.168	1.4136	5e-05	0.00117942
XM_005689445.1	100860881	SDHD	chr15:20631868-20643071	68.1931	25.5786	1.41469	5e-05	0.00117942
XM_005699495.1	102178427	KCTD14	chr29:17159782-17164923	5.38203	2.01507	1.41732	0.0002	0.00394225
XM_005684552.1	102177894	LOC102177894	chr9:25458224-25467775	23.1698	8.67253	1.41772	5e-05	0.00117942
XM_005695914.1	102168867	MANF	chr22:49156652-49159636	76.0924	28.4676	1.41843	5e-05	0.00117942
XM_005701852.1	102177231	KRT71	KB010667.1:66953-73689	4314.17	1613.9	1.41853	0.0017	0.0219448
XM_005684878.1	102182507	SF3B5	chr9:67983044-67983749	51.5835	19.2895	1.4191	5e-05	0.00117942
XM_005693534.1	102170457	LSMD1	chr19:26774460-26775704	47.2667	17.6751	1.4191	5e-05	0.00117942
XM_005683031.1	102173558	CYSTM1	chr7:47552719-47622287	75.1304	28.0901	1.41933	5e-05	0.00117942
XM_005677501.1	102189811	S100A3	chr3:15861317-15864428	388.207	145.085	1.41992	5e-05	0.00117942
XM_005679353.1	102168690	NAA38	chr4:80255800-80263735	84.9973	31.7106	1.42245	5e-05	0.00117942
XM_005677065.1	102183741	CROCC	chr2:134861444-134903899	1.21633	0.453653	1.42287	0.0002	0.00394225
XM_005686168.1	102173011	SLIRP	chr10:84933326-84939181	281.17	104.856	1.42303	5e-05	0.00117942
XM_005691867.1	102170261	SLC22A31	chr18:13785266-13788987	3.55671	1.32601	1.42345	0.00255	0.0301204
XM_005693797.1	102170546	LOC102170546	chr19:40367781-40368518	1375.99	512.547	1.42472	5e-05	0.00117942
XM_005688425.1	102175968	APCDD1L	chr13:55881225-55890282	5.43984	2.0252	1.4255	5e-05	0.00117942
XM_005709526.1	102171363	RPLP0	chr17:62183024-62187017	1942.9	723.091	1.42596	5e-05	0.00117942
XM_005681152.1	102177966	CECR5	chr5:99986823-99993088	3.77182	1.40369	1.42604	5e-05	0.00117942
XM_005687957.1	102175591	LOC102175591	chr13:27915319-28124596	59.9974	22.3151	1.42688	5e-05	0.00117942
XM_005701690.1	102179187	LOC102179187	KB010343.1:28285-30596	208.102	77.3859	1.42715	5e-05	0.00117942
XM_005678509.1	102176290	LOC102176290	chr3:96223151-96233686	373.106	138.656	1.42807	5e-05	0.00117942
XM_005701695.1	102180845	LOC102180845	KB010343.1:43963-44370	119.782	44.5006	1.42851	5e-05	0.00117942
XM_005680265.1	102171035	TSPAN31	chr5:54154745-54169257	44.7349	16.6133	1.42906	5e-05	0.00117942
XM_005698139.1	102174268	LOC102174268	chr25:41241114-41255573	4.80146	1.78214	1.42986	0.00065	0.0104039
XM_005691897.1	102181147	OSGIN1	chr18:9730193-9737187	1.2323	0.45725	1.4303	0.0021	0.0259107
XM_005677897.1	102178499	ATP5F1	chr3:29725175-29740818	306.419	113.674	1.43061	5e-05	0.00117942
XM_005679775.1	102191018	SLC6A15	chr5:13966146-14018715	1.6508	0.612384	1.43066	0.0004	0.00698314
XM_005686934.1	102188776	HADHB	chr11:72126557-72155644	141.763	52.5678	1.43123	5e-05	0.00117942
XM_005688110.1	102180137	OVOL2	chr13:36884596-36908891	3.99815	1.482	1.43178	0.0005	0.00842691
XM_005696556.1	102173897	PPT2	chr23:25677313-25684160	55.6535	20.6245	1.43211	5e-05	0.00117942
XM_005694196.1	102188896	CLDN7	chr19:26268459-26270924	1.49769	0.554882	1.43248	0.00105	0.0151577
XM_005686385.1	102185926	TGFA	chr11:13704718-13813720	24.4176	9.04543	1.43266	5e-05	0.00117942
XM_005691084.1	102182333	LOC102182333	chr16:57024807-57054750	6.88839	2.54658	1.43561	5e-05	0.00117942
XM_005698126.1	102169449	LFNG	chr25:40315795-40327241	11.1191	4.10935	1.43606	5e-05	0.00117942
XM_005700869.1	102182021	HSD17B10	chrX:84786904-84789274	216.634	80.0536	1.43622	5e-05	0.00117942
XM_005685390.1	102173852	LOC102173852	chr10:22856002-22857666	25.5766	9.44604	1.43704	5e-05	0.00117942
XM_005699727.1	102187567	ADAMTS8	chr29:35296131-35319846	0.709136	0.261805	1.43757	0.00085	0.0128614
XM_005688653.1	102169113	DPM1	chr13:76941900-76960684	87.837	32.4086	1.43845	5e-05	0.00117942
XM_005692769.1	102184188	CADM4	chr18:50655252-50661973	2.31955	0.855233	1.43946	5e-05	0.00117942
XM_005692828.1	102179697	HSD17B14	chr18:53860318-53879267	31.3156	11.5378	1.44052	5e-05	0.00117942
XM_005676416.1	102182354	EEF1B2	chr2:93768056-93771249	662.232	243.965	1.44066	5e-05	0.00117942
XM_005679093.1	102187023	TMEM60	chr4:41091467-41095366	25.5949	9.41857	1.44228	5e-05	0.00117942
XM_005692720.1	102170171	RPL13A	chr18:54369303-54372675	3828.8	1407.41	1.44385	5e-05	0.00117942
XM_005696741.1	102181912	LOC102181912	chr23:29030134-29030610	249.445	91.6892	1.4439	5e-05	0.00117942
XM_005686249.1	102175860	ADRA2B	chr11:2407281-2410412	0.759802	0.279026	1.44522	0.00185	0.0234689
XM_005689986.1	102189887	RPS3	chr15:51185954-51190622	1903.63	699.026	1.44533	5e-05	0.00117942
XM_005688611.1	102180774	ACOT8	chr13:72651884-72670768	20.0416	7.35428	1.44634	5e-05	0.00117942
XM_005701358.1	102176870	ARSH	KB010019.1:1468212-1491013	12.5699	4.61218	1.44646	5e-05	0.00117942
XM_005684909.1	102191800	SAMD5	chr9:71220298-71279832	19.7122	7.22656	1.44771	5e-05	0.00117942
XM_005685868.1	102179288	SHF	chr10:61396363-61415684	21.9888	8.05697	1.44846	5e-05	0.00117942
XM_005681814.1	102171226	FGF5	chr6:92103289-92125001	1.78208	0.652713	1.44904	0.00135	0.0183642
XM_005698095.1	102171212	NPTX2	chr25:37122877-37135719	4.84057	1.77186	1.44991	5e-05	0.00117942
XM_005697399.1	102182653	MSRB1	chr25:1504431-1508952	45.0327	16.4724	1.45092	5e-05	0.00117942
XM_005699098.1	102181564	HERC4	chr28:22212659-22335484	25.6122	9.36405	1.45163	0.00095	0.0140267
XM_005698888.1	102186831	LOC102186831	chr27:35083615-35095501	0.748008	0.273455	1.45175	0.00405	0.0427767
XM_005695982.1	102186811	SLC25A20	chr22:50809331-50848066	37.5193	13.7088	1.45253	5e-05	0.00117942
XM_005683410.1	102173562	LOC102173562	chr7:82380175-82382367	1329.97	485.783	1.45301	5e-05	0.00117942
XM_005683714.1	102185181	CBWD1	chr8:43039221-43095554	17.9014	6.53656	1.45347	0.00345	0.0379147
XM_005691385.1	100861130	DENR	chr17:52296831-52308519	45.5271	16.6237	1.45349	5e-05	0.00117942
XM_005685417.1	102181041	TTC5	chr10:23361034-23377549	7.71636	2.81749	1.45351	5e-05	0.00117942
XM_005697170.1	102184488	ATP5A1	chr24:45888836-45897532	379.608	138.463	1.45501	5e-05	0.00117942
XM_005687847.1	102171890	ATP5C1	chr13:11815501-11824126	221.552	80.7977	1.45526	5e-05	0.00117942
XM_005680927.1	102190592	C5H12orf57	chr5:94644383-94646166	72.2887	26.3625	1.45528	5e-05	0.00117942
XM_005683802.1	102190784	PSAT1	chr8:52868696-52896442	74.8869	27.2752	1.45712	5e-05	0.00117942
XM_005691722.1	102168849	RNF215	chr17:68893937-68896738	6.28207	2.28317	1.4602	5e-05	0.00117942
XM_005679868.1	102191768	HOXC10	chr5:25308995-25313904	0.999083	0.363004	1.46062	0.00235	0.0282817
XM_005681388.1	102181936	CISD2	chr6:20316226-20327422	44.8781	16.2782	1.46307	5e-05	0.00117942
XM_005685423.1	102183149	LOC102183149	chr10:23466936-23472225	5.68125	2.05792	1.46503	5e-05	0.00117942
XM_005693812.1	102175892	KRT38	chr19:40780983-40787578	11.7981	4.2701	1.46622	5e-05	0.00117942
XM_005701235.1	102188300	LOC102188300	KB009950.1:341889-357563	579.17	209.511	1.46696	5e-05	0.00117942
XM_005696748.1	102184017	LOC102184017	chr23:28970414-28971028	270.461	97.7642	1.46804	5e-05	0.00117942
XM_005679741.1	102181652	CSRP2	chr5:5846175-5865816	27.3051	9.84312	1.47198	0.0006	0.00975895
XM_005693808.1	102174594	LOC102174594	chr19:40591348-40592478	392.295	141.258	1.47361	5e-05	0.00117942
XM_005689045.1	102175596	SLCO5A1	chr14:44013344-44156375	13.4446	4.84054	1.47379	5e-05	0.00117942
XM_005685757.1	102190965	FAM214A	chr10:53852738-53939248	34.3648	12.3619	1.47503	0.0002	0.00394225
XM_005685409.1	100861320	OSGEP	chr10:23235820-23242442	14.0269	5.04205	1.47612	5e-05	0.00117942
XM_005684371.1	100861348	ACP1	chr8:110747131-110761793	36.2048	13.0089	1.47668	5e-05	0.00117942
XM_005685623.1	102176612	TMEM62	chr10:34751797-34796566	30.9372	11.112	1.47723	5e-05	0.00117942
XM_005682951.1	102177793	PCBD2	chr7:42524825-42568066	31.0228	11.1258	1.47942	0.00015	0.00308895
XM_005699834.1	102176672	PLA2G16	chr29:39713232-39747912	17.8838	6.41107	1.48001	5e-05	0.00117942
XM_005695652.1	102168495	ZCWPW2	chr22:2742724-2857598	3.04917	1.09304	1.48007	5e-05	0.00117942
XM_005693807.1	102174332	LOC102174332	chr19:40617464-40618772	510.061	182.783	1.48054	5e-05	0.00117942
XM_005691915.1	102186985	SLC7A5	chr18:12791156-12817096	32.1219	11.5015	1.48174	5e-05	0.00117942
XM_005695783.1	102184953	PDHB	chr22:42738651-42744331	62.4076	22.3387	1.48218	5e-05	0.00117942
XM_005694052.1	102191459	MAFG	chr19:49902767-49907591	10.0486	3.59648	1.48233	5e-05	0.00117942
XM_005692864.1	102190161	EMC10	chr18:55050065-55054480	36.1926	12.9471	1.48307	5e-05	0.00117942
XM_005687732.1	102180326	TEX30	chr12:74374798-74378352	8.96487	3.2016	1.48549	5e-05	0.00117942
XM_005689410.1	102188153	LOC102188153	chr15:15230341-15349062	117.456	41.9265	1.48619	5e-05	0.00117942
XM_005694214.1	102170547	C19H17orf59	chr19:27059648-27061496	7.37789	2.63336	1.4863	5e-05	0.00117942
XM_005686604.1	102185092	ACYP2	chr11:36318865-36485230	5.33173	1.90258	1.48665	0.00065	0.0104039
XM_005679242.1	102185242	AQP1	chr4:62923475-62935307	119.279	42.5627	1.48668	5e-05	0.00117942
XM_005696220.1	100860783	RPS18	chr23:7138824-7143599	3802.26	1356.66	1.4868	5e-05	0.00117942
XM_005698472.1	100861341	PDCD4	chr26:29845413-29869263	168.203	59.9892	1.48743	5e-05	0.00117942
XM_005697834.1	102184579	MBLAC1	chr25:36087073-36088370	16.4448	5.86439	1.48758	5e-05	0.00117942
XM_005674840.1	102178306	NIT2	chr1:43398708-43425302	21.6962	7.73688	1.48762	5e-05	0.00117942
XM_005683280.1	102170510	TPGS1	chr7:39343022-39349670	4.48521	1.59801	1.4889	5e-05	0.00117942
XM_005687520.1	102179393	RFC3	chr12:25155321-25221086	15.114	5.38137	1.48984	5e-05	0.00117942
XM_005675468.1	102174436	LOC102174436	chr1:117402840-117403679	15.2774	5.43926	1.48992	5e-05	0.00117942
XM_005690347.1	102173675	ACAD8	chr15:78897006-78908932	10.2313	3.64101	1.49058	5e-05	0.00117942
XM_005680970.1	102176591	MRPL51	chr5:95024703-95025997	41.4628	14.747	1.49139	5e-05	0.00117942
XM_005702047.1	102174387	LOC102174387	KB013662.1:23-2194	6.3839	2.27015	1.49165	0.00015	0.00308895
XM_005698982.1	102168327	LOC102168327	chr28:5406293-5416165	11.2164	3.98704	1.49222	5e-05	0.00117942
XM_005696138.1	102187815	ATP2B2	chr22:54063909-54176604	2.19294	0.779432	1.49237	5e-05	0.00117942
XM_005693690.1	102189242	PHB	chr19:36351028-36362472	60.9858	21.6549	1.49378	5e-05	0.00117942
XM_005683015.1	102169862	SPATA24	chr7:46848516-46853337	8.5578	3.03749	1.49436	5e-05	0.00117942
XM_005697894.1	102176847	ZDHHC4	chr25:38026245-38034762	8.93521	3.16938	1.4953	0.0035	0.0383301
XM_005677034.1	102191660	PLA2G2F	chr2:131695669-131715891	105.902	37.5616	1.4954	5e-05	0.00117942
XM_005687088.1	102186408	MYCN	chr11:81334763-81341001	12.1422	4.30332	1.49651	5e-05	0.00117942
XM_005699011.1	102176940	KCNK1	chr28:4737052-4768584	6.90539	2.44725	1.49656	5e-05	0.00117942
XM_005686617.1	102188227	CCDC88A	chr11:37464065-37585871	4.48067	1.58622	1.49812	0.00465	0.0473703
XM_005683317.1	102183787	HNRNPA0	chr7:45366878-45368974	16.893	5.97341	1.4998	5e-05	0.00117942
XM_005694539.1	102191082	STC2	chr20:4999024-5010749	4.7059	1.66306	1.50063	5e-05	0.00117942
XM_005694467.1	102191372	SSTR2	chr19:56897214-56902807	3.45051	1.21834	1.50189	0.00025	0.0047469
XM_005677642.1	102180552	ANXA9	chr3:18343641-18353611	22.0075	7.76661	1.50264	0.0007	0.0110107
XM_005699954.1	102184975	NUDT8	chr29:43294024-43295697	5.46725	1.92936	1.50269	5e-05	0.00117942
XM_005679369.1	100860913	IGFBP1	chr4:73666204-73671196	1.65017	0.581633	1.50444	0.0021	0.0259107
XM_005686690.1	102185282	RPIA	chr11:46821836-46857021	7.61835	2.68456	1.50479	5e-05	0.00117942
XM_005695309.1	100860778	SERF2	chr21:52382030-52408800	719.105	253.361	1.50501	5e-05	0.00117942
XM_005680092.1	102181566	KRT18	chr5:26256038-26259530	10.4499	3.67974	1.50581	5e-05	0.00117942
XM_005698830.1	102187561	LSM1	chr27:32014222-32023715	26.5416	9.34017	1.50674	5e-05	0.00117942
XM_005689226.1	102184356	TP53INP1	chr14:79729046-79739394	36.8271	12.9553	1.50723	5e-05	0.00117942
XM_005687782.1	102171889	LOC102171889	chr12:80615221-80648010	7.88465	2.77318	1.50751	0.0006	0.00975895
XM_005688914.1	102184075	PYCRL	chr14:11814465-11821252	19.9838	7.02827	1.50759	5e-05	0.00117942
XM_005699494.1	102178144	THRSP	chr29:17130600-17135783	10.881	3.82534	1.50815	5e-05	0.00117942
XM_005689033.1	102172279	SGK3	chr14:41545012-41593829	16.292	5.7233	1.50925	0.00015	0.00308895
XM_005687238.1	102186774	LOC102186774	chr11:94326554-94334019	43.7188	15.3552	1.50952	5e-05	0.00117942
XM_005701902.1	102175676	LOC102175676	KB010937.1:13425-32906	1.1126	0.390565	1.51031	0.0016	0.0209596
XM_005681089.1	102185348	RPS19BP1	chr5:102103657-102107320	39.0836	13.7011	1.51227	5e-05	0.00117942
XM_005674694.1	100861173	KRTAP11-1	chr1:3990567-3991494	5036.07	1765.17	1.51249	0.0006	0.00975895
XM_005693915.1	102179700	TMEM101	chr19:43003383-43007000	18.5668	6.50034	1.51414	5e-05	0.00117942
XM_005691383.1	102187702	ABCB9	chr17:52122882-52153620	2.86787	1.00279	1.51597	0.0034	0.0374931
XM_005682506.1	102181026	NDUFA11	chr7:14917864-14922964	153.754	53.749	1.51632	5e-05	0.00117942
XM_005674693.1	102177562	MIS18A	chr1:2557385-2568315	5.6899	1.98784	1.5172	5e-05	0.00117942
XM_005676724.1	102168870	PEF1	chr2:121260847-121278937	24.8935	8.69566	1.5174	5e-05	0.00117942
XM_005679370.1	102175092	LOC102175092	chr4:73969765-73971665	18.5403	6.47419	1.51789	5e-05	0.00117942
XM_005682178.1	102191513	ISYNA1	chr7:4316584-4328348	21.3978	7.4706	1.51816	5e-05	0.00117942
XM_005692776.1	102186715	TRAPPC6A	chr18:51268910-51279720	7.48926	2.61283	1.51921	5e-05	0.00117942
XM_005688486.1	102170247	GSS	chr13:62254751-62279649	20.0581	6.99688	1.5194	5e-05	0.00117942
XM_005688915.1	102184355	TIGD5	chr14:11821947-11829008	6.06302	2.11394	1.5201	5e-05	0.00117942
XM_005691947.1	102173029	ORC6	chr18:14505726-14515041	7.93612	2.7641	1.52162	0.001	0.0145969
XM_005677142.1	102184296	DUSP12	chr3:7338095-7344570	16.004	5.5709	1.52246	5e-05	0.00117942
XM_005679357.1	102170939	CPVL	chr4:64503738-64658110	1.41014	0.490303	1.5241	0.00015	0.00308895
XM_005682000.1	102184610	TNIP2	chr6:112923562-112931587	4.0599	1.40951	1.52625	5e-05	0.00117942
XM_005679343.1	102188113	PSMA2	chr4:75666792-75677254	99.3364	34.475	1.52677	5e-05	0.00117942
XM_005682536.1	102189115	CRB3	chr7:14467546-14469753	9.66663	3.34852	1.52949	0.0007	0.0110107
XM_005686262.1	102179291	LOC102179291	chr11:3100895-3103032	532.089	184.185	1.53052	5e-05	0.00117942
XM_005699441.1	102185898	C29H11orf73	chr29:8317939-8351135	57.8493	20.0234	1.53061	5e-05	0.00117942
XM_005678015.1	102190483	PRMT6	chr3:34162510-34164037	6.33512	2.188	1.53376	5e-05	0.00117942
XM_005678967.1	102170848	ICA1	chr4:13940459-14109270	6.41536	2.21529	1.53403	0.0038	0.0407944
XM_005700341.1	102190309	LOC102190309	chrX:28605779-28607204	25.1971	8.69404	1.53516	5e-05	0.00117942
XM_005696813.1	102181641	LOC102181641	chr23:29157580-29171045	161.469	55.6644	1.53643	5e-05	0.00117942
XM_005681266.1	102191505	MAD2L1	chr6:4770890-4841256	12.8302	4.42165	1.53689	5e-05	0.00117942
XM_005686026.1	102177443	SLC8A3	chr10:77847534-77990127	0.683123	0.235174	1.53841	0.0001	0.00218534
XM_005682412.1	102172532	LRRC8E	chr7:13174634-13179291	3.95758	1.36221	1.53866	0.001	0.0145969
XM_005684154.1	102190225	LOC102190225	chr8:81694005-81699477	521.652	179.419	1.53975	5e-05	0.00117942
XM_005685282.1	100860963	DAD1	chr10:21743289-21766749	276.644	95.105	1.54044	5e-05	0.00117942
XM_005699964.1	102188021	LOC102188021	chr29:40057998-40059893	166.166	57.0919	1.54127	5e-05	0.00117942
XM_005693629.1	102173412	DHRS7B	chr19:34352941-34365507	11.8822	4.08219	1.54139	5e-05	0.00117942
XM_005701022.1	102189293	APOO	chrX:108153651-108195758	24.1601	8.29946	1.54154	5e-05	0.00117942
XM_005685359.1	100860964	TOX4	chr10:22319008-22334251	30.8477	10.596	1.54164	5e-05	0.00117942
XM_005694522.1	102186243	GABRP	chr20:2728081-2754473	106.162	36.3964	1.5444	5e-05	0.00117942
XM_005691909.1	102185024	FOXL1	chr18:11874148-11875251	2.06476	0.707752	1.54466	0.0036	0.0391727
XM_005698409.1	102181185	FBXL15	chr26:21402558-21405117	4.13776	1.41822	1.54477	5e-05	0.00117942
XM_005694069.1	102172842	LOC102172842	chr19:50508573-50510291	2.8491	0.976291	1.54512	0.0018	0.0229737
XM_005684773.1	102174474	RPS12	chr9:57587635-57590883	3644.82	1248.38	1.54579	5e-05	0.00117942
XM_005700199.1	102170398	BEX2	chrX:12066323-12067034	70.4012	24.0925	1.54702	5e-05	0.00117942
XM_005696905.1	102172952	LOC102172952	chr23:47648758-47650820	73.2151	25.0495	1.54736	5e-05	0.00117942
XM_005681122.1	102169744	CENPM	chr5:104109460-104121081	5.93822	2.02998	1.54857	0.00125	0.0173398
XM_005709545.1	102177426	GTPBP6	KB010019.1:35438-46239	3.52419	1.20413	1.5493	5e-05	0.00117942
XM_005675281.1	102190075	MRPL47	chr1:85851905-85871971	35.4501	12.1089	1.54972	5e-05	0.00117942
XM_005692370.1	102175979	YIF1B	chr18:46959245-46963574	18.1514	6.18302	1.5537	5e-05	0.00117942
XM_005695376.1	102177381	VRK1	chr21:58282879-58357034	15.7481	5.36382	1.55385	0.00015	0.00308895
XM_005683309.1	102180759	CDKN2AIPNL	chr7:42130816-42137032	138.327	47.1068	1.55408	5e-05	0.00117942
XM_005688772.1	102189602	RPL8	chr14:10943907-10946698	1156.91	393.901	1.55437	5e-05	0.00117942
XM_005680003.1	102178980	LMBR1L	chr5:29644972-29657430	16.1074	5.47982	1.55552	5e-05	0.00117942
XM_005681698.1	100861386	KIT	chr6:68294287-68362917	13.7733	4.68326	1.55628	5e-05	0.00117942
XM_005675969.1	102187993	DYNC1I2	chr2:24096987-24152066	51.7292	17.5693	1.55792	5e-05	0.00117942
XM_005690074.1	102168371	LMO2	chr15:61090424-61101406	27.3357	9.28085	1.55846	5e-05	0.00117942
XM_005676858.1	102180980	HMGCL	chr2:128286061-128306553	10.6611	3.61541	1.56013	5e-05	0.00117942
XM_005689219.1	102182423	CPQ	chr14:77289519-77816390	46.8581	15.8627	1.56266	0.00135	0.0183642
XM_005676617.1	102187816	FAM124B	chr2:111915355-111929091	1.93412	0.654732	1.5627	0.00015	0.00308895
XM_005680698.1	102184125	LOC102184125	chr5:76017252-76044607	51.8552	17.5174	1.5657	0.00155	0.0204453
XM_005688087.1	102172076	CD93	chr13:40397254-40400615	10.2011	3.44193	1.56743	5e-05	0.00117942
XM_005697013.1	102182843	DSG4	chr24:25830735-25883658	206.581	69.5926	1.5697	5e-05	0.00117942
XM_005682768.1	102188936	TMED9	chr7:35392913-35396784	119.516	40.2623	1.5697	5e-05	0.00117942
XM_005682674.1	100860946	OAZ1	chr7:17727496-17778465	464.902	156.601	1.56983	5e-05	0.00117942
XM_005699993.1	102172973	KCNK7	chr29:41582667-41585486	33.83	11.393	1.57016	5e-05	0.00117942
XM_005688789.1	102171352	EXOSC4	chr14:11446744-11454342	23.6415	7.94083	1.57396	5e-05	0.00117942
XM_005681402.1	102186197	ADH5	chr6:23752436-23768377	52.0432	17.4747	1.57444	5e-05	0.00117942
XM_005687709.1	102174403	CLDN10	chr12:68243804-68340845	8.85863	2.97235	1.57548	5e-05	0.00117942
XM_005675551.1	102172205	TF	chr1:133147924-133187457	17.065	5.72233	1.57637	5e-05	0.00117942
XM_005701851.1	102176789	KRT74	KB010667.1:82211-90940	124.581	41.771	1.57651	5e-05	0.00117942
XM_005681060.1	102178337	GCAT	chr5:100766476-100773212	15.0223	5.02935	1.57866	5e-05	0.00117942
XM_005709565.1	102181232	TNNT1	chr18:58412307-58421486	6.62624	2.21594	1.58027	5e-05	0.00117942
XM_005684480.1	102179949	CENPW	chr9:12114300-12122634	9.14146	3.05696	1.58033	5e-05	0.00117942
XM_005674665.1	102170632	ATP5O	chr1:945797-953246	405.021	135.391	1.58087	5e-05	0.00117942
XM_005688927.1	102189053	THEM6	chr14:12394154-12405243	4.44483	1.48256	1.58404	0.0004	0.00698314
XM_005677704.1	102171676	LOC102171676	chr3:19288050-19289261	418.216	139.407	1.58494	5e-05	0.00117942
XM_005691570.1	102173679	POP5	chr17:62472940-62475284	17.1539	5.71111	1.58669	5e-05	0.00117942
XM_005688490.1	102171169	PROCR	chr13:62468334-62473268	42.6821	14.2055	1.58718	5e-05	0.00117942
XM_005683584.1	102189309	LOC102189309	chr8:10527532-10606114	44.7741	14.8906	1.58826	5e-05	0.00117942
XM_005690784.1	102190718	AURKAIP1	chr16:48698329-48704608	31.4855	10.4661	1.58896	5e-05	0.00117942
XM_005682919.1	102168533	LOC102168533	chr7:40168945-40171884	275.939	91.6894	1.58952	5e-05	0.00117942
XM_005702052.1	102176957	LOC102176957	KB013833.1:7707-8255	90.1812	29.8212	1.59649	5e-05	0.00117942
XM_005699457.1	102189553	TMEM126A	chr29:9010371-9019050	60.2543	19.906	1.59786	5e-05	0.00117942
XM_005677722.1	102178323	PSMB4	chr3:17952183-17954370	226.428	74.7827	1.59828	5e-05	0.00117942
XM_005691679.1	102180069	ACADS	chr17:62590226-62609025	6.94026	2.29067	1.59922	5e-05	0.00117942
XM_005688796.1	102173019	EEF1D	chr14:11834668-11841781	382.406	126.2	1.59939	5e-05	0.00117942
XM_005694987.1	102170737	HDDC3	chr21:19665232-19666882	26.5558	8.75125	1.60146	5e-05	0.00117942
[truncated: 494 more rows]
