# Supplementary material for: Integrated analysis of coding genes and non-coding RNAs during hair follicle cycle of cashmere goat (Capra hircus)
Source: BMC Genomics. 2017 Oct 11;18:767. doi: 10.1186/s12864-017-4145-0 (PMC5637055; doi:10.1186/s12864-017-4145-0)
Supplement: Supplementary file 7 — Differentially expressed lncRNA between anagen and telogen. (XLSX 26 kb) [file 12864_2017_4145_MOESM7_ESM.xlsx]

## Sheet: 生长期与休止期差异lncRNA fold change2  l
Differentially expressed lncRNA between anagen and telogen
transcript_id	gene_id	gene_name	gene_location	ANAGEN_FPKM	TELOGEN_FPKM	log2(foldchange)	pvalue	qvalue
LNC_000266	XLOC_017179	-	chr13:69951421-70137197	0.0458418	0.633172	-3.78786	0.0031	0.0349829
LNC_000244	XLOC_016326	-	chr13:4752826-4756506	0.0510631	0.67663	-3.72802	0.0003	0.00551224
LNC_000263	XLOC_017158	-	chr13:69881535-69884095	0.0693237	0.874271	-3.65666	0.0009	0.013456
LNC_001050	XLOC_059645	-	chr9:23301282-23303037	0.122709	1.39815	-3.51021	0.0007	0.0110107
LNC_000986	XLOC_055725	-	chr7:105050359-105216589	0.289473	2.8173	-3.28281	0.0028	0.0323528
LNC_000277	XLOC_017740	-	chr14:21436018-21561406	0.0853784	0.781738	-3.19474	0.00435	0.0451187
LNC_000285	XLOC_018015	-	chr14:52646173-52648383	0.118269	1.05628	-3.15884	0.00015	0.00308895
LNC_001077	XLOC_060962	-	chr9:84307817-84309283	0.186225	1.45111	-2.96204	0.0007	0.0110107
LNC_001051	XLOC_059647	-	chr9:23305406-23307851	0.177073	1.23989	-2.8078	5e-05	0.00117942
LNC_000463	XLOC_028571	-	chr2:29267488-29270417	0.107746	0.752809	-2.80465	0.0006	0.00975895
LNC_000736	XLOC_041589	-	chr28:41262024-41264064	0.232472	1.58502	-2.76937	0.00255	0.0301204
LNC_000610	XLOC_036171	-	chr23:15693807-15695172	0.318015	2.14332	-2.75268	5e-05	0.00117942
LNC_000985	XLOC_055719	-	chr7:105050359-105216589	0.361057	2.4333	-2.75262	0.0001	0.00218534
LNC_000383	XLOC_022855	-	chr16:61020733-61088904	0.137818	0.829745	-2.5899	0.00455	0.0466237
LNC_000822	XLOC_045614	-	chr3:16359570-16362130	16.344	95.2243	-2.54257	5e-05	0.00117942
LNC_000367	XLOC_022060	-	chr16:63318800-63322472	0.197843	1.14675	-2.53512	5e-05	0.00117942
LNC_000091	XLOC_007692	-	chr1:54932203-55036297	0.155115	0.897801	-2.53306	5e-05	0.00117942
LNC_000322	XLOC_020398	-	chr15:77769102-77770809	0.615464	3.34511	-2.44231	0.0001	0.00218534
LNC_001094	XLOC_061777	-	chrX:72303781-72309084	0.166627	0.894273	-2.42409	0.00055	0.00909519
LNC_001076	XLOC_060857	-	chr9:77169181-77226217	0.562147	2.97222	-2.40252	0.0034	0.0374931
LNC_000515	XLOC_031482	-	chr20:60809467-60814081	0.173982	0.899008	-2.36939	5e-05	0.00117942
LNC_000106	XLOC_008868	-	chr10:279523-282471	0.253054	1.27078	-2.3282	5e-05	0.00117942
LNC_000126	XLOC_010170	-	chr10:6239463-6243507	0.151651	0.753333	-2.31253	5e-05	0.00117942
LNC_000123	XLOC_009890	-	chr10:72144709-72147101	1.26629	6.28455	-2.3112	5e-05	0.00117942
LNC_000924	XLOC_051890	-	chr5:79648327-79715905	0.48621	2.33851	-2.26594	5e-05	0.00117942
LNC_000007	XLOC_000517	-	AJPT01274548.1:7-999	0.726446	3.47145	-2.25661	5e-05	0.00117942
LNC_000203	XLOC_014967	-	chr12:46909067-47056615	0.765471	3.59018	-2.22964	0.0002	0.00394225
LNC_000571	XLOC_034218	-	chr22:53402772-53406462	0.143976	0.651709	-2.1784	0.00055	0.00909519
LNC_000009	XLOC_001923	-	AJPT01323949.1:2-622	9.28011	41.5963	-2.16424	0.0001	0.00218534
LNC_000703	XLOC_040005	-	chr26:13109357-13122171	0.386622	1.71123	-2.14604	5e-05	0.00117942
LNC_000020	XLOC_003420	-	KB009921.1:309189-440647	0.872657	3.76887	-2.11065	0.0001	0.00218534
LNC_000003	XLOC_000242	-	AJPT01265864.1:1-2609	0.336812	1.44902	-2.10506	5e-05	0.00117942
LNC_000627	XLOC_036700	-	chr23:48843565-48850159	0.72103	3.06293	-2.08678	0.0005	0.00842691
LNC_000259	XLOC_017077	-	chr13:64535065-64544080	0.275603	1.15792	-2.07088	0.0038	0.0407944
LNC_000906	XLOC_050969	-	chr5:23194063-23197047	0.155462	0.648713	-2.06102	0.0016	0.0209596
LNC_000284	XLOC_017997	-	chr14:51148821-51237360	0.577544	2.3694	-2.03652	0.00065	0.0104039
LNC_000416	XLOC_024662	-	chr18:5310509-5314619	0.375531	1.5351	-2.03132	5e-05	0.00117942
LNC_001045	XLOC_059601	-	chr9:19301846-19321647	0.171139	0.687125	-2.0054	0.0001	0.00218534
LNC_000589	XLOC_035630	-	chr23:30361042-30367218	0.270897	1.03111	-1.92838	5e-05	0.00117942
LNC_001024	XLOC_058341	-	chr8:8055184-8073487	0.780092	2.91906	-1.90379	5e-05	0.00117942
LNC_000886	XLOC_049637	-	chr5:45396699-45404409	0.680802	2.53171	-1.89481	5e-05	0.00117942
LNC_000088	XLOC_007453	-	chr1:19473531-19616738	0.624984	2.29263	-1.87511	5e-05	0.00117942
LNC_000609	XLOC_036164	-	chr23:15677361-15682331	0.799507	2.91881	-1.8682	5e-05	0.00117942
LNC_000104	XLOC_008726	-	chr1:143609120-143612077	0.50682	1.82897	-1.85148	5e-05	0.00117942
LNC_001005	XLOC_057181	-	chr8:22084309-22166770	0.511869	1.84521	-1.84994	5e-05	0.00117942
LNC_000393	XLOC_023260	-	chr17:14718893-14734767	0.46577	1.67412	-1.84572	5e-05	0.00117942
LNC_001044	XLOC_059599	-	chr9:19294093-19297388	0.346411	1.2397	-1.83943	5e-05	0.00117942
LNC_000072	XLOC_006512	-	chr1:71379855-71381145	0.340269	1.20642	-1.82599	0.00235	0.0282817
LNC_000828	XLOC_046103	-	chr3:51160029-51162911	0.429215	1.47001	-1.77606	5e-05	0.00117942
LNC_000994	XLOC_056654	-	chr7:59159672-59161516	0.590955	2.01972	-1.77303	0.00065	0.0104039
LNC_000629	XLOC_036726	-	chr24:394066-398037	0.79439	2.71364	-1.77231	5e-05	0.00117942
LNC_001027	XLOC_058529	-	chr8:38162497-38191614	2.59513	8.8639	-1.77213	5e-05	0.00117942
LNC_000679	XLOC_038562	-	chr25:3526965-3534117	0.259469	0.885953	-1.77167	5e-05	0.00117942
LNC_000220	XLOC_015783	-	chr13:53084498-53103567	0.904109	3.06316	-1.76045	0.0013	0.017856
LNC_000467	XLOC_029034	-	chr2:85796868-85802055	0.228071	0.768625	-1.7528	5e-05	0.00117942
LNC_000359	XLOC_021684	-	chr16:24762151-24765070	0.181949	0.60496	-1.7333	0.0026	0.0306017
LNC_000202	XLOC_014965	-	chr12:46909067-47056615	0.588583	1.95088	-1.7288	5e-05	0.00117942
LNC_000553	XLOC_033594	-	chr22:14908089-14911839	0.507794	1.68091	-1.72692	0.00065	0.0104039
LNC_000096	XLOC_008030	-	chr1:78827902-78829400	0.773607	2.55772	-1.72519	0.0007	0.0110107
LNC_000516	XLOC_031521	-	chr20:63235149-63238658	0.43494	1.43614	-1.72331	5e-05	0.00117942
LNC_000424	XLOC_025032	-	chr18:33483204-33488231	0.51242	1.68229	-1.71502	5e-05	0.00117942
LNC_000101	XLOC_008594	-	chr1:132085956-132094995	0.361548	1.18388	-1.71127	5e-05	0.00117942
LNC_000896	XLOC_050523	-	chr5:98917368-98922332	0.864117	2.81965	-1.70622	5e-05	0.00117942
LNC_000628	XLOC_036723	-	chr24:369229-375288	0.666187	2.16974	-1.70352	5e-05	0.00117942
LNC_000686	XLOC_039072	-	chr25:38865928-38868737	0.48181	1.56852	-1.70287	5e-05	0.00117942
LNC_000270	XLOC_017410	-	chr13:77447385-77451387	0.308258	1.00334	-1.70261	0.00015	0.00308895
LNC_001012	XLOC_057590	-	chr8:62425453-62434725	0.478104	1.52019	-1.66886	5e-05	0.00117942
LNC_000948	XLOC_053465	-	chr6:11198731-11200469	1.1992	3.76725	-1.65144	5e-05	0.00117942
LNC_000341	XLOC_020936	-	chr15:38733422-38734322	0.860026	2.69305	-1.64679	0.001	0.0145969
LNC_000089	XLOC_007482	-	chr1:19473531-19616738	0.569024	1.78112	-1.64622	0.005	0.0499321
LNC_000212	XLOC_015469	-	chr13:31421252-31425679	0.19319	0.601232	-1.6379	0.00035	0.00626515
LNC_000242	XLOC_016222	-	chr13:79060360-79063382	0.578187	1.79094	-1.63111	5e-05	0.00117942
LNC_000349	XLOC_021358	-	chr15:66977561-66979965	0.315447	0.967394	-1.61671	0.00025	0.0047469
LNC_000856	XLOC_048408	-	chr4:44748116-44761832	1.8054	5.53448	-1.61613	5e-05	0.00117942
LNC_000417	XLOC_024681	-	chr18:5414401-5427573	0.31248	0.948452	-1.60181	5e-05	0.00117942
LNC_000661	XLOC_038021	-	chr25:15616434-15626593	0.813361	2.45745	-1.5952	5e-05	0.00117942
LNC_000395	XLOC_023470	-	chr17:53424449-53431822	0.299338	0.902247	-1.59175	5e-05	0.00117942
LNC_000905	XLOC_050958	-	chr5:22517569-22519115	0.497166	1.498	-1.59124	0.00085	0.0128614
LNC_000189	XLOC_013911	-	chr11:104431263-104433500	13.0012	38.7818	-1.57673	5e-05	0.00117942
LNC_000344	XLOC_021002	-	chr15:43610262-43626505	0.454709	1.35487	-1.57514	0.0002	0.00394225
LNC_000087	XLOC_007323	-	chr1:17676612-17680932	0.388461	1.1558	-1.57305	5e-05	0.00117942
LNC_000206	XLOC_015198	-	chr13:4870600-4983949	0.450855	1.33377	-1.56477	0.0001	0.00218534
LNC_001100	XLOC_062165	-	chrX:121712495-121714057	0.73699	2.10996	-1.5175	0.0009	0.013456
LNC_000764	XLOC_042633	-	chr29:35069259-35082518	0.954866	2.72655	-1.5137	5e-05	0.00117942
LNC_000522	XLOC_031909	-	chr20:14390419-14393646	0.241799	0.690422	-1.51367	0.0013	0.017856
LNC_000458	XLOC_027797	-	chr19:26333627-26334500	1.51262	4.28538	-1.50237	0.0027	0.0314985
LNC_000814	XLOC_045317	-	chr3:1351394-1362155	1.02855	2.90859	-1.49971	5e-05	0.00117942
LNC_000864	XLOC_048717	-	chr4:64338508-64340929	0.252553	0.711608	-1.4945	0.00255	0.0301204
LNC_000949	XLOC_053469	-	chr6:11208676-11212622	1.13234	3.18581	-1.49235	5e-05	0.00117942
LNC_000033	XLOC_004483	-	KB010163.1:9436-16736	1.2499	3.50508	-1.48763	5e-05	0.00117942
LNC_001007	XLOC_057209	-	chr8:22319182-22324122	0.410545	1.14873	-1.48442	0.00205	0.0254135
LNC_000421	XLOC_024808	-	chr18:10615465-10621844	0.344629	0.963927	-1.48388	5e-05	0.00117942
LNC_000157	XLOC_012317	-	chr11:74470311-74505178	0.60339	1.68498	-1.48157	5e-05	0.00117942
LNC_000793	XLOC_044266	-	chr3:32199619-32200530	1.85924	5.16655	-1.47448	0.00175	0.0224656
LNC_000560	XLOC_033787	-	chr22:28158771-28161264	2.6397	7.25355	-1.45831	5e-05	0.00117942
LNC_000565	XLOC_033878	-	chr22:31984601-31986890	0.353142	0.967428	-1.4539	0.0008	0.0122733
LNC_000947	XLOC_053388	-	chr6:5424467-5426936	0.264655	0.724411	-1.4527	0.00325	0.0362525
LNC_001038	XLOC_059308	-	chr8:96188893-96217294	0.277036	0.757815	-1.45178	0.0015	0.0199322
LNC_000875	XLOC_049286	-	chr5:22519182-22520551	0.50023	1.36702	-1.45037	0.00325	0.0362525
LNC_000310	XLOC_019494	-	chr15:23974211-23978638	0.8107	2.20707	-1.44489	5e-05	0.00117942
LNC_000937	XLOC_052676	-	chr6:43733453-43736804	1.20439	3.25727	-1.43536	5e-05	0.00117942
LNC_000576	XLOC_034401	-	chr22:6342470-6346668	0.427522	1.15486	-1.43365	5e-05	0.00117942
LNC_000253	XLOC_016803	-	chr13:50555132-50587027	2.47468	6.68115	-1.43286	5e-05	0.00117942
LNC_000076	XLOC_006673	-	chr1:88356605-88384102	0.250474	0.673453	-1.42691	0.0021	0.0259107
LNC_000433	XLOC_026591	-	chr19:5677281-5680423	0.45603	1.21831	-1.41768	0.0006	0.00975895
LNC_000640	XLOC_037293	-	chr24:3461132-3466062	0.878051	2.32529	-1.40503	5e-05	0.00117942
LNC_000317	XLOC_019754	-	chr15:40089423-40098706	1.1619	3.06607	-1.3999	5e-05	0.00117942
LNC_000366	XLOC_021959	-	chr16:57190109-57192830	1.11294	2.92529	-1.3942	5e-05	0.00117942
LNC_000672	XLOC_038276	-	chr25:36816756-36818294	1.00208	2.62867	-1.39134	0.00025	0.0047469
LNC_000357	XLOC_021608	-	chr16:10067701-10073047	0.471406	1.23367	-1.38791	5e-05	0.00117942
LNC_000405	XLOC_023960	-	chr17:6684448-6688211	0.256481	0.666441	-1.37762	0.0036	0.0391727
LNC_000135	XLOC_010941	-	chr10:61795775-61808129	0.569972	1.47748	-1.37418	5e-05	0.00117942
LNC_000466	XLOC_029011	-	chr2:85656622-85667375	0.42075	1.0862	-1.36825	5e-05	0.00117942
LNC_001107	XLOC_062937	-	chrX:82254923-82260325	0.621972	1.60244	-1.36535	0.0005	0.00842691
LNC_000816	XLOC_045487	-	chr3:12209259-12210941	0.915928	2.35802	-1.36427	0.00045	0.00772934
LNC_000918	XLOC_051243	-	chr5:29551841-29563243	0.630765	1.6185	-1.35948	5e-05	0.00117942
LNC_000765	XLOC_042789	-	chr29:41434327-41448164	1.02072	2.60689	-1.35274	5e-05	0.00117942
LNC_000524	XLOC_031962	-	chr20:22335301-22344428	2.20685	5.59165	-1.34128	5e-05	0.00117942
LNC_000996	XLOC_056715	-	chr7:67994946-67999029	1.05519	2.6688	-1.33869	5e-05	0.00117942
LNC_000409	XLOC_024044	-	chr17:18302819-18306978	0.960422	2.42475	-1.33609	5e-05	0.00117942
LNC_000861	XLOC_048619	-	chr4:58436339-58477573	0.502864	1.26256	-1.32811	0.0001	0.00218534
LNC_000704	XLOC_040148	-	chr26:22948300-22968640	0.392947	0.98546	-1.32646	0.00015	0.00308895
LNC_000329	XLOC_020613	-	chr15:24190007-24192475	2.66606	6.67962	-1.32506	5e-05	0.00117942
LNC_000085	XLOC_007230	-	chr1:151422545-151425525	0.259996	0.649714	-1.32132	0.00195	0.0244146
LNC_000175	XLOC_013102	-	chr11:37253985-37259193	6.39577	15.8545	-1.3097	5e-05	0.00117942
LNC_000308	XLOC_019275	-	chr14:91039009-91044154	0.334733	0.80889	-1.27293	0.00105	0.0151577
LNC_000118	XLOC_009593	-	chr10:46010421-46015947	0.535728	1.29415	-1.27243	0.00035	0.00626515
LNC_001105	XLOC_062700	-	chrX:69833343-69900013	1.29288	3.10136	-1.26232	5e-05	0.00117942
LNC_000090	XLOC_007573	-	chr1:28232807-28243742	1.71439	4.09197	-1.2551	5e-05	0.00117942
LNC_000155	XLOC_012148	-	chr11:62060385-62063888	0.489291	1.15952	-1.24477	0.00055	0.00909519
LNC_000707	XLOC_040314	-	chr26:43014938-43019488	1.9845	4.66989	-1.23461	0.00175	0.0224656
LNC_000696	XLOC_039576	-	chr26:45693728-45697442	0.590037	1.36456	-1.20956	0.0003	0.00551224
LNC_000562	XLOC_033795	-	chr22:28173525-28176940	1.96169	4.53575	-1.20924	5e-05	0.00117942
LNC_000343	XLOC_020938	-	chr15:38735265-38736294	1.65595	3.82712	-1.2086	0.00135	0.0183642
LNC_000887	XLOC_049769	-	chr5:55724336-55727275	1.01571	2.34115	-1.20472	0.0002	0.00394225
LNC_000943	XLOC_052971	-	chr6:74826808-74828520	3.57999	8.17049	-1.19047	0.0001	0.00218534
LNC_000979	XLOC_055329	-	chr7:62429633-62437352	0.47273	1.07596	-1.18653	5e-05	0.00117942
LNC_000252	XLOC_016743	-	chr13:41705693-41713728	0.602422	1.35815	-1.1728	5e-05	0.00117942
LNC_000587	XLOC_035240	-	chr23:7435002-7440873	0.615873	1.37564	-1.1594	5e-05	0.00117942
LNC_000073	XLOC_006607	-	chr1:80855942-80874325	0.430614	0.956175	-1.15088	0.00425	0.0443487
LNC_000705	XLOC_040289	-	chr26:42680016-42708622	1.22857	2.72339	-1.14843	5e-05	0.00117942
LNC_001072	XLOC_060795	-	chr9:66839111-66846373	0.893054	1.96457	-1.13739	0.00215	0.02638
LNC_000997	XLOC_056792	-	chr7:98006499-98009245	0.491508	1.07823	-1.13337	0.00195	0.0244146
LNC_000641	XLOC_037296	-	chr24:3481333-3501038	1.83896	4.01559	-1.12672	5e-05	0.00117942
LNC_001097	XLOC_061871	-	chrX:79536638-79548628	0.366355	0.799258	-1.12542	0.00025	0.0047469
LNC_000863	XLOC_048659	-	chr4:63429957-63446882	0.915888	1.98774	-1.11789	5e-05	0.00117942
LNC_000733	XLOC_041461	-	chr28:29009076-29015977	0.576801	1.25173	-1.11778	5e-05	0.00117942
LNC_000362	XLOC_021828	-	chr16:41911354-41939195	1.38997	2.98474	-1.10255	5e-05	0.00117942
LNC_000471	XLOC_029594	-	chr2:132427644-132434555	0.524174	1.12446	-1.10111	5e-05	0.00117942
LNC_000048	XLOC_005157	-	KB010513.1:36014-42665	0.523142	1.10764	-1.08222	0.0002	0.00394225
LNC_000327	XLOC_020576	-	chr15:23916251-23920610	0.364472	0.768363	-1.07598	0.00235	0.0282817
LNC_000108	XLOC_008977	-	chr10:8177077-8183344	0.656409	1.37547	-1.06726	0.00015	0.00308895
LNC_000944	XLOC_052977	-	chr6:74836647-74842835	4.51798	9.39763	-1.05662	5e-05	0.00117942
LNC_000030	XLOC_004054	-	KB010021.1:15028-19724	0.379128	0.779356	-1.0396	0.0024	0.028765
LNC_000136	XLOC_011288	-	chr10:98613391-98617418	0.523462	1.07371	-1.03645	0.0017	0.0219448
LNC_001071	XLOC_060724	-	chr9:57165382-57173799	0.560373	1.14779	-1.0344	0.0001	0.00218534
LNC_000391	XLOC_023129	-	chr17:4591090-4594711	2.60206	1.29325	1.00865	0.00175	0.0224656
LNC_000059	XLOC_005707	-	KB011743.1:7360-8683	2.97548	1.2296	1.27493	0.0027	0.0314985
LNC_000414	XLOC_024513	-	chr17:70427020-70429607	1.65876	0.677823	1.29113	0.00045	0.00772934
LNC_000186	XLOC_013852	-	chr11:103057737-103059238	19.8132	7.86133	1.33361	0.00175	0.0224656
LNC_000124	XLOC_009977	-	chr10:87600724-87604470	1.51157	0.587173	1.36419	0.0001	0.00218534
LNC_000523	XLOC_031944	-	chr20:18103094-18111346	4.60855	1.74167	1.40384	0.0001	0.00218534
LNC_000470	XLOC_029579	-	chr2:131965540-131967870	1.2184	0.424231	1.52207	0.0007	0.0110107
LNC_000315	XLOC_019571	-	chr15:28553107-28559469	0.89583	0.305658	1.55131	0.0017	0.0219448
LNC_000938	XLOC_052784	-	chr6:55756987-55783819	1.03474	0.342072	1.5969	0.0031	0.0349829
LNC_000117	XLOC_009529	-	chr10:43456964-43463616	1.5721	0.515822	1.60775	5e-05	0.00117942
LNC_000544	XLOC_032969	-	chr21:12269632-12278247	2.58404	0.784471	1.71984	0.00175	0.0224656
LNC_000773	XLOC_043082	-	chr29:17018581-17025609	3.19538	0.968291	1.72247	0.00315	0.0354073
LNC_000971	XLOC_054422	-	chr6:114138052-114156116	3.37067	0.972914	1.79265	0.00395	0.0419496
LNC_000214	XLOC_015517	-	chr13:34469916-34471790	2.09555	0.595832	1.81435	0.00475	0.0480734
LNC_000804	XLOC_045003	-	chr3:103199460-103203576	6.21518	1.66892	1.89688	0.00035	0.00626515
LNC_000347	XLOC_021219	-	chr15:54526963-54544751	0.962998	0.257661	1.90206	0.00495	0.0495706
LNC_000109	XLOC_009006	-	chr10:9989401-9993649	4.01569	0.993747	2.0147	5e-05	0.00117942
LNC_000194	XLOC_014117	-	chr12:19913361-19936511	1.05948	0.242036	2.13006	0.0022	0.0268884
LNC_001067	XLOC_060558	-	chr9:30910072-30911852	1.16106	0.264986	2.13146	0.00475	0.0480734
LNC_000235	XLOC_016195	-	chr13:76353006-76384053	1.00554	0.224747	2.1616	0.00245	0.0292388
LNC_000097	XLOC_008075	-	chr1:81170345-81176282	0.784351	0.163008	2.26655	0.00025	0.0047469
LNC_000320	XLOC_020363	-	chr15:76549487-76557255	10.8221	2.18643	2.30733	0.00075	0.0116441
LNC_000397	XLOC_023758	-	chr17:68746127-68747791	1.14883	0.228418	2.33042	0.00085	0.0128614
LNC_000250	XLOC_016721	-	chr13:41061964-41065733	3.93168	0.762597	2.36615	0.0028	0.0323528
LNC_000831	XLOC_046172	-	chr3:57140923-57148496	2.85307	0.516376	2.46602	0.0002	0.00394225
LNC_000543	XLOC_032925	-	chr21:9649748-9667566	0.639253	0.106831	2.58105	0.00365	0.039549
LNC_000381	XLOC_022453	-	chr16:20791864-20835769	1.92416	0.307999	2.64323	0.00155	0.0204453
LNC_000684	XLOC_039007	-	chr25:37192190-37199778	0.712017	0.108071	2.71994	0.0034	0.0374931
LNC_000196	XLOC_014474	-	chr12:77347922-77361302	0.832652	0.11301	2.88126	0.001	0.0145969
LNC_000763	XLOC_042588	-	chr29:29023432-29031697	0.653103	0.0735542	3.15043	0.00145	0.0193867
LNC_000453	XLOC_027541	-	chr19:9067482-9093044	35.9532	3.88355	3.21067	5e-05	0.00117942
LNC_001108	XLOC_063129	-	chrX:118654280-118659602	37.4773	4.02436	3.21919	0.00025	0.0047469
LNC_000917	XLOC_051160	-	chr5:26768488-26770397	3.28565	0.301481	3.44604	0.00055	0.00909519
LNC_000668	XLOC_038208	-	chr25:35081727-35084938	1.55638	0.134898	3.52825	0.0001	0.00218534
LNC_000552	XLOC_033389	-	chr21:57032610-57037930	3115.77	267.648	3.54118	5e-05	0.00117942
LNC_000163	XLOC_012441	-	chr11:77659728-77665117	1.55053	0.13274	3.54608	0.0041	0.0431814
LNC_000743	XLOC_041769	-	chr28:13128897-13234504	23.3296	1.61994	3.84815	5e-05	0.00117942
LNC_000092	XLOC_007885	-	chr1:72138699-72141218	1.46336	0	inf	5e-05	0.00117942
LNC_000183	XLOC_013618	-	chr11:83962550-83965762	0.675306	0	inf	5e-05	0.00117942
LNC_000406	XLOC_024007	-	chr17:13836799-13849589	8.23906	0	inf	5e-05	0.00117942
LNC_000559	XLOC_033748	-	chr22:25794019-25794386	2.99636	0	inf	5e-05	0.00117942
LNC_000173	XLOC_013031	-	chr11:25096513-25104410	0	2.82935	#NAME?	5e-05	0.00117942
