# Supplementary material for: Integrated analysis of coding genes and non-coding RNAs during hair follicle cycle of cashmere goat (Capra hircus)
Source: BMC Genomics. 2017 Oct 11;18:767. doi: 10.1186/s12864-017-4145-0 (PMC5637055; doi:10.1186/s12864-017-4145-0)
Supplement: Supplementary file 8 — Differentially expressed KRTS and KAPs. (XLSX 14 kb) [file 12864_2017_4145_MOESM8_ESM.xlsx]

## Sheet: Sheet1
	Differentially expressed KRTS and KAPs
transcript_id	gene_id	gene_name	gene_location	ANAGEN_FPKM	TELOGEN_FPKM	log2(foldchange)	pvalue	qvalue	Gene_description
XM_005674702.1	102180888	LOC102180888	chr1:4709490-4709994	22.5353	0.622122	5.17884	0.0006	0.00975895	keratin-associated protein 13-1-like
XM_005674700.1	100861176	KRTAP15-1	chr1:4698471-4699319	903.198	48.1598	4.22914	5e-05	0.00117942	keratin associated protein 15-1
XM_005693813.1	102176457	LOC102176457	chr19:40729623-40734413	3687.47	320.856	3.52263	5e-05	0.00117942	keratin, type I cuticular Ha4-like
XM_005674696.1	100861183	LOC100861183	chr1:4081920-4082492	6861.75	636.426	3.43051	5e-05	0.00117942	keratin associated protein 8.2
XM_005674705.1	102181992	LOC102181992	chr1:4813389-4815201	286.931	36.2723	2.98376	5e-05	0.00117942	keratin-associated protein 27-1-like
XM_005679934.1	102183210	KRT4	chr5:26374490-26381614	1.07203	0.143502	2.9012	0.0001	0.00218534	keratin 4
XM_005680097.1	102183211	LOC102183211	chr5:26599899-26606218	3019.43	506.355	2.57605	5e-05	0.00117942	keratin, type II cuticular Hb1-like
XM_005674695.1	100861181	LOC100861181	chr1:4049081-4049796	7831.54	1339.91	2.54716	5e-05	0.00117942	keratin associated protein 7.1
XM_005694164.1	102177561	LOC102177561	chr19:40412503-40428920	2445.2	459.494	2.41184	0.00015	0.00308895	keratin, high-sulfur matrix protein, B2D-like
XM_005693795.1	102169993	KRT40	chr19:40356550-40363532	94.6065	18.0155	2.3927	5e-05	0.00117942	keratin 40
XM_005693790.1	100861382	KRT27	chr19:40150030-40155917	4195.94	862.208	2.28288	5e-05	0.00117942	keratin 27
XM_005679940.1	102184693	KRT85	chr5:26551407-26569372	137.471	28.6303	2.26351	5e-05	0.00117942	keratin 85, transcript variant X1
XM_005694311.1	102179317	LOC102179317	chr19:40571849-40576205	365.097	78.7432	2.21305	5e-05	0.00117942	keratin-associated protein 9-8-like
XM_005674703.1	102181431	LOC102181431	chr1:4753645-4754511	606.023	134.32	2.1737	5e-05	0.00117942	keratin-associated protein 13-1-like
XM_005693810.1	102175327	KRT35	chr19:40813128-40817401	484.792	108.159	2.16422	5e-05	0.00117942	keratin 35
XM_005674697.1	102179518	LOC102179518	chr1:4144931-4173007	418.247	93.8417	2.15606	5e-05	0.00117942	keratin-associated protein 6-2-like
XM_005693788.1	100861172	KRT25	chr19:40118987-40126770	6003.53	1370.62	2.13098	5e-05	0.00117942	keratin 25
XM_005674701.1	100861175	LOC100861175	chr1:4702469-4703376	2595.4	607.118	2.09591	5e-05	0.00117942	keratin associated protein 13.1
XM_005680098.1	102183488	LOC102183488	chr5:26615374-26615569	122893	29307.4	2.06807	5e-05	0.00117942	keratin, type II cuticular Hb1-like
XM_005693791.1	102168573	KRT28	chr19:40162094-40169992	231.663	55.8356	2.05277	5e-05	0.00117942	keratin 28
XM_005694308.1	102178483	LOC102178483	chr19:40412503-40428920	1195.74	315.758	1.92101	0.001	0.0145969	keratin-associated protein 9-1-like
XM_005679942.1	102185436	LOC102185436	chr5:26584258-26591891	2852.59	772.206	1.88522	5e-05	0.00117942	keratin, type II microfibrillar, component 7C-like
XM_005694313.1	100861381	LOC100861381	chr19:40750286-40754084	2276.56	618.307	1.88046	5e-05	0.00117942	hair acidic keratin 1
XM_005680096.1	102182946	KRT84	chr5:26519368-26527588	92.97	26.056	1.83515	5e-05	0.00117942	keratin 84
XM_005679931.1	102182478	KRT8	chr5:26296567-26304001	69.4724	19.5983	1.82571	5e-05	0.00117942	keratin 8
XM_005693789.1	100860868	K26	chr19:40137451-40143896	270.846	79.9925	1.75953	5e-05	0.00117942	type I keratin 26
XM_005693811.1	102175613	KRT32	chr19:40801445-40809380	162.435	51.404	1.65991	5e-05	0.00117942	keratin 32
XM_005693799.1	100861180	KRTAP3-1	chr19:40387888-40388518	2530.11	805.491	1.65126	5e-05	0.00117942	keratin associated protein 3-1
XM_005674694.1	100861173	KRTAP11-1	chr1:3990567-3991494	5036.07	1765.17	1.51249	0.0006	0.00975895	keratin associated protein 11-1
XM_005680092.1	102181566	KRT18	chr5:26256038-26259530	10.4499	3.67974	1.50581	5e-05	0.00117942	keratin 18
XM_005693808.1	102174594	LOC102174594	chr19:40591348-40592478	392.295	141.258	1.47361	5e-05	0.00117942	keratin-associated protein 9-2-like
XM_005693812.1	102175892	KRT38	chr19:40780983-40787578	11.7981	4.2701	1.46622	5e-05	0.00117942	keratin 38
XM_005693797.1	102170546	LOC102170546	chr19:40367781-40368518	1375.99	512.547	1.42472	5e-05	0.00117942	keratin-associated protein 3-3-like
XM_005701852.1	102177231	KRT71	KB010667.1:66953-73689	4314.17	1613.9	1.41853	0.0017	0.0219448	keratin 71
XM_005674698.1	102179810	LOC102179810	chr1:4187182-4187943	594.261	231.04	1.36295	5e-05	0.00117942	keratin-associated protein 6-2-like
XM_005694307.1	102178207	KRT39	chr19:40338405-40348213	87.8726	34.9493	1.33015	5e-05	0.00117942	keratin 39
XM_005693796.1	102170264	LOC102170264	chr19:40374803-40375534	2141.03	899.937	1.25041	0.0005	0.00842691	keratin-associated protein 3-3-like
XM_005674706.1	102182256	LOC102182256	chr1:4840108-4841012	604.652	264.375	1.19352	5e-05	0.00117942	keratin-associated protein 26-1-like
XM_005679937.1	102184223	LOC102184223	chr5:26538654-26547846	892.891	397.971	1.16582	0.00135	0.0183642	keratin, type II microfibrillar, component 5-like, transcript variant X1
XM_005674707.1	102182538	LOC102182538	chr1:4878474-4879833	335.629	153.284	1.13066	5e-05	0.00117942	keratin-associated protein 24-1-like
XM_005692311.1	102183902	KRTDAP	chr18:44907806-44911268	1068.65	491.026	1.12192	5e-05	0.00117942	keratinocyte differentiation-associated protein, transcript variant X1
XM_005679935.1	102183763	KRT82	chr5:26498777-26513439	105.827	49.1486	1.10648	5e-05	0.00117942	keratin 82, transcript variant X2
XM_005701849.1	102176522	KRT73	KB010667.1:123971-134329	52.5974	24.4768	1.10358	5e-05	0.00117942	keratin 73
XM_005680093.1	102182102	KRT79	chr5:26355416-26365825	168.641	82.8947	1.02461	5e-05	0.00117942	keratin 79
XM_005680095.1	102182669	LOC102182669	chr5:26480887-26495229	23.0002	11.6561	0.98056	5e-05	0.00117942	keratin, type II cytoskeletal 5-like
XM_005680100.1	102184596	KRT7	chr5:26663883-26677340	37.0404	18.777	0.980134	5e-05	0.00117942	keratin 7
XM_005702051.1	102176685	LOC102176685	AJPT01277224.1:6-2070	404.372	212.682	0.926986	5e-05	0.00117942	keratin, type II cytoskeletal 75-like
XM_005677542.1	102177578	KRTCAP2	chr3:14495338-14497903	110.58	60.8098	0.862715	5e-05	0.00117942	keratinocyte associated protein 2
XM_005693800.1	102171817	LOC102171817	chr19:40499146-40505625	44.5632	24.5274	0.86146	0.0002	0.00394225	keratin-associated protein 4-7-like
XM_005701845.1	102174931	KRT6A	KB010667.1:14746-20013	823.853	467.42	0.817667	0.0027	0.0314985	keratin 6A
XM_005693794.1	102169416	KRT23	chr19:40287167-40303944	136.67	80.0409	0.771883	5e-05	0.00117942	keratin 23 (histone deacetylase inducible)
XM_005693822.1	102178766	LOC102178766	chr19:40868758-40919462	112.607	67.7927	0.7321	5e-05	0.00117942	keratin, type I cytoskeletal 19-like, transcript variant X2
XM_005702075.1	102185562	LOC102185562	AJPT01312197.1:6-399	272.82	165.617	0.720099	0.00295	0.033714	keratin, high-sulfur matrix protein, IIIA3-like
XM_005701846.1	102175675	KRT77	KB010667.1:186637-207646	128.362	224.467	-0.806282	0.00105	0.0151577	keratin 77
XM_005679932.1	102182762	KRT78	chr5:26341705-26349815	3.91106	7.65076	-0.968042	5e-05	0.00117942	keratin 78, transcript variant X1
XM_005677569.1	102185797	KPRP	chr3:16576362-16580661	25.0905	73.4519	-1.54966	5e-05	0.00117942	keratinocyte proline-rich protein
XM_005709402.1	102168294	KRT10	chr19:40179417-40184147	890.294	5169.06	-2.53755	0.0001	0.00218534	keratin 10
XM_005701847.1	102175951	KRT1	KB010667.1:171490-177402	472.753	5182.09	-3.45437	0.00335	0.0371176	keratin 1
XM_005701848.1	102176227	KRT2	KB010667.1:139293-147223	15.5703	564.878	-5.18107	5e-05	0.00117942	keratin 2
