# Supplementary material for: Integrated analysis of coding genes and non-coding RNAs during hair follicle cycle of cashmere goat (Capra hircus)
Source: BMC Genomics. 2017 Oct 11;18:767. doi: 10.1186/s12864-017-4145-0 (PMC5637055; doi:10.1186/s12864-017-4145-0)
Supplement: Supplementary file 9 — Differentially expressed miRNAs between anagen and telogen. (XLSX 15 kb) [file 12864_2017_4145_MOESM9_ESM.xlsx]

## Sheet: ANAGENvsTELOGEN.DE
Differentially expressed miRNAs between anagen and telogen
miRNA	ANAGEN_readcount（TPM）	TELOGEN_readcount（TPM）	log2FoldChange	pval	padj
chi-miR-30a-5p	14547.6	65787.1	-2.0634	9.5974e-23	2.86e-20
chi-miR-195-5p	29.4621	150.914	-2.024	6.1677e-10	3.6759e-08
chi-miR-1271-5p	333.455	1313.89	-1.8257	3.9351e-13	2.9317e-11
chi-miR-324-5p	56.6187	183.509	-1.4216	6.1516e-05	0.0010783
chi-miR-29b-3p	343.996	923.184	-1.3046	4.0413e-07	1.3381e-05
chi-miR-34c-5p	91.1159	221.842	-1.1664	1.8649e-05	0.00039695
chi-miR-136-5p	48.4163	116.949	-1.1123	0.00032849	0.0046614
chi-miR-1388-5p	90.7834	201.15	-1.0018	0.00090378	0.0089776
chi-miR-29c-5p	64.8987	140.415	-0.98371	0.0011351	0.01025
chi-miR-1388-3p	50.7662	103.871	-0.91011	0.0041442	0.028068
chi-miR-455-5p	1320.13	2475.63	-0.85758	5.7699e-05	0.0010746
chi-miR-29a-3p	9638.36	17345.7	-0.81013	3.1169e-05	0.00061923
chi-miR-99b-3p	120.897	222.829	-0.80891	0.0016837	0.013561
chi-miR-3431-5p	3084.83	5564.49	-0.80728	0.0001055	0.0017466
chi-miR-155-5p	3713.5	6762.8	-0.80001	0.0013069	0.011127
chi-miR-151-5p	1008.02	1753.88	-0.75443	0.00045572	0.0061729
chi-miR-374a-3p	2045.25	3534.04	-0.74171	0.00093509	0.008989
chi-miR-30a-3p	722.925	1243.86	-0.73765	0.00070495	0.0074689
chi-miR-9-5p	238.124	416.493	-0.73761	0.0043888	0.029064
chi-miR-30e-3p	1590.61	2767.34	-0.735	0.0038709	0.027465
chi-miR-378-3p	5701.64	9829.15	-0.73263	0.0019893	0.0152
chi-miR-26b-5p	36258.2	61988.6	-0.73255	0.00055392	0.0065592
chi-miR-199a-5p	39458.5	66644.6	-0.71829	0.00049212	0.0063761
chi-let-7i-5p	121983	208701	-0.7146	0.004732	0.030655
chi-miR-28-3p	3812.96	6408.41	-0.70994	0.00070598	0.0074689
chi-miR-30e-5p	4819.83	8068.12	-0.70318	0.00099911	0.0093042
chi-miR-150	894.455	1433.14	-0.63468	0.0062086	0.036278
chi-miR-374a-5p	4428.12	6802.46	-0.5822	0.0097529	0.048752
chi-miR-10b-5p	189099	287332	-0.56897	0.0096237	0.048752
chi-miR-182	9710.06	14617	-0.56006	0.0069278	0.036866
chi-miR-214-3p	4849.2	7258.49	-0.55331	0.0065972	0.036609
chi-miR-22-3p	14080.6	9295.78	0.56731	0.0074649	0.039027
chi-miR-125b-5p	45361.4	29224.3	0.59418	0.0098158	0.048752
chi-miR-93-5p	12654.6	7047.84	0.76713	0.004853	0.03077
chi-let-7a-3p	420.004	232.76	0.76758	0.0059871	0.035683
chi-miR-296-3p	195.788	109.593	0.76987	0.0028667	0.020836
chi-miR-146b-5p	74267.1	41060.9	0.77223	0.0057236	0.034809
chi-miR-19b-3p	4080.56	2264.08	0.78409	0.0018465	0.01448
chi-miR-1307-3p	644.268	356.237	0.7981	0.00057207	0.0065592
chi-miR-331-3p	463.504	242.234	0.82842	0.0053594	0.033273
chi-miR-3958-3p	845.182	454.178	0.83264	0.00057228	0.0065592
novel_68	2751.68	1456.41	0.83452	0.0020906	0.015575
chi-miR-495-3p	306.39	160.913	0.8594	0.00072684	0.0074689
chi-miR-411b-5p	95.9375	47.7881	0.87116	0.0063483	0.036381
chi-miR-499-5p	652.066	311.666	0.97988	0.00013364	0.002096
novel_358	63.8069	26.0531	1.0312	0.0066339	0.036609
chi-miR-187	47.8094	19.0859	1.0399	0.0067715	0.036689
chi-miR-20a-5p	28771.3	12210.6	1.0621	0.0012429	0.010894
chi-miR-410-3p	87.1421	34.5286	1.1059	0.0015479	0.012813
chi-miR-92a-3p	46343	18682.1	1.2101	1.5039e-06	3.7346e-05
chi-miR-17-5p	13115.3	4832.45	1.2214	0.00031635	0.0046614
chi-miR-411a-3p	312.406	121.775	1.2314	6.0762e-06	0.00013929
chi-miR-1248-5p	112.037	28.9593	1.2826	0.0040254	0.027897
chi-miR-450-5p	2327.05	885.595	1.2903	1.7341e-07	6.4597e-06
chi-miR-19a	264.732	87.0236	1.4238	1.3831e-06	3.7346e-05
chi-miR-424-3p	275.88	86.0434	1.5463	1.9463e-09	9.6664e-08
chi-miR-184	837.296	244.48	1.6057	7.1011e-09	3.023e-07
chi-miR-196b	96.9212	11.9312	2.1099	8.0962e-07	2.4127e-05
chi-miR-196a	869.024	147.097	2.2767	1.4591e-14	2.174e-12
novel_97	476.952	66.9854	2.4226	2.0964e-13	2.0824e-11
