# Supplementary material for: Integrated analysis of coding genes and non-coding RNAs during hair follicle cycle of cashmere goat (Capra hircus)
Source: BMC Genomics. 2017 Oct 11;18:767. doi: 10.1186/s12864-017-4145-0 (PMC5637055; doi:10.1186/s12864-017-4145-0)
Supplement: Supplementary file 10 — The protein-coding genes within 100 k upstream and downstream of an lncRNA. (XLSX 310 kb) [file 12864_2017_4145_MOESM10_ESM.xlsx]

## Sheet: lncRNA_mRNA_co_location_results
The protein-coding genes within 100 k upstream and downstream of an lncRNA
Chromosome	lncRNA_ID	lncRNA_Gene_ID	lncRNA_Start	lncRNA_End	lncRNA_Strand	mRNA_ID	mRNA_Gene_Id	mRNA_Gene_Symbol	mRNA_Gene_Description	mRNA_Start	mRNA_End	mRNA_Strand	Distance	Location
KB009921.1	LNC_000020	XLOC_003420	326247	328767	-	XM_005701199.1	102189748	TBL1X	transducin (beta)-like 1X-linked	238206	298066	-	28180	upstream
KB009921.1	LNC_000020	XLOC_003420	326247	328767	-	XM_005701196.1	102187934	GPR143	G protein-coupled receptor 143, transcript variant X1	203811	231035	+	95211	downstream
KB009930.1	LNC_000022	XLOC_003621	61057	72767	-	XM_005701214.1	102175383	LOC102175383	zinc finger protein 160-like	47163	48782	-	12274	upstream
KB010019.1	LNC_000028	XLOC_003975	15305	23013	+	XM_005701359.1	102177150	PLCXD1	phosphatidylinositol-specific phospholipase C, X domain containing 1	25069	34491	+	2055	upstream
KB010019.1	LNC_000028	XLOC_003975	15305	23013	+	XM_005709545.1	102177426	GTPBP6	GTP binding protein 6 (putative)	35439	46239	-	12425	downstream
KB010019.1	LNC_000028	XLOC_003975	15305	23013	+	XM_005701360.1	102177705	LOC102177705	uncharacterized LOC102177705	47124	91796	-	24110	downstream
KB010019.1	LNC_000029	XLOC_003975	22159	23013	+	XM_005701359.1	102177150	PLCXD1	phosphatidylinositol-specific phospholipase C, X domain containing 1	25069	34491	+	2055	upstream
KB010019.1	LNC_000029	XLOC_003975	22159	23013	+	XM_005709545.1	102177426	GTPBP6	GTP binding protein 6 (putative)	35439	46239	-	12425	downstream
KB010019.1	LNC_000029	XLOC_003975	22159	23013	+	XM_005701360.1	102177705	LOC102177705	uncharacterized LOC102177705	47124	91796	-	24110	downstream
KB010021.1	LNC_000030	XLOC_004054	15029	19724	-	XM_005701381.1	102184709	TNNI1	troponin I type 1 (skeletal, slow)	95570	108103	+	75845	upstream
KB010021.1	LNC_000030	XLOC_004054	15029	19724	-	XM_005701379.1	102184138	CSRP1	cysteine and glycine-rich protein 1	45992	59504	+	26267	upstream
KB010021.1	LNC_000030	XLOC_004054	15029	19724	-	XM_005701380.1	102184419	PHLDA3	pleckstrin homology-like domain, family A, member 3	69103	76276	+	49378	upstream
KB010021.1	LNC_000030	XLOC_004054	15029	19724	-	XM_005701382.1	102184988	LAD1	ladinin 1	112795	125592	+	93070	upstream
KB010079.1	LNC_000031	XLOC_004307	51081	52014	+	XM_005701453.1	102172347	LOC102172347	zinc finger protein 480-like	49958	50292	+	788	downstream
KB010163.1	LNC_000033	XLOC_004483	10924	14032	-	XM_005701514.1	102173284	NOXA1	NADPH oxidase activator 1	69089	92193	+	55056	upstream
KB010163.1	LNC_000034	XLOC_004489	66882	70681	-	XM_005701515.1	102173833	LOC102173833	patatin-like phospholipase domain-containing protein 7-like	124436	177234	-	53754	downstream
KB010163.1	LNC_000034	XLOC_004489	66882	70681	-	XM_005701514.1	102173284	NOXA1	NADPH oxidase activator 1	69089	92193	+	-1593	antisense
KB010163.1	LNC_000034	XLOC_004489	66882	70681	-	XM_005709771.1	102173549	NSMF	NMDA receptor synaptonuclear signaling and neuronal migration factor	117404	124300	-	46722	downstream
KB010171.1	LNC_000035	XLOC_004502	170	2093	+	XM_005701525.1	102176412	LOC102176412	myelin basic protein-like, transcript variant X1	15327	52879	+	13233	upstream
KB010171.1	LNC_000036	XLOC_004502	178	2093	+	XM_005701525.1	102176412	LOC102176412	myelin basic protein-like, transcript variant X1	15327	52879	+	13233	upstream
KB010183.1	LNC_000038	XLOC_004521	37309	51234	+	XM_005701535.1	102179844	LOC102179844	zinc finger protein 227-like	66090	69604	+	14855	upstream
KB010183.1	LNC_000038	XLOC_004521	37309	51234	+	XM_005701534.1	102179557	LOC102179557	zinc finger protein 347-like	65093	66050	+	13858	upstream
KB010183.1	LNC_000039	XLOC_004521	45611	51234	+	XM_005701535.1	102179844	LOC102179844	zinc finger protein 227-like	66090	69604	+	14855	upstream
KB010183.1	LNC_000039	XLOC_004521	45611	51234	+	XM_005701534.1	102179557	LOC102179557	zinc finger protein 347-like	65093	66050	+	13858	upstream
KB010183.1	LNC_000040	XLOC_004521	49198	51234	+	XM_005701535.1	102179844	LOC102179844	zinc finger protein 227-like	66090	69604	+	14855	upstream
KB010183.1	LNC_000040	XLOC_004521	49198	51234	+	XM_005701534.1	102179557	LOC102179557	zinc finger protein 347-like	65093	66050	+	13858	upstream
KB010324.1	LNC_000042	XLOC_004792	68941	72913	-	XM_005701668.1	102169859	LOC102169859	mediator of RNA polymerase II transcription subunit 15-like	26615	43464	-	25476	upstream
KB010324.1	LNC_000042	XLOC_004792	68941	72913	-	XM_005701669.1	102170414	LOC102170414	kelch-like protein 22-like	92313	94945	+	19399	upstream
KB010324.1	LNC_000043	XLOC_004792	68941	76071	-	XM_005701668.1	102169859	LOC102169859	mediator of RNA polymerase II transcription subunit 15-like	26615	43464	-	25476	upstream
KB010324.1	LNC_000043	XLOC_004792	68941	76071	-	XM_005701669.1	102170414	LOC102170414	kelch-like protein 22-like	92313	94945	+	16241	upstream
KB010473.1	LNC_000044	XLOC_005035	1127	7377	+	XM_005701778.1	102171421	CLPTM1	cleft lip and palate associated transmembrane protein 1	101136	144552	-	93758	downstream
KB010473.1	LNC_000044	XLOC_005035	1127	7377	+	XM_005701777.1	102171147	RELB	v-rel avian reticuloendotheliosis viral oncogene homolog B	68265	96841	-	60887	downstream
KB010473.1	LNC_000044	XLOC_005035	1127	7377	+	XM_005701776.1	102170870	CLASRP	CLK4-associating serine/arginine rich protein	43402	66622	-	36024	downstream
KB010473.1	LNC_000044	XLOC_005035	1127	7377	+	XM_005701773.1	102169754	GEMIN7	gem (nuclear organelle) associated protein 7	29710	36545	-	22332	downstream
KB010473.1	LNC_000045	XLOC_005036	7704	10328	+	XM_005701778.1	102171421	CLPTM1	cleft lip and palate associated transmembrane protein 1	101136	144552	-	90807	downstream
KB010473.1	LNC_000045	XLOC_005036	7704	10328	+	XM_005701777.1	102171147	RELB	v-rel avian reticuloendotheliosis viral oncogene homolog B	68265	96841	-	57936	downstream
KB010473.1	LNC_000045	XLOC_005036	7704	10328	+	XM_005701776.1	102170870	CLASRP	CLK4-associating serine/arginine rich protein	43402	66622	-	33073	downstream
KB010473.1	LNC_000045	XLOC_005036	7704	10328	+	XM_005701773.1	102169754	GEMIN7	gem (nuclear organelle) associated protein 7	29710	36545	-	19381	downstream
KB010473.1	LNC_000046	XLOC_005045	6235	7903	-	XM_005701778.1	102171421	CLPTM1	cleft lip and palate associated transmembrane protein 1	101136	144552	-	93232	downstream
KB010473.1	LNC_000046	XLOC_005045	6235	7903	-	XM_005701777.1	102171147	RELB	v-rel avian reticuloendotheliosis viral oncogene homolog B	68265	96841	-	60361	downstream
KB010473.1	LNC_000046	XLOC_005045	6235	7903	-	XM_005701776.1	102170870	CLASRP	CLK4-associating serine/arginine rich protein	43402	66622	-	35498	downstream
KB010473.1	LNC_000046	XLOC_005045	6235	7903	-	XM_005701773.1	102169754	GEMIN7	gem (nuclear organelle) associated protein 7	29710	36545	-	21806	downstream
KB010473.1	LNC_000047	XLOC_005046	8818	10280	-	XM_005701778.1	102171421	CLPTM1	cleft lip and palate associated transmembrane protein 1	101136	144552	-	90855	downstream
KB010473.1	LNC_000047	XLOC_005046	8818	10280	-	XM_005701777.1	102171147	RELB	v-rel avian reticuloendotheliosis viral oncogene homolog B	68265	96841	-	57984	downstream
KB010473.1	LNC_000047	XLOC_005046	8818	10280	-	XM_005701776.1	102170870	CLASRP	CLK4-associating serine/arginine rich protein	43402	66622	-	33121	downstream
KB010473.1	LNC_000047	XLOC_005046	8818	10280	-	XM_005701773.1	102169754	GEMIN7	gem (nuclear organelle) associated protein 7	29710	36545	-	19429	downstream
KB010513.1	LNC_000048	XLOC_005157	36015	42665	+	XM_005701807.1	102181493	LOC102181493	ubiquitin-conjugating enzyme E2 T-like	20291	23833	-	12181	upstream
KB010513.1	LNC_000048	XLOC_005157	36015	42665	+	XM_005701808.1	102181773	PPP1R12B	protein phosphatase 1, regulatory subunit 12B	73317	139543	+	30651	upstream
KB010513.1	LNC_000049	XLOC_005177	143052	154518	-	XM_005701808.1	102181773	PPP1R12B	protein phosphatase 1, regulatory subunit 12B	73317	139543	+	3508	downstream
KB010628.1	LNC_000050	XLOC_005245	88898	93301	+	XM_005701837.1	102169755	LOC102169755	uncharacterized LOC102169755	76230	82880	+	6017	downstream
KB010628.1	LNC_000050	XLOC_005245	88898	93301	+	XM_005709750.1	102170871	ELF3	E74-like factor 3 (ets domain transcription factor, epithelial-specific )	155078	163791	+	61776	upstream
KB010628.1	LNC_000050	XLOC_005245	88898	93301	+	XM_005701838.1	102170047	LMOD1	leiomodin 1 (smooth muscle)	86581	115714	-	-4404	antisense
KB010628.1	LNC_000050	XLOC_005245	88898	93301	+	XM_005701839.1	102170315	TIMM17A	translocase of inner mitochondrial membrane 17 homolog A (yeast)	118952	131021	+	25650	upstream
KB010628.1	LNC_000050	XLOC_005245	88898	93301	+	XM_005701835.1	102169180	NAV1	neuron navigator 1	10	21778	+	67119	downstream
KB010628.1	LNC_000050	XLOC_005245	88898	93301	+	XM_005701836.1	102169474	IPO9	importin 9	41991	72812	+	16085	downstream
KB010628.1	LNC_000050	XLOC_005245	88898	93301	+	XM_005701840.1	102170601	RNPEP	arginyl aminopeptidase (aminopeptidase B)	144520	154621	+	51218	upstream
KB010628.1	LNC_000051	XLOC_005256	27840	32069	-	XM_005701837.1	102169755	LOC102169755	uncharacterized LOC102169755	76230	82880	+	44160	upstream
KB010628.1	LNC_000051	XLOC_005256	27840	32069	-	XM_005701835.1	102169180	NAV1	neuron navigator 1	10	21778	+	6061	downstream
KB010628.1	LNC_000051	XLOC_005256	27840	32069	-	XM_005701838.1	102170047	LMOD1	leiomodin 1 (smooth muscle)	86581	115714	-	54511	downstream
KB010628.1	LNC_000051	XLOC_005256	27840	32069	-	XM_005701836.1	102169474	IPO9	importin 9	41991	72812	+	9921	upstream
KB010628.1	LNC_000051	XLOC_005256	27840	32069	-	XM_005701839.1	102170315	TIMM17A	translocase of inner mitochondrial membrane 17 homolog A (yeast)	118952	131021	+	86882	upstream
KB010910.1	LNC_000054	XLOC_005467	66803	69022	-	XM_005701897.1	102174296	LOC102174296	oxysterol-binding protein-related protein 5-like	4221	52693	+	14109	downstream
KB011322.1	LNC_000056	XLOC_005605	7673	14521	+	XM_005701942.1	102170142	LOC102170142	uncharacterized LOC102170142	8909	23000	-	-5613	antisense
KB011954.1	LNC_000061	XLOC_005739	247290	253823	+	XM_005701961.1	102187316	LOC102187316	uncharacterized LOC102187316	155699	160421	+	86868	downstream
KB011954.1	LNC_000061	XLOC_005739	247290	253823	+	XM_005701963.1	102187860	TMEM184A	transmembrane protein 184A	228352	231935	-	15354	upstream
KB011954.1	LNC_000061	XLOC_005739	247290	253823	+	XM_005701960.1	102187046	PSMG3	proteasome (prosome, macropain) assembly chaperone 3	244824	246252	-	1037	upstream
KB011954.1	LNC_000061	XLOC_005739	247290	253823	+	XM_005701962.1	102187588	INTS1	integrator complex subunit 1	165493	200230	-	47059	upstream
chr1	LNC_000067	XLOC_006145	10088747	10098436	+	XM_005674736.1	102189619	JAM2	junctional adhesion molecule 2	9955273	10034804	-	53942	upstream
chr1	LNC_000067	XLOC_006145	10088747	10098436	+	XM_005674737.1	102189901	MRPL39	mitochondrial ribosomal protein L39	10073721	10088544	+	202	downstream
chr1	LNC_000068	XLOC_006183	20987228	20992126	+	XM_005674764.1	102178209	NRIP1	nuclear receptor interacting protein 1, transcript variant X1	20878962	20977221	+	10006	downstream
chr1	LNC_000069	XLOC_006382	51726313	51734292	+	XM_005674895.1	102174511	IFT57	intraflagellar transport 57 homolog (Chlamydomonas)	51619550	51689490	-	36822	upstream
chr1	LNC_000069	XLOC_006382	51726313	51734292	+	XM_005674896.1	102174779	HHLA2	HERV-H LTR-associating 2	51778294	51834601	+	44001	upstream
chr1	LNC_000070	XLOC_006472	65787036	65807427	+	XM_005675234.1	102173041	SEMA5B	sema domain, seven thrombospondin repeats (type 1 and type 1-like), transmembrane domain (TM) and short cytoplasmic domain, (semaphorin) 5B	65735270	65774131	-	12904	upstream
chr1	LNC_000070	XLOC_006472	65787036	65807427	+	XM_005675033.1	102188802	DIRC2	disrupted in renal carcinoma 2	65610898	65705188	+	81847	downstream
chr1	LNC_000071	XLOC_006483	68123743	68140132	+	XM_005675046.1	102169055	ZNF148	zinc finger protein 148	68158856	68302683	-	18723	downstream
chr1	LNC_000071	XLOC_006483	68123743	68140132	+	XM_005675045.1	102168769	SLC12A8	solute carrier family 12, member 8	68006488	68148605	-	-16390	antisense
chr1	LNC_000072	XLOC_006512	71379856	71381145	+	XM_005675246.1	102176920	FAM43A	family with sequence similarity 43, member A	71335014	71338402	-	41453	upstream
chr1	LNC_000072	XLOC_006512	71379856	71381145	+	XM_005675096.1	102183105	LSG1	large 60S subunit nuclear export GTPase 1, transcript variant X2	71353257	71379595	+	260	downstream
chr1	LNC_000072	XLOC_006512	71379856	71381145	+	XM_005675247.1	102177196	TMEM44	transmembrane protein 44	71391745	71432120	+	10599	upstream
chr1	LNC_000073	XLOC_006607	80855943	80866224	+	XM_005675177.1	102180426	VPS8	vacuolar protein sorting 8 homolog (S. cerevisiae), transcript variant X2	80492499	80792890	-	63052	upstream
chr1	LNC_000073	XLOC_006607	80855943	80866224	+	XM_005675179.1	102180892	LOC102180892	melanoma-associated antigen F1-like	80884234	80885749	+	18009	upstream
chr1	LNC_000074	XLOC_006607	80855963	80874325	+	XM_005675177.1	102180426	VPS8	vacuolar protein sorting 8 homolog (S. cerevisiae), transcript variant X2	80492499	80792890	-	63072	upstream
chr1	LNC_000074	XLOC_006607	80855963	80874325	+	XM_005675179.1	102180892	LOC102180892	melanoma-associated antigen F1-like	80884234	80885749	+	9908	upstream
chr1	LNC_000075	XLOC_006607	80856057	80874325	+	XM_005675177.1	102180426	VPS8	vacuolar protein sorting 8 homolog (S. cerevisiae), transcript variant X2	80492499	80792890	-	63166	upstream
chr1	LNC_000075	XLOC_006607	80856057	80874325	+	XM_005675179.1	102180892	LOC102180892	melanoma-associated antigen F1-like	80884234	80885749	+	9908	upstream
chr1	LNC_000076	XLOC_006673	88356606	88384102	+	XM_005675294.1	102170182	TBL1XR1	transducin (beta)-like 1 X-linked receptor 1, transcript variant X2	88240238	88327017	+	29588	downstream
chr1	LNC_000077	XLOC_006750	103987143	103988021	+	XM_005675373.1	102171103	SPTSSB	serine palmitoyltransferase, small subunit B, transcript variant X3	103988163	104017768	+	141	upstream
chr1	LNC_000078	XLOC_006824	115465678	115466663	+	XM_005675578.1	102182832	TSC22D2	TSC22 domain family, member 2	115357431	115402335	-	63342	upstream
chr1	LNC_000079	XLOC_006858	120107949	120109223	+	XM_005675474.1	102176366	PLOD2	procollagen-lysine, 2-oxoglutarate 5-dioxygenase 2	120042841	120107752	+	196	downstream
chr1	LNC_000080	XLOC_006944	129890752	129904123	+	XM_005675532.1	102190463	SLC35G2	solute carrier family 35, member G2	129896063	129903245	-	-7183	antisense
chr1	LNC_000080	XLOC_006944	129890752	129904123	+	XM_005675529.1	102189714	IL20RB	interleukin 20 receptor beta	129772035	129810510	-	80241	upstream
chr1	LNC_000080	XLOC_006944	129890752	129904123	+	XM_005675530.1	102189995	NCK1	NCK adaptor protein 1, transcript variant X1	129819983	129838712	-	52039	upstream
chr1	LNC_000081	XLOC_007093	142612159	142615016	+	XM_005675667.1	102190269	ADARB1	adenosine deaminase, RNA-specific, B1	142620225	142706972	+	5208	upstream
chr1	LNC_000081	XLOC_007093	142612159	142615016	+	XM_005675775.1	102174165	LOC102174165	vegetative cell wall protein gp1-like	142711956	142732447	+	96939	upstream
chr1	LNC_000082	XLOC_007109	143521361	143522820	+	XM_005675671.1	102191652	SPATC1L	spermatogenesis and centriole associated 1-like, transcript variant X2	143542215	143560405	-	19394	downstream
chr1	LNC_000082	XLOC_007109	143521361	143522820	+	XM_005675674.1	102168775	MCM3AP	minichromosome maintenance complex component 3 associated protein, transcript variant X1	143612164	143655341	-	89343	downstream
chr1	LNC_000082	XLOC_007109	143521361	143522820	+	XM_005675779.1	102175251	LOC102175251	collagen alpha-2(VI) chain-like	143513854	143514386	+	6974	downstream
chr1	LNC_000082	XLOC_007109	143521361	143522820	+	XM_005675780.1	102175530	FTCD	formimidoyltransferase cyclodeaminase	143524662	143539934	-	1841	downstream
chr1	LNC_000082	XLOC_007109	143521361	143522820	+	XM_005709630.1	102175810	LSS	lanosterol synthase (2,3-oxidosqualene-lanosterol cyclase)	143568070	143601953	-	45249	downstream
chr1	LNC_000082	XLOC_007109	143521361	143522820	+	XM_005675670.1	102191378	COL6A2	collagen, type VI, alpha 2	143497350	143512703	+	8657	downstream
chr1	LNC_000084	XLOC_007186	149850428	149858035	+	XM_005675793.1	102181634	SH3BP5	SH3-domain binding protein 5 (BTK-associated)	149762184	149832104	-	18323	upstream
chr1	LNC_000084	XLOC_007186	149850428	149858035	+	XM_005675794.1	102181906	EAF1	ELL associated factor 1	149915438	149926073	+	57402	upstream
chr1	LNC_000084	XLOC_007186	149850428	149858035	+	XM_005675795.1	102182175	COLQ	collagen-like tail subunit (single strand of homotrimer) of asymmetric acetylcholinesterase	149926937	149979874	-	68901	downstream
chr1	LNC_000084	XLOC_007186	149850428	149858035	+	XM_005675712.1	102179139	CAPN7	calpain 7	149712319	149760431	+	89996	downstream
chr1	LNC_000084	XLOC_007186	149850428	149858035	+	XM_005675713.1	102179421	METTL6	methyltransferase like 6	149899417	149915521	-	41381	downstream
chr1	LNC_000085	XLOC_007230	151422546	151425525	+	XM_005675729.1	102183272	PLCL2	phospholipase C-like 2, transcript variant X2	151469032	151561959	+	43506	upstream
chr1	LNC_000086	XLOC_007253	154699112	154711809	+	XM_005675734.1	102184478	RAB5A	RAB5A, member RAS oncogene family, transcript variant X1	154638725	154667397	+	31714	downstream
chr1	LNC_000086	XLOC_007253	154699112	154711809	+	XM_005675802.1	102184382	KAT2B	K(lysine) acetyltransferase 2B	154736820	154815227	+	25010	upstream
chr1	LNC_000086	XLOC_007253	154699112	154711809	+	XM_005675800.1	102183830	EFHB	EF-hand domain family, member B	154568389	154626695	-	72416	upstream
chr1	LNC_000086	XLOC_007253	154699112	154711809	+	XM_005675801.1	102184099	PP2D1	protein phosphatase 2C-like domain containing 1	154668084	154684025	-	15086	upstream
chr1	LNC_000090	XLOC_007573	28232808	28243742	-	XM_005674787.1	102186052	GBE1	glucan (1,4-alpha-), branching enzyme 1	27937241	28175288	-	57519	upstream
chr1	LNC_000091	XLOC_007692	54932204	54965218	-	XM_005674902.1	102177193	ZBED2	zinc finger, BED-type containing 2	54975118	54975771	-	9899	downstream
chr1	LNC_000091	XLOC_007692	54932204	54965218	-	XM_005674904.1	102177750	PLCXD2	phosphatidylinositol-specific phospholipase C, X domain containing 2, transcript variant X1	55056734	55114006	+	91515	upstream
chr1	LNC_000091	XLOC_007692	54932204	54965218	-	XM_005674903.1	102177470	CD96	CD96 molecule	54936472	55036297	+	-28747	antisense
chr1	LNC_000093	XLOC_007909	75414704	75418084	-	XM_005675122.1	102189431	CLDN16	claudin 16	75339356	75362532	-	52171	upstream
chr1	LNC_000093	XLOC_007909	75414704	75418084	-	XM_005675123.1	102189710	CLDN1	claudin 1	75466009	75481923	+	47924	upstream
chr1	LNC_000095	XLOC_008017	78406194	78408757	-	XM_005675142.1	102171378	MASP1	mannan-binding lectin serine peptidase 1 (C4/C2 activating component of Ra-reactive factor), transcript variant X2	78409452	78474521	+	694	upstream
chr1	LNC_000095	XLOC_008017	78406194	78408757	-	XM_005675140.1	102170912	LOC102170912	uncharacterized LOC102170912	78321592	78325482	-	80711	upstream
chr1	LNC_000095	XLOC_008017	78406194	78408757	-	XM_005675144.1	102172007	RTP1	receptor (chemosensory) transporter protein 1	78485214	78488087	-	76456	downstream
chr1	LNC_000096	XLOC_008030	78827903	78829400	-	XM_005675152.1	102173784	EIF4A2	eukaryotic translation initiation factor 4A2, transcript variant X2	78842753	78849084	-	13352	downstream
chr1	LNC_000096	XLOC_008030	78827903	78829400	-	XM_005675148.1	102173125	ADIPOQ	adiponectin, C1Q and collagen domain containing, transcript variant X2	78793907	78805753	-	22149	upstream
chr1	LNC_000096	XLOC_008030	78827903	78829400	-	XM_005675156.1	102174978	KNG1	kininogen 1, transcript variant X3	78876591	78901887	-	47190	downstream
chr1	LNC_000096	XLOC_008030	78827903	78829400	-	XM_005675155.1	102174340	RFC4	replication factor C (activator 1) 4, 37kDa, transcript variant X3	78829560	78842759	+	159	upstream
chr1	LNC_000096	XLOC_008030	78827903	78829400	-	XM_005675160.1	102175897	FETUB	fetuin B	78927495	78942290	-	98094	downstream
chr1	LNC_000096	XLOC_008030	78827903	78829400	-	XM_005675159.1	102175618	HRG	histidine-rich glycoprotein	78906779	78915795	-	77378	downstream
chr1	LNC_000097	XLOC_008075	81170346	81176282	-	XM_005675181.1	102181435	THPO	thrombopoietin, transcript variant X1	81196215	81202579	+	19932	upstream
chr1	LNC_000097	XLOC_008075	81170346	81176282	-	XM_005675184.1	102182068	POLR2H	polymerase (RNA) II (DNA directed) polypeptide H, transcript variant X1	81206010	81210755	-	29727	downstream
chr1	LNC_000097	XLOC_008075	81170346	81176282	-	XM_005675192.1	102183824	ECE2	endothelin converting enzyme 2, transcript variant X2	81275003	81306063	-	98720	downstream
chr1	LNC_000097	XLOC_008075	81170346	81176282	-	XM_005675258.1	102181339	LOC102181339	transmembrane epididymal protein 1-like	81131364	81132056	+	38289	downstream
chr1	LNC_000097	XLOC_008075	81170346	81176282	-	XM_005675186.1	102182543	FAM131A	family with sequence similarity 131, member A, transcript variant X1	81226205	81232895	-	49922	downstream
chr1	LNC_000097	XLOC_008075	81170346	81176282	-	XM_005675259.1	102181631	CHRD	chordin	81184348	81194666	-	8065	downstream
chr1	LNC_000097	XLOC_008075	81170346	81176282	-	XM_005675188.1	102183008	CLCN2	chloride channel, voltage-sensitive 2	81211529	81225289	+	35246	upstream
chr1	LNC_000097	XLOC_008075	81170346	81176282	-	XM_005675190.1	102183547	PSMD2	proteasome (prosome, macropain) 26S subunit, non-ATPase, 2	81259882	81268114	-	83599	downstream
chr1	LNC_000097	XLOC_008075	81170346	81176282	-	XM_005675189.1	102183267	EIF4G1	eukaryotic translation initiation factor 4 gamma, 1	81234940	81252908	-	58657	downstream
chr1	LNC_000098	XLOC_008159	88048316	88150764	-	XM_005675295.1	102170182	TBL1XR1	transducin (beta)-like 1 X-linked receptor 1, transcript variant X2	88240232	88327017	+	89467	upstream
chr1	LNC_000099	XLOC_008376	112444495	112457534	-	XM_005675571.1	102180083	LOC102180083	ras-related protein Rap-2a-like	112490895	112492829	-	33360	downstream
chr1	LNC_000100	XLOC_008561	130472488	130477178	-	XM_005675535.1	102191181	PCCB	propionyl CoA carboxylase, beta polypeptide	130493925	130588786	-	16746	downstream
chr1	LNC_000100	XLOC_008561	130472488	130477178	-	XM_005675533.1	102190736	STAG1	stromal antigen 1, transcript variant X1	130154647	130489064	+	-4691	antisense
chr1	LNC_000102	XLOC_008714	142593192	142596351	-	XM_005675667.1	102190269	ADARB1	adenosine deaminase, RNA-specific, B1	142620225	142706972	+	23873	upstream
chr1	LNC_000103	XLOC_008719	143421870	143429086	-	XM_005675780.1	102175530	FTCD	formimidoyltransferase cyclodeaminase	143524662	143539934	-	95575	downstream
chr1	LNC_000103	XLOC_008719	143421870	143429086	-	XM_005675779.1	102175251	LOC102175251	collagen alpha-2(VI) chain-like	143513854	143514386	+	84767	upstream
chr1	LNC_000103	XLOC_008719	143421870	143429086	-	XM_005675670.1	102191378	COL6A2	collagen, type VI, alpha 2	143497350	143512703	+	68263	upstream
chr1	LNC_000103	XLOC_008719	143421870	143429086	-	XM_005675669.1	102191085	COL6A1	collagen, type VI, alpha 1	143345494	143366531	+	55338	downstream
chr1	LNC_000104	XLOC_008726	143609121	143612077	-	XM_005675671.1	102191652	SPATC1L	spermatogenesis and centriole associated 1-like, transcript variant X2	143542215	143560405	-	48715	upstream
chr1	LNC_000104	XLOC_008726	143609121	143612077	-	XM_005675674.1	102168775	MCM3AP	minichromosome maintenance complex component 3 associated protein, transcript variant X1	143612164	143655341	-	86	downstream
chr1	LNC_000104	XLOC_008726	143609121	143612077	-	XM_005675782.1	102176367	PCNT	pericentrin	143688777	143798052	+	76699	upstream
chr1	LNC_000104	XLOC_008726	143609121	143612077	-	XM_005675779.1	102175251	LOC102175251	collagen alpha-2(VI) chain-like	143513854	143514386	+	94734	downstream
chr1	LNC_000104	XLOC_008726	143609121	143612077	-	XM_005675780.1	102175530	FTCD	formimidoyltransferase cyclodeaminase	143524662	143539934	-	69186	upstream
chr1	LNC_000104	XLOC_008726	143609121	143612077	-	XM_005675673.1	102168491	YBEY	ybeY metallopeptidase (putative)	143656943	143661121	+	44865	upstream
chr1	LNC_000104	XLOC_008726	143609121	143612077	-	XM_005675781.1	102176079	C1H21orf58	chromosome 1 open reading frame, human C21orf58	143670529	143681138	-	58451	downstream
chr1	LNC_000104	XLOC_008726	143609121	143612077	-	XM_005709630.1	102175810	LSS	lanosterol synthase (2,3-oxidosqualene-lanosterol cyclase)	143568070	143601953	-	7167	upstream
chr1	LNC_000104	XLOC_008726	143609121	143612077	-	XM_005675670.1	102191378	COL6A2	collagen, type VI, alpha 2	143497350	143512703	+	96417	downstream
chr10	LNC_000106	XLOC_008868	279524	282471	+	XM_005685034.1	102186871	LOC102186871	uncharacterized LOC102186871	304612	386934	+	22140	upstream
chr10	LNC_000107	XLOC_008931	5125970	5133438	+	XM_005685048.1	102191617	CPLX2	complexin 2	5078640	5080672	-	45297	upstream
chr10	LNC_000108	XLOC_008977	8177078	8183344	+	XM_005685064.1	102173005	PDE8B	phosphodiesterase 8B	8256120	8366310	+	72775	upstream
chr10	LNC_000109	XLOC_009006	9989402	9993649	+	XM_005685072.1	102175297	BHMT	betaine--homocysteine S-methyltransferase, transcript variant X3	9907809	9931021	+	58380	downstream
chr10	LNC_000109	XLOC_009006	9989402	9993649	+	XM_005685300.1	102189959	JMY	junction mediating and regulatory protein, p53 cofactor	10025872	10104119	+	32222	upstream
chr10	LNC_000110	XLOC_009006	9989402	9993649	+	XM_005685300.1	102189959	JMY	junction mediating and regulatory protein, p53 cofactor	10025872	10104119	+	32222	upstream
chr10	LNC_000110	XLOC_009006	9989402	9993649	+	XM_005685073.1	102175297	BHMT	betaine--homocysteine S-methyltransferase, transcript variant X3	9907808	9931021	+	58380	downstream
chr10	LNC_000111	XLOC_009066	17334699	17343881	+	XM_005685162.1	102175213	LOC102175213	uveal autoantigen with coiled-coil domains and ankyrin repeats protein-like, transcript variant X1	17250605	17292717	-	41981	upstream
chr10	LNC_000111	XLOC_009066	17334699	17343881	+	XM_005685163.1	102175687	LARP6	La ribonucleoprotein domain family, member 6	17395848	17402901	-	51966	downstream
chr10	LNC_000112	XLOC_009172	21098872	21100025	+	XM_005685249.1	102173193	HOMEZ	homeobox and leucine zipper encoding	21134745	21146107	+	34719	upstream
chr10	LNC_000112	XLOC_009172	21098872	21100025	+	XM_005685243.1	102171429	CMTM5	CKLF-like MARVEL transmembrane domain containing 5	21065813	21068365	-	30506	upstream
chr10	LNC_000112	XLOC_009172	21098872	21100025	+	XM_005685246.1	102172159	BCL2L2	BCL2-like 2, transcript variant X2	21120318	21125259	-	20292	downstream
chr10	LNC_000112	XLOC_009172	21098872	21100025	+	XM_005685247.1	102172629	PABPN1	poly(A) binding protein, nuclear 1	21109488	21112965	-	9462	downstream
chr10	LNC_000112	XLOC_009172	21098872	21100025	+	XM_005685344.1	102182411	SLC22A17	solute carrier family 22, member 17	21089804	21098760	+	111	downstream
chr10	LNC_000112	XLOC_009172	21098872	21100025	+	XM_005685343.1	102182131	EFS	embryonal Fyn-associated substrate	21079936	21089598	+	9273	downstream
chr10	LNC_000112	XLOC_009172	21098872	21100025	+	XM_005685342.1	102181869	LOC102181869	uncharacterized LOC102181869	21010081	21063514	+	35357	downstream
chr10	LNC_000112	XLOC_009172	21098872	21100025	+	XM_005685244.1	102171712	IL25	interleukin 25	21069092	21072322	-	26549	upstream
chr10	LNC_000112	XLOC_009172	21098872	21100025	+	XM_005685248.1	102172901	C10H14orf164	chromosome 10 open reading frame, human C14orf164	21146117	21179131	-	46091	downstream
chr10	LNC_000113	XLOC_009172	21098875	21100025	+	XM_005685249.1	102173193	HOMEZ	homeobox and leucine zipper encoding	21134745	21146107	+	34719	upstream
chr10	LNC_000113	XLOC_009172	21098875	21100025	+	XM_005685243.1	102171429	CMTM5	CKLF-like MARVEL transmembrane domain containing 5	21065813	21068365	-	30509	upstream
chr10	LNC_000113	XLOC_009172	21098875	21100025	+	XM_005685246.1	102172159	BCL2L2	BCL2-like 2, transcript variant X2	21120318	21125259	-	20292	downstream
chr10	LNC_000113	XLOC_009172	21098875	21100025	+	XM_005685247.1	102172629	PABPN1	poly(A) binding protein, nuclear 1	21109488	21112965	-	9462	downstream
chr10	LNC_000113	XLOC_009172	21098875	21100025	+	XM_005685344.1	102182411	SLC22A17	solute carrier family 22, member 17	21089804	21098760	+	114	downstream
chr10	LNC_000113	XLOC_009172	21098875	21100025	+	XM_005685343.1	102182131	EFS	embryonal Fyn-associated substrate	21079936	21089598	+	9276	downstream
chr10	LNC_000113	XLOC_009172	21098875	21100025	+	XM_005685342.1	102181869	LOC102181869	uncharacterized LOC102181869	21010081	21063514	+	35360	downstream
chr10	LNC_000113	XLOC_009172	21098875	21100025	+	XM_005685244.1	102171712	IL25	interleukin 25	21069092	21072322	-	26552	upstream
chr10	LNC_000113	XLOC_009172	21098875	21100025	+	XM_005685248.1	102172901	C10H14orf164	chromosome 10 open reading frame, human C14orf164	21146117	21179131	-	46091	downstream
chr10	LNC_000114	XLOC_009180	21339754	21340805	+	XM_005685260.1	102175581	HAUS4	HAUS augmin-like complex, subunit 4, transcript variant X4	21417257	21424687	+	76451	upstream
chr10	LNC_000114	XLOC_009180	21339754	21340805	+	XM_005685255.1	102175024	PSMB5	proteasome (prosome, macropain) subunit, beta type, 5	21350802	21356367	+	9996	upstream
chr10	LNC_000114	XLOC_009180	21339754	21340805	+	XM_005685254.1	102174744	PSMB11	proteasome (prosome, macropain) subunit, beta type, 11	21344191	21345347	-	3385	downstream
chr10	LNC_000114	XLOC_009180	21339754	21340805	+	XM_005685251.1	102173746	SLC7A8	solute carrier family 7 (amino acid transporter light chain, L system), member 8, transcript variant X2	21209670	21262337	+	77416	downstream
chr10	LNC_000114	XLOC_009180	21339754	21340805	+	XM_005685345.1	102182699	ACIN1	apoptotic chromatin condensation inducer 1	21289548	21328968	+	10785	downstream
chr10	LNC_000114	XLOC_009180	21339754	21340805	+	XM_005685347.1	102183518	AJUBA	ajuba LIM protein	21392430	21401947	+	51624	upstream
chr10	LNC_000114	XLOC_009180	21339754	21340805	+	XM_005685256.1	102175298	C10H14orf93	chromosome 10 open reading frame, human C14orf93	21369080	21388582	+	28274	upstream
chr10	LNC_000114	XLOC_009180	21339754	21340805	+	XM_005685253.1	102174477	C10H14orf119	chromosome 10 open reading frame, human C14orf119	21287057	21289625	-	50128	upstream
chr10	LNC_000114	XLOC_009180	21339754	21340805	+	XM_005685346.1	102182980	CDH24	cadherin 24, type 2	21331671	21339303	+	450	downstream
chr10	LNC_000114	XLOC_009180	21339754	21340805	+	XM_005685252.1	102174211	CEBPE	CCAAT/enhancer binding protein (C/EBP), epsilon	21271219	21272817	+	66936	downstream
chr10	LNC_000115	XLOC_009459	39289514	39304734	+	XM_005685633.1	102184154	SOS2	son of sevenless homolog 2 (Drosophila)	39369429	39466042	-	64694	downstream
chr10	LNC_000115	XLOC_009459	39289514	39304734	+	XM_005685632.1	102183878	METTL21D	methyltransferase like 21D	39362125	39368206	-	57390	downstream
chr10	LNC_000116	XLOC_009471	40034463	40035575	+	XM_005685839.1	102190697	PYGL	phosphorylase, glycogen, liver	40058327	40098214	-	22751	downstream
chr10	LNC_000116	XLOC_009471	40034463	40035575	+	XM_005685642.1	102186771	TRIM9	tripartite motif containing 9	40132378	40251059	-	96802	downstream
chr10	LNC_000116	XLOC_009471	40034463	40035575	+	XM_005685643.1	102187053	ABHD12B	abhydrolase domain containing 12B, transcript variant X1	40035705	40058229	+	129	upstream
chr10	LNC_000116	XLOC_009471	40034463	40035575	+	XM_005685641.1	102186485	NIN	ninein (GSK3B interacting protein)	39904978	39992817	-	41645	upstream
chr10	LNC_000117	XLOC_009529	43456965	43463616	+	XM_005685694.1	102175583	TLN2	talin 2	43486859	43988285	-	23242	downstream
chr10	LNC_000118	XLOC_009593	46010422	46015947	+	XM_005685696.1	102176128	NARG2	NMDA receptor regulated 2	45937160	46001578	+	8843	downstream
chr10	LNC_000118	XLOC_009593	46010422	46015947	+	XM_005685695.1	100861305	LOC100861305	retinoic acid-related orphan receptor alpha isoform 2	45820149	45932877	+	77544	downstream
chr10	LNC_000118	XLOC_009593	46010422	46015947	+	XM_005685697.1	102176424	ANXA2	annexin A2	46042540	46075997	+	26592	upstream
chr10	LNC_000119	XLOC_009637	49138814	49141636	+	XM_005685720.1	102182596	CGNL1	cingulin-like 1	48946213	49104370	-	34443	upstream
chr10	LNC_000119	XLOC_009637	49138814	49141636	+	XM_005685722.1	102182876	TCF12	transcription factor 12, transcript variant X1	49201187	49589472	-	59550	downstream
chr10	LNC_000120	XLOC_009688	54502825	54512913	+	XM_005685764.1	102169187	MAPK6	mitogen-activated protein kinase 6, transcript variant X1	54469373	54484820	-	18004	upstream
chr10	LNC_000120	XLOC_009688	54502825	54512913	+	XM_005685766.1	102169968	LOC102169968	RNA polymerase-associated protein LEO1-like	54585234	54587049	+	72320	upstream
chr10	LNC_000120	XLOC_009688	54502825	54512913	+	XM_005685765.1	102169677	LEO1	Leo1, Paf1/RNA polymerase II complex component, homolog (S. cerevisiae)	54542531	54575236	+	29617	upstream
chr10	LNC_000120	XLOC_009688	54502825	54512913	+	XM_005685767.1	102170240	TMOD3	tropomodulin 3 (ubiquitous)	54591907	54645384	-	78993	downstream
chr10	LNC_000121	XLOC_009832	69470779	69483753	+	XM_005686102.1	102174214	PRKCH	protein kinase C, eta	69497555	69746641	+	13801	upstream
chr10	LNC_000121	XLOC_009832	69470779	69483753	+	XM_005685946.1	102179858	TMEM30B	transmembrane protein 30B	69466994	69469820	-	958	upstream
chr10	LNC_000122	XLOC_009890	72144710	72147101	+	XM_005686105.1	102175304	LOC102175304	nesprin-2-like	72195935	72327573	+	48833	upstream
chr10	LNC_000122	XLOC_009890	72144710	72147101	+	XM_005686104.1	102175030	LOC102175030	60S ribosome subunit biogenesis protein NIP7 homolog	72128317	72129187	+	15522	downstream
chr10	LNC_000122	XLOC_009890	72144710	72147101	+	XM_005686103.1	102174749	SGPP1	sphingosine-1-phosphate phosphatase 1	72010818	72053701	-	91008	upstream
chr10	LNC_000123	XLOC_009890	72144710	72147101	+	XM_005686105.1	102175304	LOC102175304	nesprin-2-like	72195935	72327573	+	48833	upstream
chr10	LNC_000123	XLOC_009890	72144710	72147101	+	XM_005686104.1	102175030	LOC102175030	60S ribosome subunit biogenesis protein NIP7 homolog	72128317	72129187	+	15522	downstream
chr10	LNC_000123	XLOC_009890	72144710	72147101	+	XM_005686103.1	102174749	SGPP1	sphingosine-1-phosphate phosphatase 1	72010818	72053701	-	91008	upstream
chr10	LNC_000125	XLOC_010151	5312927	5315070	-	XM_005685049.1	102168263	HRH2	histamine receptor H2	5271753	5291606	-	21320	upstream
chr10	LNC_000126	XLOC_010170	6239464	6243507	-	XM_005685052.1	102169479	GCNT4	glucosaminyl (N-acetyl) transferase 4, core 2	6261942	6290779	-	18434	downstream
chr10	LNC_000126	XLOC_010170	6239464	6243507	-	XM_005685289.1	102186693	ANKRD31	ankyrin repeat domain 31	6300961	6435039	-	57453	downstream
chr10	LNC_000127	XLOC_010269	17206059	17207342	-	XM_005685162.1	102175213	LOC102175213	uveal autoantigen with coiled-coil domains and ankyrin repeats protein-like, transcript variant X1	17250605	17292717	-	43262	downstream
chr10	LNC_000128	XLOC_010306	18861893	18874648	-	XM_005685321.1	102174939	ARIH1	ariadne homolog, ubiquitin-conjugating enzyme E2 binding protein, 1 (Drosophila)	18940191	19015387	+	65542	upstream
chr10	LNC_000128	XLOC_010306	18861893	18874648	-	XM_005685320.1	102174397	LOC102174397	transmembrane protein 202-like	18887664	18913791	+	13015	upstream
chr10	LNC_000128	XLOC_010306	18861893	18874648	-	XM_005685182.1	102180045	HEXA	hexosaminidase A (alpha polypeptide), transcript variant X2	18811149	18842794	-	19098	upstream
chr10	LNC_000128	XLOC_010306	18861893	18874648	-	XM_005685318.1	102173572	CELF6	CUGBP, Elav-like family member 6	18762868	18809653	-	52239	upstream
chr10	LNC_000129	XLOC_010337	20919496	20952299	-	XM_005685242.1	102171157	NGDN	neuroguidin, EIF4E binding protein	20981522	20988986	-	29222	downstream
chr10	LNC_000129	XLOC_010337	20919496	20952299	-	XM_005685341.1	102181602	ZFHX2	zinc finger homeobox 2	20929637	20945267	+	-15631	antisense
chr10	LNC_000129	XLOC_010337	20919496	20952299	-	XM_005685340.1	102181304	JPH4	junctophilin 4	20892216	20900632	+	18863	downstream
chr10	LNC_000129	XLOC_010337	20919496	20952299	-	XM_005685239.1	102170051	AP1G2	adaptor-related protein complex 1, gamma 2 subunit, transcript variant X4	20901579	20909975	+	9520	downstream
chr10	LNC_000129	XLOC_010337	20919496	20952299	-	XM_005685342.1	102181869	LOC102181869	uncharacterized LOC102181869	21010081	21063514	+	57781	upstream
chr10	LNC_000129	XLOC_010337	20919496	20952299	-	XM_005685236.1	100860962	THTPA	thiamine triphosphatase	20908302	20912524	-	6971	upstream
chr10	LNC_000130	XLOC_010566	30551790	30553848	-	XM_005685601.1	102168832	FAM98B	family with sequence similarity 98, member B	30438909	30472379	+	79410	downstream
chr10	LNC_000130	XLOC_010566	30551790	30553848	-	XM_005685472.1	102173007	RASGRP1	RAS guanyl releasing protein 1 (calcium and DAG-regulated)	30476675	30550122	-	1667	upstream
chr10	LNC_000131	XLOC_010595	32688236	32690874	-	XM_005685492.1	102177983	RMDN3	regulator of microtubule dynamics 3, transcript variant X1	32643132	32658103	-	30132	upstream
chr10	LNC_000131	XLOC_010595	32688236	32690874	-	XM_005685497.1	102179677	PPP1R14D	protein phosphatase 1, regulatory (inhibitor) subunit 14D, transcript variant X1	32728289	32738771	-	37414	downstream
chr10	LNC_000131	XLOC_010595	32688236	32690874	-	XM_005709538.1	102172725	RHOV	ras homolog family member V	32777594	32780878	-	86719	downstream
chr10	LNC_000131	XLOC_010595	32688236	32690874	-	XM_005685496.1	102178910	DNAJC17	DnaJ (Hsp40) homolog, subfamily C, member 17, transcript variant X3	32691651	32720519	-	776	downstream
chr10	LNC_000131	XLOC_010595	32688236	32690874	-	XM_005685613.1	102172450	SPINT1	serine peptidase inhibitor, Kunitz type 1	32750322	32761620	+	59447	upstream
chr10	LNC_000131	XLOC_010595	32688236	32690874	-	XM_005685612.1	102172161	GCHFR	GTP cyclohydrolase I feedback regulator	32688672	32691635	+	-2203	antisense
chr10	LNC_000131	XLOC_010595	32688236	32690874	-	XM_005685490.1	102177525	RAD51	RAD51 recombinase, transcript variant X1	32607305	32642953	+	45282	downstream
chr10	LNC_000131	XLOC_010595	32688236	32690874	-	XM_005685611.1	102171882	CASC5	cancer susceptibility candidate 5	32538777	32594789	+	93446	downstream
chr10	LNC_000131	XLOC_010595	32688236	32690874	-	XM_005685493.1	102178452	ZFYVE19	zinc finger, FYVE domain containing 19	32720878	32727820	+	30003	upstream
chr10	LNC_000132	XLOC_010602	32774388	32777498	-	XM_005685497.1	102179677	PPP1R14D	protein phosphatase 1, regulatory (inhibitor) subunit 14D, transcript variant X1	32728289	32738771	-	35616	upstream
chr10	LNC_000132	XLOC_010602	32774388	32777498	-	XM_005709538.1	102172725	RHOV	ras homolog family member V	32777594	32780878	-	95	downstream
chr10	LNC_000132	XLOC_010602	32774388	32777498	-	XM_005685496.1	102178910	DNAJC17	DnaJ (Hsp40) homolog, subfamily C, member 17, transcript variant X3	32691651	32720519	-	53868	upstream
chr10	LNC_000132	XLOC_010602	32774388	32777498	-	XM_005685499.1	100861321	VPS18	vacuolar protein sorting 18 homolog (S. cerevisiae)	32800765	32809465	+	23266	upstream
chr10	LNC_000132	XLOC_010602	32774388	32777498	-	XM_005685613.1	102172450	SPINT1	serine peptidase inhibitor, Kunitz type 1	32750322	32761620	+	12767	downstream
chr10	LNC_000132	XLOC_010602	32774388	32777498	-	XM_005685612.1	102172161	GCHFR	GTP cyclohydrolase I feedback regulator	32688672	32691635	+	82752	downstream
chr10	LNC_000132	XLOC_010602	32774388	32777498	-	XM_005685501.1	102180675	INO80	INO80 complex subunit, transcript variant X1	32875340	32974468	-	97841	downstream
chr10	LNC_000132	XLOC_010602	32774388	32777498	-	XM_005685500.1	102180396	DLL4	delta-like 4 (Drosophila)	32831829	32840998	+	54330	upstream
chr10	LNC_000132	XLOC_010602	32774388	32777498	-	XM_005685614.1	102173008	CHAC1	ChaC, cation transport regulator homolog 1 (E. coli)	32840340	32857922	+	62841	upstream
chr10	LNC_000132	XLOC_010602	32774388	32777498	-	XM_005685493.1	102178452	ZFYVE19	zinc finger, FYVE domain containing 19	32720878	32727820	+	46567	downstream
chr10	LNC_000133	XLOC_010602	32774388	32777498	-	XM_005685497.1	102179677	PPP1R14D	protein phosphatase 1, regulatory (inhibitor) subunit 14D, transcript variant X1	32728289	32738771	-	35616	upstream
chr10	LNC_000133	XLOC_010602	32774388	32777498	-	XM_005709538.1	102172725	RHOV	ras homolog family member V	32777594	32780878	-	95	downstream
chr10	LNC_000133	XLOC_010602	32774388	32777498	-	XM_005685496.1	102178910	DNAJC17	DnaJ (Hsp40) homolog, subfamily C, member 17, transcript variant X3	32691651	32720519	-	53868	upstream
chr10	LNC_000133	XLOC_010602	32774388	32777498	-	XM_005685499.1	100861321	VPS18	vacuolar protein sorting 18 homolog (S. cerevisiae)	32800765	32809465	+	23266	upstream
chr10	LNC_000133	XLOC_010602	32774388	32777498	-	XM_005685613.1	102172450	SPINT1	serine peptidase inhibitor, Kunitz type 1	32750322	32761620	+	12767	downstream
chr10	LNC_000133	XLOC_010602	32774388	32777498	-	XM_005685502.1	102180675	INO80	INO80 complex subunit, transcript variant X1	32875340	32974429	-	97841	downstream
chr10	LNC_000133	XLOC_010602	32774388	32777498	-	XM_005685612.1	102172161	GCHFR	GTP cyclohydrolase I feedback regulator	32688672	32691635	+	82752	downstream
chr10	LNC_000133	XLOC_010602	32774388	32777498	-	XM_005685500.1	102180396	DLL4	delta-like 4 (Drosophila)	32831829	32840998	+	54330	upstream
chr10	LNC_000133	XLOC_010602	32774388	32777498	-	XM_005685614.1	102173008	CHAC1	ChaC, cation transport regulator homolog 1 (E. coli)	32840340	32857922	+	62841	upstream
chr10	LNC_000133	XLOC_010602	32774388	32777498	-	XM_005685493.1	102178452	ZFYVE19	zinc finger, FYVE domain containing 19	32720878	32727820	+	46567	downstream
chr10	LNC_000134	XLOC_010761	43304723	43422666	-	XM_005685694.1	102175583	TLN2	talin 2	43486859	43988285	-	64192	downstream
chr10	LNC_000134	XLOC_010761	43304723	43422666	-	XM_005685684.1	102173472	TPM1	tropomyosin 1 (alpha), transcript variant X5	43228205	43261734	-	42988	upstream
chr10	LNC_000135	XLOC_010941	61795776	61808129	-	XM_005685830.1	102187228	DDHD1	DDHD domain containing 1, transcript variant X1	61816793	61886743	-	8663	downstream
chr10	LNC_000135	XLOC_010941	61795776	61808129	-	XM_005685827.1	102186772	FERMT2	fermitin family member 2, transcript variant X1	61681867	61754505	-	41270	upstream
chr10	LNC_000136	XLOC_011288	98613392	98617418	-	XM_005686221.1	102191054	RPS6KA5	ribosomal protein S6 kinase, 90kDa, polypeptide 5	98444190	98572725	-	40666	upstream
chr10	LNC_000137	XLOC_011290	98625766	98626583	-	XM_005686221.1	102191054	RPS6KA5	ribosomal protein S6 kinase, 90kDa, polypeptide 5	98444190	98572725	-	53040	upstream
chr10	LNC_000138	XLOC_011290	98625766	98627805	-	XM_005686221.1	102191054	RPS6KA5	ribosomal protein S6 kinase, 90kDa, polypeptide 5	98444190	98572725	-	53040	upstream
chr11	LNC_000139	XLOC_011397	5658813	5659723	+	XM_005686290.1	100860852	NMS	neuromedin S	5613869	5625185	+	33627	downstream
chr11	LNC_000139	XLOC_011397	5658813	5659723	+	XM_005686289.1	102186023	CHST10	carbohydrate sulfotransferase 10	5575335	5595016	-	63796	upstream
chr11	LNC_000139	XLOC_011397	5658813	5659723	+	XM_005686435.1	102178913	PDCL3	phosducin-like 3	5659839	5668165	+	115	upstream
chr11	LNC_000142	XLOC_011505	13474824	13543631	+	XM_005686383.1	102185368	CD207	CD207 molecule, langerin	13409293	13414321	+	60502	downstream
chr11	LNC_000142	XLOC_011505	13474824	13543631	+	XM_005686467.1	102188600	FIGLA	folliculogenesis specific basic helix-loop-helix	13447528	13453703	+	21120	downstream
chr11	LNC_000142	XLOC_011505	13474824	13543631	+	XM_005686468.1	102188866	ADD2	adducin 2 (beta)	13543739	13593445	+	107	upstream
chr11	LNC_000142	XLOC_011505	13474824	13543631	+	XM_005686384.1	102185659	CLEC4F	C-type lectin domain family 4, member F	13421493	13433652	+	41171	downstream
chr11	LNC_000143	XLOC_011524	14994397	14998011	+	XM_005686400.1	102189870	TTC27	tetratricopeptide repeat domain 27, transcript variant X1	15004960	15180648	+	6948	upstream
chr11	LNC_000143	XLOC_011524	14994397	14998011	+	XM_005686399.1	102189592	BIRC6	baculoviral IAP repeat containing 6	14805482	14988458	+	5938	downstream
chr11	LNC_000144	XLOC_011538	18583534	18596818	+	XM_005686534.1	102183697	CRIM1	cysteine rich transmembrane BMP regulator 1 (chordin-like)	18613993	18793639	+	17174	upstream
chr11	LNC_000147	XLOC_011632	24200555	24212985	+	XM_005686587.1	102177986	PKDCC	protein kinase domain containing, cytoplasmic	24249951	24258427	+	36965	upstream
chr11	LNC_000148	XLOC_011634	24216189	24218263	+	XM_005686587.1	102177986	PKDCC	protein kinase domain containing, cytoplasmic	24249951	24258427	+	31687	upstream
chr11	LNC_000150	XLOC_011717	29145296	29148971	+	XM_005686574.1	102172164	CALM2	calmodulin 2 (phosphorylase kinase, delta)	29058978	29077010	-	68285	upstream
chr11	LNC_000150	XLOC_011717	29145296	29148971	+	XM_005709632.1	102180769	C11H2orf61	chromosome 11 open reading frame, human C2orf61	29020062	29055287	-	90008	upstream
chr11	LNC_000151	XLOC_011717	29145296	29148971	+	XM_005686574.1	102172164	CALM2	calmodulin 2 (phosphorylase kinase, delta)	29058978	29077010	-	68285	upstream
chr11	LNC_000151	XLOC_011717	29145296	29148971	+	XM_005709632.1	102180769	C11H2orf61	chromosome 11 open reading frame, human C2orf61	29020062	29055287	-	90008	upstream
chr11	LNC_000152	XLOC_011717	29145296	29148971	+	XM_005686574.1	102172164	CALM2	calmodulin 2 (phosphorylase kinase, delta)	29058978	29077010	-	68285	upstream
chr11	LNC_000152	XLOC_011717	29145296	29148971	+	XM_005709632.1	102180769	C11H2orf61	chromosome 11 open reading frame, human C2orf61	29020062	29055287	-	90008	upstream
chr11	LNC_000153	XLOC_011852	37802156	37803385	+	XM_005686622.1	102189045	CCDC104	coiled-coil domain containing 104, transcript variant X1	37673218	37703315	+	98840	downstream
chr11	LNC_000153	XLOC_011852	37802156	37803385	+	XM_005686626.1	102190136	PNPT1	polyribonucleotide nucleotidyltransferase 1	37768343	37808617	-	-1230	antisense
chr11	LNC_000153	XLOC_011852	37802156	37803385	+	XM_005686623.1	102189490	SMEK2	SMEK homolog 2, suppressor of mek1 (Dictyostelium), transcript variant X3	37704557	37756808	-	45347	upstream
chr11	LNC_000156	XLOC_012250	70275788	70299712	+	XM_005686862.1	102171522	FOSL2	FOS-like antigen 2, transcript variant X1	70251400	70268519	-	7268	upstream
chr11	LNC_000156	XLOC_012250	70275788	70299712	+	XM_005686867.1	102172635	BRE	brain and reproductive organ-expressed (TNFRSF1A modulator), transcript variant X1	70323274	70728598	-	23561	downstream
chr11	LNC_000161	XLOC_012433	77307215	77346778	+	XM_005686971.1	102174942	PUM2	pumilio RNA-binding family member 2, transcript variant X3	77426956	77521017	+	80177	upstream
chr11	LNC_000161	XLOC_012433	77307215	77346778	+	XM_005687083.1	102184734	RHOB	ras homolog family member B	77306112	77331272	-	-24058	antisense
chr11	LNC_000162	XLOC_012440	77650851	77659665	+	XM_005687084.1	102185011	SDC1	syndecan 1	77561989	77570095	+	80755	downstream
chr11	LNC_000162	XLOC_012440	77650851	77659665	+	XM_005687085.1	102185285	MATN3	matrilin 3	77738290	77756631	+	78624	upstream
chr11	LNC_000162	XLOC_012440	77650851	77659665	+	XM_005686976.1	102176135	LAPTM4A	lysosomal protein transmembrane 4 alpha	77712930	77729538	+	53264	upstream
chr11	LNC_000163	XLOC_012441	77659729	77665117	+	XM_005686978.1	102176432	WDR35	WD repeat domain 35, transcript variant X1	77763247	77815520	+	98129	upstream
chr11	LNC_000163	XLOC_012441	77659729	77665117	+	XM_005687084.1	102185011	SDC1	syndecan 1	77561989	77570095	+	89633	downstream
chr11	LNC_000163	XLOC_012441	77659729	77665117	+	XM_005687085.1	102185285	MATN3	matrilin 3	77738290	77756631	+	73172	upstream
chr11	LNC_000163	XLOC_012441	77659729	77665117	+	XM_005686976.1	102176135	LAPTM4A	lysosomal protein transmembrane 4 alpha	77712930	77729538	+	47812	upstream
chr11	LNC_000164	XLOC_012472	82011187	82018588	+	XM_005687089.1	102186698	NBAS	neuroblastoma amplified sequence	81670946	82008820	+	2366	downstream
chr11	LNC_000165	XLOC_012508	86509382	86512957	+	XM_005687015.1	102185928	GRHL1	grainyhead-like 1 (Drosophila), transcript variant X1	86367345	86420329	-	89052	upstream
chr11	LNC_000165	XLOC_012508	86509382	86512957	+	XM_005687017.1	102186603	TAF1B	TATA box binding protein (TBP)-associated factor, RNA polymerase I, B, 63kDa	86437286	86491878	-	17503	upstream
chr11	LNC_000166	XLOC_012680	102552891	102557732	+	XM_005687344.1	102173477	FAM69B	family with sequence similarity 69, member B	102593337	102608653	+	35604	upstream
chr11	LNC_000166	XLOC_012680	102552891	102557732	+	XM_005687341.1	102172636	NOTCH1	notch 1	102385729	102455725	-	97165	upstream
chr11	LNC_000166	XLOC_012680	102552891	102557732	+	XM_005687343.1	102173200	AGPAT2	1-acylglycerol-3-phosphate O-acyltransferase 2	102570761	102578980	-	13028	downstream
chr11	LNC_000166	XLOC_012680	102552891	102557732	+	XM_005687342.1	102172910	EGFL7	EGF-like-domain, multiple 7	102563922	102568439	+	6189	upstream
chr11	LNC_000166	XLOC_012680	102552891	102557732	+	XM_005687329.1	102168916	LOC102168916	histo-blood group ABO system transferase 1-like	102656461	102674001	-	98728	downstream
chr11	LNC_000167	XLOC_012703	103492901	103495100	+	XM_005687356.1	102177810	WDR5	WD repeat domain 5	103398323	103410147	+	82753	downstream
chr11	LNC_000167	XLOC_012703	103492901	103495100	+	XM_005687361.1	102180401	NDOR1	NADPH dependent diflavin oxidoreductase 1	103578190	103585846	-	83089	downstream
chr11	LNC_000167	XLOC_012703	103492901	103495100	+	XM_005687362.1	102180679	TMEM203	transmembrane protein 203	103586592	103587868	+	91491	upstream
chr11	LNC_000167	XLOC_012703	103492901	103495100	+	XM_005687357.1	102178084	TPRN	taperin	103591149	103597420	+	96048	upstream
chr11	LNC_000168	XLOC_012703	103492901	103495100	+	XM_005687356.1	102177810	WDR5	WD repeat domain 5	103398323	103410147	+	82753	downstream
chr11	LNC_000168	XLOC_012703	103492901	103495100	+	XM_005687361.1	102180401	NDOR1	NADPH dependent diflavin oxidoreductase 1	103578190	103585846	-	83089	downstream
chr11	LNC_000168	XLOC_012703	103492901	103495100	+	XM_005687362.1	102180679	TMEM203	transmembrane protein 203	103586592	103587868	+	91491	upstream
chr11	LNC_000168	XLOC_012703	103492901	103495100	+	XM_005687357.1	102178084	TPRN	taperin	103591149	103597420	+	96048	upstream
chr11	LNC_000169	XLOC_012740	104043060	104046944	+	XM_005687380.1	102186492	LOC102186492	uncharacterized LOC102186492	103959769	103963126	-	79933	upstream
chr11	LNC_000169	XLOC_012740	104043060	104046944	+	XM_005687379.1	102186220	TMEM141	transmembrane protein 141	103939116	103957215	-	85844	upstream
chr11	LNC_000169	XLOC_012740	104043060	104046944	+	XM_005687359.1	102179294	LOC102179294	lipocalin-1-like	103994701	103997248	+	45811	downstream
chr11	LNC_000169	XLOC_012740	104043060	104046944	+	XM_005687383.1	102187327	PPP1R26	protein phosphatase 1, regulatory subunit 26	104035702	104038887	-	4172	upstream
chr11	LNC_000169	XLOC_012740	104043060	104046944	+	XM_005687382.1	102187057	LOC102187057	uncharacterized LOC102187057	104020944	104028179	+	14880	downstream
chr11	LNC_000169	XLOC_012740	104043060	104046944	+	XM_005687381.1	102186775	LOC102186775	uncharacterized LOC102186775	103971107	103989710	+	53349	downstream
chr11	LNC_000171	XLOC_012862	9107927	9110040	-	XM_005686444.1	102181399	TGFBRAP1	transforming growth factor, beta receptor associated protein 1	9074368	9098865	-	9061	upstream
chr11	LNC_000171	XLOC_012862	9107927	9110040	-	XM_005686307.1	102190607	FHL2	four and a half LIM domains 2, transcript variant X2	9124865	9174576	-	14824	downstream
chr11	LNC_000171	XLOC_012862	9107927	9110040	-	XM_005686304.1	102189964	MRPS9	mitochondrial ribosomal protein S9, transcript variant X2	8972245	9010010	+	97916	downstream
chr11	LNC_000171	XLOC_012862	9107927	9110040	-	XM_005686305.1	102190325	C11H2orf49	chromosome 11 open reading frame, human C2orf49	9110577	9122987	+	536	upstream
chr11	LNC_000171	XLOC_012862	9107927	9110040	-	XM_005686443.1	102181131	GPR45	G protein-coupled receptor 45	9067877	9068814	+	39112	downstream
chr11	LNC_000172	XLOC_012862	9107927	9110534	-	XM_005686444.1	102181399	TGFBRAP1	transforming growth factor, beta receptor associated protein 1	9074368	9098865	-	9061	upstream
chr11	LNC_000172	XLOC_012862	9107927	9110534	-	XM_005686307.1	102190607	FHL2	four and a half LIM domains 2, transcript variant X2	9124865	9174576	-	14330	downstream
chr11	LNC_000172	XLOC_012862	9107927	9110534	-	XM_005686304.1	102189964	MRPS9	mitochondrial ribosomal protein S9, transcript variant X2	8972245	9010010	+	97916	downstream
chr11	LNC_000172	XLOC_012862	9107927	9110534	-	XM_005686305.1	102190325	C11H2orf49	chromosome 11 open reading frame, human C2orf49	9110577	9122987	+	42	upstream
chr11	LNC_000172	XLOC_012862	9107927	9110534	-	XM_005686443.1	102181131	GPR45	G protein-coupled receptor 45	9067877	9068814	+	39112	downstream
chr11	LNC_000174	XLOC_013087	32962550	32966356	-	XM_005686586.1	102176614	NRXN1	neurexin 1	31759370	32962174	-	375	upstream
chr11	LNC_000175	XLOC_013102	37253986	37259193	-	XM_005686608.1	102186127	EML6	echinoderm microtubule associated protein like 6	36900867	37185796	+	68189	downstream
chr11	LNC_000175	XLOC_013102	37253986	37259193	-	XM_005686610.1	102186405	RTN4	reticulon 4, transcript variant X1	37185979	37222125	-	31860	upstream
chr11	LNC_000177	XLOC_013365	66513397	66597500	-	XM_005686832.1	102186876	NFU1	NFU1 iron-sulfur cluster scaffold homolog (S. cerevisiae), transcript variant X2	66689249	66715432	-	91748	downstream
chr11	LNC_000177	XLOC_013365	66513397	66597500	-	XM_005687054.1	102175034	GFPT1	glutamine--fructose-6-phosphate transaminase 1	66615645	66688400	-	18144	downstream
chr11	LNC_000177	XLOC_013365	66513397	66597500	-	XM_005687053.1	102174753	ANTXR1	anthrax toxin receptor 1	66258198	66516009	+	-2613	antisense
chr11	LNC_000178	XLOC_013460	70225228	70229028	-	XM_005686862.1	102171522	FOSL2	FOS-like antigen 2, transcript variant X1	70251400	70268519	-	22371	downstream
chr11	LNC_000178	XLOC_013460	70225228	70229028	-	XM_005686867.1	102172635	BRE	brain and reproductive organ-expressed (TNFRSF1A modulator), transcript variant X1	70323274	70728598	-	94245	downstream
chr11	LNC_000178	XLOC_013460	70225228	70229028	-	XM_005686861.1	102171250	PLB1	phospholipase B1	70042236	70172281	-	52946	upstream
chr11	LNC_000179	XLOC_013464	70311537	70322191	-	XM_005686862.1	102171522	FOSL2	FOS-like antigen 2, transcript variant X1	70251400	70268519	-	43017	upstream
chr11	LNC_000179	XLOC_013464	70311537	70322191	-	XM_005686867.1	102172635	BRE	brain and reproductive organ-expressed (TNFRSF1A modulator), transcript variant X1	70323274	70728598	-	1082	downstream
chr11	LNC_000180	XLOC_013470	70845190	70849074	-	XM_005686871.1	102173666	MRPL33	mitochondrial ribosomal protein L33	70830962	70840330	-	4859	upstream
chr11	LNC_000180	XLOC_013470	70845190	70849074	-	XM_005687061.1	102178367	SLC4A1AP	solute carrier family 4 (anion exchanger), member 1, adaptor protein	70908642	70930324	-	59567	downstream
chr11	LNC_000180	XLOC_013470	70845190	70849074	-	XM_005686873.1	102173944	RBKS	ribokinase, transcript variant X1	70764033	70829425	+	15764	downstream
chr11	LNC_000180	XLOC_013470	70845190	70849074	-	XM_005686876.1	102174400	SUPT7L	suppressor of Ty 7 (S. cerevisiae)-like, transcript variant X2	70930244	70943057	+	81169	upstream
chr11	LNC_000180	XLOC_013470	70845190	70849074	-	XM_005686878.1	102175307	GPN1	GPN-loop GTPase 1	70944849	70972351	-	95774	downstream
chr11	LNC_000181	XLOC_013539	74215925	74244715	-	XM_005686965.1	102173097	KLHL29	kelch-like family member 29	74134735	74204002	-	11922	upstream
chr11	LNC_000182	XLOC_013603	80678553	80681078	-	XM_005686988.1	102179293	FAM49A	family with sequence similarity 49, member A, transcript variant X1	80693452	80793841	+	12373	upstream
chr11	LNC_000183	XLOC_013618	83962551	83965762	-	XM_005686991.1	102180323	TRIB2	tribbles homolog 2 (Drosophila)	83992417	84020997	-	26654	downstream
chr11	LNC_000184	XLOC_013668	86425114	86426158	-	XM_005687093.1	102187777	KLF11	Kruppel-like factor 11	86326851	86333872	-	91241	upstream
chr11	LNC_000184	XLOC_013668	86425114	86426158	-	XM_005687015.1	102185928	GRHL1	grainyhead-like 1 (Drosophila), transcript variant X1	86367345	86420329	-	4784	upstream
chr11	LNC_000184	XLOC_013668	86425114	86426158	-	XM_005687017.1	102186603	TAF1B	TATA box binding protein (TBP)-associated factor, RNA polymerase I, B, 63kDa	86437286	86491878	-	11127	downstream
chr11	LNC_000185	XLOC_013726	93663812	93668693	-	XM_005687234.1	102185664	LHX2	LIM homeobox 2	93580106	93614005	+	49806	downstream
chr11	LNC_000186	XLOC_013852	103057738	103059238	-	XM_005687353.1	102176539	SARDH	sarcosine dehydrogenase	102994065	103055815	-	1922	upstream
chr11	LNC_000186	XLOC_013852	103057738	103059238	-	XM_005687354.1	102176802	VAV2	vav 2 guanine nucleotide exchange factor	103069081	103094283	-	9842	downstream
chr11	LNC_000186	XLOC_013852	103057738	103059238	-	XM_005687352.1	102176244	DBH	dopamine beta-hydroxylase (dopamine beta-monooxygenase)	102971685	102988539	+	69198	downstream
chr11	LNC_000186	XLOC_013852	103057738	103059238	-	XM_005687355.1	102177252	LOC102177252	guanine nucleotide exchange factor VAV2-like	103096666	103156150	-	37427	downstream
chr11	LNC_000187	XLOC_013877	103411996	103413540	-	XM_005687356.1	102177810	WDR5	WD repeat domain 5	103398323	103410147	+	1848	downstream
chr11	LNC_000187	XLOC_013877	103411996	103413540	-	XM_005709491.1	102177536	BRD3	bromodomain containing 3	103333746	103357666	-	54329	upstream
chr11	LNC_000188	XLOC_013911	104431264	104433500	-	XM_005687385.1	102187872	COL5A1	collagen, type V, alpha 1	104433697	104557842	-	196	downstream
chr11	LNC_000188	XLOC_013911	104431264	104433500	-	XM_005687360.1	102179958	LOC102179958	ficolin-2-like	104403284	104411927	+	19336	downstream
chr11	LNC_000189	XLOC_013911	104431264	104433500	-	XM_005687385.1	102187872	COL5A1	collagen, type V, alpha 1	104433697	104557842	-	196	downstream
chr11	LNC_000189	XLOC_013911	104431264	104433500	-	XM_005687360.1	102179958	LOC102179958	ficolin-2-like	104403284	104411927	+	19336	downstream
chr12	LNC_000190	XLOC_013961	661458	665651	+	XM_005687401.1	102168362	LOC102168362	U6 snRNA-associated Sm-like protein LSm5-like	720817	721231	+	55165	upstream
chr12	LNC_000190	XLOC_013961	661458	665651	+	XM_005687395.1	102190528	LOC102190528	tudor domain-containing protein 3-like, transcript variant X1	432971	605420	-	56037	upstream
chr12	LNC_000192	XLOC_014038	14188727	14190491	+	XM_005687437.1	102181135	CPB2	carboxypeptidase B2 (plasma)	14057210	14115602	-	73124	upstream
chr12	LNC_000192	XLOC_014038	14188727	14190491	+	XM_005687441.1	102182049	KIAA0226L	KIAA0226-like ortholog	14285322	14332644	-	94830	downstream
chr12	LNC_000192	XLOC_014038	14188727	14190491	+	XM_005687591.1	102179394	LRRC63	leucine rich repeat containing 63	14230137	14259327	+	39645	upstream
chr12	LNC_000192	XLOC_014038	14188727	14190491	+	XM_005687440.1	102181402	LCP1	lymphocyte cytosolic protein 1 (L-plastin), transcript variant X1	14127821	14188201	-	525	upstream
chr12	LNC_000193	XLOC_014038	14189266	14198174	+	XM_005687437.1	102181135	CPB2	carboxypeptidase B2 (plasma)	14057210	14115602	-	73663	upstream
chr12	LNC_000193	XLOC_014038	14189266	14198174	+	XM_005687441.1	102182049	KIAA0226L	KIAA0226-like ortholog	14285322	14332644	-	87147	downstream
chr12	LNC_000193	XLOC_014038	14189266	14198174	+	XM_005687591.1	102179394	LRRC63	leucine rich repeat containing 63	14230137	14259327	+	31962	upstream
chr12	LNC_000193	XLOC_014038	14189266	14198174	+	XM_005687440.1	102181402	LCP1	lymphocyte cytosolic protein 1 (L-plastin), transcript variant X1	14127821	14188201	-	1064	upstream
chr12	LNC_000195	XLOC_014239	32298162	32360011	+	XM_005687562.1	102169022	TNFRSF19	tumor necrosis factor receptor superfamily, member 19	32168617	32261410	-	36751	upstream
chr12	LNC_000195	XLOC_014239	32298162	32360011	+	XM_005687636.1	102169306	SACS	spastic ataxia of Charlevoix-Saguenay (sacsin)	32391247	32425036	+	31235	upstream
chr12	LNC_000197	XLOC_014492	80648190	80653233	+	XM_005687784.1	102172457	ANKRD10	ankyrin repeat domain 10	80699921	80731854	-	46687	downstream
chr12	LNC_000197	XLOC_014492	80648190	80653233	+	XM_005687781.1	102171618	CARKD	carbohydrate kinase domain containing	80605791	80614853	+	33336	downstream
chr12	LNC_000197	XLOC_014492	80648190	80653233	+	XM_005687783.1	102172167	ING1	inhibitor of growth family, member 1	80644170	80648010	+	179	downstream
chr12	LNC_000197	XLOC_014492	80648190	80653233	+	XM_005687782.1	102171889	LOC102171889	cysteine--tRNA ligase, mitochondrial-like	80615222	80644171	-	4018	upstream
chr12	LNC_000197	XLOC_014492	80648190	80653233	+	XM_005687746.1	102183802	RAB20	RAB20, member RAS oncogene family	80544371	80577928	-	70261	upstream
chr12	LNC_000198	XLOC_014494	80662655	80664670	+	XM_005687784.1	102172457	ANKRD10	ankyrin repeat domain 10	80699921	80731854	-	35250	downstream
chr12	LNC_000198	XLOC_014494	80662655	80664670	+	XM_005687781.1	102171618	CARKD	carbohydrate kinase domain containing	80605791	80614853	+	47801	downstream
chr12	LNC_000198	XLOC_014494	80662655	80664670	+	XM_005687783.1	102172167	ING1	inhibitor of growth family, member 1	80644170	80648010	+	14644	downstream
chr12	LNC_000198	XLOC_014494	80662655	80664670	+	XM_005687782.1	102171889	LOC102171889	cysteine--tRNA ligase, mitochondrial-like	80615222	80644171	-	18483	upstream
chr12	LNC_000198	XLOC_014494	80662655	80664670	+	XM_005687746.1	102183802	RAB20	RAB20, member RAS oncogene family	80544371	80577928	-	84726	upstream
chr12	LNC_000199	XLOC_014567	9007592	9019847	-	XM_005687407.1	102172637	LECT1	leukocyte cell derived chemotaxin 1	8958779	9007714	+	-123	antisense
chr12	LNC_000199	XLOC_014567	9007592	9019847	-	XM_005687408.1	102172911	SUGT1	SGT1, suppressor of G2 allele of SKP1 (S. cerevisiae)	9022001	9062897	-	2153	downstream
chr12	LNC_000199	XLOC_014567	9007592	9019847	-	XM_005687403.1	102170795	ELF1	E74-like factor 1 (ets domain transcription factor), transcript variant X1	9072813	9156774	-	52965	downstream
chr12	LNC_000200	XLOC_014639	11871892	11874013	-	XM_005687424.1	102177637	CCDC122	coiled-coil domain containing 122	11963678	11984907	-	89664	downstream
chr12	LNC_000201	XLOC_014696	15777003	15782756	-	XM_005687446.1	102183154	MED4	mediator complex subunit 4, transcript variant X2	15803953	15812278	-	21196	downstream
chr12	LNC_000201	XLOC_014696	15777003	15782756	-	XM_005687444.1	102182885	SUCLA2	succinate-CoA ligase, ADP-forming, beta subunit	15699416	15748916	-	28086	upstream
chr12	LNC_000201	XLOC_014696	15777003	15782756	-	XM_005687593.1	102179960	NUDT15	nudix (nucleoside diphosphate linked moiety X)-type motif 15	15790621	15797153	+	7864	upstream
chr13	LNC_000204	XLOC_015161	397971	400315	+	XM_005687831.1	102188148	PLCB1	phospholipase C, beta 1 (phosphoinositide-specific)	419197	1257756	+	18881	upstream
chr13	LNC_000206	XLOC_015198	4885275	4894853	+	XM_005687816.1	102183340	BTBD3	BTB (POZ) domain containing 3	4839903	4858210	+	27064	downstream
chr13	LNC_000208	XLOC_015309	18722189	18760232	+	XM_005688033.1	102175037	NRP1	neuropilin 1	18570671	18716731	+	5457	downstream
chr13	LNC_000209	XLOC_015326	22151886	22155488	+	XM_005687928.1	102191346	COMMD3	COMM domain containing 3	22214104	22217928	+	58615	upstream
chr13	LNC_000209	XLOC_015326	22151886	22155488	+	XM_005687930.1	102191809	BMI1	BMI1 polycomb ring finger oncogene, transcript variant X1	22222051	22227497	+	66562	upstream
chr13	LNC_000209	XLOC_015326	22151886	22155488	+	XM_005687931.1	102168644	SPAG6	sperm associated antigen 6	22242189	22300406	+	86700	upstream
chr13	LNC_000210	XLOC_015326	22151886	22155488	+	XM_005687928.1	102191346	COMMD3	COMM domain containing 3	22214104	22217928	+	58615	upstream
chr13	LNC_000210	XLOC_015326	22151886	22155488	+	XM_005687930.1	102191809	BMI1	BMI1 polycomb ring finger oncogene, transcript variant X1	22222051	22227497	+	66562	upstream
chr13	LNC_000210	XLOC_015326	22151886	22155488	+	XM_005687931.1	102168644	SPAG6	sperm associated antigen 6	22242189	22300406	+	86700	upstream
chr13	LNC_000211	XLOC_015341	23160815	23167454	+	XM_005688041.1	102177539	OTUD1	OTU domain containing 1	23134455	23136249	+	24565	downstream
chr13	LNC_000211	XLOC_015341	23160815	23167454	+	XM_005688040.1	102177254	LOC102177254	uncharacterized LOC102177254	23012003	23076709	-	84105	upstream
chr13	LNC_000212	XLOC_015469	31421253	31425679	+	XM_005687988.1	102182803	CACNB2	calcium channel, voltage-dependent, beta 2 subunit, transcript variant X3	31514554	31710847	+	88874	upstream
chr13	LNC_000213	XLOC_015479	32337114	32347062	+	XM_005687997.1	102184916	ARHGAP12	Rho GTPase activating protein 12, transcript variant X1	32159720	32258339	+	78774	downstream
chr13	LNC_000215	XLOC_015719	50807433	50829132	+	XM_005688244.1	102173101	TMC2	transmembrane channel-like 2	50821472	50920646	-	-7661	antisense
chr13	LNC_000215	XLOC_015719	50807433	50829132	+	XM_005688222.1	102187413	NOP56	NOP56 ribonucleoprotein	50801872	50806702	-	730	upstream
chr13	LNC_000215	XLOC_015719	50807433	50829132	+	XM_005688243.1	102172823	IDH3B	isocitrate dehydrogenase 3 (NAD+) beta	50786148	50801875	+	5557	downstream
chr13	LNC_000215	XLOC_015719	50807433	50829132	+	XM_005688242.1	102172555	EBF4	early B-cell factor 4	50697980	50745926	-	61506	upstream
chr13	LNC_000216	XLOC_015719	50807434	50829132	+	XM_005688244.1	102173101	TMC2	transmembrane channel-like 2	50821472	50920646	-	-7661	antisense
chr13	LNC_000216	XLOC_015719	50807434	50829132	+	XM_005688222.1	102187413	NOP56	NOP56 ribonucleoprotein	50801872	50806702	-	731	upstream
chr13	LNC_000216	XLOC_015719	50807434	50829132	+	XM_005688243.1	102172823	IDH3B	isocitrate dehydrogenase 3 (NAD+) beta	50786148	50801875	+	5558	downstream
chr13	LNC_000216	XLOC_015719	50807434	50829132	+	XM_005688242.1	102172555	EBF4	early B-cell factor 4	50697980	50745926	-	61507	upstream
chr13	LNC_000217	XLOC_015719	50825413	50829132	+	XM_005688244.1	102173101	TMC2	transmembrane channel-like 2	50821472	50920646	-	-3720	antisense
chr13	LNC_000217	XLOC_015719	50825413	50829132	+	XM_005688222.1	102187413	NOP56	NOP56 ribonucleoprotein	50801872	50806702	-	18710	upstream
chr13	LNC_000217	XLOC_015719	50825413	50829132	+	XM_005688243.1	102172823	IDH3B	isocitrate dehydrogenase 3 (NAD+) beta	50786148	50801875	+	23537	downstream
chr13	LNC_000217	XLOC_015719	50825413	50829132	+	XM_005688242.1	102172555	EBF4	early B-cell factor 4	50697980	50745926	-	79486	upstream
chr13	LNC_000218	XLOC_015719	50825610	50829132	+	XM_005688244.1	102173101	TMC2	transmembrane channel-like 2	50821472	50920646	-	-3523	antisense
chr13	LNC_000218	XLOC_015719	50825610	50829132	+	XM_005688222.1	102187413	NOP56	NOP56 ribonucleoprotein	50801872	50806702	-	18907	upstream
chr13	LNC_000218	XLOC_015719	50825610	50829132	+	XM_005688243.1	102172823	IDH3B	isocitrate dehydrogenase 3 (NAD+) beta	50786148	50801875	+	23734	downstream
chr13	LNC_000218	XLOC_015719	50825610	50829132	+	XM_005688242.1	102172555	EBF4	early B-cell factor 4	50697980	50745926	-	79683	upstream
chr13	LNC_000219	XLOC_015772	52726772	52732059	+	XM_005688285.1	102184822	RBBP8NL	RBBP8 N-terminal like	52816580	52831835	+	84520	upstream
chr13	LNC_000219	XLOC_015772	52726772	52732059	+	XM_005688409.1	102171528	GATA5	GATA binding protein 5	52770214	52787230	+	38154	upstream
chr13	LNC_000219	XLOC_015772	52726772	52732059	+	XM_005688284.1	102184535	SLCO4A1	solute carrier organic anion transporter family, member 4A1	52649669	52662452	-	64319	upstream
chr13	LNC_000219	XLOC_015772	52726772	52732059	+	XM_005688283.1	102184259	NTSR1	neurotensin receptor 1 (high affinity)	52590784	52636339	-	90432	upstream
chr13	LNC_000220	XLOC_015783	53084499	53103567	+	XM_005688415.1	102173206	TAF4	TAF4 RNA polymerase II, TATA box binding protein (TBP)-associated factor, 135kDa	53119616	53147063	+	16048	upstream
chr13	LNC_000220	XLOC_015783	53084499	53103567	+	XM_005688412.1	102172368	HRH3	histamine receptor H3	52958704	52994131	+	90367	downstream
chr13	LNC_000220	XLOC_015783	53084499	53103567	+	XM_005688291.1	102186411	SS18L1	synovial sarcoma translocation gene on chromosome 18-like 1	53010928	53024220	-	60278	upstream
chr13	LNC_000220	XLOC_015783	53084499	53103567	+	XM_005688416.1	102173482	CDH4	cadherin 4, type 1, R-cadherin (retinal)	53161428	53638946	-	57860	downstream
chr13	LNC_000220	XLOC_015783	53084499	53103567	+	XM_005688290.1	102186134	MTG2	mitochondrial ribosome-associated GTPase 2	53003825	53009968	-	74530	upstream
chr13	LNC_000220	XLOC_015783	53084499	53103567	+	XM_005688413.1	102172642	PSMA7	proteasome (prosome, macropain) subunit, alpha type, 7	53041165	53044584	+	39914	downstream
chr13	LNC_000220	XLOC_015783	53084499	53103567	+	XM_005688414.1	102172916	LSM14B	LSM14B, SCD6 homolog B (S. cerevisiae)	53046298	53057493	-	27005	upstream
chr13	LNC_000221	XLOC_015796	55505425	55534387	+	XM_005688395.1	102190430	LOC102190430	serine/arginine repetitive matrix protein 2-like	55500135	55505188	-	236	upstream
chr13	LNC_000221	XLOC_015796	55505425	55534387	+	XM_005688302.1	102189140	LOC102189140	guanine nucleotide-binding protein G(s) subunit alpha isoforms short-like, transcript variant X1	55448688	55514510	-	-9086	antisense
chr13	LNC_000222	XLOC_015797	55517383	55529907	+	XM_005688395.1	102190430	LOC102190430	serine/arginine repetitive matrix protein 2-like	55500135	55505188	-	12194	upstream
chr13	LNC_000222	XLOC_015797	55517383	55529907	+	XM_005688302.1	102189140	LOC102189140	guanine nucleotide-binding protein G(s) subunit alpha isoforms short-like, transcript variant X1	55448688	55514510	-	2872	upstream
chr13	LNC_000223	XLOC_015803	55861953	55863860	+	XM_005688426.1	102176246	VAPB	VAMP (vesicle-associated membrane protein)-associated protein B and C	55905600	55928131	-	41739	downstream
chr13	LNC_000223	XLOC_015803	55861953	55863860	+	XM_005688425.1	102175968	APCDD1L	adenomatosis polyposis coli down-regulated 1-like	55881226	55890282	+	17365	upstream
chr13	LNC_000224	XLOC_015829	56339176	56347865	+	XM_005688429.1	102177072	PMEPA1	prostate transmembrane protein, androgen induced 1	56447195	56451982	+	99329	upstream
chr13	LNC_000225	XLOC_015897	59790539	59795137	+	XM_005688378.1	102186028	C13H20orf112	chromosome 13 open reading frame, human C20orf112, transcript variant X2	59796076	59874004	-	938	downstream
chr13	LNC_000225	XLOC_015897	59790539	59795137	+	XM_005688376.1	102185476	KIF3B	kinesin family member 3B	59665555	59703680	+	86858	downstream
chr13	LNC_000225	XLOC_015897	59790539	59795137	+	XM_005688455.1	102184261	ASXL1	additional sex combs like 1 (Drosophila)	59728498	59787377	+	3161	downstream
chr13	LNC_000226	XLOC_015985	64272541	64275097	+	XM_005688535.1	102181877	MANBAL	mannosidase, beta A, lysosomal-like, transcript variant X1	64308584	64330242	+	33486	upstream
chr13	LNC_000226	XLOC_015985	64272541	64275097	+	XM_005688683.1	102179396	MROH8	maestro heat-like repeat family member 8	64154785	64212007	-	60533	upstream
chr13	LNC_000226	XLOC_015985	64272541	64275097	+	XM_005688533.1	102181610	GHRH	growth hormone releasing hormone	64271921	64280960	-	-2557	antisense
chr13	LNC_000226	XLOC_015985	64272541	64275097	+	XM_005688532.1	102181316	RPN2	ribophorin II	64212356	64262460	+	10080	downstream
chr13	LNC_000227	XLOC_016011	65713128	65732986	+	XM_005688686.1	102180509	SLC32A1	solute carrier family 32 (GABA vesicular transporter), member 1	65640037	65644482	+	68645	downstream
chr13	LNC_000227	XLOC_016011	65713128	65732986	+	XM_005688687.1	102180775	FAM83D	family with sequence similarity 83, member D	65825247	65839097	+	92260	upstream
chr13	LNC_000227	XLOC_016011	65713128	65732986	+	XM_005688558.1	102188419	PPP1R16B	protein phosphatase 1, regulatory subunit 16B	65733098	65809487	+	111	upstream
chr13	LNC_000227	XLOC_016011	65713128	65732986	+	XM_005688556.1	102187963	ACTR5	ARP5 actin-related protein 5 homolog (yeast), transcript variant X2	65648932	65669770	+	43357	downstream
chr13	LNC_000228	XLOC_016061	70737564	70742165	+	XM_005688573.1	102169773	R3HDML	R3H domain containing-like	70825521	70833911	+	83355	upstream
chr13	LNC_000228	XLOC_016061	70737564	70742165	+	XM_005688572.1	102169491	FITM2	fat storage-inducing transmembrane protein 2	70800127	70806527	-	57961	downstream
chr13	LNC_000228	XLOC_016061	70737564	70742165	+	XM_005709767.1	102169197	GDAP1L1	ganglioside induced differentiation associated protein 1-like 1	70768230	70791836	+	26064	upstream
chr13	LNC_000228	XLOC_016061	70737564	70742165	+	XM_005688571.1	102168744	OSER1	oxidative stress responsive serine-rich 1, transcript variant X1	70727470	70736089	-	1474	upstream
chr13	LNC_000228	XLOC_016061	70737564	70742165	+	XM_005688697.1	102184074	JPH2	junctophilin 2	70688731	70718267	-	19296	upstream
chr13	LNC_000229	XLOC_016157	74372894	74406780	+	XM_005688727.1	102170711	SULF2	sulfatase 2	74242985	74375349	-	-2456	antisense
chr13	LNC_000230	XLOC_016157	74372979	74448247	+	XM_005688727.1	102170711	SULF2	sulfatase 2	74242985	74375349	-	-2371	antisense
chr13	LNC_000231	XLOC_016157	74387267	74398800	+	XM_005688727.1	102170711	SULF2	sulfatase 2	74242985	74375349	-	11917	upstream
chr13	LNC_000232	XLOC_016157	74387675	74448247	+	XM_005688727.1	102170711	SULF2	sulfatase 2	74242985	74375349	-	12325	upstream
chr13	LNC_000233	XLOC_016157	74397525	74406780	+	XM_005688727.1	102170711	SULF2	sulfatase 2	74242985	74375349	-	22175	upstream
chr13	LNC_000235	XLOC_016195	76353007	76384053	+	XM_005688734.1	102173207	TMEM189	transmembrane protein 189	76256463	76274249	-	78757	upstream
chr13	LNC_000237	XLOC_016199	76623866	76639424	+	XM_005688649.1	102191814	PTPN1	protein tyrosine phosphatase, non-receptor type 1	76657473	76684911	+	18048	upstream
chr13	LNC_000237	XLOC_016199	76623866	76639424	+	XM_005688735.1	102173762	FAM65C	family with sequence similarity 65, member C	76689102	76722804	-	49677	downstream
chr13	LNC_000238	XLOC_016199	76623883	76639424	+	XM_005688649.1	102191814	PTPN1	protein tyrosine phosphatase, non-receptor type 1	76657473	76684911	+	18048	upstream
chr13	LNC_000238	XLOC_016199	76623883	76639424	+	XM_005688735.1	102173762	FAM65C	family with sequence similarity 65, member C	76689102	76722804	-	49677	downstream
chr13	LNC_000239	XLOC_016199	76623883	76639424	+	XM_005688649.1	102191814	PTPN1	protein tyrosine phosphatase, non-receptor type 1	76657473	76684911	+	18048	upstream
chr13	LNC_000239	XLOC_016199	76623883	76639424	+	XM_005688735.1	102173762	FAM65C	family with sequence similarity 65, member C	76689102	76722804	-	49677	downstream
chr13	LNC_000240	XLOC_016199	76623900	76639424	+	XM_005688649.1	102191814	PTPN1	protein tyrosine phosphatase, non-receptor type 1	76657473	76684911	+	18048	upstream
chr13	LNC_000240	XLOC_016199	76623900	76639424	+	XM_005688735.1	102173762	FAM65C	family with sequence similarity 65, member C	76689102	76722804	-	49677	downstream
chr13	LNC_000242	XLOC_016222	79060361	79063382	+	XM_005688748.1	102179493	DOK5	docking protein 5	79123876	79175202	+	60493	upstream
chr13	LNC_000243	XLOC_016261	2832809	2844435	-	XM_005687811.1	102181694	ANKEF1	ankyrin repeat and EF-hand domain containing 1	2712673	2733436	+	99372	downstream
chr13	LNC_000243	XLOC_016261	2832809	2844435	-	XM_005687813.1	102182144	SNAP25	synaptosomal-associated protein, 25kDa, transcript variant X2	2929599	3016745	+	85163	upstream
chr13	LNC_000244	XLOC_016326	4752827	4756506	-	XM_005687816.1	102183340	BTBD3	BTB (POZ) domain containing 3	4839903	4858210	+	83396	upstream
chr13	LNC_000245	XLOC_016369	15393838	15407479	-	XM_005688028.1	102173399	USP6NL	USP6 N-terminal like	15187445	15385302	-	8535	upstream
chr13	LNC_000245	XLOC_016369	15393838	15407479	-	XM_005687852.1	102173099	PROSER2	proline and serine-rich protein 2	15473106	15517299	+	65626	upstream
chr13	LNC_000245	XLOC_016369	15393838	15407479	-	XM_005687851.1	102172820	ECHDC3	enoyl CoA hydratase domain containing 3	15424219	15436455	+	16739	upstream
chr13	LNC_000246	XLOC_016413	18561422	18565672	-	XM_005688033.1	102175037	NRP1	neuropilin 1	18570671	18716731	+	4998	upstream
chr13	LNC_000247	XLOC_016688	37435314	37436781	-	XM_005688081.1	102169025	SLC24A3	solute carrier family 24 (sodium/potassium/calcium exchanger), member 3	37508641	37860922	+	71859	upstream
chr13	LNC_000248	XLOC_016719	40862952	40868424	-	XM_005688125.1	102184534	CST3	cystatin C	40700830	40862141	-	810	upstream
chr13	LNC_000248	XLOC_016719	40862952	40868424	-	XM_005688092.1	102173947	SYNDIG1	synapse differentiation inducing 1	40950072	41039660	+	81647	upstream
chr13	LNC_000249	XLOC_016721	41061965	41065733	-	XM_005688093.1	102174222	CST7	cystatin F (leukocystatin)	41096906	41106778	+	31172	upstream
chr13	LNC_000249	XLOC_016721	41061965	41065733	-	XM_005688126.1	102184821	APMAP	adipocyte plasma membrane associated protein	41107832	41136640	-	42098	downstream
chr13	LNC_000249	XLOC_016721	41061965	41065733	-	XM_005688127.1	102185099	ACSS1	acyl-CoA synthetase short-chain family member 1	41140516	41181202	-	74782	downstream
chr13	LNC_000249	XLOC_016721	41061965	41065733	-	XM_005688092.1	102173947	SYNDIG1	synapse differentiation inducing 1	40950072	41039660	+	22304	downstream
chr13	LNC_000250	XLOC_016721	41061965	41065733	-	XM_005688093.1	102174222	CST7	cystatin F (leukocystatin)	41096906	41106778	+	31172	upstream
chr13	LNC_000250	XLOC_016721	41061965	41065733	-	XM_005688126.1	102184821	APMAP	adipocyte plasma membrane associated protein	41107832	41136640	-	42098	downstream
chr13	LNC_000250	XLOC_016721	41061965	41065733	-	XM_005688127.1	102185099	ACSS1	acyl-CoA synthetase short-chain family member 1	41140516	41181202	-	74782	downstream
chr13	LNC_000250	XLOC_016721	41061965	41065733	-	XM_005688092.1	102173947	SYNDIG1	synapse differentiation inducing 1	40950072	41039660	+	22304	downstream
chr13	LNC_000251	XLOC_016721	41061965	41065733	-	XM_005688093.1	102174222	CST7	cystatin F (leukocystatin)	41096906	41106778	+	31172	upstream
chr13	LNC_000251	XLOC_016721	41061965	41065733	-	XM_005688126.1	102184821	APMAP	adipocyte plasma membrane associated protein	41107832	41136640	-	42098	downstream
chr13	LNC_000251	XLOC_016721	41061965	41065733	-	XM_005688127.1	102185099	ACSS1	acyl-CoA synthetase short-chain family member 1	41140516	41181202	-	74782	downstream
chr13	LNC_000251	XLOC_016721	41061965	41065733	-	XM_005688092.1	102173947	SYNDIG1	synapse differentiation inducing 1	40950072	41039660	+	22304	downstream
chr13	LNC_000252	XLOC_016743	41705694	41713728	-	XM_005688099.1	102176053	UCN3	urocortin 3	41739450	41744057	-	25721	downstream
chr13	LNC_000252	XLOC_016743	41705694	41713728	-	XM_005688133.1	102187059	TUBAL3	tubulin, alpha-like 3	41727665	41732984	+	13936	upstream
chr13	LNC_000252	XLOC_016743	41705694	41713728	-	XM_005688098.1	102175776	NET1	neuroepithelial cell transforming 1	41680377	41692081	-	13612	upstream
chr13	LNC_000252	XLOC_016743	41705694	41713728	-	XM_005688097.1	102175311	LOC102175311	calmodulin-like	41663189	41664048	+	41645	downstream
chr13	LNC_000252	XLOC_016743	41705694	41713728	-	XM_005688100.1	102176340	LOC102176340	dihydrodiol dehydrogenase 3-like	41798595	41814957	+	84866	upstream
chr13	LNC_000253	XLOC_016803	50555133	50587027	-	XM_005688218.1	102185754	VPS16	vacuolar protein sorting 16 homolog (S. cerevisiae), transcript variant X2	50594372	50620871	-	7344	downstream
chr13	LNC_000253	XLOC_016803	50555133	50587027	-	XM_005688216.1	102184917	PCED1A	PC-esterase domain containing 1A, transcript variant X4	50620991	50626144	+	33963	upstream
chr13	LNC_000253	XLOC_016803	50555133	50587027	-	XM_005688221.1	102186410	CPXM1	carboxypeptidase X (M14 family), member 1, transcript variant X2	50656885	50662285	+	69857	upstream
chr13	LNC_000253	XLOC_016803	50555133	50587027	-	XM_005688213.1	102184258	PTPRA	protein tyrosine phosphatase, receptor type, A, transcript variant X2	50421523	50521079	-	34053	upstream
chr13	LNC_000253	XLOC_016803	50555133	50587027	-	XM_005688241.1	102172277	C13H20orf141	chromosome 13 open reading frame, human C20orf141	50640049	50640630	-	53021	downstream
chr13	LNC_000254	XLOC_016896	55711279	55729593	-	XM_005688424.1	102175694	NPEPL1	aminopeptidase-like 1	55651363	55668566	-	42712	upstream
chr13	LNC_000254	XLOC_016896	55711279	55729593	-	XM_005688305.1	102189972	STX16	syntaxin 16, transcript variant X2	55679452	55705695	-	5583	upstream
chr13	LNC_000255	XLOC_016920	55826942	55832700	-	XM_005688426.1	102176246	VAPB	VAMP (vesicle-associated membrane protein)-associated protein B and C	55905600	55928131	-	72899	downstream
chr13	LNC_000255	XLOC_016920	55826942	55832700	-	XM_005688425.1	102175968	APCDD1L	adenomatosis polyposis coli down-regulated 1-like	55881226	55890282	+	48525	upstream
chr13	LNC_000256	XLOC_016920	55826942	55835935	-	XM_005688426.1	102176246	VAPB	VAMP (vesicle-associated membrane protein)-associated protein B and C	55905600	55928131	-	69664	downstream
chr13	LNC_000256	XLOC_016920	55826942	55835935	-	XM_005688425.1	102175968	APCDD1L	adenomatosis polyposis coli down-regulated 1-like	55881226	55890282	+	45290	upstream
chr13	LNC_000257	XLOC_017077	64535066	64538057	-	XM_005688543.1	102183615	BLCAP	bladder cancer associated protein, transcript variant X2	64524037	64534144	-	921	upstream
chr13	LNC_000257	XLOC_017077	64535066	64538057	-	XM_005688541.1	102183158	NNAT	neuronatin, transcript variant X1	64527752	64529242	+	5823	downstream
chr13	LNC_000258	XLOC_017077	64535066	64539355	-	XM_005688543.1	102183615	BLCAP	bladder cancer associated protein, transcript variant X2	64524037	64534144	-	921	upstream
chr13	LNC_000258	XLOC_017077	64535066	64539355	-	XM_005688541.1	102183158	NNAT	neuronatin, transcript variant X1	64527752	64529242	+	5823	downstream
chr13	LNC_000259	XLOC_017077	64535066	64539377	-	XM_005688543.1	102183615	BLCAP	bladder cancer associated protein, transcript variant X2	64524037	64534144	-	921	upstream
chr13	LNC_000259	XLOC_017077	64535066	64539377	-	XM_005688541.1	102183158	NNAT	neuronatin, transcript variant X1	64527752	64529242	+	5823	downstream
chr13	LNC_000260	XLOC_017077	64535066	64539412	-	XM_005688543.1	102183615	BLCAP	bladder cancer associated protein, transcript variant X2	64524037	64534144	-	921	upstream
chr13	LNC_000260	XLOC_017077	64535066	64539412	-	XM_005688541.1	102183158	NNAT	neuronatin, transcript variant X1	64527752	64529242	+	5823	downstream
chr13	LNC_000261	XLOC_017086	65445416	65463257	-	XM_005688554.1	102187505	RALGAPB	Ral GTPase activating protein, beta subunit (non-catalytic), transcript variant X1	65478838	65556478	+	15580	upstream
chr13	LNC_000261	XLOC_017086	65445416	65463257	-	XM_005688551.1	102186320	LOC102186320	lipopolysaccharide-binding protein-like	65371970	65398688	+	46727	downstream
chr13	LNC_000261	XLOC_017086	65445416	65463257	-	XM_005688553.1	102186882	ADIG	adipogenin, transcript variant X2	65559476	65567856	+	96218	upstream
chr13	LNC_000262	XLOC_017092	67870761	67884059	-	XM_005688560.1	102189599	ZHX3	zinc fingers and homeoboxes 3	67926489	68058799	-	42429	downstream
chr13	LNC_000262	XLOC_017092	67870761	67884059	-	XM_005688559.1	102189324	TOP1	topoisomerase (DNA) I	67811900	67874792	+	-4032	antisense
chr13	LNC_000262	XLOC_017092	67870761	67884059	-	XM_005688690.1	102181878	PLCG1	phospholipase C, gamma 1	67904050	67921917	+	19990	upstream
chr13	LNC_000264	XLOC_017179	69951422	70137185	-	XM_005688562.1	102190146	L3MBTL1	l(3)mbt-like 1 (Drosophila)	70192229	70214019	+	55043	upstream
chr13	LNC_000264	XLOC_017179	69951422	70137185	-	XM_005688563.1	102190431	SGK2	serum/glucocorticoid regulated kinase 2, transcript variant X1	70225185	70252106	+	87999	upstream
chr13	LNC_000264	XLOC_017179	69951422	70137185	-	XM_005688695.1	102183525	SRSF6	serine/arginine-rich splicing factor 6	70174396	70176397	+	37210	upstream
chr13	LNC_000265	XLOC_017179	69951422	70137197	-	XM_005688562.1	102190146	L3MBTL1	l(3)mbt-like 1 (Drosophila)	70192229	70214019	+	55031	upstream
chr13	LNC_000265	XLOC_017179	69951422	70137197	-	XM_005688563.1	102190431	SGK2	serum/glucocorticoid regulated kinase 2, transcript variant X1	70225185	70252106	+	87987	upstream
chr13	LNC_000265	XLOC_017179	69951422	70137197	-	XM_005688695.1	102183525	SRSF6	serine/arginine-rich splicing factor 6	70174396	70176397	+	37198	upstream
chr13	LNC_000266	XLOC_017179	70038258	70137185	-	XM_005688562.1	102190146	L3MBTL1	l(3)mbt-like 1 (Drosophila)	70192229	70214019	+	55043	upstream
chr13	LNC_000266	XLOC_017179	70038258	70137185	-	XM_005688563.1	102190431	SGK2	serum/glucocorticoid regulated kinase 2, transcript variant X1	70225185	70252106	+	87999	upstream
chr13	LNC_000266	XLOC_017179	70038258	70137185	-	XM_005688695.1	102183525	SRSF6	serine/arginine-rich splicing factor 6	70174396	70176397	+	37210	upstream
chr13	LNC_000267	XLOC_017179	70093422	70137185	-	XM_005688562.1	102190146	L3MBTL1	l(3)mbt-like 1 (Drosophila)	70192229	70214019	+	55043	upstream
chr13	LNC_000267	XLOC_017179	70093422	70137185	-	XM_005688563.1	102190431	SGK2	serum/glucocorticoid regulated kinase 2, transcript variant X1	70225185	70252106	+	87999	upstream
chr13	LNC_000267	XLOC_017179	70093422	70137185	-	XM_005688695.1	102183525	SRSF6	serine/arginine-rich splicing factor 6	70174396	70176397	+	37210	upstream
chr13	LNC_000269	XLOC_017410	77447386	77448705	-	XM_005688739.1	102174857	NFATC2	nuclear factor of activated T-cells, cytoplasmic, calcineurin-dependent 2	77336742	77408312	-	39073	upstream
chr13	LNC_000269	XLOC_017410	77447386	77448705	-	XM_005688740.1	102175139	ATP9A	ATPase, class II, type 9A	77521140	77620561	-	72434	downstream
chr13	LNC_000270	XLOC_017410	77447386	77451387	-	XM_005688739.1	102174857	NFATC2	nuclear factor of activated T-cells, cytoplasmic, calcineurin-dependent 2	77336742	77408312	-	39073	upstream
chr13	LNC_000270	XLOC_017410	77447386	77451387	-	XM_005688740.1	102175139	ATP9A	ATPase, class II, type 9A	77521140	77620561	-	69752	downstream
chr14	LNC_000271	XLOC_017586	12337691	12343925	+	XM_005688928.1	102189603	JRK	jerky homolog (mouse)	12427007	12434034	+	83081	upstream
chr14	LNC_000271	XLOC_017586	12337691	12343925	+	XM_005688803.1	102175041	LOC102175041	uncharacterized LOC102175041	12335692	12341954	-	-4264	antisense
chr14	LNC_000271	XLOC_017586	12337691	12343925	+	XM_005688926.1	102188785	LOC102188785	lymphocyte antigen 6K-like	12308354	12317970	+	19720	downstream
chr14	LNC_000271	XLOC_017586	12337691	12343925	+	XM_005688802.1	102174759	GML	glycosylphosphatidylinositol anchored molecule like	12288269	12295487	+	42203	downstream
chr14	LNC_000271	XLOC_017586	12337691	12343925	+	XM_005688927.1	102189053	THEM6	thioesterase superfamily member 6	12394155	12402310	-	50229	downstream
chr14	LNC_000271	XLOC_017586	12337691	12343925	+	XM_005688806.1	102175595	LYNX1	Ly6/neurotoxin 1, transcript variant X1	12366259	12368026	+	22333	upstream
chr14	LNC_000271	XLOC_017586	12337691	12343925	+	XM_005709468.1	102189328	PSCA	prostate stem cell antigen	12402062	12405243	-	58136	downstream
chr14	LNC_000271	XLOC_017586	12337691	12343925	+	XM_005688925.1	102188238	LOC102188238	cytochrome P450 11B1, mitochondrial-like	12253222	12258169	-	79521	upstream
chr14	LNC_000271	XLOC_017586	12337691	12343925	+	XM_005688804.1	102175313	LY6D	lymphocyte antigen 6 complex, locus D	12352815	12355157	+	8889	upstream
chr14	LNC_000271	XLOC_017586	12337691	12343925	+	XM_005688810.1	102177073	LYPD2	LY6/PLAUR domain containing 2	12382425	12384396	+	38499	upstream
chr14	LNC_000272	XLOC_017593	12397232	12400038	+	XM_005688928.1	102189603	JRK	jerky homolog (mouse)	12427007	12434034	+	26968	upstream
chr14	LNC_000272	XLOC_017593	12397232	12400038	+	XM_005688929.1	102189883	ARC	activity-regulated cytoskeleton-associated protein	12449467	12450565	+	49428	upstream
chr14	LNC_000272	XLOC_017593	12397232	12400038	+	XM_005688803.1	102175041	LOC102175041	uncharacterized LOC102175041	12335692	12341954	-	55277	upstream
chr14	LNC_000272	XLOC_017593	12397232	12400038	+	XM_005688926.1	102188785	LOC102188785	lymphocyte antigen 6K-like	12308354	12317970	+	79261	downstream
chr14	LNC_000272	XLOC_017593	12397232	12400038	+	XM_005709468.1	102189328	PSCA	prostate stem cell antigen	12402062	12405243	-	2023	downstream
chr14	LNC_000272	XLOC_017593	12397232	12400038	+	XM_005688927.1	102189053	THEM6	thioesterase superfamily member 6	12394155	12402310	-	-2807	antisense
chr14	LNC_000272	XLOC_017593	12397232	12400038	+	XM_005688806.1	102175595	LYNX1	Ly6/neurotoxin 1, transcript variant X1	12366259	12368026	+	29205	downstream
chr14	LNC_000272	XLOC_017593	12397232	12400038	+	XM_005688804.1	102175313	LY6D	lymphocyte antigen 6 complex, locus D	12352815	12355157	+	42074	downstream
chr14	LNC_000272	XLOC_017593	12397232	12400038	+	XM_005688810.1	102177073	LYPD2	LY6/PLAUR domain containing 2	12382425	12384396	+	12835	downstream
chr14	LNC_000273	XLOC_017593	12397373	12403055	+	XM_005688928.1	102189603	JRK	jerky homolog (mouse)	12427007	12434034	+	23951	upstream
chr14	LNC_000273	XLOC_017593	12397373	12403055	+	XM_005688929.1	102189883	ARC	activity-regulated cytoskeleton-associated protein	12449467	12450565	+	46411	upstream
chr14	LNC_000273	XLOC_017593	12397373	12403055	+	XM_005688803.1	102175041	LOC102175041	uncharacterized LOC102175041	12335692	12341954	-	55418	upstream
chr14	LNC_000273	XLOC_017593	12397373	12403055	+	XM_005688926.1	102188785	LOC102188785	lymphocyte antigen 6K-like	12308354	12317970	+	79402	downstream
chr14	LNC_000273	XLOC_017593	12397373	12403055	+	XM_005709468.1	102189328	PSCA	prostate stem cell antigen	12402062	12405243	-	-994	antisense
chr14	LNC_000273	XLOC_017593	12397373	12403055	+	XM_005688927.1	102189053	THEM6	thioesterase superfamily member 6	12394155	12402310	-	-4938	antisense
chr14	LNC_000273	XLOC_017593	12397373	12403055	+	XM_005688806.1	102175595	LYNX1	Ly6/neurotoxin 1, transcript variant X1	12366259	12368026	+	29346	downstream
chr14	LNC_000273	XLOC_017593	12397373	12403055	+	XM_005688804.1	102175313	LY6D	lymphocyte antigen 6 complex, locus D	12352815	12355157	+	42215	downstream
chr14	LNC_000273	XLOC_017593	12397373	12403055	+	XM_005688810.1	102177073	LYPD2	LY6/PLAUR domain containing 2	12382425	12384396	+	12976	downstream
chr14	LNC_000274	XLOC_017694	17602366	17644365	+	XM_005688935.1	102191817	ZFAT	zinc finger and AT hook domain containing	17721681	17857151	+	77315	upstream
chr14	LNC_000275	XLOC_017694	17602366	17644365	+	XM_005688935.1	102191817	ZFAT	zinc finger and AT hook domain containing	17721681	17857151	+	77315	upstream
chr14	LNC_000276	XLOC_017703	18890748	18893380	+	XM_005688828.1	102181517	SLA	Src-like-adaptor, transcript variant X4	18890586	18930572	+	-2633	sense_overlapping
chr14	LNC_000277	XLOC_017740	21436019	21561406	+	XM_005688844.1	102185194	FAM49B	family with sequence similarity 49, member B, transcript variant X1	21270088	21375291	+	60727	downstream
chr14	LNC_000277	XLOC_017740	21436019	21561406	+	XM_005688942.1	102170712	LOC102170712	gasdermin-C-like	21397011	21415271	-	20747	upstream
chr14	LNC_000278	XLOC_017755	24355328	24356621	+	XM_005688945.1	102172080	LOC102172080	uncharacterized LOC102172080	24301897	24340733	-	14594	upstream
chr14	LNC_000278	XLOC_017755	24355328	24356621	+	XM_005709525.1	102172370	FAM84B	family with sequence similarity 84, member B	24356968	24360847	+	346	upstream
chr14	LNC_000279	XLOC_017810	34929600	34975050	+	XM_005688999.1	102187507	FAM110B	family with sequence similarity 110, member B	35038543	35039252	+	63492	upstream
chr14	LNC_000280	XLOC_017853	37108657	37113906	+	XM_005689087.1	102188956	CHD7	chromodomain helicase DNA binding protein 7	36933522	37063354	+	45302	downstream
chr14	LNC_000285	XLOC_018015	52646174	52648383	+	XM_005689291.1	102182054	IL7	interleukin 7	52516335	52576004	-	70169	upstream
chr14	LNC_000285	XLOC_018015	52646174	52648383	+	XM_005689292.1	102182327	LOC102182327	homeobox protein Hox-D3-like	52576094	52577778	+	68395	downstream
chr14	LNC_000287	XLOC_018168	73311158	73322345	+	XM_005689192.1	102173950	GRHL2	grainyhead-like 2 (Drosophila), transcript variant X5	73063740	73234780	-	76377	upstream
chr14	LNC_000288	XLOC_018311	88722150	88738798	+	XM_005689272.1	102174135	LOC102174135	RNA-binding Raly-like protein-like, transcript variant X3	87818324	88634895	-	87254	upstream
chr14	LNC_000291	XLOC_018462	11102299	11110505	-	XM_005688882.1	102174674	RECQL4	RecQ protein-like 4	11065262	11071956	+	30342	downstream
chr14	LNC_000291	XLOC_018462	11102299	11110505	-	XM_005688887.1	102176056	KIFC2	kinesin family member C2	11115367	11121605	-	4861	downstream
chr14	LNC_000291	XLOC_018462	11102299	11110505	-	XM_005688886.1	102175778	FOXH1	forkhead box H1	11113191	11114651	+	2685	upstream
chr14	LNC_000291	XLOC_018462	11102299	11110505	-	XM_005688885.1	102175494	PPP1R16A	protein phosphatase 1, regulatory subunit 16A	11086335	11089723	-	12575	upstream
chr14	LNC_000291	XLOC_018462	11102299	11110505	-	XM_005688889.1	102176625	TONSL	tonsoku-like, DNA repair protein	11144432	11155713	+	33926	upstream
chr14	LNC_000291	XLOC_018462	11102299	11110505	-	XM_005688892.1	102177453	ADCK5	aarF domain containing kinase 5	11206974	11213146	-	96468	downstream
chr14	LNC_000291	XLOC_018462	11102299	11110505	-	XM_005688888.1	102176343	CYHR1	cysteine/histidine-rich 1	11121659	11140897	+	11153	upstream
chr14	LNC_000291	XLOC_018462	11102299	11110505	-	XM_005688891.1	102177177	CPSF1	cleavage and polyadenylation specific factor 1, 160kDa	11183472	11206723	+	72966	upstream
chr14	LNC_000291	XLOC_018462	11102299	11110505	-	XM_005688779.1	102190800	LRRC14	leucine rich repeat containing 14, transcript variant X4	11060125	11063891	-	38407	upstream
chr14	LNC_000291	XLOC_018462	11102299	11110505	-	XM_005688881.1	102174407	C14H8orf82	chromosome 14 open reading frame, human C8orf82	11046258	11055780	+	46518	downstream
chr14	LNC_000291	XLOC_018462	11102299	11110505	-	XM_005688880.1	102174134	ARHGAP39	Rho GTPase activating protein 39	11005929	11045211	+	57087	downstream
chr14	LNC_000291	XLOC_018462	11102299	11110505	-	XM_005709629.1	102191631	LRRC24	leucine rich repeat containing 24	11055655	11063083	+	39215	downstream
chr14	LNC_000291	XLOC_018462	11102299	11110505	-	XM_005688781.1	102168276	VPS28	vacuolar protein sorting 28 homolog (S. cerevisiae)	11157640	11161206	+	47134	upstream
chr14	LNC_000291	XLOC_018462	11102299	11110505	-	XM_005688884.1	102175221	GPT	glutamic-pyruvate transaminase (alanine aminotransferase)	11075093	11083898	-	18400	upstream
chr14	LNC_000291	XLOC_018462	11102299	11110505	-	XM_005688890.1	102176902	SLC39A4	solute carrier family 39 (zinc transporter), member 4	11168553	11183186	+	58047	upstream
chr14	LNC_000291	XLOC_018462	11102299	11110505	-	XM_005688883.1	102174949	MFSD3	major facilitator superfamily domain containing 3	11071554	11073724	-	28574	upstream
chr14	LNC_000292	XLOC_018545	18777290	18778230	-	XM_005688936.1	102168471	NDRG1	N-myc downstream regulated 1	18684950	18748895	+	28394	downstream
chr14	LNC_000292	XLOC_018545	18777290	18778230	-	XM_005688831.1	100750237	TG	thyroglobulin	18835952	19068651	-	57721	downstream
chr14	LNC_000292	XLOC_018545	18777290	18778230	-	XM_005688826.1	102180950	WISP1	WNT1 inducible signaling pathway protein 1	18754101	18758119	-	19170	upstream
chr14	LNC_000293	XLOC_018555	20664115	20676767	-	XM_005709474.1	102184919	ADCY8	adenylate cyclase 8 (brain)	20372503	20605323	+	58791	downstream
chr14	LNC_000296	XLOC_018615	23196766	23197796	-	XM_005688943.1	102171262	MYC	v-myc avian myelocytomatosis viral oncogene homolog	23265699	23268810	-	67902	downstream
chr14	LNC_000301	XLOC_018954	55011110	55034413	-	XM_005689127.1	102180059	FABP5	fatty acid binding protein 5 (psoriasis-associated)	55042370	55045145	+	7956	upstream
chr14	LNC_000302	XLOC_018954	55011110	55034424	-	XM_005689127.1	102180059	FABP5	fatty acid binding protein 5 (psoriasis-associated)	55042370	55045145	+	7945	upstream
chr14	LNC_000303	XLOC_018954	55021124	55038447	-	XM_005689127.1	102180059	FABP5	fatty acid binding protein 5 (psoriasis-associated)	55042370	55045145	+	3922	upstream
chr14	LNC_000304	XLOC_019090	73419059	73433644	-	XM_005689195.1	102174951	ZNF706	zinc finger protein 706	73498752	73504362	+	65107	upstream
chr14	LNC_000305	XLOC_019241	90738813	90749858	-	XM_005689277.1	102174761	SNX16	sorting nexin 16, transcript variant X1	90844060	90875834	+	94201	upstream
chr14	LNC_000306	XLOC_019241	90738813	90778592	-	XM_005689277.1	102174761	SNX16	sorting nexin 16, transcript variant X1	90844060	90875834	+	65467	upstream
chr14	LNC_000307	XLOC_019273	91035768	91036851	-	XM_005689328.1	102177256	ZFAND1	zinc finger, AN1-type domain 1	90939360	90964794	+	70973	downstream
chr14	LNC_000307	XLOC_019273	91035768	91036851	-	XM_005689278.1	102175597	SLC10A5	solute carrier family 10, member 5	90967035	90970144	+	65623	downstream
chr14	LNC_000307	XLOC_019273	91035768	91036851	-	XM_005689280.1	102175872	IMPA1	inositol(myo)-1(or 4)-monophosphatase 1, transcript variant X1	90975769	91001403	+	34364	downstream
chr14	LNC_000307	XLOC_019273	91035768	91036851	-	XM_005689281.1	102176626	ENPP2	ectonucleotide pyrophosphatase/phosphodiesterase 2	91060622	91154888	-	23770	downstream
chr14	LNC_000308	XLOC_019275	91039010	91044154	-	XM_005689328.1	102177256	ZFAND1	zinc finger, AN1-type domain 1	90939360	90964794	+	74215	downstream
chr14	LNC_000308	XLOC_019275	91039010	91044154	-	XM_005689278.1	102175597	SLC10A5	solute carrier family 10, member 5	90967035	90970144	+	68865	downstream
chr14	LNC_000308	XLOC_019275	91039010	91044154	-	XM_005689280.1	102175872	IMPA1	inositol(myo)-1(or 4)-monophosphatase 1, transcript variant X1	90975769	91001403	+	37606	downstream
chr14	LNC_000308	XLOC_019275	91039010	91044154	-	XM_005689281.1	102176626	ENPP2	ectonucleotide pyrophosphatase/phosphodiesterase 2	91060622	91154888	-	16467	downstream
chr14	LNC_000309	XLOC_019306	92153465	92158541	-	XM_005709731.1	102178375	SNTB1	syntrophin, beta 1 (dystrophin-associated protein A1, 59kDa, basic component 1)	91943519	92115287	-	38177	upstream
chr15	LNC_000310	XLOC_019494	23974212	23978638	+	XM_005689477.1	102182328	CADM1	cell adhesion molecule 1, transcript variant X1	23979472	24117771	-	833	downstream
chr15	LNC_000314	XLOC_019567	28224379	28240608	+	XM_005689552.1	102176627	USP2	ubiquitin specific peptidase 2, transcript variant X7	28198527	28222018	-	2360	upstream
chr15	LNC_000314	XLOC_019567	28224379	28240608	+	XM_005689553.1	102178188	THY1	Thy-1 cell surface antigen	28243672	28248806	-	3063	downstream
chr15	LNC_000314	XLOC_019567	28224379	28240608	+	XM_005689642.1	102185676	MCAM	melanoma cell adhesion molecule	28150075	28158978	-	65400	upstream
chr15	LNC_000314	XLOC_019567	28224379	28240608	+	XM_005689643.1	102185939	C1QTNF5	C1q and tumor necrosis factor related protein 5	28183378	28185462	-	38916	upstream
chr15	LNC_000314	XLOC_019567	28224379	28240608	+	XM_005689544.1	102176345	MFRP	membrane frizzled-related protein	28185581	28190901	-	33477	upstream
chr15	LNC_000314	XLOC_019567	28224379	28240608	+	XM_005689543.1	102176057	RNF26	ring finger protein 26	28178781	28181570	+	42808	downstream
chr15	LNC_000314	XLOC_019567	28224379	28240608	+	XM_005689641.1	102185385	CBL	Cbl proto-oncogene, E3 ubiquitin protein ligase	28072642	28145086	+	79292	downstream
chr15	LNC_000315	XLOC_019571	28553108	28559469	+	XM_005689644.1	102186231	PVRL1	poliovirus receptor-related 1 (herpesvirus entry mediator C)	28482333	28524764	-	28343	upstream
chr15	LNC_000316	XLOC_019645	33963964	33973752	+	XM_005689584.1	102187696	C15H11orf58	chromosome 15 open reading frame, human C11orf58	33979547	34006366	-	5794	downstream
chr15	LNC_000316	XLOC_019645	33963964	33973752	+	XM_005689655.1	102189776	PLEKHA7	pleckstrin homology domain containing, family A member 7	33879859	33963679	+	284	downstream
chr15	LNC_000317	XLOC_019754	40089424	40098706	+	XM_005689679.1	102173585	ZBED5	zinc finger, BED-type containing 5, transcript variant X2	40079698	40085494	+	3929	downstream
chr15	LNC_000317	XLOC_019754	40089424	40098706	+	XM_005689680.1	102174228	CTR9	CTR9, Paf1/RNA polymerase II complex component	40153833	40178016	-	55126	downstream
chr15	LNC_000317	XLOC_019754	40089424	40098706	+	XM_005689741.1	102168559	EIF4G2	eukaryotic translation initiation factor 4 gamma, 2	40125897	40137451	+	27190	upstream
chr15	LNC_000318	XLOC_020031	48439237	48441011	+	XM_005689889.1	102174322	LOC102174322	folate receptor alpha-like, transcript variant X2	48376149	48380757	+	58479	downstream
chr15	LNC_000318	XLOC_020031	48439237	48441011	+	XM_005689891.1	102175046	LOC102175046	folate receptor alpha-like	48385890	48397113	+	42123	downstream
chr15	LNC_000318	XLOC_020031	48439237	48441011	+	XM_005689890.1	102174766	FOLR2	folate receptor 2 (fetal)	48413711	48417225	+	22011	downstream
chr15	LNC_000318	XLOC_020031	48439237	48441011	+	XM_005689894.1	102175318	CLPB	ClpB caseinolytic peptidase B homolog (E. coli), transcript variant X3	48469645	48608913	-	28633	downstream
chr15	LNC_000318	XLOC_020031	48439237	48441011	+	XM_005689947.1	102178924	INPPL1	inositol polyphosphate phosphatase-like 1	48419132	48434181	+	5055	downstream
chr15	LNC_000319	XLOC_020110	53049073	53051523	+	XM_005690014.1	102177178	ACER3	alkaline ceramidase 3, transcript variant X1	52932032	53018396	+	30676	downstream
chr15	LNC_000319	XLOC_020110	53049073	53051523	+	XM_005690102.1	102177179	B3GNT6	UDP-GlcNAc:betaGal beta-1,3-N-acetylglucosaminyltransferase 6 (core 3 synthase)	53057918	53059210	+	6394	upstream
chr15	LNC_000319	XLOC_020110	53049073	53051523	+	XM_005690096.1	102174138	OMP	olfactory marker protein	53108097	53109402	+	56573	upstream
chr15	LNC_000319	XLOC_020110	53049073	53051523	+	XM_005690103.1	102177454	CAPN5	calpain 5	53094203	53132761	+	42679	upstream
chr15	LNC_000320	XLOC_020363	76549488	76551238	+	XM_005690314.1	102181884	LOC102181884	factor XIIa inhibitor-like	76446844	76463359	+	86128	downstream
chr15	LNC_000320	XLOC_020363	76549488	76551238	+	XM_005690289.1	102172174	TMX2	thioredoxin-related transmembrane protein 2, transcript variant X2	76538489	76547827	+	1660	downstream
chr15	LNC_000320	XLOC_020363	76549488	76551238	+	XM_005690315.1	102182155	YPEL4	yippee-like 4 (Drosophila)	76490410	76491150	-	58337	upstream
chr15	LNC_000320	XLOC_020363	76549488	76551238	+	XM_005690318.1	102182989	BTBD18	BTB (POZ) domain containing 18	76551140	76557255	-	-99	antisense
chr15	LNC_000320	XLOC_020363	76549488	76551238	+	XM_005690285.1	102171898	CLP1	cleavage and polyadenylation factor I subunit 1	76498704	76501813	+	47674	downstream
chr15	LNC_000320	XLOC_020363	76549488	76551238	+	XM_005690316.1	102182427	ZDHHC5	zinc finger, DHHC-type containing 5	76510078	76529496	+	19991	downstream
chr15	LNC_000320	XLOC_020363	76549488	76551238	+	XM_005690319.1	102183255	CTNND1	catenin (cadherin-associated protein), delta 1	76564855	76609924	+	13616	upstream
chr15	LNC_000320	XLOC_020363	76549488	76551238	+	XM_005690317.1	102182712	MED19	mediator complex subunit 19	76531160	76538188	-	11299	upstream
chr15	LNC_000321	XLOC_020363	76549494	76551238	+	XM_005690314.1	102181884	LOC102181884	factor XIIa inhibitor-like	76446844	76463359	+	86134	downstream
chr15	LNC_000321	XLOC_020363	76549494	76551238	+	XM_005690289.1	102172174	TMX2	thioredoxin-related transmembrane protein 2, transcript variant X2	76538489	76547827	+	1666	downstream
chr15	LNC_000321	XLOC_020363	76549494	76551238	+	XM_005690315.1	102182155	YPEL4	yippee-like 4 (Drosophila)	76490410	76491150	-	58343	upstream
chr15	LNC_000321	XLOC_020363	76549494	76551238	+	XM_005690318.1	102182989	BTBD18	BTB (POZ) domain containing 18	76551140	76557255	-	-99	antisense
chr15	LNC_000321	XLOC_020363	76549494	76551238	+	XM_005690285.1	102171898	CLP1	cleavage and polyadenylation factor I subunit 1	76498704	76501813	+	47680	downstream
chr15	LNC_000321	XLOC_020363	76549494	76551238	+	XM_005690316.1	102182427	ZDHHC5	zinc finger, DHHC-type containing 5	76510078	76529496	+	19997	downstream
chr15	LNC_000321	XLOC_020363	76549494	76551238	+	XM_005690319.1	102183255	CTNND1	catenin (cadherin-associated protein), delta 1	76564855	76609924	+	13616	upstream
chr15	LNC_000321	XLOC_020363	76549494	76551238	+	XM_005690317.1	102182712	MED19	mediator complex subunit 19	76531160	76538188	-	11305	upstream
chr15	LNC_000322	XLOC_020398	77769103	77770809	+	XM_005690300.1	102176630	FAM111B	family with sequence similarity 111, member B, transcript variant X1	77718845	77736547	+	32555	downstream
chr15	LNC_000322	XLOC_020398	77769103	77770809	+	XM_005690328.1	102190715	LOC102190715	E3 ubiquitin-protein ligase DTX1-like	77771863	77806837	+	1053	upstream
chr15	LNC_000322	XLOC_020398	77769103	77770809	+	XM_005690302.1	102177263	MPEG1	macrophage expressed 1, transcript variant X1	77810798	77815247	-	39988	downstream
chr15	LNC_000323	XLOC_020414	78286600	78290815	+	XM_005690333.1	102170167	MRPL16	mitochondrial ribosomal protein L16	78380923	78390525	-	90107	downstream
chr15	LNC_000323	XLOC_020414	78286600	78290815	+	XM_005709365.1	102177181	STX3	syntaxin 3	78364735	78372178	+	73919	upstream
chr15	LNC_000323	XLOC_020414	78286600	78290815	+	XM_005690332.1	102169891	PATL1	protein associated with topoisomerase II homolog 1 (yeast)	78203761	78231962	-	54637	upstream
chr15	LNC_000324	XLOC_020435	78888729	78892238	+	XM_005690359.1	102178843	VPS26B	vacuolar protein sorting 26 homolog B (S. pombe)	78873960	78888310	+	418	downstream
chr15	LNC_000324	XLOC_020435	78888729	78892238	+	XM_005690360.1	102179117	LOC102179117	uncharacterized LOC102179117	78919110	78986920	+	26871	upstream
chr15	LNC_000324	XLOC_020435	78888729	78892238	+	XM_005690347.1	102173675	ACAD8	acyl-CoA dehydrogenase family, member 8	78897007	78908932	+	4768	upstream
chr15	LNC_000324	XLOC_020435	78888729	78892238	+	XM_005690346.1	102173023	THYN1	thymocyte nuclear protein 1, transcript variant X2	78889330	78892609	-	-2909	antisense
chr15	LNC_000324	XLOC_020435	78888729	78892238	+	XM_005690358.1	102178558	NCAPD3	non-SMC condensin II complex, subunit D3	78810589	78871356	-	17372	upstream
chr15	LNC_000325	XLOC_020471	5460293	5462897	-	XM_005689371.1	102173952	BIRC3	baculoviral IAP repeat containing 3	5368283	5386204	-	74088	upstream
chr15	LNC_000325	XLOC_020471	5460293	5462897	-	XM_005689372.1	102174763	YAP1	Yes-associated protein 1	5487099	5620347	-	24201	downstream
chr15	LNC_000326	XLOC_020549	20328608	20331831	-	XM_005689431.1	102170340	ALG9	ALG9, alpha-1,2-mannosyltransferase, transcript variant X3	20362607	20445071	-	30775	downstream
chr15	LNC_000326	XLOC_020549	20328608	20331831	-	XM_005689429.1	102170070	PPP2R1B	protein phosphatase 2, regulatory subunit A, beta	20292213	20325641	-	2966	upstream
chr15	LNC_000326	XLOC_020549	20328608	20331831	-	XM_005689617.1	102175697	SIK2	salt-inducible kinase 2	20174995	20291476	+	37131	downstream
chr15	LNC_000327	XLOC_020576	23916252	23920610	-	XM_005689477.1	102182328	CADM1	cell adhesion molecule 1, transcript variant X1	23979472	24117771	-	58861	downstream
chr15	LNC_000328	XLOC_020602	24159432	24160644	-	XM_005689477.1	102182328	CADM1	cell adhesion molecule 1, transcript variant X1	23979472	24117772	-	41659	upstream
chr15	LNC_000329	XLOC_020613	24190008	24192475	-	XM_005689477.1	102182328	CADM1	cell adhesion molecule 1, transcript variant X1	23979472	24117771	-	72236	upstream
chr15	LNC_000334	XLOC_020730	26160908	26161877	-	XM_005689629.1	102180953	BACE1	beta-site APP-cleaving enzyme 1	26242994	26265310	-	81116	downstream
chr15	LNC_000334	XLOC_020730	26160908	26161877	-	XM_005689491.1	102185937	TAGLN	transgelin	26162080	26167503	+	202	upstream
chr15	LNC_000334	XLOC_020730	26160908	26161877	-	XM_005689490.1	102185674	SIDT2	SID1 transmembrane family, member 2	26142083	26158911	+	1996	downstream
chr15	LNC_000334	XLOC_020730	26160908	26161877	-	XM_005689489.1	102185383	PAFAH1B2	platelet-activating factor acetylhydrolase 1b, catalytic subunit 2 (30kDa)	26115230	26132425	+	28482	downstream
chr15	LNC_000334	XLOC_020730	26160908	26161877	-	XM_005689493.1	102186415	RNF214	ring finger protein 214, transcript variant X1	26195666	26240724	+	33788	upstream
chr15	LNC_000334	XLOC_020730	26160908	26161877	-	XM_005689628.1	102180688	PCSK7	proprotein convertase subtilisin/kexin type 7	26168003	26192978	-	6125	downstream
chr15	LNC_000335	XLOC_020771	28861632	28901140	-	XM_005689645.1	102186501	TRIM29	tripartite motif containing 29	28955542	28984152	-	54401	downstream
chr15	LNC_000336	XLOC_020780	29169102	29172100	-	XM_005689557.1	102179302	ARHGEF12	Rho guanine nucleotide exchange factor (GEF) 12, transcript variant X1	29192804	29355055	+	20703	upstream
chr15	LNC_000336	XLOC_020780	29169102	29172100	-	XM_005689646.1	102186785	POU2F3	POU class 2 homeobox 3	29091913	29174862	+	-2999	antisense
chr15	LNC_000336	XLOC_020780	29169102	29172100	-	XM_005689555.1	102179026	TMEM136	transmembrane protein 136	29181446	29186800	+	9345	upstream
chr15	LNC_000336	XLOC_020780	29169102	29172100	-	XM_005689554.1	102178747	OAF	OAF homolog (Drosophila)	29055800	29074981	+	94120	downstream
chr15	LNC_000341	XLOC_020936	38733423	38734322	-	XM_005689673.1	102172559	MICALCL	MICAL C-terminal like	38651620	38724820	-	8602	upstream
chr15	LNC_000341	XLOC_020936	38733423	38734322	-	XM_005689671.1	102172084	MICAL2	microtubule associated monooxygenase, calponin and LIM domain containing 2, transcript variant X1	38737725	38874379	-	3402	downstream
chr15	LNC_000342	XLOC_020937	38734398	38734963	-	XM_005689673.1	102172559	MICALCL	MICAL C-terminal like	38651620	38724820	-	9577	upstream
chr15	LNC_000342	XLOC_020937	38734398	38734963	-	XM_005689671.1	102172084	MICAL2	microtubule associated monooxygenase, calponin and LIM domain containing 2, transcript variant X1	38737725	38874379	-	2761	downstream
chr15	LNC_000343	XLOC_020938	38735266	38736294	-	XM_005689673.1	102172559	MICALCL	MICAL C-terminal like	38651620	38724820	-	10445	upstream
chr15	LNC_000343	XLOC_020938	38735266	38736294	-	XM_005689671.1	102172084	MICAL2	microtubule associated monooxygenase, calponin and LIM domain containing 2, transcript variant X1	38737725	38874379	-	1430	downstream
chr15	LNC_000344	XLOC_021002	43615049	43624693	-	XM_005689732.1	102188878	ZNF215	zinc finger protein 215	43640148	43662828	-	15454	downstream
chr15	LNC_000344	XLOC_021002	43615049	43624693	-	XM_005689733.1	102189415	ZNF214	zinc finger protein 214	43610263	43626505	+	-9645	antisense
chr15	LNC_000344	XLOC_021002	43615049	43624693	-	XM_005689736.1	102190246	LOC102190246	olfactory receptor 10A5-like	43703811	43704857	-	79117	downstream
chr15	LNC_000344	XLOC_021002	43615049	43624693	-	XM_005689750.1	102171896	LOC102171896	olfactory receptor 2D2-like	43688357	43689343	+	63663	upstream
chr15	LNC_000344	XLOC_021002	43615049	43624693	-	XM_005689731.1	102188155	NLRP14	NLR family, pyrin domain containing 14	43560736	43595339	-	19709	upstream
chr15	LNC_000344	XLOC_021002	43615049	43624693	-	XM_005689734.1	102189694	LOC102189694	olfactory receptor 2D3-like	43668926	43669912	-	44232	downstream
chr15	LNC_000344	XLOC_021002	43615049	43624693	-	XM_005689735.1	102189976	LOC102189976	olfactory receptor 10A4-like	43690650	43691632	-	65956	downstream
chr15	LNC_000345	XLOC_021202	52378033	52385093	-	XM_005690009.1	102175878	C15H11orf30	chromosome 15 open reading frame, human C11orf30, transcript variant X1	52480816	52562498	+	95722	upstream
chr15	LNC_000345	XLOC_021202	52378033	52385093	-	XM_005690006.1	102175143	PRKRIR	protein-kinase, interferon-inducible double stranded RNA dependent inhibitor, repressor of (P58 repressor), transcript variant X2	52389866	52403373	-	4772	downstream
chr15	LNC_000345	XLOC_021202	52378033	52385093	-	XM_005690099.1	102175781	LOC102175781	putative uncharacterized protein FLJ37770-like	52419159	52420184	+	34065	upstream
chr15	LNC_000346	XLOC_021202	52378033	52385093	-	XM_005690009.1	102175878	C15H11orf30	chromosome 15 open reading frame, human C11orf30, transcript variant X1	52480816	52562498	+	95722	upstream
chr15	LNC_000346	XLOC_021202	52378033	52385093	-	XM_005690006.1	102175143	PRKRIR	protein-kinase, interferon-inducible double stranded RNA dependent inhibitor, repressor of (P58 repressor), transcript variant X2	52389866	52403373	-	4772	downstream
chr15	LNC_000346	XLOC_021202	52378033	52385093	-	XM_005690099.1	102175781	LOC102175781	putative uncharacterized protein FLJ37770-like	52419159	52420184	+	34065	upstream
chr15	LNC_000347	XLOC_021219	54526964	54544751	-	XM_005690020.1	102179499	BBOX1	butyrobetaine (gamma), 2-oxoglutarate dioxygenase (gamma-butyrobetaine hydroxylase) 1, transcript variant X1	54364485	54437469	+	89494	downstream
chr15	LNC_000347	XLOC_021219	54526964	54544751	-	XM_005690022.1	102179964	CCDC34	coiled-coil domain containing 34	54642471	54687264	-	97719	downstream
chr15	LNC_000348	XLOC_021293	62507624	62511593	-	XM_005690089.1	102172085	SLC1A2	solute carrier family 1 (glial high affinity glutamate transporter), member 2	62391010	62494012	-	13611	upstream
chr15	LNC_000348	XLOC_021293	62507624	62511593	-	XM_005690118.1	102182711	PAMR1	peptidase domain containing associated with muscle regeneration 1	62561660	62642651	-	50066	downstream
chr15	LNC_000350	XLOC_021370	70452195	70453795	-	XM_005690196.1	102181973	ACCSL	1-aminocyclopropane-1-carboxylate synthase homolog (Arabidopsis)(non-functional)-like	70416634	70428876	+	23318	downstream
chr15	LNC_000350	XLOC_021370	70452195	70453795	-	XM_005690197.1	102182243	EXT2	exostosin glycosyltransferase 2	70461937	70603197	+	8141	upstream
chr15	LNC_000350	XLOC_021370	70452195	70453795	-	XM_005690134.1	102188332	ACCS	1-aminocyclopropane-1-carboxylate synthase homolog (Arabidopsis)(non-functional)	70433265	70452233	+	-39	antisense
chr15	LNC_000351	XLOC_021389	71356695	71364105	-	XM_005690142.1	102190055	TP53I11	tumor protein p53 inducible protein 11	71259009	71263705	-	92989	upstream
chr15	LNC_000352	XLOC_021485	77825685	77838458	-	XM_005690300.1	102176630	FAM111B	family with sequence similarity 111, member B, transcript variant X1	77718845	77736547	+	89137	downstream
chr15	LNC_000352	XLOC_021485	77825685	77838458	-	XM_005690328.1	102190715	LOC102190715	E3 ubiquitin-protein ligase DTX1-like	77771863	77806837	+	18847	downstream
chr15	LNC_000352	XLOC_021485	77825685	77838458	-	XM_005690303.1	102177738	LOC102177738	olfactory receptor 5AN1-like	77896507	77897400	-	58048	downstream
chr15	LNC_000352	XLOC_021485	77825685	77838458	-	XM_005690302.1	102177263	MPEG1	macrophage expressed 1, transcript variant X1	77810798	77815247	-	10437	upstream
chr15	LNC_000353	XLOC_021510	78531991	78533321	-	XM_005690339.1	102171633	MS4A2	membrane-spanning 4-domains, subfamily A, member 2	78511104	78520129	+	11861	downstream
chr15	LNC_000353	XLOC_021510	78531991	78533321	-	XM_005690356.1	102178002	MS4A3	membrane-spanning 4-domains, subfamily A, member 3 (hematopoietic cell-specific)	78499679	78506713	+	25277	downstream
chr15	LNC_000353	XLOC_021510	78531991	78533321	-	XM_005690336.1	102170716	TCN1	transcobalamin I (vitamin B12 binding protein, R binder family), transcript variant X3	78428433	78442835	-	89155	upstream
chr15	LNC_000353	XLOC_021510	78531991	78533321	-	XM_005690340.1	102171899	MS4A7	membrane-spanning 4-domains, subfamily A, member 7	78539485	78564357	+	6163	upstream
chr15	LNC_000353	XLOC_021510	78531991	78533321	-	XM_005690357.1	102178292	MS4A5	membrane-spanning 4-domains, subfamily A, member 5	78599717	78625770	+	66395	upstream
chr15	LNC_000353	XLOC_021510	78531991	78533321	-	XM_005690341.1	102172175	MS4A1	membrane-spanning 4-domains, subfamily A, member 1	78630567	78646020	+	97245	upstream
chr15	LNC_000353	XLOC_021510	78531991	78533321	-	XM_005690338.1	102171358	LOC102171358	oocyte-secreted protein 1-like	78464844	78474515	+	57475	downstream
chr15	LNC_000353	XLOC_021510	78531991	78533321	-	XM_005690355.1	102177739	PLAC1L	placenta-specific 1-like	78486941	78491807	+	40183	downstream
chr15	LNC_000354	XLOC_021513	78576218	78610251	-	XM_005690339.1	102171633	MS4A2	membrane-spanning 4-domains, subfamily A, member 2	78511104	78520129	+	56088	downstream
chr15	LNC_000354	XLOC_021513	78576218	78610251	-	XM_005690356.1	102178002	MS4A3	membrane-spanning 4-domains, subfamily A, member 3 (hematopoietic cell-specific)	78499679	78506713	+	69504	downstream
chr15	LNC_000354	XLOC_021513	78576218	78610251	-	XM_005690340.1	102171899	MS4A7	membrane-spanning 4-domains, subfamily A, member 7	78539485	78564357	+	11860	downstream
chr15	LNC_000354	XLOC_021513	78576218	78610251	-	XM_005690357.1	102178292	MS4A5	membrane-spanning 4-domains, subfamily A, member 5	78599717	78625770	+	-10535	antisense
chr15	LNC_000354	XLOC_021513	78576218	78610251	-	XM_005690342.1	102172466	MS4A13	membrane-spanning 4-domains, subfamily A, member 13	78696911	78719523	+	86659	upstream
chr15	LNC_000354	XLOC_021513	78576218	78610251	-	XM_005690341.1	102172175	MS4A1	membrane-spanning 4-domains, subfamily A, member 1	78630567	78646020	+	20315	upstream
chr15	LNC_000354	XLOC_021513	78576218	78610251	-	XM_005690355.1	102177739	PLAC1L	placenta-specific 1-like	78486941	78491807	+	84410	downstream
chr16	LNC_000355	XLOC_021553	820333	880261	+	XM_005690383.1	102188612	ZC3H11A	zinc finger CCCH-type containing 11A, transcript variant X2	900587	949158	+	20325	upstream
chr16	LNC_000355	XLOC_021553	820333	880261	+	XM_005690384.1	100861346	SNRPE	small nuclear ribonucleoprotein polypeptide E	958431	964673	+	78169	upstream
chr16	LNC_000355	XLOC_021553	820333	880261	+	XM_005690378.1	102188334	ZBED6	zinc finger, BED-type containing 6	906448	911241	+	26186	upstream
chr16	LNC_000356	XLOC_021553	820340	880261	+	XM_005690383.1	102188612	ZC3H11A	zinc finger CCCH-type containing 11A, transcript variant X2	900587	949158	+	20325	upstream
chr16	LNC_000356	XLOC_021553	820340	880261	+	XM_005690384.1	100861346	SNRPE	small nuclear ribonucleoprotein polypeptide E	958431	964673	+	78169	upstream
chr16	LNC_000356	XLOC_021553	820340	880261	+	XM_005690378.1	102188334	ZBED6	zinc finger, BED-type containing 6	906448	911241	+	26186	upstream
chr16	LNC_000357	XLOC_021608	10067702	10073047	+	XM_005690459.1	102191821	UCHL5	ubiquitin carboxyl-terminal hydrolase L5, transcript variant X1	9996538	10043122	+	24579	downstream
chr16	LNC_000357	XLOC_021608	10067702	10073047	+	XM_005690457.1	102191542	TROVE2	TROVE domain family, member 2	9969118	9995675	-	72026	upstream
chr16	LNC_000358	XLOC_021644	19732197	19734447	+	XM_005690478.1	100861228	LOC100861228	TGF beta 2	19575949	19670316	+	61880	downstream
chr16	LNC_000359	XLOC_021684	24762152	24765070	+	XM_005690509.1	102183989	TP53BP2	tumor protein p53 binding protein, 2	24831326	24886815	-	66255	downstream
chr16	LNC_000359	XLOC_021684	24762152	24765070	+	XM_005690587.1	102181227	CAPN2	calpain 2, (m/II) large subunit	24778032	24829795	+	12961	upstream
chr16	LNC_000359	XLOC_021684	24762152	24765070	+	XM_005690508.1	102183712	CAPN8	calpain 8	24668539	24743890	-	18261	upstream
chr16	LNC_000360	XLOC_021715	26552078	26556500	+	XM_005690528.1	102188963	TMEM63A	transmembrane protein 63A	26632055	26668350	-	75554	downstream
chr16	LNC_000360	XLOC_021715	26552078	26556500	+	XM_005690527.1	100860945	EPHX1	epoxide hydrolase 1, microsomal (xenobiotic), transcript variant X2	26593339	26631524	+	36838	upstream
chr16	LNC_000360	XLOC_021715	26552078	26556500	+	XM_005690525.1	102188242	SRP9	signal recognition particle 9kDa	26559263	26569748	+	2762	upstream
chr16	LNC_000360	XLOC_021715	26552078	26556500	+	XM_005690592.1	102182896	LOC102182896	cytochrome c-like	26485327	26491063	-	61014	upstream
chr16	LNC_000360	XLOC_021715	26552078	26556500	+	XM_005690593.1	102183167	LOC102183167	DNA-directed RNA polymerase III subunit RPC10-like	26492508	26493307	+	58770	downstream
chr16	LNC_000361	XLOC_021739	27376021	27380505	+	XM_005690599.1	102185388	C16H1orf95	chromosome 16 open reading frame, human C1orf95	27347367	27368490	+	7530	downstream
chr16	LNC_000361	XLOC_021739	27376021	27380505	+	XM_005690535.1	102190716	ITPKB	inositol-trisphosphate 3-kinase B	27394972	27498155	-	14466	downstream
chr16	LNC_000362	XLOC_021828	41911355	41939195	+	XM_005690731.1	102175605	CA6	carbonic anhydrase VI	42025433	42055442	-	86237	downstream
chr16	LNC_000362	XLOC_021828	41911355	41939195	+	XM_005709774.1	102178379	SLC2A5	solute carrier family 2 (facilitated glucose/fructose transporter), member 5	41973073	41983310	+	33877	upstream
chr16	LNC_000362	XLOC_021828	41911355	41939195	+	XM_005690728.1	102174863	H6PD	hexose-6-phosphate dehydrogenase (glucose 1-dehydrogenase)	41827444	41858961	-	52393	upstream
chr16	LNC_000363	XLOC_021828	41911355	41939195	+	XM_005690731.1	102175605	CA6	carbonic anhydrase VI	42025433	42055442	-	86237	downstream
chr16	LNC_000363	XLOC_021828	41911355	41939195	+	XM_005709774.1	102178379	SLC2A5	solute carrier family 2 (facilitated glucose/fructose transporter), member 5	41973073	41983310	+	33877	upstream
chr16	LNC_000363	XLOC_021828	41911355	41939195	+	XM_005690728.1	102174863	H6PD	hexose-6-phosphate dehydrogenase (glucose 1-dehydrogenase)	41827444	41858961	-	52393	upstream
chr16	LNC_000364	XLOC_021860	44510110	44528991	+	XM_005690750.1	102180523	ACOT7	acyl-CoA thioesterase 7, transcript variant X1	44562520	44639505	+	33528	upstream
chr16	LNC_000364	XLOC_021860	44510110	44528991	+	XM_005690833.1	102180614	PLEKHG5	pleckstrin homology domain containing, family G (with RhoGef domain) member 5	44410965	44461389	+	48720	downstream
chr16	LNC_000364	XLOC_021860	44510110	44528991	+	XM_005690747.1	102180065	TNFRSF25	tumor necrosis factor receptor superfamily, member 25, transcript variant X1	44462367	44464635	+	45474	downstream
chr16	LNC_000364	XLOC_021860	44510110	44528991	+	XM_005690834.1	102180869	ESPN	espin	44467223	44502645	-	7464	upstream
chr16	LNC_000365	XLOC_021860	44524481	44528991	+	XM_005690833.1	102180614	PLEKHG5	pleckstrin homology domain containing, family G (with RhoGef domain) member 5	44410965	44461389	+	63091	downstream
chr16	LNC_000365	XLOC_021860	44524481	44528991	+	XM_005690746.1	102180065	TNFRSF25	tumor necrosis factor receptor superfamily, member 25, transcript variant X1	44462367	44465653	+	58827	downstream
chr16	LNC_000365	XLOC_021860	44524481	44528991	+	XM_005690834.1	102180869	ESPN	espin	44467223	44502645	-	21835	upstream
chr16	LNC_000365	XLOC_021860	44524481	44528991	+	XM_005690749.1	102180523	ACOT7	acyl-CoA thioesterase 7, transcript variant X1	44549424	44639505	+	20432	upstream
chr16	LNC_000366	XLOC_021959	57190110	57192830	+	XM_005690916.1	102184177	RASAL2	RAS protein activator like 2, transcript variant X2	57245991	57499657	+	53160	upstream
chr16	LNC_000367	XLOC_022060	63318801	63322472	+	XM_005690973.1	102174143	EDEM3	ER degradation enhancer, mannosidase alpha-like 3, transcript variant X2	63374164	63416562	-	51691	downstream
chr16	LNC_000367	XLOC_022060	63318801	63322472	+	XM_005690970.1	102173871	C16H1orf21	chromosome 16 open reading frame, human C1orf21	63153432	63308067	+	10733	downstream
chr16	LNC_000368	XLOC_022070	63950584	64207399	+	XM_005690977.1	102175606	IVNS1ABP	influenza virus NS1A binding protein	63905534	63919973	-	30610	upstream
chr16	LNC_000368	XLOC_022070	63950584	64207399	+	XM_005690975.1	102175049	SWT1	SWT1 RNA endoribonuclease homolog (S. cerevisiae)	63800034	63901141	+	49442	downstream
chr16	LNC_000369	XLOC_022178	69459382	69505860	+	XM_005691025.1	102187516	NEK2	NIMA-related kinase 2, transcript variant X1	69441922	69450889	+	8492	downstream
chr16	LNC_000369	XLOC_022178	69459382	69505860	+	XM_005691101.1	102190899	RD3	retinal degeneration 3	69571509	69642079	+	65648	upstream
chr16	LNC_000369	XLOC_022178	69459382	69505860	+	XM_005691023.1	102186890	LPGAT1	lysophosphatidylglycerol acyltransferase 1, transcript variant X2	69241770	69388971	+	70410	downstream
chr16	LNC_000369	XLOC_022178	69459382	69505860	+	XM_005691026.1	102187972	LOC102187972	zinc transporter 1-like	69542934	69547727	+	37073	upstream
chr16	LNC_000370	XLOC_022178	69459514	69467235	+	XM_005691025.1	102187516	NEK2	NIMA-related kinase 2, transcript variant X1	69441922	69450889	+	8624	downstream
chr16	LNC_000370	XLOC_022178	69459514	69467235	+	XM_005691026.1	102187972	LOC102187972	zinc transporter 1-like	69542934	69547727	+	75698	upstream
chr16	LNC_000370	XLOC_022178	69459514	69467235	+	XM_005691022.1	102186890	LPGAT1	lysophosphatidylglycerol acyltransferase 1, transcript variant X2	69229790	69388971	+	70542	downstream
chr16	LNC_000371	XLOC_022178	69497083	69505860	+	XM_005691026.1	102187972	LOC102187972	zinc transporter 1-like	69542934	69547727	+	37073	upstream
chr16	LNC_000371	XLOC_022178	69497083	69505860	+	XM_005691024.1	102187516	NEK2	NIMA-related kinase 2, transcript variant X1	69441922	69454251	+	42831	downstream
chr16	LNC_000371	XLOC_022178	69497083	69505860	+	XM_005691101.1	102190899	RD3	retinal degeneration 3	69571509	69642079	+	65648	upstream
chr16	LNC_000372	XLOC_022192	70672613	70683625	+	XM_005691030.1	102188788	HHAT	hedgehog acyltransferase, transcript variant X2	70287240	70652353	-	20259	upstream
chr16	LNC_000372	XLOC_022192	70672613	70683625	+	XM_005691031.1	102189231	SERTAD4	SERTA domain containing 4	70735734	70744984	-	52108	downstream
chr16	LNC_000373	XLOC_022239	73130035	73136064	+	XM_005691045.1	100861223	CD34	CD34 molecule	73078780	73110203	+	19831	downstream
chr16	LNC_000373	XLOC_022239	73130035	73136064	+	XM_005691106.1	102169209	LOC102169209	membrane cofactor protein-like	73202047	73266097	-	65982	downstream
chr16	LNC_000374	XLOC_022247	73178561	73198480	+	XM_005691045.1	100861223	CD34	CD34 molecule	73078780	73110203	+	68357	downstream
chr16	LNC_000374	XLOC_022247	73178561	73198480	+	XM_005691106.1	102169209	LOC102169209	membrane cofactor protein-like	73202047	73266097	-	3566	downstream
chr16	LNC_000375	XLOC_022247	73178561	73198480	+	XM_005691045.1	100861223	CD34	CD34 molecule	73078780	73110203	+	68357	downstream
chr16	LNC_000375	XLOC_022247	73178561	73198480	+	XM_005691106.1	102169209	LOC102169209	membrane cofactor protein-like	73202047	73266097	-	3566	downstream
chr16	LNC_000376	XLOC_022247	73181491	73198480	+	XM_005691045.1	100861223	CD34	CD34 molecule	73078780	73110203	+	71287	downstream
chr16	LNC_000376	XLOC_022247	73181491	73198480	+	XM_005691106.1	102169209	LOC102169209	membrane cofactor protein-like	73202047	73266097	-	3566	downstream
chr16	LNC_000378	XLOC_022383	9882239	9882843	-	XM_005690457.1	102191542	TROVE2	TROVE domain family, member 2	9969118	9995675	-	86274	downstream
chr16	LNC_000378	XLOC_022383	9882239	9882843	-	XM_005690456.1	102190897	GLRX2	glutaredoxin 2, transcript variant X3	9952194	9962127	+	69350	upstream
chr16	LNC_000378	XLOC_022383	9882239	9882843	-	XM_005690453.1	102190625	B3GALT2	UDP-Gal:betaGlcNAc beta 1,3-galactosyltransferase, polypeptide 2	9879012	9886953	+	-605	antisense
chr16	LNC_000378	XLOC_022383	9882239	9882843	-	XM_005690465.1	102170624	CDC73	cell division cycle 73	9843707	9928554	-	-605	sense_overlapping
chr16	LNC_000379	XLOC_022429	19562911	19565575	-	XM_005690476.1	102175604	RRP15	ribosomal RNA processing 15 homolog (S. cerevisiae), transcript variant X2	19508824	19559968	+	2942	downstream
chr16	LNC_000379	XLOC_022429	19562911	19565575	-	XM_005690575.1	102177645	LOC102177645	heat shock cognate 71 kDa protein-like	19473473	19475119	-	87791	upstream
chr16	LNC_000379	XLOC_022429	19562911	19565575	-	XM_005690478.1	100861228	LOC100861228	TGF beta 2	19575949	19670316	+	10373	upstream
chr16	LNC_000380	XLOC_022451	20387606	20405648	-	XM_005690576.1	102177909	LYPLAL1	lysophospholipase-like 1	20405754	20435118	+	105	upstream
chr16	LNC_000382	XLOC_022491	26548513	26558718	-	XM_005690528.1	102188963	TMEM63A	transmembrane protein 63A	26632055	26668350	-	73336	downstream
chr16	LNC_000382	XLOC_022491	26548513	26558718	-	XM_005690527.1	100860945	EPHX1	epoxide hydrolase 1, microsomal (xenobiotic), transcript variant X2	26593339	26631524	+	34620	upstream
chr16	LNC_000382	XLOC_022491	26548513	26558718	-	XM_005690525.1	102188242	SRP9	signal recognition particle 9kDa	26559263	26569748	+	544	upstream
chr16	LNC_000382	XLOC_022491	26548513	26558718	-	XM_005690592.1	102182896	LOC102182896	cytochrome c-like	26485327	26491063	-	57449	upstream
chr16	LNC_000382	XLOC_022491	26548513	26558718	-	XM_005690593.1	102183167	LOC102183167	DNA-directed RNA polymerase III subunit RPC10-like	26492508	26493307	+	55205	downstream
chr16	LNC_000383	XLOC_022855	61057399	61067825	-	XM_005690944.1	102191069	GLUL	glutamate-ammonia ligase, transcript variant X2	61107779	61116284	-	39953	downstream
chr16	LNC_000383	XLOC_022855	61057399	61067825	-	XM_005709588.1	102186237	TEDDM1	transmembrane epididymal protein 1	61124980	61125984	-	57154	downstream
chr16	LNC_000384	XLOC_022945	68649169	68652151	-	XM_005691009.1	102183716	FAM71A	family with sequence similarity 71, member A	68581547	68583317	-	65851	upstream
chr16	LNC_000384	XLOC_022945	68649169	68652151	-	XM_005691011.1	102183991	ATF3	activating transcription factor 3, transcript variant X2	68588995	68646999	-	2169	upstream
chr16	LNC_000385	XLOC_022958	69513013	69515280	-	XM_005691026.1	102187972	LOC102187972	zinc transporter 1-like	69542934	69547727	+	27653	upstream
chr16	LNC_000385	XLOC_022958	69513013	69515280	-	XM_005691024.1	102187516	NEK2	NIMA-related kinase 2, transcript variant X1	69441922	69454251	+	58761	downstream
chr16	LNC_000385	XLOC_022958	69513013	69515280	-	XM_005691101.1	102190899	RD3	retinal degeneration 3	69571509	69642079	+	56228	upstream
chr16	LNC_000386	XLOC_023015	73038539	73043649	-	XM_005691105.1	102168932	PLXNA2	plexin A2	72759859	72969017	+	69521	downstream
chr16	LNC_000386	XLOC_023015	73038539	73043649	-	XM_005691045.1	100861223	CD34	CD34 molecule	73078780	73110203	+	35130	upstream
chr16	LNC_000387	XLOC_023048	76585878	76586833	-	XM_005691065.1	102174500	NR5A2	nuclear receptor subfamily 5, group A, member 2	76432330	76557621	+	28256	downstream
chr17	LNC_000388	XLOC_023120	4459710	4465242	+	XM_005691166.1	102186793	TRIM2	tripartite motif containing 2	4246204	4375366	-	84343	upstream
chr17	LNC_000389	XLOC_023127	4570301	4582642	+	XM_005691171.1	102187072	ARFIP1	ADP-ribosylation factor interacting protein 1, transcript variant X3	4668662	4807734	-	86019	downstream
chr17	LNC_000389	XLOC_023127	4570301	4582642	+	XM_005691190.1	102170347	FHDC1	FH2 domain containing 1	4605093	4643404	-	22450	downstream
chr17	LNC_000390	XLOC_023127	4570301	4582642	+	XM_005691171.1	102187072	ARFIP1	ADP-ribosylation factor interacting protein 1, transcript variant X3	4668662	4807734	-	86019	downstream
chr17	LNC_000390	XLOC_023127	4570301	4582642	+	XM_005691190.1	102170347	FHDC1	FH2 domain containing 1	4605093	4643404	-	22450	downstream
chr17	LNC_000391	XLOC_023129	4591091	4594711	+	XM_005691171.1	102187072	ARFIP1	ADP-ribosylation factor interacting protein 1, transcript variant X3	4668662	4807734	-	73950	downstream
chr17	LNC_000391	XLOC_023129	4591091	4594711	+	XM_005691190.1	102170347	FHDC1	FH2 domain containing 1	4605093	4643404	-	10381	downstream
chr17	LNC_000392	XLOC_023181	6526003	6526562	+	XM_005691178.1	102189508	SH3D19	SH3 domain containing 19, transcript variant X2	6555281	6616957	+	28718	upstream
chr17	LNC_000392	XLOC_023181	6526003	6526562	+	XM_005691194.1	102171730	PRSS48	protease, serine, 48	6442795	6450003	-	75999	upstream
chr17	LNC_000392	XLOC_023181	6526003	6526562	+	XM_005691176.1	102189233	RPS3A	ribosomal protein S3A	6622302	6627083	-	95739	downstream
chr17	LNC_000394	XLOC_023312	18010630	18018012	+	XM_005691233.1	102185855	NAA15	N(alpha)-acetyltransferase 15, NatA auxiliary subunit	18034532	18081534	-	16519	downstream
chr17	LNC_000394	XLOC_023312	18010630	18018012	+	XM_005691253.1	102191824	SETD7	SET domain containing (lysine methyltransferase) 7	17898475	17936930	+	73699	downstream
chr17	LNC_000394	XLOC_023312	18010630	18018012	+	XM_005691234.1	102186141	NDUFC1	NADH dehydrogenase (ubiquinone) 1, subcomplex unknown, 1, 6kDa	18113741	18117559	+	95728	upstream
chr17	LNC_000394	XLOC_023312	18010630	18018012	+	XM_005691232.1	102185294	RAB33B	RAB33B, member RAS oncogene family	17974166	17994541	-	16088	upstream
chr17	LNC_000395	XLOC_023470	53424450	53431822	+	XM_005691424.1	102174145	P2RX7	purinergic receptor P2X, ligand-gated ion channel, 7	53515936	53568552	-	84113	downstream
chr17	LNC_000395	XLOC_023470	53424450	53431822	+	XM_005691422.1	102173324	P2RX4	purinergic receptor P2X, ligand-gated ion channel, 4, transcript variant X1	53472949	53489488	-	41126	downstream
chr17	LNC_000395	XLOC_023470	53424450	53431822	+	XM_005691418.1	102172567	ANAPC5	anaphase promoting complex subunit 5, transcript variant X1	53371303	53408548	+	15901	downstream
chr17	LNC_000395	XLOC_023470	53424450	53431822	+	XM_005691419.1	102173026	CAMKK2	calcium/calmodulin-dependent protein kinase kinase 2, beta	53434073	53467752	+	2250	upstream
chr17	LNC_000397	XLOC_023758	68746128	68747791	+	XM_005691720.1	102168286	LOC102168286	TBC1 domain family member 10A-like	68823467	68845644	-	75675	downstream
chr17	LNC_000397	XLOC_023758	68746128	68747791	+	XM_005691625.1	102188524	LIF	leukemia inhibitory factor	68775875	68780538	-	28083	downstream
chr17	LNC_000397	XLOC_023758	68746128	68747791	+	XM_005691624.1	102188245	HORMAD2	HORMA domain containing 2	68649124	68716328	+	29799	downstream
chr17	LNC_000397	XLOC_023758	68746128	68747791	+	XM_005691626.1	102188790	OSM	oncostatin M	68797098	68801255	-	49306	downstream
chr17	LNC_000398	XLOC_023839	71222956	71228403	+	XM_005691769.1	102187155	LOC102187155	uncharacterized LOC102187155	71275246	71279154	-	46842	downstream
chr17	LNC_000398	XLOC_023839	71222956	71228403	+	XM_005691771.1	102187703	LOC102187703	uncharacterized LOC102187703	71287632	71291165	-	59228	downstream
chr17	LNC_000398	XLOC_023839	71222956	71228403	+	XM_005691745.1	102179506	YPEL1	yippee-like 1 (Drosophila)	71230275	71232191	+	1871	upstream
chr17	LNC_000398	XLOC_023839	71222956	71228403	+	XM_005691766.1	102186330	LOC102186330	uncharacterized LOC102186330	71251993	71254987	-	23589	downstream
chr17	LNC_000398	XLOC_023839	71222956	71228403	+	XM_005691770.1	102187424	LOC102187424	uncharacterized LOC102187424	71279153	71283454	+	50749	upstream
chr17	LNC_000398	XLOC_023839	71222956	71228403	+	XM_005691767.1	102186620	LOC102186620	extensin-like	71261834	71263106	-	33430	downstream
chr17	LNC_000398	XLOC_023839	71222956	71228403	+	XM_005691765.1	102186040	MAPK1	mitogen-activated protein kinase 1	71144538	71205505	+	17450	downstream
chr17	LNC_000398	XLOC_023839	71222956	71228403	+	XM_005691768.1	102186895	SDF2L1	stromal cell-derived factor 2-like 1	71270440	71271696	-	42036	downstream
chr17	LNC_000399	XLOC_023839	71222956	71229780	+	XM_005691769.1	102187155	LOC102187155	uncharacterized LOC102187155	71275246	71279154	-	45465	downstream
chr17	LNC_000399	XLOC_023839	71222956	71229780	+	XM_005691771.1	102187703	LOC102187703	uncharacterized LOC102187703	71287632	71291165	-	57851	downstream
chr17	LNC_000399	XLOC_023839	71222956	71229780	+	XM_005691745.1	102179506	YPEL1	yippee-like 1 (Drosophila)	71230275	71232191	+	494	upstream
chr17	LNC_000399	XLOC_023839	71222956	71229780	+	XM_005691766.1	102186330	LOC102186330	uncharacterized LOC102186330	71251993	71254987	-	22212	downstream
chr17	LNC_000399	XLOC_023839	71222956	71229780	+	XM_005691770.1	102187424	LOC102187424	uncharacterized LOC102187424	71279153	71283454	+	49372	upstream
chr17	LNC_000399	XLOC_023839	71222956	71229780	+	XM_005691767.1	102186620	LOC102186620	extensin-like	71261834	71263106	-	32053	downstream
chr17	LNC_000399	XLOC_023839	71222956	71229780	+	XM_005691765.1	102186040	MAPK1	mitogen-activated protein kinase 1	71144538	71205505	+	17450	downstream
chr17	LNC_000399	XLOC_023839	71222956	71229780	+	XM_005691768.1	102186895	SDF2L1	stromal cell-derived factor 2-like 1	71270440	71271696	-	40659	downstream
chr17	LNC_000400	XLOC_023839	71222956	71229780	+	XM_005691769.1	102187155	LOC102187155	uncharacterized LOC102187155	71275246	71279154	-	45465	downstream
chr17	LNC_000400	XLOC_023839	71222956	71229780	+	XM_005691771.1	102187703	LOC102187703	uncharacterized LOC102187703	71287632	71291165	-	57851	downstream
chr17	LNC_000400	XLOC_023839	71222956	71229780	+	XM_005691745.1	102179506	YPEL1	yippee-like 1 (Drosophila)	71230275	71232191	+	494	upstream
chr17	LNC_000400	XLOC_023839	71222956	71229780	+	XM_005691766.1	102186330	LOC102186330	uncharacterized LOC102186330	71251993	71254987	-	22212	downstream
chr17	LNC_000400	XLOC_023839	71222956	71229780	+	XM_005691770.1	102187424	LOC102187424	uncharacterized LOC102187424	71279153	71283454	+	49372	upstream
chr17	LNC_000400	XLOC_023839	71222956	71229780	+	XM_005691767.1	102186620	LOC102186620	extensin-like	71261834	71263106	-	32053	downstream
chr17	LNC_000400	XLOC_023839	71222956	71229780	+	XM_005691765.1	102186040	MAPK1	mitogen-activated protein kinase 1	71144538	71205505	+	17450	downstream
chr17	LNC_000400	XLOC_023839	71222956	71229780	+	XM_005691768.1	102186895	SDF2L1	stromal cell-derived factor 2-like 1	71270440	71271696	-	40659	downstream
chr17	LNC_000401	XLOC_023843	71342031	71344358	+	XM_005691769.1	102187155	LOC102187155	uncharacterized LOC102187155	71275246	71279154	-	62876	upstream
chr17	LNC_000401	XLOC_023843	71342031	71344358	+	XM_005691775.1	102189335	LOC102189335	uncharacterized LOC102189335	71431260	71444335	-	86901	downstream
chr17	LNC_000401	XLOC_023843	71342031	71344358	+	XM_005691771.1	102187703	LOC102187703	uncharacterized LOC102187703	71287632	71291165	-	50865	upstream
chr17	LNC_000401	XLOC_023843	71342031	71344358	+	XM_005691770.1	102187424	LOC102187424	uncharacterized LOC102187424	71279153	71283454	+	58576	downstream
chr17	LNC_000401	XLOC_023843	71342031	71344358	+	XM_005691766.1	102186330	LOC102186330	uncharacterized LOC102186330	71251993	71254987	-	87043	upstream
chr17	LNC_000401	XLOC_023843	71342031	71344358	+	XM_005691767.1	102186620	LOC102186620	extensin-like	71261834	71263106	-	78924	upstream
chr17	LNC_000401	XLOC_023843	71342031	71344358	+	XM_005691774.1	102189061	MRPL40	mitochondrial ribosomal protein L40	71418345	71423280	+	73986	upstream
chr17	LNC_000401	XLOC_023843	71342031	71344358	+	XM_005691773.1	102188791	LOC102188791	protein HIRA-like	71373242	71417776	-	28883	downstream
chr17	LNC_000401	XLOC_023843	71342031	71344358	+	XM_005691772.1	102188246	LOC102188246	putative uncharacterized protein FLJ22184-like	71332013	71339018	-	3012	upstream
chr17	LNC_000401	XLOC_023843	71342031	71344358	+	XM_005709768.1	102188525	SLC25A1	solute carrier family 25 (mitochondrial carrier; citrate transporter), member 1	71344671	71348350	-	312	downstream
chr17	LNC_000401	XLOC_023843	71342031	71344358	+	XM_005691768.1	102186895	SDF2L1	stromal cell-derived factor 2-like 1	71270440	71271696	-	70334	upstream
chr17	LNC_000402	XLOC_023843	71342037	71344358	+	XM_005691769.1	102187155	LOC102187155	uncharacterized LOC102187155	71275246	71279154	-	62882	upstream
chr17	LNC_000402	XLOC_023843	71342037	71344358	+	XM_005691775.1	102189335	LOC102189335	uncharacterized LOC102189335	71431260	71444335	-	86901	downstream
chr17	LNC_000402	XLOC_023843	71342037	71344358	+	XM_005691771.1	102187703	LOC102187703	uncharacterized LOC102187703	71287632	71291165	-	50871	upstream
chr17	LNC_000402	XLOC_023843	71342037	71344358	+	XM_005691770.1	102187424	LOC102187424	uncharacterized LOC102187424	71279153	71283454	+	58582	downstream
chr17	LNC_000402	XLOC_023843	71342037	71344358	+	XM_005691766.1	102186330	LOC102186330	uncharacterized LOC102186330	71251993	71254987	-	87049	upstream
chr17	LNC_000402	XLOC_023843	71342037	71344358	+	XM_005691767.1	102186620	LOC102186620	extensin-like	71261834	71263106	-	78930	upstream
chr17	LNC_000402	XLOC_023843	71342037	71344358	+	XM_005691774.1	102189061	MRPL40	mitochondrial ribosomal protein L40	71418345	71423280	+	73986	upstream
chr17	LNC_000402	XLOC_023843	71342037	71344358	+	XM_005691773.1	102188791	LOC102188791	protein HIRA-like	71373242	71417776	-	28883	downstream
chr17	LNC_000402	XLOC_023843	71342037	71344358	+	XM_005691772.1	102188246	LOC102188246	putative uncharacterized protein FLJ22184-like	71332013	71339018	-	3018	upstream
chr17	LNC_000402	XLOC_023843	71342037	71344358	+	XM_005709768.1	102188525	SLC25A1	solute carrier family 25 (mitochondrial carrier; citrate transporter), member 1	71344671	71348350	-	312	downstream
chr17	LNC_000402	XLOC_023843	71342037	71344358	+	XM_005691768.1	102186895	SDF2L1	stromal cell-derived factor 2-like 1	71270440	71271696	-	70340	upstream
chr17	LNC_000403	XLOC_023913	3826783	3866398	-	XM_005691162.1	100860747	TLR2	toll-like receptor 2, transcript variant X3	3880924	3884890	-	14525	downstream
chr17	LNC_000403	XLOC_023913	3826783	3866398	-	XM_005691187.1	102169503	LOC102169503	uncharacterized LOC102169503	3743222	3771508	+	55274	downstream
chr17	LNC_000403	XLOC_023913	3826783	3866398	-	XM_005691188.1	102169787	RNF175	ring finger protein 175	3813379	3876605	+	-39616	antisense
chr17	LNC_000403	XLOC_023913	3826783	3866398	-	XM_005691189.1	102170079	KIAA0922	KIAA0922 ortholog	3927277	4091592	-	60878	downstream
chr17	LNC_000404	XLOC_023913	3826783	3866407	-	XM_005691162.1	100860747	TLR2	toll-like receptor 2, transcript variant X3	3880924	3884890	-	14516	downstream
chr17	LNC_000404	XLOC_023913	3826783	3866407	-	XM_005691187.1	102169503	LOC102169503	uncharacterized LOC102169503	3743222	3771508	+	55274	downstream
chr17	LNC_000404	XLOC_023913	3826783	3866407	-	XM_005691188.1	102169787	RNF175	ring finger protein 175	3813379	3876605	+	-39625	antisense
chr17	LNC_000404	XLOC_023913	3826783	3866407	-	XM_005691189.1	102170079	KIAA0922	KIAA0922 ortholog	3927277	4091592	-	60869	downstream
chr17	LNC_000405	XLOC_023960	6684449	6688211	-	XM_005691178.1	102189508	SH3D19	SH3 domain containing 19, transcript variant X2	6555281	6616957	+	67491	downstream
chr17	LNC_000405	XLOC_023960	6684449	6688211	-	XM_005691181.1	102190444	LRBA	LPS-responsive vesicle trafficking, beach and anchor containing, transcript variant X1	6701971	7448405	+	13759	upstream
chr17	LNC_000405	XLOC_023960	6684449	6688211	-	XM_005691176.1	102189233	RPS3A	ribosomal protein S3A	6622302	6627083	-	57365	upstream
chr17	LNC_000409	XLOC_024044	18302820	18306978	-	XM_005691242.1	102187886	CCRN4L	CCR4 carbon catabolite repression 4-like (S. cerevisiae)	18296151	18299232	-	3587	upstream
chr17	LNC_000409	XLOC_024044	18302820	18306978	-	XM_005691238.1	102186891	ELF2	E74-like factor 2 (ets domain transcription factor), transcript variant X1	18216577	18288369	+	14450	downstream
chr17	LNC_000410	XLOC_024217	40415145	40416337	-	XM_005691302.1	102189333	TMEM144	transmembrane protein 144	40422282	40469251	-	5944	downstream
chr17	LNC_000412	XLOC_024482	69293369	69295298	-	XM_005691729.1	102170811	SMTN	smoothelin	69361650	69384190	+	66351	upstream
chr17	LNC_000412	XLOC_024482	69293369	69295298	-	XM_005691641.1	102191728	MORC2	MORC family CW-type zinc finger 2, transcript variant X3	69240172	69282676	-	10692	upstream
chr17	LNC_000412	XLOC_024482	69293369	69295298	-	XM_005691728.1	102170544	OSBP2	oxysterol binding protein 2	69204348	69217657	+	75711	downstream
chr17	LNC_000413	XLOC_024482	69293369	69296186	-	XM_005691729.1	102170811	SMTN	smoothelin	69361650	69384190	+	65463	upstream
chr17	LNC_000413	XLOC_024482	69293369	69296186	-	XM_005691641.1	102191728	MORC2	MORC family CW-type zinc finger 2, transcript variant X3	69240172	69282676	-	10692	upstream
chr17	LNC_000413	XLOC_024482	69293369	69296186	-	XM_005691730.1	102171365	INPP5J	inositol polyphosphate-5-phosphatase J	69395421	69404729	+	99234	upstream
chr17	LNC_000413	XLOC_024482	69293369	69296186	-	XM_005691728.1	102170544	OSBP2	oxysterol binding protein 2	69204348	69217657	+	75711	downstream
chr17	LNC_000414	XLOC_024513	70427021	70429607	-	XM_005691750.1	102181066	MMP11	matrix metallopeptidase 11 (stromelysin 3)	70367390	70376175	+	50845	downstream
chr17	LNC_000414	XLOC_024513	70427021	70429607	-	XM_005691738.1	102177183	C17H22orf15	chromosome 17 open reading frame, human C22orf15, transcript variant X1	70358030	70360355	+	66665	downstream
chr17	LNC_000414	XLOC_024513	70427021	70429607	-	XM_005691753.1	102182160	CABIN1	calcineurin binding protein 1	70483367	70542383	+	53759	upstream
chr17	LNC_000414	XLOC_024513	70427021	70429607	-	XM_005691752.1	102181889	DDT	D-dopachrome tautomerase	70471853	70475269	+	42245	upstream
chr17	LNC_000414	XLOC_024513	70427021	70429607	-	XM_005691748.1	102180526	ZNF70	zinc finger protein 70	70346164	70348614	-	78406	upstream
chr17	LNC_000414	XLOC_024513	70427021	70429607	-	XM_005691741.1	102177649	SMARCB1	SWI/SNF related, matrix associated, actin dependent regulator of chromatin, subfamily b, member 1, transcript variant X1	70381201	70394306	+	32714	downstream
chr17	LNC_000414	XLOC_024513	70427021	70429607	-	XM_005691749.1	102180790	LOC102180790	uncharacterized LOC102180790	70354375	70356929	-	70091	upstream
chr17	LNC_000414	XLOC_024513	70427021	70429607	-	XM_005691742.1	102178098	LOC102178098	glutathione S-transferase theta-1-like	70450068	70464451	+	20460	upstream
chr17	LNC_000414	XLOC_024513	70427021	70429607	-	XM_005691751.1	102181622	SLC2A11	solute carrier family 2 (facilitated glucose transporter), member 11	70406154	70421211	+	5809	downstream
chr17	LNC_000414	XLOC_024513	70427021	70429607	-	XM_005691746.1	102179973	LOC102179973	glutathione S-transferase theta-4-like	70450292	70454147	+	20684	upstream
chr17	LNC_000415	XLOC_024557	71505378	71506308	-	XM_005691775.1	102189335	LOC102189335	uncharacterized LOC102189335	71431260	71444335	-	61042	upstream
chr17	LNC_000415	XLOC_024557	71505378	71506308	-	XM_005691774.1	102189061	MRPL40	mitochondrial ribosomal protein L40	71418345	71423280	+	82097	downstream
chr17	LNC_000415	XLOC_024557	71505378	71506308	-	XM_005691779.1	102191263	LOC102191263	uncharacterized LOC102191263	71575354	71579398	-	69045	downstream
chr17	LNC_000415	XLOC_024557	71505378	71506308	-	XM_005691773.1	102188791	LOC102188791	protein HIRA-like	71373242	71417776	-	87601	upstream
chr17	LNC_000415	XLOC_024557	71505378	71506308	-	XM_005691777.1	102189892	2016-09-05	septin 5	71521532	71524619	+	15223	upstream
chr17	LNC_000415	XLOC_024557	71505378	71506308	-	XM_005691780.1	102191546	LOC102191546	uncharacterized LOC102191546	71587747	71613972	-	81438	downstream
chr17	LNC_000415	XLOC_024557	71505378	71506308	-	XM_005691776.1	102189610	CDC45	cell division cycle 45	71445966	71460851	+	44526	downstream
chr18	LNC_000418	XLOC_024726	7187152	7206497	+	XM_005691826.1	102180872	GCSH	glycine cleavage system protein H (aminomethyl carrier)	7146961	7157530	-	29621	upstream
chr18	LNC_000418	XLOC_024726	7187152	7206497	+	XM_005691823.1	102179974	CENPN	centromere protein N, transcript variant X1	7083275	7107318	+	79833	downstream
chr18	LNC_000418	XLOC_024726	7187152	7206497	+	XM_005691825.1	102180417	C18H16orf46	chromosome 18 open reading frame, human C16orf46, transcript variant X2	7126469	7135528	-	51623	upstream
chr18	LNC_000418	XLOC_024726	7187152	7206497	+	XM_005691891.1	102179226	PKD1L2	polycystic kidney disease 1-like 2	7163288	7264737	-	-19346	antisense
chr18	LNC_000418	XLOC_024726	7187152	7206497	+	XM_005691890.1	102178935	ATMIN	ATM interactor	7112878	7122779	+	64372	downstream
chr18	LNC_000418	XLOC_024726	7187152	7206497	+	XM_005691892.1	102179507	BCMO1	beta-carotene 15,15'-monooxygenase 1	7278069	7308081	+	71571	upstream
chr18	LNC_000419	XLOC_024739	7452714	7466161	+	XM_005691893.1	102179800	GAN	gigaxonin	7353226	7387362	+	65351	downstream
chr18	LNC_000420	XLOC_024780	7859266	7859762	+	XM_005691828.1	102181527	SDR42E1	short chain dehydrogenase/reductase family 42E, member 1, transcript variant X1	7952487	7965752	-	92724	downstream
chr18	LNC_000420	XLOC_024780	7859266	7859762	+	XM_005691895.1	102180337	PLCG2	phospholipase C, gamma 2 (phosphatidylinositol-specific)	7712477	7839587	+	19678	downstream
chr18	LNC_000421	XLOC_024808	10615466	10621844	+	XM_005691845.1	102187518	FAM92B	family with sequence similarity 92, member B	10651537	10663209	-	29692	downstream
chr18	LNC_000421	XLOC_024808	10615466	10621844	+	XM_005691844.1	102187251	ZDHHC7	zinc finger, DHHC-type containing 7	10564306	10594269	-	21196	upstream
chr18	LNC_000421	XLOC_024808	10615466	10621844	+	XM_005691903.1	102183092	KIAA0513	KIAA0513 ortholog	10624299	10644210	+	2454	upstream
chr18	LNC_000422	XLOC_024891	13122043	13122932	+	XM_005691916.1	102187252	ZNF469	zinc finger protein 469	13195951	13214136	+	73018	upstream
chr18	LNC_000423	XLOC_024935	14149797	14164751	+	XM_005692058.1	102179508	CHMP1A	charged multivesicular body protein 1A	14057058	14061581	-	88215	upstream
chr18	LNC_000423	XLOC_024935	14149797	14164751	+	XM_005709676.1	102180071	SPATA2L	spermatogenesis associated 2-like	14080849	14084294	-	65502	upstream
chr18	LNC_000423	XLOC_024935	14149797	14164751	+	XM_005691934.1	102169409	CDK10	cyclin-dependent kinase 10, transcript variant X2	14073658	14080845	+	68951	downstream
chr18	LNC_000423	XLOC_024935	14149797	14164751	+	XM_005692062.1	102180874	TCF25	transcription factor 25 (basic helix-loop-helix)	14189055	14205015	+	24303	upstream
chr18	LNC_000423	XLOC_024935	14149797	14164751	+	XM_005692064.1	102181419	LOC102181419	AFG3-like protein 1-like	14247775	14267453	+	83023	upstream
chr18	LNC_000423	XLOC_024935	14149797	14164751	+	XM_005692063.1	102181148	TUBB3	tubulin, beta 3 class III	14204998	14223120	+	40246	upstream
chr18	LNC_000423	XLOC_024935	14149797	14164751	+	XM_005692060.1	102180338	VPS9D1	VPS9 domain containing 1	14087713	14096177	-	53619	upstream
chr18	LNC_000423	XLOC_024935	14149797	14164751	+	XM_005691939.1	102170627	FANCA	Fanconi anemia, complementation group A	14112500	14149625	-	171	upstream
chr18	LNC_000423	XLOC_024935	14149797	14164751	+	XM_005691940.1	102171182	LOC102171182	tigger transposable element-derived protein 1-like	14245504	14247642	-	80752	downstream
chr18	LNC_000423	XLOC_024935	14149797	14164751	+	XM_005691941.1	102171454	DEF8	differentially expressed in FDCP 8 homolog (mouse)	14228288	14241069	+	63536	upstream
chr18	LNC_000423	XLOC_024935	14149797	14164751	+	XM_005709437.1	102170902	ZNF276	zinc finger protein 276	14097740	14112414	+	37382	downstream
chr18	LNC_000423	XLOC_024935	14149797	14164751	+	XM_005692061.1	102180617	SPIRE2	spire-type actin nucleation factor 2	14168951	14184428	+	4199	upstream
chr18	LNC_000423	XLOC_024935	14149797	14164751	+	XM_005692059.1	102179801	SPATA33	spermatogenesis associated 33	14063042	14071399	+	78397	downstream
chr18	LNC_000424	XLOC_025032	33483205	33488231	+	XM_005692442.1	102173772	LOC102173772	CKLF-like MARVEL transmembrane domain-containing protein 1-like	33563389	33595056	+	75157	upstream
chr18	LNC_000424	XLOC_025032	33483205	33488231	+	XM_005692440.1	102173221	BEAN1	brain expressed, associated with NEDD4, 1	33490893	33520108	+	2661	upstream
chr18	LNC_000424	XLOC_025032	33483205	33488231	+	XM_005692104.1	102174503	TK2	thymidine kinase 2, mitochondrial, transcript variant X1	33536045	33561375	-	47813	downstream
chr18	LNC_000424	XLOC_025032	33483205	33488231	+	XM_005692101.1	102174054	CDH5	cadherin 5, type 2 (vascular endothelium), transcript variant X1	33407576	33447995	+	35209	downstream
chr18	LNC_000424	XLOC_025032	33483205	33488231	+	XM_005692441.1	102173495	LOC102173495	uncharacterized LOC102173495	33525587	33528129	+	37355	upstream
chr18	LNC_000425	XLOC_025069	34407174	34410949	+	XM_005692142.1	102183996	AGRP	agouti related protein homolog (mouse)	34362231	34363020	-	44153	upstream
chr18	LNC_000425	XLOC_025069	34407174	34410949	+	XM_005692147.1	102184549	CTCF	CCCTC-binding factor (zinc finger protein), transcript variant X3	34441459	34461587	+	30509	upstream
chr18	LNC_000425	XLOC_025069	34407174	34410949	+	XM_005692149.1	102185594	PARD6A	par-6 family cell polarity regulator alpha, transcript variant X1	34486771	34488630	+	75821	upstream
chr18	LNC_000425	XLOC_025069	34407174	34410949	+	XM_005692153.1	102186511	C18H16orf86	chromosome 18 open reading frame, human C16orf86, transcript variant X2	34492414	34494137	+	81464	upstream
chr18	LNC_000425	XLOC_025069	34407174	34410949	+	XM_005692141.1	102183720	LOC102183720	uncharacterized LOC102183720	34335255	34337369	-	69804	upstream
chr18	LNC_000425	XLOC_025069	34407174	34410949	+	XM_005692460.1	102179037	RLTPR	RGD motif, leucine rich repeats, tropomodulin domain and proline-rich containing	34460996	34480044	+	50046	upstream
chr18	LNC_000425	XLOC_025069	34407174	34410949	+	XM_005692140.1	102183447	HSD11B2	hydroxysteroid (11-beta) dehydrogenase 2	34317547	34322742	+	84431	downstream
chr18	LNC_000425	XLOC_025069	34407174	34410949	+	XM_005692461.1	102179312	ACD	adrenocortical dysplasia homolog (mouse)	34479999	34485953	-	69049	downstream
chr18	LNC_000425	XLOC_025069	34407174	34410949	+	XM_005692459.1	102178759	FAM65A	family with sequence similarity 65, member A	34394543	34406678	+	495	downstream
chr18	LNC_000425	XLOC_025069	34407174	34410949	+	XM_005692458.1	102178477	ATP6V0D1	ATPase, H+ transporting, lysosomal 38kDa, V0 subunit d1	34323424	34361380	-	45793	upstream
chr18	LNC_000425	XLOC_025069	34407174	34410949	+	XM_005692154.1	102186987	GFOD2	glucose-fructose oxidoreductase domain containing 2, transcript variant X2	34497038	34517422	-	86088	downstream
chr18	LNC_000426	XLOC_025460	56461760	56464363	+	XM_005692893.1	102179231	LOC102179231	vomeronasal type-1 receptor 2-like	56491557	56492549	-	27193	downstream
chr18	LNC_000426	XLOC_025460	56461760	56464363	+	XM_005692894.1	102179511	LOC102179511	zinc finger protein 160-like	56500758	56522603	+	36394	upstream
chr18	LNC_000426	XLOC_025460	56461760	56464363	+	XM_005692891.1	102178479	LOC102178479	vomeronasal type-1 receptor 4-like	56383771	56390482	+	71277	downstream
chr18	LNC_000426	XLOC_025460	56461760	56464363	+	XM_005692892.1	102178939	LOC102178939	zinc finger protein 347-like	56473047	56488166	+	8683	upstream
chr18	LNC_000427	XLOC_025941	11888826	11897161	-	XM_005691908.1	102184746	FOXC2	forkhead box C2 (MFH-1, mesenchyme forkhead 1)	11862999	11865586	+	23239	downstream
chr18	LNC_000427	XLOC_025941	11888826	11897161	-	XM_005691852.1	102188885	MTHFSD	methenyltetrahydrofolate synthetase domain containing, transcript variant X3	11833656	11850277	-	38548	upstream
chr18	LNC_000427	XLOC_025941	11888826	11897161	-	XM_005691909.1	102185024	FOXL1	forkhead box L1	11874149	11875251	+	13574	downstream
chr18	LNC_000428	XLOC_025957	12760961	12767536	-	XM_005691913.1	102186423	JPH3	junctophilin 3	12630749	12707515	+	53445	downstream
chr18	LNC_000428	XLOC_025957	12760961	12767536	-	XM_005691914.1	102186712	KLHDC4	kelch domain containing 4	12712091	12743855	-	17105	upstream
chr18	LNC_000428	XLOC_025957	12760961	12767536	-	XM_005691856.1	102191071	CA5A	carbonic anhydrase VA, mitochondrial	12836262	12862234	-	68725	downstream
chr18	LNC_000428	XLOC_025957	12760961	12767536	-	XM_005691915.1	102186985	SLC7A5	solute carrier family 7 (amino acid transporter light chain, L system), member 5	12791157	12817096	-	23620	downstream
chr18	LNC_000429	XLOC_025964	12996509	13002639	-	XM_005691859.1	102191360	BANP	BTG3 associated nuclear protein, transcript variant X1	12893354	12948038	+	48470	downstream
chr18	LNC_000430	XLOC_026203	45690781	45692119	-	XM_005692517.1	102175887	ZNF529	zinc finger protein 529	45785292	45797741	+	93172	upstream
chr18	LNC_000430	XLOC_026203	45690781	45692119	-	XM_005692334.1	102189426	ZNF461	zinc finger protein 461, transcript variant X3	45721161	45734485	+	29041	upstream
chr18	LNC_000430	XLOC_026203	45690781	45692119	-	XM_005692336.1	102190062	ZNF382	zinc finger protein 382, transcript variant X2	45739395	45765979	-	47275	downstream
chr18	LNC_000430	XLOC_026203	45690781	45692119	-	XM_005692516.1	102175610	LOC102175610	cytochrome c oxidase subunit 7A1, mitochondrial-like	45589756	45592446	-	98334	upstream
chr18	LNC_000430	XLOC_026203	45690781	45692119	-	XM_005692268.1	102171268	ZNF565	zinc finger protein 565, transcript variant X2	45612413	45641243	-	49537	upstream
chr18	LNC_000430	XLOC_026203	45690781	45692119	-	XM_005692270.1	102171736	ZNF146	zinc finger protein 146	45659957	45661122	+	29658	downstream
chr18	LNC_000431	XLOC_026470	58338643	58343897	-	XM_005692962.1	102184085	TMEM190	transmembrane protein 190	58238027	58238925	-	99717	upstream
chr18	LNC_000431	XLOC_026470	58338643	58343897	-	XM_005692952.1	102180532	TMEM150B	transmembrane protein 150B, transcript variant X1	58287862	58294635	+	44007	downstream
chr18	LNC_000431	XLOC_026470	58338643	58343897	-	XM_005692971.1	102186626	TMEM86B	transmembrane protein 86B	58365466	58367985	+	21568	upstream
chr18	LNC_000431	XLOC_026470	58338643	58343897	-	XM_005692967.1	102185496	LOC102185496	serine/threonine-protein kinase BRSK1-like	58294529	58301327	-	37315	upstream
chr18	LNC_000431	XLOC_026470	58338643	58343897	-	XM_005692954.1	102180961	SYT5	synaptotagmin V	58386829	58392498	+	42931	upstream
chr18	LNC_000431	XLOC_026470	58338643	58343897	-	XM_005692968.1	102185771	BRSK1	BR serine/threonine kinase 1	58301330	58314333	-	24309	upstream
chr18	LNC_000431	XLOC_026470	58338643	58343897	-	XM_005692969.1	102186044	HSPBP1	HSPA (heat shock 70kDa) binding protein, cytoplasmic cochaperone 1	58322757	58337705	+	937	downstream
chr18	LNC_000431	XLOC_026470	58338643	58343897	-	XM_005692974.1	100860775	LOC100860775	cardiac troponin I isoform	58403180	58406703	+	59282	upstream
chr18	LNC_000431	XLOC_026470	58338643	58343897	-	XM_005692970.1	102186334	PPP6R1	protein phosphatase 6, regulatory subunit 1	58352036	58364265	+	8138	upstream
chr18	LNC_000431	XLOC_026470	58338643	58343897	-	XM_005709565.1	102181232	TNNT1	troponin T type 1 (skeletal, slow)	58412308	58421486	+	68410	upstream
chr18	LNC_000431	XLOC_026470	58338643	58343897	-	XM_005692973.1	102187159	DNAAF3	dynein, axonemal, assembly factor 3	58394741	58401797	+	50843	upstream
chr18	LNC_000431	XLOC_026470	58338643	58343897	-	XM_005692965.1	102184937	LOC102184937	cytochrome c oxidase subunit 6B2-like	58254599	58256624	+	82018	downstream
chr18	LNC_000431	XLOC_026470	58338643	58343897	-	XM_005692964.1	102184653	FAM71E2	family with sequence similarity 71, member E2	58248239	58254650	+	83992	downstream
chr18	LNC_000431	XLOC_026470	58338643	58343897	-	XM_005692975.1	102187707	PPP1R12C	protein phosphatase 1, regulatory subunit 12C	58425351	58446289	+	81453	upstream
chr18	LNC_000431	XLOC_026470	58338643	58343897	-	XM_005692966.1	102185214	SUV420H2	suppressor of variegation 4-20 homolog 2 (Drosophila)	58262169	58267341	-	71301	upstream
chr18	LNC_000431	XLOC_026470	58338643	58343897	-	XM_005692972.1	102186900	PTPRH	protein tyrosine phosphatase, receptor type, H	58371573	58385107	+	27675	upstream
chr18	LNC_000431	XLOC_026470	58338643	58343897	-	XM_005692963.1	102184367	IL11	interleukin 11	58244648	58246385	+	92257	downstream
chr18	LNC_000432	XLOC_026539	60315166	60315627	-	XM_005693026.1	102180620	LOC102180620	zinc finger protein 211-like	60289018	60301587	+	13578	downstream
chr18	LNC_000432	XLOC_026539	60315166	60315627	-	XM_005693046.1	102187345	ZNF418	zinc finger protein 418	60244388	60246498	-	68667	upstream
chr18	LNC_000432	XLOC_026539	60315166	60315627	-	XM_005693025.1	102180074	LOC102180074	zinc finger protein 256-like	60381677	60387734	+	66049	upstream
chr18	LNC_000432	XLOC_026539	60315166	60315627	-	XM_005693017.1	102177920	LOC102177920	zinc finger protein 418-like, transcript variant X2	60230818	60262448	-	52717	upstream
chr19	LNC_000433	XLOC_026591	5677282	5680423	+	XM_005693173.1	102182253	LOC102182253	phosphatidylcholine transfer protein-like	5732190	5763230	+	51766	upstream
chr19	LNC_000433	XLOC_026591	5677282	5680423	+	XM_005693082.1	102177089	TMEM100	transmembrane protein 100, transcript variant X1	5600257	5603787	-	73494	upstream
chr19	LNC_000433	XLOC_026591	5677282	5680423	+	XM_005693088.1	102180879	LOC102180879	phosphatidylcholine transfer protein-like, transcript variant X1	5652472	5670780	+	6501	downstream
chr19	LNC_000434	XLOC_026635	9143130	9147644	+	XM_005693105.1	102186901	LOC102186901	DET1- and DDB1-associated protein 1-like	9068341	9068965	+	74164	downstream
chr19	LNC_000434	XLOC_026635	9143130	9147644	+	XM_005693188.1	102188893	TEX14	testis expressed 14	8952511	9064329	-	78800	upstream
chr19	LNC_000434	XLOC_026635	9143130	9147644	+	XM_005693106.1	102187160	RAD51C	RAD51 paralog C	9105825	9133830	+	9299	downstream
chr19	LNC_000435	XLOC_026856	25869903	25907015	+	XM_005693469.1	102178566	LOC102178566	cytochrome c oxidase subunit 7C, mitochondrial-like	25923699	25924668	+	16683	upstream
chr19	LNC_000435	XLOC_026856	25869903	25907015	+	XM_005709743.1	102185867	GLTPD2	glycolipid transfer protein domain containing 2	25863907	25866340	-	3562	upstream
chr19	LNC_000435	XLOC_026856	25869903	25907015	+	XM_005693468.1	102178301	CXCL16	chemokine (C-X-C motif) ligand 16	25911354	25914677	+	4338	upstream
chr19	LNC_000435	XLOC_026856	25869903	25907015	+	XM_005694185.1	102185309	CHRNE	cholinergic receptor, nicotinic, epsilon (muscle)	25777050	25781652	+	88250	downstream
chr19	LNC_000435	XLOC_026856	25869903	25907015	+	XM_005693472.1	102179132	LOC102179132	arachidonate 12-lipoxygenase, 12S-type-like, transcript variant X1	25992083	26001512	+	85067	upstream
chr19	LNC_000435	XLOC_026856	25869903	25907015	+	XM_005693466.1	102177746	TM4SF5	transmembrane 4 L six family member 5	25869780	25876179	-	-6277	antisense
chr19	LNC_000435	XLOC_026856	25869903	25907015	+	XM_005693463.1	102176996	PSMB6	proteasome (prosome, macropain) subunit, beta type, 6, transcript variant X1	25857647	25859892	-	10010	upstream
chr19	LNC_000435	XLOC_026856	25869903	25907015	+	XM_005693467.1	102178010	MED11	mediator complex subunit 11	25914762	25916612	-	7746	downstream
chr19	LNC_000435	XLOC_026856	25869903	25907015	+	XM_005693462.1	102176556	PLD2	phospholipase D2, transcript variant X2	25835193	25847700	-	22202	upstream
chr19	LNC_000435	XLOC_026856	25869903	25907015	+	XM_005694189.1	102186719	PELP1	proline, glutamate and leucine rich protein 1	25943998	25964854	+	36982	upstream
chr19	LNC_000435	XLOC_026856	25869903	25907015	+	XM_005694187.1	102186155	ZMYND15	zinc finger, MYND-type containing 15	25904226	25910125	-	-2790	antisense
chr19	LNC_000435	XLOC_026856	25869903	25907015	+	XM_005694188.1	102186433	ARRB2	arrestin, beta 2	25929859	25940296	-	22843	downstream
chr19	LNC_000435	XLOC_026856	25869903	25907015	+	XM_005694186.1	102185604	MINK1	misshapen-like kinase 1	25782169	25798885	-	71017	upstream
chr19	LNC_000435	XLOC_026856	25869903	25907015	+	XM_005693465.1	102177465	VMO1	vitelline membrane outer layer 1 homolog (chicken)	25867319	25868511	+	1391	downstream
chr19	LNC_000436	XLOC_026977	34274541	34278530	+	XM_005694257.1	102184657	LOC102184657	plectin-like	34110804	34186110	-	88430	upstream
chr19	LNC_000436	XLOC_026977	34274541	34278530	+	XM_005694258.1	102184942	TNFRSF13B	tumor necrosis factor receptor superfamily, member 13B	34252145	34274336	+	204	downstream
chr19	LNC_000436	XLOC_026977	34274541	34278530	+	XM_005693630.1	102173686	TMEM11	transmembrane protein 11	34366555	34367515	-	88024	downstream
chr19	LNC_000436	XLOC_026977	34274541	34278530	+	XM_005709602.1	102172840	USP22	ubiquitin specific peptidase 22	34280786	34291842	-	2255	downstream
chr19	LNC_000436	XLOC_026977	34274541	34278530	+	XM_005693629.1	102173412	DHRS7B	dehydrogenase/reductase (SDR family) member 7B	34352942	34365507	+	74411	upstream
chr19	LNC_000437	XLOC_027257	50579442	50581200	+	XM_005694400.1	102184092	LOC102184092	serine/threonine-protein kinase LMTK1-like	50490805	50506801	+	72640	downstream
chr19	LNC_000437	XLOC_027257	50579442	50581200	+	XM_005694401.1	102184374	BAIAP2	BAI1-associated protein 2	50511865	50561009	-	18432	upstream
chr19	LNC_000437	XLOC_027257	50579442	50581200	+	XM_005694071.1	102173122	RPTOR	regulatory associated protein of MTOR, complex 1, transcript variant X1	50620881	50940437	-	39680	downstream
chr19	LNC_000437	XLOC_027257	50579442	50581200	+	XM_005694402.1	102184658	CHMP6	charged multivesicular body protein 6	50602021	50617287	-	20820	downstream
chr19	LNC_000438	XLOC_027261	51248083	51250840	+	XM_005694076.1	102174427	RNF213	ring finger protein 213	51051404	51174477	-	73605	upstream
chr19	LNC_000438	XLOC_027261	51248083	51250840	+	XM_005694080.1	102175516	EIF4A3	eukaryotic translation initiation factor 4A3	51250896	51262876	+	55	upstream
chr19	LNC_000438	XLOC_027261	51248083	51250840	+	XM_005694081.1	102175798	GAA	glucosidase, alpha; acid, transcript variant X2	51265308	51281280	-	14467	downstream
chr19	LNC_000438	XLOC_027261	51248083	51250840	+	XM_005694079.1	102175240	SGSH	N-sulfoglucosamine sulfohydrolase	51204709	51211775	+	36307	downstream
chr19	LNC_000438	XLOC_027261	51248083	51250840	+	XM_005694078.1	102174972	CARD14	caspase recruitment domain family, member 14	51211303	51240762	-	7320	upstream
chr19	LNC_000438	XLOC_027261	51248083	51250840	+	XM_005694405.1	102185503	TBC1D16	TBC1 domain family, member 16	51346908	51415647	+	96067	upstream
chr19	LNC_000438	XLOC_027261	51248083	51250840	+	XM_005694404.1	102185220	CCDC40	coiled-coil domain containing 40	51282734	51326862	-	31893	downstream
chr19	LNC_000438	XLOC_027261	51248083	51250840	+	XM_005694077.1	102174694	SLC26A11	solute carrier family 26 (anion exchanger), member 11	51186840	51203584	-	44498	upstream
chr19	LNC_000439	XLOC_027358	57268605	57425874	+	XM_005694469.1	102191650	SLC39A11	solute carrier family 39, member 11, transcript variant X1	56956718	57242834	+	25770	downstream
chr19	LNC_000446	XLOC_027396	57671997	57691914	+	XM_005694493.1	102176999	SOX9	SRY (sex determining region Y)-box 9	57652127	57656344	-	15652	upstream
chr19	LNC_000448	XLOC_027412	59339715	59341899	+	XM_005694470.1	102168940	KCNJ2	potassium inwardly-rectifying channel, subfamily J, member 2	59344905	59355682	-	3005	downstream
chr19	LNC_000448	XLOC_027412	59339715	59341899	+	XM_005694471.1	102169219	KCNJ16	potassium inwardly-rectifying channel, subfamily J, member 16	59386038	59450891	-	44138	downstream
chr19	LNC_000449	XLOC_027481	4594775	4604288	-	XM_005693086.1	102180075	TOM1L1	target of myb1 (chicken)-like 1	4605279	4666457	+	990	upstream
chr19	LNC_000449	XLOC_027481	4594775	4604288	-	XM_005693077.1	102175794	LOC102175794	cytochrome c oxidase assembly protein COX11, mitochondrial-like, transcript variant X1	4666903	4673097	-	62614	downstream
chr19	LNC_000449	XLOC_027481	4594775	4604288	-	XM_005693076.1	102175513	STXBP4	syntaxin binding protein 4	4699391	4897420	+	95102	upstream
chr19	LNC_000450	XLOC_027485	5162090	5165769	-	XM_005693087.1	102180343	HLF	hepatic leukemia factor	5005939	5115136	+	46953	downstream
chr19	LNC_000450	XLOC_027485	5162090	5165769	-	XM_005693079.1	102176260	MMD	monocyte to macrophage differentiation-associated	5181988	5205179	-	16218	downstream
chr19	LNC_000451	XLOC_027525	8211784	8214616	-	XM_005693095.1	102183176	SRSF1	serine/arginine-rich splicing factor 1, transcript variant X2	8226763	8230784	-	12146	downstream
chr19	LNC_000451	XLOC_027525	8211784	8214616	-	XM_005693093.1	102182723	VEZF1	vascular endothelial zinc finger 1, transcript variant X2	8197813	8209485	-	2298	upstream
chr19	LNC_000451	XLOC_027525	8211784	8214616	-	XM_005693181.1	102185304	CUEDC1	CUE domain containing 1	8093461	8120816	-	90967	upstream
chr19	LNC_000451	XLOC_027525	8211784	8214616	-	XM_005693096.1	102183538	DYNLL2	dynein, light chain, LC8-type 2	8310161	8314393	+	95544	upstream
chr19	LNC_000452	XLOC_027525	8211784	8214616	-	XM_005693095.1	102183176	SRSF1	serine/arginine-rich splicing factor 1, transcript variant X2	8226763	8230784	-	12146	downstream
chr19	LNC_000452	XLOC_027525	8211784	8214616	-	XM_005693093.1	102182723	VEZF1	vascular endothelial zinc finger 1, transcript variant X2	8197813	8209485	-	2298	upstream
chr19	LNC_000452	XLOC_027525	8211784	8214616	-	XM_005693181.1	102185304	CUEDC1	CUE domain containing 1	8093461	8120816	-	90967	upstream
chr19	LNC_000452	XLOC_027525	8211784	8214616	-	XM_005693096.1	102183538	DYNLL2	dynein, light chain, LC8-type 2	8310161	8314393	+	95544	upstream
chr19	LNC_000453	XLOC_027541	9067483	9093044	-	XM_005693105.1	102186901	LOC102186901	DET1- and DDB1-associated protein 1-like	9068341	9068965	+	-625	antisense
chr19	LNC_000453	XLOC_027541	9067483	9093044	-	XM_005693188.1	102188893	TEX14	testis expressed 14	8952511	9064329	-	3153	upstream
chr19	LNC_000453	XLOC_027541	9067483	9093044	-	XM_005693106.1	102187160	RAD51C	RAD51 paralog C	9105825	9133830	+	12780	upstream
chr19	LNC_000454	XLOC_027584	13147301	13152038	-	XM_005693156.1	100861224	ACACA	acetyl-CoA carboxylase alpha, transcript variant X1	12873218	13089400	-	57900	upstream
chr19	LNC_000454	XLOC_027584	13147301	13152038	-	XM_005693161.1	102177921	DUSP14	dual specificity phosphatase 14, transcript variant X3	13229478	13241953	+	77439	upstream
chr19	LNC_000454	XLOC_027584	13147301	13152038	-	XM_005693199.1	102169128	SYNRG	synergin, gamma	13242268	13325425	-	90229	downstream
chr19	LNC_000454	XLOC_027584	13147301	13152038	-	XM_005693159.1	102177656	TADA2A	transcriptional adaptor 2A	13162360	13205140	+	10321	upstream
chr19	LNC_000454	XLOC_027584	13147301	13152038	-	XM_005693158.1	102177188	C19H17orf78	chromosome 19 open reading frame, human C17orf78	13126021	13138070	+	9230	downstream
chr19	LNC_000455	XLOC_027607	14114180	14117559	-	XM_005693204.1	102172382	PEX12	peroxisomal biogenesis factor 12	14110220	14114301	+	-122	antisense
chr19	LNC_000455	XLOC_027607	14114180	14117559	-	XM_005693334.1	102184655	SLFN14	schlafen family member 14	14124628	14137234	+	7068	upstream
chr19	LNC_000455	XLOC_027607	14114180	14117559	-	XM_005693205.1	102172655	SLFN11	schlafen family member 11	14148961	14173550	+	31401	upstream
chr19	LNC_000455	XLOC_027607	14114180	14117559	-	XM_005693335.1	102184939	SLFN12L	schlafen family member 12-like	14205785	14212451	+	88225	upstream
chr19	LNC_000455	XLOC_027607	14114180	14117559	-	XM_005709643.1	102172093	AP2B1	adaptor-related protein complex 2, beta 1 subunit	13997083	14104814	-	9365	upstream
chr19	LNC_000456	XLOC_027770	25996094	26021067	-	XM_005693469.1	102178566	LOC102178566	cytochrome c oxidase subunit 7C, mitochondrial-like	25923699	25924668	+	71425	downstream
chr19	LNC_000456	XLOC_027770	25996094	26021067	-	XM_005693474.1	102179879	C19H17orf49	chromosome 19 open reading frame, human C17orf49	26099122	26101580	+	78054	upstream
chr19	LNC_000456	XLOC_027770	25996094	26021067	-	XM_005693468.1	102178301	CXCL16	chemokine (C-X-C motif) ligand 16	25911354	25914677	+	81416	downstream
chr19	LNC_000456	XLOC_027770	25996094	26021067	-	XM_005693467.1	102178010	MED11	mediator complex subunit 11	25914762	25916612	-	79481	upstream
chr19	LNC_000456	XLOC_027770	25996094	26021067	-	XM_005694191.1	102187528	SLC16A11	solute carrier family 16, member 11	26120678	26123107	-	99610	downstream
chr19	LNC_000456	XLOC_027770	25996094	26021067	-	XM_005693471.1	102179132	LOC102179132	arachidonate 12-lipoxygenase, 12S-type-like, transcript variant X1	25992083	26001512	+	-5419	antisense
chr19	LNC_000456	XLOC_027770	25996094	26021067	-	XM_005693470.1	102178853	LOC102178853	arachidonate 12-lipoxygenase, epidermal-type-like	26020060	26029272	+	-1008	antisense
chr19	LNC_000456	XLOC_027770	25996094	26021067	-	XM_005693475.1	102180151	SLC16A13	solute carrier family 16, member 13	26116867	26120377	+	95799	upstream
chr19	LNC_000456	XLOC_027770	25996094	26021067	-	XM_005694189.1	102186719	PELP1	proline, glutamate and leucine rich protein 1	25943998	25964854	+	31239	downstream
chr19	LNC_000456	XLOC_027770	25996094	26021067	-	XM_005694187.1	102186155	ZMYND15	zinc finger, MYND-type containing 15	25904226	25910125	-	85968	upstream
chr19	LNC_000456	XLOC_027770	25996094	26021067	-	XM_005694188.1	102186433	ARRB2	arrestin, beta 2	25929859	25940296	-	55797	upstream
chr19	LNC_000456	XLOC_027770	25996094	26021067	-	XM_005693476.1	102180422	BCL6B	B-cell CLL/lymphoma 6, member B, transcript variant X2	26108132	26112560	+	87064	upstream
chr19	LNC_000456	XLOC_027770	25996094	26021067	-	XM_005693473.1	102179592	RNASEK	ribonuclease, RNase K	26096861	26098613	+	75793	upstream
chr19	LNC_000456	XLOC_027770	25996094	26021067	-	XM_005694190.1	102187263	ALOX12	arachidonate 12-lipoxygenase	26082012	26094814	+	60944	upstream
chr19	LNC_000457	XLOC_027774	26033674	26096356	-	XM_005693482.1	102181334	ASGR1	asialoglycoprotein receptor 1, transcript variant X3	26195097	26198519	-	98740	downstream
chr19	LNC_000457	XLOC_027774	26033674	26096356	-	XM_005693470.1	102178853	LOC102178853	arachidonate 12-lipoxygenase, epidermal-type-like	26020060	26029272	+	4401	downstream
chr19	LNC_000457	XLOC_027774	26033674	26096356	-	XM_005694191.1	102187528	SLC16A11	solute carrier family 16, member 11	26120678	26123107	-	24321	downstream
chr19	LNC_000457	XLOC_027774	26033674	26096356	-	XM_005693471.1	102179132	LOC102179132	arachidonate 12-lipoxygenase, 12S-type-like, transcript variant X1	25992083	26001512	+	32161	downstream
chr19	LNC_000457	XLOC_027774	26033674	26096356	-	XM_005693474.1	102179879	C19H17orf49	chromosome 19 open reading frame, human C17orf49	26099122	26101580	+	2765	upstream
chr19	LNC_000457	XLOC_027774	26033674	26096356	-	XM_005693475.1	102180151	SLC16A13	solute carrier family 16, member 13	26116867	26120377	+	20510	upstream
chr19	LNC_000457	XLOC_027774	26033674	26096356	-	XM_005693479.1	102180882	ASGR2	asialoglycoprotein receptor 2, transcript variant X1	26149310	26160037	-	52953	downstream
chr19	LNC_000457	XLOC_027774	26033674	26096356	-	XM_005694189.1	102186719	PELP1	proline, glutamate and leucine rich protein 1	25943998	25964854	+	68819	downstream
chr19	LNC_000457	XLOC_027774	26033674	26096356	-	XM_005694188.1	102186433	ARRB2	arrestin, beta 2	25929859	25940296	-	93377	upstream
chr19	LNC_000457	XLOC_027774	26033674	26096356	-	XM_005693476.1	102180422	BCL6B	B-cell CLL/lymphoma 6, member B, transcript variant X2	26108132	26112560	+	11775	upstream
chr19	LNC_000457	XLOC_027774	26033674	26096356	-	XM_005693473.1	102179592	RNASEK	ribonuclease, RNase K	26096861	26098613	+	504	upstream
chr19	LNC_000457	XLOC_027774	26033674	26096356	-	XM_005694190.1	102187263	ALOX12	arachidonate 12-lipoxygenase	26082012	26094814	+	-12803	antisense
chr19	LNC_000458	XLOC_027797	26333628	26334500	-	XM_005693489.1	102183540	ACAP1	ArfGAP with coiled-coil, ankyrin repeat and PH domains 1, transcript variant X3	26337904	26350437	+	3403	upstream
chr19	LNC_000458	XLOC_027797	26333628	26334500	-	XM_005694200.1	102189991	LOC102189991	neuralized-like protein 4-like	26332177	26333395	-	232	upstream
chr19	LNC_000458	XLOC_027797	26333628	26334500	-	XM_005693488.1	102183264	EIF5A	eukaryotic translation initiation factor 5A	26313972	26317800	+	15827	downstream
chr19	LNC_000458	XLOC_027797	26333628	26334500	-	XM_005694201.1	102190261	TMEM256	transmembrane protein 256	26382329	26383480	-	47828	downstream
chr19	LNC_000458	XLOC_027797	26333628	26334500	-	XM_005694193.1	102188083	DVL2	dishevelled segment polarity protein 2	26239106	26246614	-	87013	upstream
chr19	LNC_000458	XLOC_027797	26333628	26334500	-	XM_005693493.1	102184370	LOC102184370	uncharacterized LOC102184370, transcript variant X3	26334632	26337616	+	131	upstream
chr19	LNC_000458	XLOC_027797	26333628	26334500	-	XM_005693500.1	102186153	SPEM1	spermatid maturation 1	26400733	26402062	+	66232	upstream
chr19	LNC_000458	XLOC_027797	26333628	26334500	-	XM_005694198.1	102189430	GPS2	G protein pathway suppressor 2	26317454	26321213	-	12414	upstream
chr19	LNC_000458	XLOC_027797	26333628	26334500	-	XM_005693504.1	102186994	CHRNB1	cholinergic receptor, nicotinic, beta 1 (muscle), transcript variant X1	26422580	26431765	+	88079	upstream
chr19	LNC_000458	XLOC_027797	26333628	26334500	-	XM_005693496.1	102185032	KCTD11	potassium channel tetramerization domain containing 11	26351256	26353955	+	16755	upstream
chr19	LNC_000458	XLOC_027797	26333628	26334500	-	XM_005694194.1	102188352	PHF23	PHD finger protein 23	26247447	26252142	-	81485	upstream
chr19	LNC_000458	XLOC_027797	26333628	26334500	-	XM_005693497.1	102185305	TMEM95	transmembrane protein 95	26354027	26355668	+	19526	upstream
chr19	LNC_000458	XLOC_027797	26333628	26334500	-	XM_005694195.1	102188628	ELP5	elongator acetyltransferase complex subunit 5	26262266	26268306	+	65321	downstream
chr19	LNC_000458	XLOC_027797	26333628	26334500	-	XM_005693498.1	102185601	PLSCR3	phospholipid scramblase 3	26372035	26375575	-	37534	downstream
chr19	LNC_000458	XLOC_027797	26333628	26334500	-	XM_005694196.1	102188896	CLDN7	claudin 7	26268460	26270924	-	62703	upstream
chr19	LNC_000458	XLOC_027797	26333628	26334500	-	XM_005694197.1	102189158	YBX2	Y box binding protein 2	26289209	26306577	-	27050	upstream
chr19	LNC_000458	XLOC_027797	26333628	26334500	-	XM_005693499.1	102185864	TNK1	tyrosine kinase, non-receptor, 1	26363942	26371935	+	29441	upstream
chr19	LNC_000458	XLOC_027797	26333628	26334500	-	XM_005694199.1	102189709	NEURL4	neuralized homolog 4 (Drosophila)	26320863	26331142	-	2485	upstream
chr19	LNC_000458	XLOC_027797	26333628	26334500	-	XM_005693502.1	102186718	FGF11	fibroblast growth factor 11	26415844	26421150	+	81343	upstream
chr19	LNC_000458	XLOC_027797	26333628	26334500	-	XM_005693487.1	102183003	SLC2A4	solute carrier family 2 (facilitated glucose transporter), member 4	26282963	26288770	+	44857	downstream
chr19	LNC_000458	XLOC_027797	26333628	26334500	-	XM_005693486.1	102182726	CTDNEP1	CTD nuclear envelope phosphatase 1	26255546	26261331	-	72296	upstream
chr19	LNC_000458	XLOC_027797	26333628	26334500	-	XM_005694204.1	102191081	ZBTB4	zinc finger and BTB domain containing 4	26432414	26441008	-	97913	downstream
chr19	LNC_000458	XLOC_027797	26333628	26334500	-	XM_005693501.1	102186430	C19H17orf74	chromosome 19 open reading frame, human C17orf74	26404358	26406145	+	69857	upstream
chr19	LNC_000458	XLOC_027797	26333628	26334500	-	XM_005693485.1	102182439	GABARAP	GABA(A) receptor-associated protein	26252475	26254531	-	79096	upstream
chr19	LNC_000458	XLOC_027797	26333628	26334500	-	XM_005693484.1	102181987	ACADVL	acyl-CoA dehydrogenase, very long chain, transcript variant X1	26233736	26239033	+	94594	downstream
chr19	LNC_000458	XLOC_027797	26333628	26334500	-	XM_005694202.1	102190547	NLGN2	neuroligin 2	26392763	26398643	+	58262	upstream
chr19	LNC_000458	XLOC_027797	26333628	26334500	-	XM_005694203.1	102190818	TMEM102	transmembrane protein 102	26412983	26415622	+	78482	upstream
chr19	LNC_000459	XLOC_027890	33831104	33835431	-	XM_005694252.1	102183005	TOM1L2	target of myb1-like 2 (chicken)	33726338	33785268	+	45835	downstream
chr19	LNC_000459	XLOC_027890	33831104	33835431	-	XM_005709484.1	102183543	RAI1	retinoic acid induced 1	33807943	33824016	-	7087	upstream
chr19	LNC_000459	XLOC_027890	33831104	33835431	-	XM_005694253.1	100860908	SREBF1	sterol regulatory element binding transcription factor 1	33796711	33807946	+	23157	downstream
chr19	LNC_000460	XLOC_027915	34217834	34221543	-	XM_005694257.1	102184657	LOC102184657	plectin-like	34110804	34186110	-	31723	upstream
chr19	LNC_000460	XLOC_027915	34217834	34221543	-	XM_005694258.1	102184942	TNFRSF13B	tumor necrosis factor receptor superfamily, member 13B	34252145	34274336	+	30601	upstream
chr19	LNC_000460	XLOC_027915	34217834	34221543	-	XM_005709602.1	102172840	USP22	ubiquitin specific peptidase 22	34280786	34291842	-	59242	downstream
chr19	LNC_000461	XLOC_028318	60333200	60334750	-	XM_005694496.1	102177837	ABCA6	ATP-binding cassette, sub-family A (ABC1), member 6	60186270	60248390	+	84809	downstream
chr19	LNC_000461	XLOC_028318	60333200	60334750	-	XM_005694473.1	102169796	LOC102169796	uncharacterized LOC102169796	60364822	60382150	+	30071	upstream
chr19	LNC_000461	XLOC_028318	60333200	60334750	-	XM_005694497.1	102178109	ABCA9	ATP-binding cassette, sub-family A (ABC1), member 9	60254565	60311502	+	21697	downstream
chr2	LNC_000462	XLOC_028426	9681086	9681764	+	XM_005675880.1	102187813	ITGAV	integrin, alpha V	9698387	9800237	-	16622	downstream
chr2	LNC_000462	XLOC_028426	9681086	9681764	+	XM_005675877.1	102186529	FAM171B	family with sequence similarity 171, member B, transcript variant X1	9607782	9635711	-	45374	upstream
chr2	LNC_000463	XLOC_028571	29267489	29270417	+	XM_005676024.1	102178220	SCN9A	sodium channel, voltage-gated, type IX, alpha subunit, transcript variant X2	29336229	29426546	+	65811	upstream
chr2	LNC_000463	XLOC_028571	29267489	29270417	+	XM_005676023.1	102177937	SCN7A	sodium channel, voltage-gated, type VII, alpha subunit	29181151	29240509	+	26979	downstream
chr2	LNC_000465	XLOC_028995	85161460	85169294	+	XM_005676299.1	102171199	SF3B1	splicing factor 3b, subunit 1, 155kDa, transcript variant X1	85244563	85302548	-	75268	downstream
chr2	LNC_000466	XLOC_029011	85656623	85667375	+	XM_005676312.1	102173977	BOLL	bol, boule-like (Drosophila), transcript variant X2	85529575	85593258	-	63364	upstream
chr2	LNC_000466	XLOC_029011	85656623	85667375	+	XM_005676328.1	102183112	LOC102183112	60S ribosomal protein L19-like	85754357	85754737	+	86981	upstream
chr2	LNC_000467	XLOC_029034	85796869	85802055	+	XM_005676328.1	102183112	LOC102183112	60S ribosomal protein L19-like	85754357	85754737	+	42131	downstream
chr2	LNC_000469	XLOC_029227	106132040	106140357	+	XM_005676549.1	102170744	STK36	serine/threonine kinase 36, transcript variant X1	106034498	106067320	+	64719	downstream
chr2	LNC_000469	XLOC_029227	106132040	106140357	+	XM_005676933.1	102177672	LOC102177672	sterol 26-hydroxylase, mitochondrial-like	106145705	106188362	+	5347	upstream
chr2	LNC_000469	XLOC_029227	106132040	106140357	+	XM_005676552.1	102171385	TTLL4	tubulin tyrosine ligase-like family, member 4	106089740	106106819	+	25220	downstream
chr2	LNC_000469	XLOC_029227	106132040	106140357	+	XM_005676553.1	100861301	PRKAG3	protein kinase, AMP-activated, gamma 3 non-catalytic subunit, transcript variant X2	106192859	106200413	-	52501	downstream
chr2	LNC_000470	XLOC_029579	131965541	131967870	+	XM_005676914.1	102170280	LOC102170280	phospholipase A2, membrane associated-like	131882671	131889394	+	76146	downstream
chr2	LNC_000470	XLOC_029579	131965541	131967870	+	XM_005676915.1	102170564	LOC102170564	phospholipase A2, membrane associated-like, transcript variant X3	131911381	131916823	+	48717	downstream
chr2	LNC_000470	XLOC_029579	131965541	131967870	+	XM_005676918.1	102171201	OTUD3	OTU domain containing 3, transcript variant X2	131971710	131996828	-	3839	downstream
chr2	LNC_000471	XLOC_029594	132427645	132434555	+	XM_005677039.1	102169715	LOC102169715	brevican core protein-like	132525582	132527228	-	91026	downstream
chr2	LNC_000471	XLOC_029594	132427645	132434555	+	XM_005677040.1	102170008	PQLC2	PQ loop repeat containing 2	132527518	132543741	-	92962	downstream
chr2	LNC_000471	XLOC_029594	132427645	132434555	+	XM_005677038.1	102169433	CAPZB	capping protein (actin filament) muscle Z-line, beta	132445903	132519512	+	11347	upstream
chr2	LNC_000472	XLOC_029603	132775417	132786914	+	XM_005677044.1	102171113	UBR4	ubiquitin protein ligase E3 component n-recognin 4	132638123	132764176	+	11240	downstream
chr2	LNC_000472	XLOC_029603	132775417	132786914	+	XM_005677045.1	102171391	IFFO2	intermediate filament family orphan 2	132885344	132933922	+	98429	upstream
chr2	LNC_000473	XLOC_029617	134393695	134396694	+	XM_005677053.1	102174447	PADI4	peptidyl arginine deiminase, type IV	134476961	134511104	-	80266	downstream
chr2	LNC_000473	XLOC_029617	134393695	134396694	+	XM_005677051.1	102173345	ARHGEF10L	Rho guanine nucleotide exchange factor (GEF) 10-like	134176168	134311236	-	82458	upstream
chr2	LNC_000473	XLOC_029617	134393695	134396694	+	XM_005709458.1	102173619	RCC2	regulator of chromosome condensation 2	134418312	134446279	+	21617	upstream
chr2	LNC_000473	XLOC_029617	134393695	134396694	+	XM_005677052.1	102173898	PADI6	peptidyl arginine deiminase, type VI	134452022	134472265	-	55327	downstream
chr2	LNC_000474	XLOC_029643	135386269	135404019	+	XM_005677069.1	102185964	CLCNKA	chloride channel, voltage-sensitive Ka	135328766	135340858	-	45410	upstream
chr2	LNC_000474	XLOC_029643	135386269	135404019	+	XM_005677062.1	102181737	C2H1orf64	chromosome 2 open reading frame, human C1orf64, transcript variant X1	135358359	135361469	-	24799	upstream
chr2	LNC_000475	XLOC_029643	135401551	135404019	+	XM_005677069.1	102185964	CLCNKA	chloride channel, voltage-sensitive Ka	135328766	135340858	-	60692	upstream
chr2	LNC_000475	XLOC_029643	135401551	135404019	+	XM_005677062.1	102181737	C2H1orf64	chromosome 2 open reading frame, human C1orf64, transcript variant X1	135358359	135361469	-	40081	upstream
chr2	LNC_000477	XLOC_029754	14175489	14182073	-	XM_005675897.1	102169631	NEUROD1	neuronal differentiation 1	14270528	14272891	+	88454	upstream
chr2	LNC_000478	XLOC_029754	14175489	14182244	-	XM_005675897.1	102169631	NEUROD1	neuronal differentiation 1	14270528	14272891	+	88283	upstream
chr2	LNC_000479	XLOC_029754	14178055	14182382	-	XM_005675897.1	102169631	NEUROD1	neuronal differentiation 1	14270528	14272891	+	88145	upstream
chr2	LNC_000480	XLOC_029774	14588359	14855112	-	XM_005676216.1	102183190	ITGA4	integrin, alpha 4 (antigen CD49D, alpha 4 subunit of VLA-4 receptor)	14421334	14519576	-	68782	upstream
chr2	LNC_000482	XLOC_029864	18105738	18107729	-	XM_005676217.1	102184010	RBM45	RNA binding motif protein 45	18108523	18123013	-	793	downstream
chr2	LNC_000482	XLOC_029864	18105738	18107729	-	XM_005675917.1	102175531	PDE11A	phosphodiesterase 11A, transcript variant X3	18135320	18598623	+	27590	upstream
chr2	LNC_000483	XLOC_029864	18105738	18107729	-	XM_005676217.1	102184010	RBM45	RNA binding motif protein 45	18108523	18123013	-	793	downstream
chr2	LNC_000483	XLOC_029864	18105738	18107729	-	XM_005675917.1	102175531	PDE11A	phosphodiesterase 11A, transcript variant X3	18135320	18598623	+	27590	upstream
chr2	LNC_000484	XLOC_029865	18533919	18672399	-	XM_005675920.1	102176465	AGPS	alkylglycerone phosphate synthase	18683968	18780013	-	11568	downstream
chr2	LNC_000484	XLOC_029865	18533919	18672399	-	XM_005675919.1	102176173	TTC30B	tetratricopeptide repeat domain 30B	18672113	18674951	+	-287	antisense
chr2	LNC_000484	XLOC_029865	18533919	18672399	-	XM_005675916.1	102175531	PDE11A	phosphodiesterase 11A, transcript variant X3	18172741	18599070	+	-65152	antisense
chr2	LNC_000484	XLOC_029865	18533919	18672399	-	XM_005676218.1	102184291	TTC30A	tetratricopeptide repeat domain 30A	18607966	18610514	+	-2549	antisense
chr2	LNC_000485	XLOC_029890	18781256	18782734	-	XM_005675920.1	102176465	AGPS	alkylglycerone phosphate synthase	18683968	18780013	-	1242	upstream
chr2	LNC_000486	XLOC_029933	23570383	23574773	-	XM_005675961.1	102186530	ITGA6	integrin, alpha 6, transcript variant X2	23427609	23474760	-	95622	upstream
chr2	LNC_000488	XLOC_030395	95315579	95316409	-	XM_005676436.1	100861154	CCNY	cyclin Y, transcript variant X1	95267512	95304014	+	11564	downstream
chr2	LNC_000488	XLOC_030395	95315579	95316409	-	XM_005676433.1	102186533	LOC102186533	protein bicaudal D homolog 1-like, transcript variant X4	95191456	95232368	+	83210	downstream
chr2	LNC_000488	XLOC_030395	95315579	95316409	-	XM_005676438.1	102187723	PLEKHM3	pleckstrin homology domain containing, family M, member 3	95373199	95587437	-	56789	downstream
chr2	LNC_000488	XLOC_030395	95315579	95316409	-	XM_005676477.1	102175724	FZD5	frizzled family receptor 5	95311791	95315268	-	310	upstream
chr2	LNC_000489	XLOC_030395	95315579	95316432	-	XM_005676436.1	100861154	CCNY	cyclin Y, transcript variant X1	95267512	95304014	+	11564	downstream
chr2	LNC_000489	XLOC_030395	95315579	95316432	-	XM_005676433.1	102186533	LOC102186533	protein bicaudal D homolog 1-like, transcript variant X4	95191456	95232368	+	83210	downstream
chr2	LNC_000489	XLOC_030395	95315579	95316432	-	XM_005676438.1	102187723	PLEKHM3	pleckstrin homology domain containing, family M, member 3	95373199	95587437	-	56766	downstream
chr2	LNC_000489	XLOC_030395	95315579	95316432	-	XM_005676477.1	102175724	FZD5	frizzled family receptor 5	95311791	95315268	-	310	upstream
chr2	LNC_000491	XLOC_030547	111073042	111103752	-	XM_005676612.1	102186255	SCG2	secretogranin II	111182049	111187752	-	78296	downstream
chr2	LNC_000492	XLOC_030547	111089510	111103743	-	XM_005676612.1	102186255	SCG2	secretogranin II	111182049	111187752	-	78305	downstream
chr2	LNC_000493	XLOC_030616	115233832	115243904	-	XM_005676642.1	102170190	SLC19A3	solute carrier family 19 (thiamine transporter), member 3, transcript variant X1	115255248	115275895	-	11343	downstream
chr2	LNC_000493	XLOC_030616	115233832	115243904	-	XM_005676641.1	102168780	AGFG1	ArfGAP with FG repeats 1, transcript variant X1	115085908	115141352	+	92479	downstream
chr2	LNC_000494	XLOC_030766	127704140	127722008	-	XM_005676841.1	102176477	RCAN3	RCAN family member 3, transcript variant X4	127598143	127619823	-	84316	upstream
chr2	LNC_000494	XLOC_030766	127704140	127722008	-	XM_005676844.1	102177482	NIPAL3	NIPA-like domain containing 3, transcript variant X1	127647483	127701435	-	2704	upstream
chr2	LNC_000494	XLOC_030766	127704140	127722008	-	XM_005676845.1	102177944	STPG1	sperm-tail PG-rich repeat containing 1	127704530	127766369	+	-17479	antisense
chr2	LNC_000494	XLOC_030766	127704140	127722008	-	XM_005676846.1	102178225	GRHL3	grainyhead-like 3 (Drosophila)	127770118	127806691	-	48109	downstream
chr2	LNC_000495	XLOC_030770	128303070	128306553	-	XM_005676856.1	102180442	CNR2	cannabinoid receptor 2 (macrophage)	128208508	128243330	+	59739	downstream
chr2	LNC_000495	XLOC_030770	128303070	128306553	-	XM_005676864.1	102182359	RPL11	ribosomal protein L11	128385560	128389283	-	79006	downstream
chr2	LNC_000495	XLOC_030770	128303070	128306553	-	XM_005676859.1	102180980	HMGCL	3-hydroxymethyl-3-methylglutaryl-CoA lyase, transcript variant X1	128286062	128305557	+	-2488	antisense
chr2	LNC_000495	XLOC_030770	128303070	128306553	-	XM_005676861.1	102181448	GALE	UDP-galactose-4-epimerase, transcript variant X1	128308580	128311433	+	2026	upstream
chr2	LNC_000495	XLOC_030770	128303070	128306553	-	XM_005677014.1	102185322	TCEB3	transcription elongation factor B (SIII), polypeptide 3 (110kDa, elongin A)	128334448	128366320	-	27894	downstream
chr2	LNC_000495	XLOC_030770	128303070	128306553	-	XM_005677013.1	102185048	PITHD1	PITH (C-terminal proteasome-interacting domain of thioredoxin-like) domain containing 1	128318925	128326613	-	12371	downstream
chr2	LNC_000495	XLOC_030770	128303070	128306553	-	XM_005676862.1	102181908	LYPLA2	lysophospholipase II, transcript variant X1	128311488	128315922	-	4934	downstream
chr2	LNC_000495	XLOC_030770	128303070	128306553	-	XM_005676857.1	102180711	FUCA1	fucosidase, alpha-L- 1, tissue	128254037	128273068	+	30001	downstream
chr2	LNC_000496	XLOC_030815	131313023	131317007	-	XM_005676903.1	102191284	MUL1	mitochondrial E3 ubiquitin protein ligase 1	131317205	131324815	+	197	upstream
chr2	LNC_000496	XLOC_030815	131313023	131317007	-	XM_005677032.1	102191092	LOC102191092	uncharacterized LOC102191092	131223454	131293167	-	19855	upstream
chr2	LNC_000497	XLOC_030822	131928343	131931674	-	XM_005676914.1	102170280	LOC102170280	phospholipase A2, membrane associated-like	131882671	131889394	+	38948	downstream
chr2	LNC_000497	XLOC_030822	131928343	131931674	-	XM_005676915.1	102170564	LOC102170564	phospholipase A2, membrane associated-like, transcript variant X3	131911381	131916823	+	11519	downstream
chr2	LNC_000497	XLOC_030822	131928343	131931674	-	XM_005676918.1	102171201	OTUD3	OTU domain containing 3, transcript variant X2	131971710	131996828	-	40035	downstream
chr2	LNC_000497	XLOC_030822	131928343	131931674	-	XM_005676912.1	102169713	PLA2G5	phospholipase A2, group V	131817691	131838294	-	90048	upstream
chr2	LNC_000498	XLOC_030842	132775794	132778938	-	XM_005677044.1	102171113	UBR4	ubiquitin protein ligase E3 component n-recognin 4	132638123	132764176	+	11617	downstream
chr2	LNC_000499	XLOC_030842	132775794	132779131	-	XM_005677044.1	102171113	UBR4	ubiquitin protein ligase E3 component n-recognin 4	132638123	132764176	+	11617	downstream
chr2	LNC_000500	XLOC_030884	134809550	134811108	-	XM_005677056.1	102178961	NECAP2	NECAP endocytosis associated 2, transcript variant X1	134907706	134920185	-	96597	downstream
chr2	LNC_000500	XLOC_030884	134809550	134811108	-	XM_005709583.1	102182926	PADI2	peptidyl arginine deiminase, type II	134681229	134746026	+	63523	downstream
chr2	LNC_000500	XLOC_030884	134809550	134811108	-	XM_005677065.1	102183741	CROCC	ciliary rootlet coiled-coil, rootletin	134861445	134903899	-	50336	downstream
chr2	LNC_000500	XLOC_030884	134809550	134811108	-	XM_005677064.1	102183471	ATP13A2	ATPase type 13A2	134817934	134833721	+	6825	upstream
chr2	LNC_000500	XLOC_030884	134809550	134811108	-	XM_005677063.1	102183195	SDHB	succinate dehydrogenase complex, subunit B, iron sulfur (Ip)	134764131	134802835	+	6714	downstream
chr20	LNC_000501	XLOC_030914	350012	420275	+	XM_005694573.1	102177280	SLIT3	slit homolog 3 (Drosophila)	444807	1114418	-	24531	downstream
chr20	LNC_000501	XLOC_030914	350012	420275	+	XM_005694508.1	102182067	LOC102182067	spermatogenic leucine zipper protein 1-like	270690	272389	+	77622	downstream
chr20	LNC_000501	XLOC_030914	350012	420275	+	XM_005694510.1	102182632	PANK3	pantothenate kinase 3, transcript variant X2	301249	323144	-	26867	upstream
chr20	LNC_000502	XLOC_030914	350012	420275	+	XM_005694573.1	102177280	SLIT3	slit homolog 3 (Drosophila)	444807	1114418	-	24531	downstream
chr20	LNC_000502	XLOC_030914	350012	420275	+	XM_005694508.1	102182067	LOC102182067	spermatogenic leucine zipper protein 1-like	270690	272389	+	77622	downstream
chr20	LNC_000502	XLOC_030914	350012	420275	+	XM_005694510.1	102182632	PANK3	pantothenate kinase 3, transcript variant X2	301249	323144	-	26867	upstream
chr20	LNC_000503	XLOC_031023	6411174	6411925	+	XM_005694545.1	102169797	MSX2	msh homeobox 2	6459708	6465133	+	47782	upstream
chr20	LNC_000504	XLOC_031046	8865398	8978519	+	XM_005694590.1	102183364	ZNF366	zinc finger protein 366	9054680	9119250	+	76160	upstream
chr20	LNC_000504	XLOC_031046	8865398	8978519	+	XM_005694567.1	102175243	LOC102175243	histone H2B subacrosomal variant-like	8833283	8833760	-	31637	upstream
chr20	LNC_000505	XLOC_031056	8920334	8927476	+	XM_005694567.1	102175243	LOC102175243	histone H2B subacrosomal variant-like	8833283	8833760	-	86573	upstream
chr20	LNC_000506	XLOC_031082	10658551	10727795	+	XM_005694607.1	102188442	LOC102188442	60S ribosomal protein L7-like	10611995	10612708	+	45842	downstream
chr20	LNC_000507	XLOC_031082	10658591	10660348	+	XM_005694607.1	102188442	LOC102188442	60S ribosomal protein L7-like	10611995	10612708	+	45882	downstream
chr20	LNC_000508	XLOC_031215	25222605	25225633	+	XM_005694715.1	102169909	ARL15	ADP-ribosylation factor-like 15, transcript variant X1	24725233	25187527	+	35077	downstream
chr20	LNC_000509	XLOC_031226	26035012	26048834	+	XM_005694723.1	102172761	ITGA1	integrin, alpha 1, transcript variant X2	26058170	26223447	-	9335	downstream
chr20	LNC_000509	XLOC_031226	26035012	26048834	+	XM_005694721.1	102172198	ITGA2	integrin, alpha 2 (CD49B, alpha 2 subunit of VLA-2 receptor)	25928343	26034381	-	630	upstream
chr20	LNC_000513	XLOC_031425	40976077	40977798	+	XM_005694826.1	102180700	ZFR	zinc finger RNA binding protein	40903684	40963177	+	12899	downstream
chr20	LNC_000513	XLOC_031425	40976077	40977798	+	XM_005694842.1	102185953	MTMR12	myotubularin related protein 12	41001631	41050644	+	23832	upstream
chr20	LNC_000514	XLOC_031431	41135045	41137578	+	XM_005694842.1	102185953	MTMR12	myotubularin related protein 12	41001631	41050644	+	84400	downstream
chr20	LNC_000514	XLOC_031431	41135045	41137578	+	XM_005694827.1	102181238	GOLPH3	golgi phosphoprotein 3 (coat-protein)	41119901	41134696	+	348	downstream
chr20	LNC_000514	XLOC_031431	41135045	41137578	+	XM_005694828.1	102181537	PDZD2	PDZ domain containing 2	41147777	41493641	-	10198	downstream
chr20	LNC_000515	XLOC_031482	60809468	60814081	+	XM_005694883.1	102178768	CTNND2	catenin (cadherin-associated protein), delta 2	60860858	61791714	+	46776	upstream
chr20	LNC_000516	XLOC_031521	63235150	63238658	+	XM_005694864.1	102170636	SEMA5A	sema domain, seven thrombospondin repeats (type 1 and type 1-like), transmembrane domain (TM) and short cytoplasmic domain, (semaphorin) 5A	63252669	63679567	+	14010	upstream
chr20	LNC_000519	XLOC_031649	7538177	7554691	-	XM_005694555.1	102171549	ARHGEF28	Rho guanine nucleotide exchange factor (GEF) 28, transcript variant X1	7650164	7782964	-	95472	downstream
chr20	LNC_000520	XLOC_031830	12274892	12311065	-	XM_005694612.1	102189624	CD180	CD180 molecule, transcript variant X1	12344746	12359470	+	33680	upstream
chr20	LNC_000520	XLOC_031830	12274892	12311065	-	XM_005694614.1	102190263	LOC102190263	microtubule-associated serine/threonine-protein kinase 4-like	12372635	12547197	-	61569	downstream
chr20	LNC_000521	XLOC_031830	12301655	12339238	-	XM_005694612.1	102189624	CD180	CD180 molecule, transcript variant X1	12344746	12359470	+	5507	upstream
chr20	LNC_000521	XLOC_031830	12301655	12339238	-	XM_005694614.1	102190263	LOC102190263	microtubule-associated serine/threonine-protein kinase 4-like	12372635	12547197	-	33396	downstream
chr20	LNC_000522	XLOC_031909	14390420	14393646	-	XM_005694640.1	102172665	CWC27	CWC27 spliceosome-associated protein homolog (S. cerevisiae), transcript variant X1	14402720	14653747	-	9073	downstream
chr20	LNC_000523	XLOC_031944	18103095	18111346	-	XM_005694669.1	102181722	NDUFAF2	NADH dehydrogenase (ubiquinone) complex I, assembly factor 2	18120712	18293482	-	9365	downstream
chr20	LNC_000523	XLOC_031944	18103095	18111346	-	XM_005694667.1	102181237	SMIM15	small integral membrane protein 15, transcript variant X2	18111709	18116233	+	362	upstream
chr20	LNC_000524	XLOC_031962	22335302	22344428	-	XM_005694689.1	102187265	SETD9	SET domain containing 9	22278940	22286887	-	48414	upstream
chr20	LNC_000524	XLOC_031962	22335302	22344428	-	XM_005694690.1	102187530	MAP3K1	mitogen-activated protein kinase kinase kinase 1, E3 ubiquitin protein ligase	22303292	22333023	-	2278	upstream
chr20	LNC_000524	XLOC_031962	22335302	22344428	-	XM_005694688.1	102186803	MIER3	mesoderm induction early response 1, family member 3, transcript variant X1	22246310	22273524	+	61777	downstream
chr20	LNC_000525	XLOC_031963	22344910	22348259	-	XM_005694689.1	102187265	SETD9	SET domain containing 9	22278940	22286887	-	58022	upstream
chr20	LNC_000525	XLOC_031963	22344910	22348259	-	XM_005694690.1	102187530	MAP3K1	mitogen-activated protein kinase kinase kinase 1, E3 ubiquitin protein ligase	22303292	22333023	-	11886	upstream
chr20	LNC_000525	XLOC_031963	22344910	22348259	-	XM_005694688.1	102186803	MIER3	mesoderm induction early response 1, family member 3, transcript variant X1	22246310	22273524	+	71385	downstream
chr20	LNC_000526	XLOC_032186	58195792	58196322	-	XM_005694880.1	102177099	FAM105A	family with sequence similarity 105, member A	58097263	58108338	-	87453	upstream
chr20	LNC_000526	XLOC_032186	58195792	58196322	-	XM_005694881.1	102177662	TRIO	trio Rho guanine nucleotide exchange factor	58260866	58407645	-	64543	downstream
chr20	LNC_000531	XLOC_032295	70576777	70578420	-	XM_005694903.1	102185871	TRIP13	thyroid hormone receptor interactor 13	70672069	70686590	+	93648	upstream
chr20	LNC_000531	XLOC_032295	70576777	70578420	-	XM_005694901.1	102185313	LOC102185313	probable palmitoyltransferase ZDHHC1-like	70621163	70649338	-	42742	downstream
chr20	LNC_000531	XLOC_032295	70576777	70578420	-	XM_005694902.1	102185609	BRD9	bromodomain containing 9	70650135	70672070	-	71714	downstream
chr20	LNC_000531	XLOC_032295	70576777	70578420	-	XM_005694899.1	102184762	CEP72	centrosomal protein 72kDa	70458221	70564844	+	11932	downstream
chr20	LNC_000531	XLOC_032295	70576777	70578420	-	XM_005694900.1	102185041	TPPP	tubulin polymerization promoting protein	70569104	70576058	-	718	upstream
chr21	LNC_000532	XLOC_032463	24720161	24728799	+	XM_005695070.1	102175527	KIAA1199	KIAA1199 ortholog, transcript variant X2	24601852	24670301	+	49859	downstream
chr21	LNC_000532	XLOC_032463	24720161	24728799	+	XM_005695072.1	102175992	C21H15orf26	chromosome 21 open reading frame, human C15orf26, transcript variant X2	24820256	24840857	+	91456	upstream
chr21	LNC_000532	XLOC_032463	24720161	24728799	+	XM_005695171.1	102181076	MESDC2	mesoderm development candidate 2	24693022	24701370	-	18790	upstream
chr21	LNC_000533	XLOC_032484	25575292	25578258	+	XM_005695176.1	102183271	APBA2	amyloid beta (A4) precursor protein-binding, family A, member 2	25641038	25967462	+	62779	upstream
chr21	LNC_000535	XLOC_032580	32207539	32209571	+	XM_005695148.1	102173420	ISLR	immunoglobulin superfamily containing leucine-rich repeat	32203479	32205814	-	1724	upstream
chr21	LNC_000535	XLOC_032580	32207539	32209571	+	XM_005695149.1	102173973	PML	promyelocytic leukemia, transcript variant X2	32266467	32318482	-	56895	downstream
chr21	LNC_000535	XLOC_032580	32207539	32209571	+	XM_005695199.1	102171013	ISLR2	immunoglobulin superfamily containing leucine-rich repeat 2	32246562	32252813	-	36990	downstream
chr21	LNC_000535	XLOC_032580	32207539	32209571	+	XM_005695198.1	102170738	STRA6	stimulated by retinoic acid 6	32172962	32200969	+	6569	downstream
chr21	LNC_000535	XLOC_032580	32207539	32209571	+	XM_005695197.1	102170469	CCDC33	coiled-coil domain containing 33	32033053	32170260	-	37278	upstream
chr21	LNC_000536	XLOC_032619	43088977	43095927	+	XM_005695237.1	100860840	PSMA6	proteasome (prosome, macropain) subunit, alpha type, 6	43062749	43084188	+	4788	downstream
chr21	LNC_000536	XLOC_032619	43088977	43095927	+	XM_005695264.1	102169137	NFKBIA	nuclear factor of kappa light polypeptide gene enhancer in B-cells inhibitor, alpha	43153361	43161571	-	57433	downstream
chr21	LNC_000536	XLOC_032619	43088977	43095927	+	XM_005695235.1	102182263	KIAA0391	KIAA0391 ortholog, transcript variant X2	42905639	43041129	+	47847	downstream
chr21	LNC_000537	XLOC_032664	45388167	45391300	+	XM_005695268.1	102171659	FOXA1	forkhead box A1	45293426	45295620	-	92546	upstream
chr21	LNC_000537	XLOC_032664	45388167	45391300	+	XM_005695248.1	102186058	TTC6	tetratricopeptide repeat domain 6	45461568	45527138	+	70267	upstream
chr21	LNC_000538	XLOC_032710	51943556	52010604	+	XM_005695291.1	102180159	TGM7	transglutaminase 7, transcript variant X2	52016254	52037927	-	5649	downstream
chr21	LNC_000538	XLOC_032710	51943556	52010604	+	XM_005695294.1	102180633	ZSCAN29	zinc finger and SCAN domain containing 29, transcript variant X3	52095350	52105483	-	84745	downstream
chr21	LNC_000538	XLOC_032710	51943556	52010604	+	XM_005695289.1	102179603	MIS18BP1	MIS18 binding protein 1	51896872	51937983	-	5572	upstream
chr21	LNC_000538	XLOC_032710	51943556	52010604	+	XM_005695302.1	102182347	TUBGCP4	tubulin, gamma complex associated protein 4, transcript variant X1	52105495	52144931	+	94890	upstream
chr21	LNC_000538	XLOC_032710	51943556	52010604	+	XM_005695288.1	102179326	FANCM	Fanconi anemia, complementation group M	51836032	51895032	+	48523	downstream
chr21	LNC_000538	XLOC_032710	51943556	52010604	+	XM_005709611.1	102180973	LCMT2	leucine carboxyl methyltransferase 2	52065726	52068142	-	55121	downstream
chr21	LNC_000538	XLOC_032710	51943556	52010604	+	XM_005695298.1	102181439	ADAL	adenosine deaminase-like, transcript variant X5	52074624	52092380	+	64019	upstream
chr21	LNC_000538	XLOC_032710	51943556	52010604	+	XM_005695290.1	102179888	TGM5	transglutaminase 5	51981011	52012147	-	-29594	antisense
chr21	LNC_000539	XLOC_032739	53536170	53540176	+	XM_005695321.1	102188359	TRIP11	thyroid hormone receptor interactor 11, transcript variant X2	53626708	53695293	-	86531	downstream
chr21	LNC_000539	XLOC_032739	53536170	53540176	+	XM_005695319.1	102187898	FBLN5	fibulin 5, transcript variant X2	53522398	53610145	-	-4007	antisense
chr21	LNC_000539	XLOC_032739	53536170	53540176	+	XM_005695318.1	102187628	TC2N	tandem C2 domains, nuclear	53446729	53479449	-	56720	upstream
chr21	LNC_000544	XLOC_032969	12269633	12278247	-	XM_005694933.1	102173888	CHD2	chromodomain helicase DNA binding protein 2, transcript variant X1	12089554	12200053	-	69579	upstream
chr21	LNC_000547	XLOC_033073	26811845	26816602	-	XM_005695180.1	102184666	PCSK6	proprotein convertase subtilisin/kexin type 6	26849481	26988154	+	32878	upstream
chr21	LNC_000548	XLOC_033222	42484582	42494321	-	XM_005695225.1	102180085	EAPP	E2F-associated phosphoprotein	42463823	42480517	-	4064	upstream
chr21	LNC_000548	XLOC_033222	42484582	42494321	-	XM_005695262.1	102168583	SNX6	sorting nexin 6	42514299	42557896	-	19977	downstream
chr21	LNC_000549	XLOC_033258	45298510	45301202	-	XM_005695246.1	102185613	MIPOL1	mirror-image polydactyly 1, transcript variant X2	45010746	45252616	+	45893	downstream
chr21	LNC_000549	XLOC_033258	45298510	45301202	-	XM_005695268.1	102171659	FOXA1	forkhead box A1	45293426	45295620	-	2889	upstream
chr21	LNC_000550	XLOC_033318	53438629	53446421	-	XM_005695318.1	102187628	TC2N	tandem C2 domains, nuclear	53446729	53479449	-	307	downstream
chr21	LNC_000550	XLOC_033318	53438629	53446421	-	XM_005695320.1	102187898	FBLN5	fibulin 5, transcript variant X2	53522394	53610965	-	75972	downstream
chr21	LNC_000550	XLOC_033318	53438629	53446421	-	XM_005695387.1	102182635	CATSPERB	catsper channel auxiliary subunit beta	53257818	53387136	-	51492	upstream
chr21	LNC_000551	XLOC_033387	56904494	56907459	-	XM_005695365.1	102175622	SYNE3	spectrin repeat containing, nuclear envelope family member 3	56913886	57001899	-	6426	downstream
chr21	LNC_000552	XLOC_033389	57036736	57037696	-	XM_005695400.1	102186528	GLRX5	glutaredoxin 5	57043180	57048810	+	5483	upstream
chr21	LNC_000552	XLOC_033389	57036736	57037696	-	XM_005695365.1	102175622	SYNE3	spectrin repeat containing, nuclear envelope family member 3	56913886	57001899	-	34836	upstream
chr22	LNC_000553	XLOC_033594	14908090	14911839	+	XM_005695689.1	102180708	LOC102180708	glycosyltransferase-like domain-containing protein 2-like	14860067	14870419	+	37670	downstream
chr22	LNC_000553	XLOC_033594	14908090	14911839	+	XM_005695688.1	102180438	FAM198A	family with sequence similarity 198, member A	14757477	14831980	+	76109	downstream
chr22	LNC_000554	XLOC_033609	15104030	15105203	+	XM_005695690.1	102180976	SNRK	SNF related kinase	15030949	15096171	+	7858	downstream
chr22	LNC_000554	XLOC_033609	15104030	15105203	+	XM_005695593.1	102175065	ANO10	anoctamin 10	15105489	15306486	-	285	downstream
chr22	LNC_000555	XLOC_033625	15497878	15500941	+	XM_005695691.1	102181248	ABHD5	abhydrolase domain containing 5	15358872	15399708	+	98169	downstream
chr22	LNC_000558	XLOC_033717	18195469	18502465	+	XM_005695650.1	102190560	GRM7	glutamate receptor, metabotropic 7, transcript variant X2	18384822	19326624	-	-117644	antisense
chr22	LNC_000559	XLOC_033748	25794020	25794386	+	XM_005695721.1	102168215	CHL1	cell adhesion molecule L1-like, transcript variant X1	25795919	26020780	-	1532	downstream
chr22	LNC_000560	XLOC_033787	28158772	28161264	+	XM_005709598.1	102169341	PDZRN3	PDZ domain containing ring finger 3	28184277	28244754	+	23012	upstream
chr22	LNC_000561	XLOC_033792	28167993	28170088	+	XM_005709598.1	102169341	PDZRN3	PDZ domain containing ring finger 3	28184277	28244754	+	14188	upstream
chr22	LNC_000562	XLOC_033795	28173526	28176940	+	XM_005709598.1	102169341	PDZRN3	PDZ domain containing ring finger 3	28184277	28244754	+	7336	upstream
chr22	LNC_000563	XLOC_033813	29142429	29144385	+	XM_005696073.1	102189529	RYBP	RING1 and YY1 binding protein	28920377	29126908	+	15520	downstream
chr22	LNC_000564	XLOC_033851	31845492	31961697	+	XM_005695748.1	102175337	FRMD4B	FERM domain containing 4B	32022700	32221260	+	61002	upstream
chr22	LNC_000565	XLOC_033878	31984602	31986890	+	XM_005695748.1	102175337	FRMD4B	FERM domain containing 4B	32022700	32221260	+	35809	upstream
chr22	LNC_000566	XLOC_033960	37210835	37222335	+	XM_005695762.1	102180165	PSMD6	proteasome (prosome, macropain) 26S subunit, non-ATPase, 6, transcript variant X2	37286187	37304880	+	63851	upstream
chr22	LNC_000566	XLOC_033960	37210835	37222335	+	XM_005695761.1	102179895	PRICKLE2	prickle homolog 2 (Drosophila)	37076841	37206121	+	4713	downstream
chr22	LNC_000567	XLOC_033960	37210835	37222335	+	XM_005695762.1	102180165	PSMD6	proteasome (prosome, macropain) 26S subunit, non-ATPase, 6, transcript variant X2	37286187	37304880	+	63851	upstream
chr22	LNC_000567	XLOC_033960	37210835	37222335	+	XM_005695761.1	102179895	PRICKLE2	prickle homolog 2 (Drosophila)	37076841	37206121	+	4713	downstream
chr22	LNC_000568	XLOC_034053	47866363	47867960	+	XM_005695853.1	102177108	SFMBT1	Scm-like with four mbt domains 1, transcript variant X1	47668348	47781032	+	85330	downstream
chr22	LNC_000568	XLOC_034053	47866363	47867960	+	XM_005695864.1	102179611	NEK4	NIMA-related kinase 4, transcript variant X5	47912729	47943344	+	44768	upstream
chr22	LNC_000568	XLOC_034053	47866363	47867960	+	XM_005696088.1	102171745	TMEM110	transmembrane protein 110	47782756	47839409	+	26953	downstream
chr22	LNC_000568	XLOC_034053	47866363	47867960	+	XM_005695855.1	102177759	MUSTN1	musculoskeletal, embryonic nuclear protein 1	47843812	47845201	+	21161	downstream
chr22	LNC_000568	XLOC_034053	47866363	47867960	+	XM_005695859.1	102178312	ITIH3	inter-alpha-trypsin inhibitor heavy chain 3, transcript variant X1	47866017	47879982	-	-1598	antisense
chr22	LNC_000568	XLOC_034053	47866363	47867960	+	XM_005695862.1	102179335	ITIH1	inter-alpha-trypsin inhibitor heavy chain 1	47886747	47901147	-	18786	downstream
chr22	LNC_000568	XLOC_034053	47866363	47867960	+	XM_005696089.1	102172014	SPCS1	signal peptidase complex subunit 1 homolog (S. cerevisiae)	47945481	47947344	-	77520	downstream
chr22	LNC_000568	XLOC_034053	47866363	47867960	+	XM_005695869.1	102180807	GNL3	guanine nucleotide binding protein-like 3 (nucleolar), transcript variant X2	47957622	47964382	-	89661	downstream
chr22	LNC_000568	XLOC_034053	47866363	47867960	+	XM_005695871.1	102181251	GLT8D1	glycosyltransferase 8 domain containing 1	47950392	47957554	+	82431	upstream
chr22	LNC_000568	XLOC_034053	47866363	47867960	+	XM_005695856.1	102178021	ITIH4	inter-alpha-trypsin inhibitor heavy chain family, member 4	47847542	47863226	+	3136	downstream
chr22	LNC_000569	XLOC_034087	49160880	49162315	+	XM_005696097.1	102175069	RBM15B	RNA binding motif protein 15B	49151263	49156601	-	4278	upstream
chr22	LNC_000569	XLOC_034087	49160880	49162315	+	XM_005695913.1	102191656	VPRBP	Vpr (HIV-1) binding protein, transcript variant X4	49072560	49126901	+	33978	downstream
chr22	LNC_000569	XLOC_034087	49160880	49162315	+	XM_005696098.1	102175341	DOCK3	dedicator of cytokinesis 3	49163568	49426676	-	1252	downstream
chr22	LNC_000569	XLOC_034087	49160880	49162315	+	XM_005695914.1	102168867	MANF	mesencephalic astrocyte-derived neurotrophic factor	49156653	49159636	-	1243	upstream
chr22	LNC_000570	XLOC_034087	49161107	49162315	+	XM_005696097.1	102175069	RBM15B	RNA binding motif protein 15B	49151263	49156601	-	4505	upstream
chr22	LNC_000570	XLOC_034087	49161107	49162315	+	XM_005695913.1	102191656	VPRBP	Vpr (HIV-1) binding protein, transcript variant X4	49072560	49126901	+	34205	downstream
chr22	LNC_000570	XLOC_034087	49161107	49162315	+	XM_005696098.1	102175341	DOCK3	dedicator of cytokinesis 3	49163568	49426676	-	1252	downstream
chr22	LNC_000570	XLOC_034087	49161107	49162315	+	XM_005695914.1	102168867	MANF	mesencephalic astrocyte-derived neurotrophic factor	49156653	49159636	-	1470	upstream
chr22	LNC_000571	XLOC_034218	53402773	53406462	+	XM_005696048.1	102181907	SACM1L	SAC1 suppressor of actin mutations 1-like (yeast)	53271587	53310215	-	92557	upstream
chr22	LNC_000571	XLOC_034218	53402773	53406462	+	XM_005696049.1	102182177	LARS2	leucyl-tRNA synthetase 2, mitochondrial, transcript variant X2	53435948	53581712	-	29485	downstream
chr22	LNC_000571	XLOC_034218	53402773	53406462	+	XM_005696135.1	102186726	LIMD1	LIM domains containing 1	53332534	53401635	-	1137	upstream
chr22	LNC_000572	XLOC_034243	55011322	55012794	+	XM_005696061.1	102184954	HRH1	histamine receptor H1, transcript variant X2	54972730	54985345	+	25976	downstream
chr22	LNC_000572	XLOC_034243	55011322	55012794	+	XM_005696065.1	102185791	ATG7	autophagy related 7, transcript variant X2	55016066	55155550	+	3271	upstream
chr22	LNC_000573	XLOC_034309	56708379	56711407	+	XM_005696166.1	102175536	LOC102175536	dolichyl-diphosphooligosaccharide--protein glycosyltransferase subunit 1-like	56751120	56762318	+	39712	upstream
chr22	LNC_000573	XLOC_034309	56708379	56711407	+	XM_005696163.1	102174707	COPG1	coatomer protein complex, subunit gamma 1	56601313	56618765	+	89613	downstream
chr22	LNC_000573	XLOC_034309	56708379	56711407	+	XM_005696164.1	102174985	HMCES	5-hydroxymethylcytosine (hmC) binding, ES cell-specific	56618621	56635576	+	72802	downstream
chr22	LNC_000573	XLOC_034309	56708379	56711407	+	XM_005696148.1	102168869	RAB7A	RAB7A, member RAS oncogene family	56663186	56674047	-	34331	upstream
chr22	LNC_000573	XLOC_034309	56708379	56711407	+	XM_005696165.1	102175254	LOC102175254	histone H1x-like	56642906	56643520	-	64858	upstream
chr22	LNC_000574	XLOC_034316	56785274	56786526	+	XM_005696166.1	102175536	LOC102175536	dolichyl-diphosphooligosaccharide--protein glycosyltransferase subunit 1-like	56751120	56762318	+	22955	downstream
chr22	LNC_000575	XLOC_034356	576767	579708	-	XM_005695499.1	102172491	LANCL2	LanC lantibiotic synthetase component C-like 2 (bacterial)	581799	747522	-	2090	downstream
chr22	LNC_000575	XLOC_034356	576767	579708	-	XM_005695498.1	102172211	VOPP1	vesicular, overexpressed in cancer, prosurvival protein 1	507779	564065	+	12701	downstream
chr22	LNC_000576	XLOC_034401	6342471	6346668	-	XM_005695654.1	102170187	OSBPL10	oxysterol binding protein-like 10	6084903	6314688	-	27782	upstream
chr22	LNC_000577	XLOC_034417	6849472	6855996	-	XM_005695518.1	102177286	DYNC1LI1	dynein, cytoplasmic 1, light intermediate chain 1	6879842	6920564	-	23845	downstream
chr22	LNC_000577	XLOC_034417	6849472	6855996	-	XM_005695658.1	102171284	CMTM6	CKLF-like MARVEL transmembrane domain containing 6	6833570	6847444	-	2027	upstream
chr22	LNC_000577	XLOC_034417	6849472	6855996	-	XM_005695657.1	102171015	CMTM7	CKLF-like MARVEL transmembrane domain containing 7	6752146	6776967	+	72504	downstream
chr22	LNC_000578	XLOC_034823	43103654	43105096	-	XM_005695816.1	102188809	SLMAP	sarcolemma associated protein, transcript variant X9	43142454	43301154	-	37357	downstream
chr22	LNC_000578	XLOC_034823	43103654	43105096	-	XM_005695795.1	102187630	FLNB	filamin B, beta, transcript variant X2	42955805	43095210	-	8443	upstream
chr22	LNC_000579	XLOC_034850	45643896	45647459	-	XM_005695837.1	102172849	CACNA2D3	calcium channel, voltage-dependent, alpha 2/delta subunit 3	45742058	46607404	-	94598	downstream
chr22	LNC_000580	XLOC_034879	48436843	48439404	-	XM_005696092.1	102173136	DNAH1	dynein, axonemal, heavy chain 1	48275662	48353652	-	83190	upstream
chr22	LNC_000580	XLOC_034879	48436843	48439404	-	XM_005695881.1	102183921	GLYCTK	glycerate kinase, transcript variant X2	48381996	48387932	-	48910	upstream
chr22	LNC_000580	XLOC_034879	48436843	48439404	-	XM_005695885.1	102184852	PPM1M	protein phosphatase, Mg2+/Mn2+ dependent, 1M	48432006	48435957	-	885	upstream
chr22	LNC_000580	XLOC_034879	48436843	48439404	-	XM_005695884.1	102184565	WDR82	WD repeat domain 82	48417092	48430079	+	6763	downstream
chr22	LNC_000580	XLOC_034879	48436843	48439404	-	XM_005695888.1	102185405	POC1A	POC1 centriolar protein A, transcript variant X2	48488015	48589351	+	48610	upstream
chr22	LNC_000580	XLOC_034879	48436843	48439404	-	XM_005696093.1	102173426	TLR9	toll-like receptor 9	48449581	48462004	+	10176	upstream
chr22	LNC_000580	XLOC_034879	48436843	48439404	-	XM_005695886.1	100861387	ALAS1	aminolevulinate, delta-, synthase 1	48471470	48485481	-	32065	downstream
chr22	LNC_000581	XLOC_034893	48867522	48901443	-	XM_005696096.1	102174253	RRP9	ribosomal RNA processing 9, small subunit (SSU) processome component, homolog (yeast)	48779035	48787100	+	80421	downstream
chr22	LNC_000581	XLOC_034893	48867522	48901443	-	XM_005695900.1	102188448	IQCF5	IQ motif containing F5	48800951	48802838	+	64683	downstream
chr22	LNC_000581	XLOC_034893	48867522	48901443	-	XM_005695901.1	102188716	IQCF2	IQ motif containing F2, transcript variant X1	48810601	48812110	-	55411	upstream
chr22	LNC_000581	XLOC_034893	48867522	48901443	-	XM_005695904.1	102189171	IQCF3	IQ motif containing F3, transcript variant X1	48827967	48829538	-	37983	upstream
chr22	LNC_000581	XLOC_034893	48867522	48901443	-	XM_005695898.1	102187902	PARP3	poly (ADP-ribose) polymerase family, member 3	48770431	48778277	-	89244	upstream
chr22	LNC_000581	XLOC_034893	48867522	48901443	-	XM_005695905.1	102189633	IQCF6	IQ motif containing F6	48862659	48863214	+	4307	downstream
chr22	LNC_000581	XLOC_034893	48867522	48901443	-	XM_005695908.1	102190742	RAD54L2	RAD54-like 2 (S. cerevisiae), transcript variant X2	48955709	49003719	-	54265	downstream
chr22	LNC_000581	XLOC_034893	48867522	48901443	-	XM_005695899.1	102188175	IQCF1	IQ motif containing F1	48792497	48795207	+	72314	downstream
chr22	LNC_000581	XLOC_034893	48867522	48901443	-	XM_005695906.1	102190178	GRM2	glutamate receptor, metabotropic 2	48903431	48913051	-	1987	downstream
chr22	LNC_000581	XLOC_034893	48867522	48901443	-	XM_005695907.1	102190467	TEX264	testis expressed 264	48917389	48947325	-	15945	downstream
chr22	LNC_000582	XLOC_034989	52037175	52043796	-	XM_005696018.1	102173049	LOC102173049	15 kDa protein B-like	52028927	52032733	+	4441	downstream
chr22	LNC_000582	XLOC_034989	52037175	52043796	-	XM_005696123.1	102182837	KLHL18	kelch-like family member 18	52044122	52069865	-	325	downstream
chr22	LNC_000582	XLOC_034989	52037175	52043796	-	XM_005696122.1	102182549	PTPN23	protein tyrosine phosphatase, non-receptor type 23	51996309	52020115	-	17059	upstream
chr22	LNC_000582	XLOC_034989	52037175	52043796	-	XM_005696121.1	102182269	SCAP	SREBF chaperone	51901728	51996051	+	41123	downstream
chr22	LNC_000582	XLOC_034989	52037175	52043796	-	XM_005696020.1	102174169	KIF9	kinesin family member 9	52089774	52127038	+	45977	upstream
chr22	LNC_000582	XLOC_034989	52037175	52043796	-	XM_005696019.1	102173894	LOC102173894	SRA stem-loop-interacting RNA-binding protein, mitochondrial-like	52097825	52098165	-	54028	downstream
chr22	LNC_000583	XLOC_035050	54861156	54867493	-	XM_005696063.1	102184954	HRH1	histamine receptor H1, transcript variant X2	54875044	54985345	+	7550	upstream
chr22	LNC_000583	XLOC_035050	54861156	54867493	-	XM_005696140.1	102188363	SLC6A1	solute carrier family 6 (neurotransmitter transporter), member 1	54755116	54769578	+	91577	downstream
chr22	LNC_000584	XLOC_035050	54861156	54867599	-	XM_005696063.1	102184954	HRH1	histamine receptor H1, transcript variant X2	54875044	54985345	+	7444	upstream
chr22	LNC_000584	XLOC_035050	54861156	54867599	-	XM_005696140.1	102188363	SLC6A1	solute carrier family 6 (neurotransmitter transporter), member 1	54755116	54769578	+	91577	downstream
chr22	LNC_000585	XLOC_035055	55287619	55293009	-	XM_005696152.1	102170561	SLC6A6	solute carrier family 6 (neurotransmitter transporter), member 6	55244471	55285305	-	2313	upstream
chr22	LNC_000586	XLOC_035139	57004634	57006459	-	XM_005696149.1	102169344	RUVBL1	RuvB-like AAA ATPase 1	57010102	57039859	+	3642	upstream
chr22	LNC_000586	XLOC_035139	57004634	57006459	-	XM_005696151.1	102169812	KBTBD12	kelch repeat and BTB (POZ) domain containing 12, transcript variant X1	57100952	57119841	-	94492	downstream
chr22	LNC_000586	XLOC_035139	57004634	57006459	-	XM_005696167.1	102175814	SEC61A1	Sec61 alpha 1 subunit (S. cerevisiae)	57045372	57056444	-	38912	downstream
chr23	LNC_000587	XLOC_035240	7435003	7440873	+	XM_005696457.1	102184768	ITPR3	inositol 1,4,5-trisphosphate receptor, type 3	7445122	7500763	+	4248	upstream
chr23	LNC_000587	XLOC_035240	7435003	7440873	+	XM_005696234.1	102170562	LOC102170562	putative Bcl-2 homologous antagonist/killer 2-like	7400600	7405900	-	29102	upstream
chr23	LNC_000587	XLOC_035240	7435003	7440873	+	XM_005696456.1	102184483	LOC102184483	gametogenetin-binding protein 1-like	7408905	7419542	+	15460	downstream
chr23	LNC_000587	XLOC_035240	7435003	7440873	+	XM_005696458.1	102185047	IP6K3	inositol hexakisphosphate kinase 3	7540059	7553766	-	99185	downstream
chr23	LNC_000587	XLOC_035240	7435003	7440873	+	XM_005696235.1	102170832	LOC102170832	mitochondrial nucleoid factor 1-like	7500860	7527738	-	59986	downstream
chr23	LNC_000588	XLOC_035256	8273833	8275697	+	XM_005696242.1	102172673	RPS10	ribosomal protein S10	8178307	8184114	-	89718	upstream
chr23	LNC_000588	XLOC_035256	8273833	8275697	+	XM_005696460.1	100860994	PACSIN1	protein kinase C and casein kinase substrate in neurons 1	8266583	8272674	+	1158	downstream
chr23	LNC_000588	XLOC_035256	8273833	8275697	+	XM_005696461.1	102185880	SPDEF	SAM pointed domain containing ETS transcription factor	8280209	8301139	-	4511	downstream
chr23	LNC_000588	XLOC_035256	8273833	8275697	+	XM_005696462.1	102186168	C23H6orf106	chromosome 23 open reading frame, human C6orf106	8325590	8422720	-	49892	downstream
chr23	LNC_000589	XLOC_035630	30361043	30367218	+	XM_005696774.1	102190475	FAM65B	family with sequence similarity 65, member B, transcript variant X1	30198912	30279374	+	81668	downstream
chr23	LNC_000589	XLOC_035630	30361043	30367218	+	XM_005696782.1	102168956	KIAA0319	KIAA0319 ortholog, transcript variant X1	30389895	30433761	+	22676	upstream
chr23	LNC_000589	XLOC_035630	30361043	30367218	+	XM_005696781.1	102168500	C23H6orf62	chromosome 23 open reading frame, human C6orf62, transcript variant X2	30339643	30348265	+	12777	downstream
chr23	LNC_000589	XLOC_035630	30361043	30367218	+	XM_005696778.1	100860987	GMNN	geminin, DNA replication inhibitor, transcript variant X2	30291865	30302271	-	58771	upstream
chr23	LNC_000589	XLOC_035630	30361043	30367218	+	XM_005696816.1	102183023	LOC102183023	uncharacterized LOC102183023	30285025	30287832	+	73210	downstream
chr23	LNC_000589	XLOC_035630	30361043	30367218	+	XM_005696784.1	102169437	ALDH5A1	aldehyde dehydrogenase 5 family, member A1	30438237	30463118	-	71018	downstream
chr23	LNC_000590	XLOC_035760	45577306	45586503	+	XM_005696896.1	102168958	LY86	lymphocyte antigen 86	45654079	45693838	-	67575	downstream
chr23	LNC_000591	XLOC_035764	45615583	45633515	+	XM_005696896.1	102168958	LY86	lymphocyte antigen 86	45654079	45693838	-	20563	downstream
chr23	LNC_000592	XLOC_035764	45618887	45622606	+	XM_005696896.1	102168958	LY86	lymphocyte antigen 86	45654079	45693838	-	31472	downstream
chr23	LNC_000593	XLOC_035780	46697705	46700841	+	XM_005709490.1	102170012	CDYL	chromodomain protein, Y-like	46720009	46827533	-	19167	downstream
chr23	LNC_000593	XLOC_035780	46697705	46700841	+	XM_005696920.1	102177017	RPP40	ribonuclease P/MRP 40kDa subunit	46674289	46692186	+	5518	downstream
chr23	LNC_000593	XLOC_035780	46697705	46700841	+	XM_005696919.1	102176749	LYRM4	LYR motif containing 4	46579331	46645793	+	51911	downstream
chr23	LNC_000594	XLOC_035780	46698034	46702848	+	XM_005709490.1	102170012	CDYL	chromodomain protein, Y-like	46720009	46827533	-	17160	downstream
chr23	LNC_000594	XLOC_035780	46698034	46702848	+	XM_005696920.1	102177017	RPP40	ribonuclease P/MRP 40kDa subunit	46674289	46692186	+	5847	downstream
chr23	LNC_000594	XLOC_035780	46698034	46702848	+	XM_005696919.1	102176749	LYRM4	LYR motif containing 4	46579331	46645793	+	52240	downstream
chr23	LNC_000595	XLOC_035798	47340080	47343871	+	XM_005696923.1	102177852	LOC102177852	uncharacterized LOC102177852	47344206	47355150	+	334	upstream
chr23	LNC_000596	XLOC_035814	48168235	48170261	+	XM_005696934.1	102181740	LOC102181740	uncharacterized LOC102181740	48199382	48385434	+	29120	upstream
chr23	LNC_000600	XLOC_035915	5171713	5176040	-	XM_005696191.1	102184012	FAM83B	family with sequence similarity 83, member B	5179159	5261997	-	3118	downstream
chr23	LNC_000601	XLOC_035921	6240607	6258494	-	XM_005696197.1	102184854	LOC102184854	serine/arginine repetitive matrix protein 2-like, transcript variant X5	5905243	6200489	-	40117	upstream
chr23	LNC_000601	XLOC_035921	6240607	6258494	-	XM_005696440.1	102179527	LRRC1	leucine rich repeat containing 1	6300860	6403118	-	42365	downstream
chr23	LNC_000602	XLOC_035921	6240607	6270211	-	XM_005696197.1	102184854	LOC102184854	serine/arginine repetitive matrix protein 2-like, transcript variant X5	5905243	6200489	-	40117	upstream
chr23	LNC_000602	XLOC_035921	6240607	6270211	-	XM_005696440.1	102179527	LRRC1	leucine rich repeat containing 1	6300860	6403118	-	30648	downstream
chr23	LNC_000603	XLOC_036002	8193545	8198788	-	XM_005696242.1	102172673	RPS10	ribosomal protein S10	8178307	8184114	-	9430	upstream
chr23	LNC_000603	XLOC_036002	8193545	8198788	-	XM_005696460.1	100860994	PACSIN1	protein kinase C and casein kinase substrate in neurons 1	8266583	8272674	+	67794	upstream
chr23	LNC_000603	XLOC_036002	8193545	8198788	-	XM_005696461.1	102185880	SPDEF	SAM pointed domain containing ETS transcription factor	8280209	8301139	-	81420	downstream
chr23	LNC_000604	XLOC_036024	8828504	8832198	-	XM_005696465.1	102187010	SCUBE3	signal peptide, CUB domain, EGF-like 3	8876413	8903667	+	44214	upstream
chr23	LNC_000604	XLOC_036024	8828504	8832198	-	XM_005709479.1	102173980	TCP11	t-complex 11, testis-specific	8751403	8782433	-	46070	upstream
chr23	LNC_000604	XLOC_036024	8828504	8832198	-	XM_005696464.1	102186729	ANKS1A	ankyrin repeat and sterile alpha motif domain containing 1A	8640133	8738172	+	90331	downstream
chr23	LNC_000605	XLOC_036067	10193875	10196411	-	XM_005696273.1	102181172	LOC102181172	serine/threonine-protein kinase 38-like, transcript variant X2	10072744	10116575	-	77299	upstream
chr23	LNC_000605	XLOC_036067	10193875	10196411	-	XM_005696272.1	102180637	LOC102180637	serine/arginine-rich splicing factor 3-like	10159313	10166903	+	26971	downstream
chr23	LNC_000605	XLOC_036067	10193875	10196411	-	XM_005696474.1	102190563	RAB44	RAB44, member RAS oncogene family	10250398	10286468	+	53986	upstream
chr23	LNC_000605	XLOC_036067	10193875	10196411	-	XM_005696269.1	102179898	CDKN1A	cyclin-dependent kinase inhibitor 1A (p21, Cip1)	10228602	10235486	+	32190	upstream
chr23	LNC_000605	XLOC_036067	10193875	10196411	-	XM_005696271.1	102180169	LOC102180169	40S ribosomal protein S4-like, transcript variant X1	10198408	10211051	-	1996	downstream
chr23	LNC_000606	XLOC_036067	10193875	10197337	-	XM_005696273.1	102181172	LOC102181172	serine/threonine-protein kinase 38-like, transcript variant X2	10072744	10116575	-	77299	upstream
chr23	LNC_000606	XLOC_036067	10193875	10197337	-	XM_005696272.1	102180637	LOC102180637	serine/arginine-rich splicing factor 3-like	10159313	10166903	+	26971	downstream
chr23	LNC_000606	XLOC_036067	10193875	10197337	-	XM_005696474.1	102190563	RAB44	RAB44, member RAS oncogene family	10250398	10286468	+	53060	upstream
chr23	LNC_000606	XLOC_036067	10193875	10197337	-	XM_005696268.1	102179614	CPNE5	copine V	10297177	10382038	-	99839	downstream
chr23	LNC_000606	XLOC_036067	10193875	10197337	-	XM_005696269.1	102179898	CDKN1A	cyclin-dependent kinase inhibitor 1A (p21, Cip1)	10228602	10235486	+	31264	upstream
chr23	LNC_000606	XLOC_036067	10193875	10197337	-	XM_005696271.1	102180169	LOC102180169	40S ribosomal protein S4-like, transcript variant X1	10198408	10211051	-	1070	downstream
chr23	LNC_000607	XLOC_036075	10583241	10588898	-	XM_005696475.1	102191091	MTCH1	mitochondrial carrier 1	10517984	10532462	-	50778	upstream
chr23	LNC_000607	XLOC_036075	10583241	10588898	-	XM_005696276.1	102182079	PI16	peptidase inhibitor 16	10501417	10514963	+	68277	downstream
chr23	LNC_000607	XLOC_036075	10583241	10588898	-	XM_005696476.1	102191384	FGD2	FYVE, RhoGEF and PH domain containing 2	10554095	10584915	+	-1675	antisense
chr23	LNC_000608	XLOC_036127	15499044	15505413	-	XM_005696311.1	100861002	MRPS10	mitochondrial ribosomal protein S10, transcript variant X2	15550962	15560255	-	45548	downstream
chr23	LNC_000608	XLOC_036127	15499044	15505413	-	XM_005696309.1	102191474	GUCA1A	guanylate cyclase activator 1A (retina)	15520716	15528150	+	15302	upstream
chr23	LNC_000608	XLOC_036127	15499044	15505413	-	XM_005696308.1	102191191	TAF8	TAF8 RNA polymerase II, TATA box binding protein (TBP)-associated factor, 43kDa	15422312	15439929	+	59114	downstream
chr23	LNC_000608	XLOC_036127	15499044	15505413	-	XM_005696497.1	102176084	TRERF1	transcriptional regulating factor 1	15563990	15604461	-	58576	downstream
chr23	LNC_000608	XLOC_036127	15499044	15505413	-	XM_005696496.1	102175815	LOC102175815	uncharacterized LOC102175815	15512159	15512923	+	6745	upstream
chr23	LNC_000608	XLOC_036127	15499044	15505413	-	XM_005696305.1	102190470	CCND3	cyclin D3	15322128	15420402	-	78641	upstream
chr23	LNC_000608	XLOC_036127	15499044	15505413	-	XM_005696310.1	102191747	GUCA1B	guanylate cyclase activator 1B (retina)	15529725	15540734	-	24311	downstream
chr23	LNC_000608	XLOC_036127	15499044	15505413	-	XM_005696495.1	102175537	C23H6orf132	chromosome 23 open reading frame, human C6orf132	15458331	15496752	-	2291	upstream
chr23	LNC_000609	XLOC_036164	15677362	15682331	-	XM_005696497.1	102176084	TRERF1	transcriptional regulating factor 1	15563990	15604461	-	72900	upstream
chr23	LNC_000610	XLOC_036171	15693808	15695172	-	XM_005696497.1	102176084	TRERF1	transcriptional regulating factor 1	15563990	15604461	-	89346	upstream
chr23	LNC_000611	XLOC_036211	16191631	16194089	-	XM_005696326.1	102172581	RRP36	ribosomal RNA processing 36 homolog (S. cerevisiae)	16247457	16250844	+	53367	upstream
chr23	LNC_000611	XLOC_036211	16191631	16194089	-	XM_005696327.1	102172851	MRPL2	mitochondrial ribosomal protein L2	16269008	16273812	-	74918	downstream
chr23	LNC_000611	XLOC_036211	16191631	16194089	-	XM_005696321.1	102170922	MEA1	male-enhanced antigen 1, transcript variant X1	16237621	16239279	-	43531	downstream
chr23	LNC_000611	XLOC_036211	16191631	16194089	-	XM_005709516.1	102177205	PEX6	peroxisomal biogenesis factor 6	16197871	16210931	-	3781	downstream
chr23	LNC_000611	XLOC_036211	16191631	16194089	-	XM_005696325.1	102172307	CUL7	cullin 7	16252163	16267495	-	58073	downstream
chr23	LNC_000611	XLOC_036211	16191631	16194089	-	XM_005696324.1	102172015	KLHDC3	kelch domain containing 3	16239459	16245826	+	45369	upstream
chr23	LNC_000611	XLOC_036211	16191631	16194089	-	XM_005696328.1	102173138	KLC4	kinesin light chain 4	16274462	16288602	+	80372	upstream
chr23	LNC_000611	XLOC_036211	16191631	16194089	-	XM_005696316.1	102170099	GLTSCR1L	GLTSCR1-like	16091017	16127343	+	64287	downstream
chr23	LNC_000611	XLOC_036211	16191631	16194089	-	XM_005696318.1	102170645	GNMT	glycine N-methyltransferase	16195960	16197897	+	1870	upstream
chr23	LNC_000611	XLOC_036211	16191631	16194089	-	XM_005696317.1	102170369	RPL7L1	ribosomal protein L7-like 1	16134212	16139822	+	51808	downstream
chr23	LNC_000611	XLOC_036211	16191631	16194089	-	XM_005696323.1	102171557	PPP2R5D	protein phosphatase 2, regulatory subunit B', delta, transcript variant X2	16232792	16237752	+	38702	upstream
chr23	LNC_000611	XLOC_036211	16191631	16194089	-	XM_005696499.1	102176924	CNPY3	canopy FGF signaling regulator 3	16180707	16186203	+	5427	downstream
chr23	LNC_000611	XLOC_036211	16191631	16194089	-	XM_005696498.1	102176652	PTCRA	pre T-cell antigen receptor alpha	16169868	16175016	+	16614	downstream
chr23	LNC_000612	XLOC_036236	17329448	17333716	-	XM_005696511.1	100861329	TMEM63B	transmembrane protein 63B	17246224	17272760	+	56687	downstream
chr23	LNC_000612	XLOC_036236	17329448	17333716	-	XM_005696514.1	102181909	NFKBIE	nuclear factor of kappa light polypeptide gene enhancer in B-cells inhibitor, epsilon	17346378	17353500	-	12661	downstream
chr23	LNC_000612	XLOC_036236	17329448	17333716	-	XM_005696354.1	100861004	MRPL14	mitochondrial ribosomal protein L14, transcript variant X2	17225246	17232770	-	96677	upstream
chr23	LNC_000612	XLOC_036236	17329448	17333716	-	XM_005696515.1	102182179	TMEM151B	transmembrane protein 151B	17358117	17363445	+	24400	upstream
chr23	LNC_000612	XLOC_036236	17329448	17333716	-	XM_005696516.1	102182456	AARS2	alanyl-tRNA synthetase 2, mitochondrial	17383905	17395331	-	50188	downstream
chr23	LNC_000612	XLOC_036236	17329448	17333716	-	XM_005696355.1	100861005	SLC29A1	solute carrier family 29 (nucleoside transporters), member 1, transcript variant X2	17315130	17323714	+	5733	downstream
chr23	LNC_000612	XLOC_036236	17329448	17333716	-	XM_005696512.1	102181345	CAPN11	calpain 11	17275677	17287688	+	41759	downstream
chr23	LNC_000612	XLOC_036236	17329448	17333716	-	XM_005696513.1	102181637	SLC35B2	solute carrier family 35 (adenosine 3'-phospho 5'-phosphosulfate transporter), member B2	17341766	17345938	-	8049	downstream
chr23	LNC_000612	XLOC_036236	17329448	17333716	-	XM_005696358.1	100861006	HSP90AB1	heat shock protein 90kDa alpha (cytosolic), class B member 1	17334541	17340283	+	824	upstream
chr23	LNC_000612	XLOC_036236	17329448	17333716	-	XM_005696359.1	102180901	TCTE1	t-complex-associated-testis-expressed 1	17366404	17373012	-	32687	downstream
chr23	LNC_000612	XLOC_036236	17329448	17333716	-	XM_005696517.1	102182740	SPATS1	spermatogenesis associated, serine-rich 1	17422565	17443984	+	88848	upstream
chr23	LNC_000612	XLOC_036236	17329448	17333716	-	XM_005696510.1	102180546	LOC102180546	transmembrane protein 63B-like	17244477	17247187	+	82260	downstream
chr23	LNC_000613	XLOC_036272	19901136	19909459	-	XM_005696520.1	102184104	TNFRSF21	tumor necrosis factor receptor superfamily, member 21	19955267	20013938	-	45807	downstream
chr23	LNC_000614	XLOC_036276	20143403	20145105	-	XM_005696521.1	102184676	CD2AP	CD2-associated protein	20166777	20235260	+	21671	upstream
chr23	LNC_000617	XLOC_036575	41960754	41961610	-	XM_005696886.1	102187727	TMEM170B	transmembrane protein 170B	41976465	41990493	-	14854	downstream
chr23	LNC_000618	XLOC_036590	42790602	42793081	-	XM_005696864.1	100861326	GCNT2	glucosaminyl (N-acetyl) transferase 2, I-branching enzyme (I blood group), transcript variant X1	42624626	42692737	-	97864	upstream
chr23	LNC_000618	XLOC_036590	42790602	42793081	-	XM_005696891.1	102189361	TFAP2A	transcription factor AP-2 alpha (activating enhancer binding protein 2 alpha)	42810121	42823978	+	17039	upstream
chr23	LNC_000620	XLOC_036629	45048341	45052315	-	XM_005696915.1	102175346	DSP	desmoplakin	44956628	44988322	-	60018	upstream
chr23	LNC_000620	XLOC_036629	45048341	45052315	-	XM_005696895.1	102168403	SSR1	signal sequence receptor, alpha	45139858	45156798	+	87542	upstream
chr23	LNC_000620	XLOC_036629	45048341	45052315	-	XM_005696916.1	102175635	CAGE1	cancer antigen 1	45089256	45132755	+	36940	upstream
chr23	LNC_000620	XLOC_036629	45048341	45052315	-	XM_005696894.1	102191751	RIOK1	RIO kinase 1	45066403	45088658	-	14087	downstream
chr23	LNC_000621	XLOC_036652	46651745	46657844	-	XM_005709490.1	102170012	CDYL	chromodomain protein, Y-like	46720009	46827533	-	62164	downstream
chr23	LNC_000621	XLOC_036652	46651745	46657844	-	XM_005696920.1	102177017	RPP40	ribonuclease P/MRP 40kDa subunit	46674289	46692186	+	16444	upstream
chr23	LNC_000621	XLOC_036652	46651745	46657844	-	XM_005696919.1	102176749	LYRM4	LYR motif containing 4	46579331	46645793	+	5951	downstream
chr23	LNC_000622	XLOC_036652	46651745	46657859	-	XM_005709490.1	102170012	CDYL	chromodomain protein, Y-like	46720009	46827533	-	62149	downstream
chr23	LNC_000622	XLOC_036652	46651745	46657859	-	XM_005696920.1	102177017	RPP40	ribonuclease P/MRP 40kDa subunit	46674289	46692186	+	16429	upstream
chr23	LNC_000622	XLOC_036652	46651745	46657859	-	XM_005696919.1	102176749	LYRM4	LYR motif containing 4	46579331	46645793	+	5951	downstream
chr23	LNC_000623	XLOC_036652	46651745	46657859	-	XM_005709490.1	102170012	CDYL	chromodomain protein, Y-like	46720009	46827533	-	62149	downstream
chr23	LNC_000623	XLOC_036652	46651745	46657859	-	XM_005696920.1	102177017	RPP40	ribonuclease P/MRP 40kDa subunit	46674289	46692186	+	16429	upstream
chr23	LNC_000623	XLOC_036652	46651745	46657859	-	XM_005696919.1	102176749	LYRM4	LYR motif containing 4	46579331	46645793	+	5951	downstream
chr23	LNC_000624	XLOC_036652	46651745	46657860	-	XM_005709490.1	102170012	CDYL	chromodomain protein, Y-like	46720009	46827533	-	62148	downstream
chr23	LNC_000624	XLOC_036652	46651745	46657860	-	XM_005696920.1	102177017	RPP40	ribonuclease P/MRP 40kDa subunit	46674289	46692186	+	16428	upstream
chr23	LNC_000624	XLOC_036652	46651745	46657860	-	XM_005696919.1	102176749	LYRM4	LYR motif containing 4	46579331	46645793	+	5951	downstream
chr24	LNC_000628	XLOC_036723	369230	375288	+	XM_005696944.1	102187092	PARD6G	par-6 family cell polarity regulator gamma	399289	435768	+	24000	upstream
chr24	LNC_000628	XLOC_036723	369230	375288	+	XM_005696937.1	102183283	ADNP2	ADNP homeobox 2	455613	478192	-	80324	downstream
chr24	LNC_000629	XLOC_036726	394067	398037	+	XM_005696944.1	102187092	PARD6G	par-6 family cell polarity regulator gamma	399289	435768	+	1251	upstream
chr24	LNC_000629	XLOC_036726	394067	398037	+	XM_005696937.1	102183283	ADNP2	ADNP homeobox 2	455613	478192	-	57575	downstream
chr24	LNC_000630	XLOC_036732	619657	635193	+	XM_005696941.1	100861400	TXNL4A	thioredoxin-like 4A	546778	557165	+	62491	downstream
chr24	LNC_000630	XLOC_036732	619657	635193	+	XM_005696946.1	102187638	PQLC1	PQ loop repeat containing 1	576789	617043	+	2613	downstream
chr24	LNC_000630	XLOC_036732	619657	635193	+	XM_005696940.1	102184018	LOC102184018	glyoxylate reductase/hydroxypyruvate reductase-like	517917	532109	-	87547	upstream
chr24	LNC_000630	XLOC_036732	619657	635193	+	XM_005696945.1	102187361	HSBP1L1	heat shock factor binding protein 1-like 1	564081	569640	-	50016	upstream
chr24	LNC_000630	XLOC_036732	619657	635193	+	XM_005696947.1	102187908	CTDP1	CTD (carboxy-terminal domain, RNA polymerase II, polypeptide A) phosphatase, subunit 1	704034	726822	-	68840	downstream
chr24	LNC_000631	XLOC_036766	3969035	3969564	+	XM_005697087.1	102179723	ZNF407	zinc finger protein 407	3590794	3954274	-	14760	upstream
chr24	LNC_000631	XLOC_036766	3969035	3969564	+	XM_005697088.1	102180002	CNDP1	carnosine dipeptidase 1 (metallopeptidase M20 family)	3993086	4020615	-	23521	downstream
chr24	LNC_000631	XLOC_036766	3969035	3969564	+	XM_005696951.1	102189261	CNDP2	CNDP dipeptidase 2 (metallopeptidase M20 family)	4028837	4040777	-	59272	downstream
chr24	LNC_000632	XLOC_036769	4051864	4058996	+	XM_005697087.1	102179723	ZNF407	zinc finger protein 407	3590794	3954274	-	97589	upstream
chr24	LNC_000632	XLOC_036769	4051864	4058996	+	XM_005697088.1	102180002	CNDP1	carnosine dipeptidase 1 (metallopeptidase M20 family)	3993086	4020615	-	31248	upstream
chr24	LNC_000632	XLOC_036769	4051864	4058996	+	XM_005696951.1	102189261	CNDP2	CNDP dipeptidase 2 (metallopeptidase M20 family)	4028837	4040777	-	11086	upstream
chr24	LNC_000632	XLOC_036769	4051864	4058996	+	XM_005697089.1	102180275	C24H18orf63	chromosome 24 open reading frame, human C18orf63	4145954	4169774	-	86957	downstream
chr24	LNC_000633	XLOC_036769	4051864	4067394	+	XM_005697087.1	102179723	ZNF407	zinc finger protein 407	3590794	3954274	-	97589	upstream
chr24	LNC_000633	XLOC_036769	4051864	4067394	+	XM_005697088.1	102180002	CNDP1	carnosine dipeptidase 1 (metallopeptidase M20 family)	3993086	4020615	-	31248	upstream
chr24	LNC_000633	XLOC_036769	4051864	4067394	+	XM_005696951.1	102189261	CNDP2	CNDP dipeptidase 2 (metallopeptidase M20 family)	4028837	4040777	-	11086	upstream
chr24	LNC_000633	XLOC_036769	4051864	4067394	+	XM_005697089.1	102180275	C24H18orf63	chromosome 24 open reading frame, human C18orf63	4145954	4169774	-	78559	downstream
chr24	LNC_000634	XLOC_036836	21579385	21580376	+	XM_005696978.1	102174078	GALNT1	UDP-N-acetyl-alpha-D-galactosamine:polypeptide N-acetylgalactosaminyltransferase 1 (GalNAc-T1)	21494473	21573233	-	6151	upstream
chr24	LNC_000635	XLOC_036869	25830736	25862171	+	XM_005697106.1	102187443	DSG2	desmoglein 2	25715002	25757951	-	72784	upstream
chr24	LNC_000635	XLOC_036869	25830736	25862171	+	XM_005697013.1	102182843	DSG4	desmoglein 4	25843214	25883658	-	-18958	antisense
chr24	LNC_000635	XLOC_036869	25830736	25862171	+	XM_005697107.1	102187728	DSG1	desmoglein 1	25897965	25939632	-	35793	downstream
chr24	LNC_000635	XLOC_036869	25830736	25862171	+	XM_005697014.1	102183117	DSG3	desmoglein 3	25784966	25817420	-	13315	upstream
chr24	LNC_000637	XLOC_037036	42114066	42123727	+	XM_005697228.1	102177676	TXNDC2	thioredoxin domain containing 2 (spermatozoa)	42029688	42031583	+	82482	downstream
chr24	LNC_000637	XLOC_037036	42114066	42123727	+	XM_005697140.1	102175349	VAPA	VAMP (vesicle-associated membrane protein)-associated protein A, 33kDa, transcript variant X4	42058856	42087058	+	27007	downstream
chr24	LNC_000637	XLOC_037036	42114066	42123727	+	XM_005697227.1	102177392	RAB31	RAB31, member RAS oncogene family	41942420	42026297	+	87768	downstream
chr24	LNC_000638	XLOC_037120	55874469	55876712	+	XM_005697278.1	100861020	TXNL1	thioredoxin-like 1	55924666	55947874	-	47953	downstream
chr24	LNC_000639	XLOC_037249	61434354	61438586	+	XM_005697328.1	102184299	LOC102184299	serpin B3-like	61535916	61552675	-	97329	downstream
chr24	LNC_000639	XLOC_037249	61434354	61438586	+	XM_005697313.1	102178964	SERPINB13	serpin peptidase inhibitor, clade B (ovalbumin), member 13, transcript variant X5	61481888	61494406	+	43301	upstream
chr24	LNC_000639	XLOC_037249	61434354	61438586	+	XM_005697327.1	102184021	VPS4B	vacuolar protein sorting 4 homolog B (S. cerevisiae)	61326988	61353433	-	80920	upstream
chr24	LNC_000639	XLOC_037249	61434354	61438586	+	XM_005697305.1	102178683	SERPINB5	serpin peptidase inhibitor, clade B (ovalbumin), member 5	61398321	61424182	+	10171	downstream
chr24	LNC_000640	XLOC_037293	3461133	3466062	-	XM_005697085.1	102179155	TSHZ1	teashirt zinc finger homeobox 1	3417240	3425372	-	35760	upstream
chr24	LNC_000640	XLOC_037293	3461133	3466062	-	XM_005697086.1	102179437	ZADH2	zinc binding alcohol dehydrogenase domain containing 2	3506876	3516189	+	40813	upstream
chr24	LNC_000641	XLOC_037296	3481334	3501038	-	XM_005697087.1	102179723	ZNF407	zinc finger protein 407	3590794	3954274	-	89755	downstream
chr24	LNC_000641	XLOC_037296	3481334	3501038	-	XM_005697085.1	102179155	TSHZ1	teashirt zinc finger homeobox 1	3417240	3425372	-	55961	upstream
chr24	LNC_000641	XLOC_037296	3481334	3501038	-	XM_005697086.1	102179437	ZADH2	zinc binding alcohol dehydrogenase domain containing 2	3506876	3516189	+	5837	upstream
chr24	LNC_000642	XLOC_037314	5073750	5103978	-	XM_005696956.1	102191571	NETO1	neuropilin (NRP) and tolloid (TLL)-like 1	5105950	5210139	+	1971	upstream
chr24	LNC_000643	XLOC_037438	25361162	25375055	-	XM_005697080.1	102176656	LOC102176656	small ubiquitin-related modifier 2-like	25403251	25403634	-	28195	downstream
chr24	LNC_000643	XLOC_037438	25361162	25375055	-	XM_005697010.1	102181644	TRAPPC8	trafficking protein particle complex 8, transcript variant X1	25393585	25460272	+	18529	upstream
chr24	LNC_000643	XLOC_037438	25361162	25375055	-	XM_005697105.1	102187179	RNF125	ring finger protein 125, E3 ubiquitin protein ligase	25260397	25298331	-	62830	upstream
chr24	LNC_000644	XLOC_037466	32534502	32547908	-	XM_005697037.1	100861010	OSBPL1A	oxysterol binding protein-like 1A, transcript variant X3	32446743	32665564	+	-13407	antisense
chr24	LNC_000645	XLOC_037548	37636348	37638457	-	XM_005697074.1	102174891	LOC102174891	myosin regulatory light polypeptide 9-like, transcript variant X2	37555864	37560786	+	75561	downstream
chr24	LNC_000645	XLOC_037548	37636348	37638457	-	XM_005697076.1	102175348	MYL12B	myosin, light chain 12B, regulatory, transcript variant X1	37576585	37585084	+	51263	downstream
chr24	LNC_000645	XLOC_037548	37636348	37638457	-	XM_005697078.1	102175820	TGIF1	TGFB-induced factor homeobox 1	37675353	37681196	+	36895	upstream
chr24	LNC_000645	XLOC_037548	37636348	37638457	-	XM_005697079.1	102176089	DLGAP1	discs, large (Drosophila) homolog-associated protein 1	37725606	37983661	-	87148	downstream
chr24	LNC_000646	XLOC_037565	41363174	41435079	-	XM_005697224.1	102176574	SOGA2	SOGA family member 2	41279690	41387812	+	-24639	antisense
chr24	LNC_000647	XLOC_037581	42329432	42330738	-	XM_005697230.1	102178229	PIEZO2	piezo-type mechanosensitive ion channel component 2	42352693	42564864	-	21954	downstream
chr24	LNC_000647	XLOC_037581	42329432	42330738	-	XM_005697142.1	102176381	NAPG	N-ethylmaleimide-sensitive factor attachment protein, gamma, transcript variant X3	42331534	42343217	+	795	upstream
chr24	LNC_000647	XLOC_037581	42329432	42330738	-	XM_005697229.1	102177948	APCDD1	adenomatosis polyposis coli down-regulated 1	42294410	42315158	+	14273	downstream
chr24	LNC_000648	XLOC_037718	60016176	60020137	-	XM_005697321.1	102182366	RNF152	ring finger protein 152	59971435	59973846	-	42329	upstream
chr24	LNC_000649	XLOC_037722	60030301	60037177	-	XM_005697321.1	102182366	RNF152	ring finger protein 152	59971435	59973846	-	56454	upstream
chr24	LNC_000650	XLOC_037723	60037494	60044428	-	XM_005697321.1	102182366	RNF152	ring finger protein 152	59971435	59973846	-	63647	upstream
chr24	LNC_000651	XLOC_037723	60037494	60044428	-	XM_005697321.1	102182366	RNF152	ring finger protein 152	59971435	59973846	-	63647	upstream
chr24	LNC_000652	XLOC_037732	61257823	61258601	-	XM_005697327.1	102184021	VPS4B	vacuolar protein sorting 4 homolog B (S. cerevisiae)	61326988	61353433	-	68386	downstream
chr24	LNC_000652	XLOC_037732	61257823	61258601	-	XM_005697325.1	100861254	BCL2	B-cell CLL/lymphoma 2	61057859	61257400	-	422	upstream
chr24	LNC_000652	XLOC_037732	61257823	61258601	-	XM_005697326.1	102183749	KDSR	3-ketodihydrosphingosine reductase	61269742	61302806	-	11140	downstream
chr25	LNC_000653	XLOC_037802	1710437	1713321	+	XM_005697439.1	102172024	BRICD5	BRICHOS domain containing 5	1765929	1771780	-	52607	downstream
chr25	LNC_000653	XLOC_037802	1710437	1713321	+	XM_005697402.1	100861036	MLST8	MTOR associated protein, LST8 homolog (S. cerevisiae), transcript variant X1	1762818	1766003	+	49496	upstream
chr25	LNC_000653	XLOC_037802	1710437	1713321	+	XM_005697441.1	102172588	DNASE1L2	deoxyribonuclease I-like 2	1787255	1790384	+	73933	upstream
chr25	LNC_000653	XLOC_037802	1710437	1713321	+	XM_005697436.1	102171209	RAB26	RAB26, member RAS oncogene family	1698144	1702801	+	7635	downstream
chr25	LNC_000653	XLOC_037802	1710437	1713321	+	XM_005697440.1	102172316	E4F1	E4F transcription factor 1	1779329	1786494	+	66007	upstream
chr25	LNC_000653	XLOC_037802	1710437	1713321	+	XM_005697437.1	102171477	TRAF7	TNF receptor-associated factor 7, E3 ubiquitin protein ligase	1717230	1726970	+	3908	upstream
chr25	LNC_000653	XLOC_037802	1710437	1713321	+	XM_005697443.1	102173145	RNPS1	RNA binding protein S1, serine-rich domain	1805864	1812922	-	92542	downstream
chr25	LNC_000653	XLOC_037802	1710437	1713321	+	XM_005697442.1	102172857	ECI1	enoyl-CoA delta isomerase 1	1790510	1803571	-	77188	downstream
chr25	LNC_000653	XLOC_037802	1710437	1713321	+	XM_005697434.1	100860943	TSC2	tuberous sclerosis 2	1609470	1641762	+	68674	downstream
chr25	LNC_000653	XLOC_037802	1710437	1713321	+	XM_005697435.1	102170931	PKD1	polycystic kidney disease 1 (autosomal dominant)	1641834	1668093	-	42343	upstream
chr25	LNC_000653	XLOC_037802	1710437	1713321	+	XM_005697438.1	102171752	LOC102171752	ankyrin-3-like	1737279	1748589	-	23957	downstream
chr25	LNC_000654	XLOC_037876	2918270	2920842	+	XM_005709448.1	102186738	ZNF597	zinc finger protein 597	2886388	2894082	-	24187	upstream
chr25	LNC_000654	XLOC_037876	2918270	2920842	+	XM_005697470.1	102181256	ZNF174	zinc finger protein 174	2871859	2878661	+	39608	downstream
chr25	LNC_000654	XLOC_037876	2918270	2920842	+	XM_005697474.1	102182367	SLX4	SLX4 structure-specific endonuclease subunit	3002016	3020959	-	81173	downstream
chr25	LNC_000654	XLOC_037876	2918270	2920842	+	XM_005697473.1	100861055	CLUAP1	clusterin associated protein 1, transcript variant X2	2937909	2969031	+	17066	upstream
chr25	LNC_000654	XLOC_037876	2918270	2920842	+	XM_005697922.1	102187286	C25H16orf90	chromosome 25 open reading frame, human C16orf90	2922469	2923763	-	1626	downstream
chr25	LNC_000654	XLOC_037876	2918270	2920842	+	XM_005697923.1	102187553	NLRC3	NLR family, CARD domain containing 3	2969437	2987998	-	48594	downstream
chr25	LNC_000654	XLOC_037876	2918270	2920842	+	XM_005697469.1	102180985	LOC102180985	olfactory receptor 2C1-like	2851271	2852273	+	65996	downstream
chr25	LNC_000654	XLOC_037876	2918270	2920842	+	XM_005697921.1	102187019	NAA60	N(alpha)-acetyltransferase 60, NatF catalytic subunit	2911682	2917965	+	304	downstream
chr25	LNC_000656	XLOC_037931	9399905	9402812	+	XM_005697502.1	102190571	TEKT5	tektin 5	9424697	9472139	-	21884	downstream
chr25	LNC_000656	XLOC_037931	9399905	9402812	+	XM_005697503.1	102190838	NUBP1	nucleotide binding protein 1, transcript variant X2	9497264	9514423	+	94451	upstream
chr25	LNC_000656	XLOC_037931	9399905	9402812	+	XM_005697501.1	102190283	EMP2	epithelial membrane protein 2	9329861	9341586	-	58318	upstream
chr25	LNC_000657	XLOC_037993	13333447	13334643	+	XM_005697961.1	102176092	MKL2	MKL/myocardin-like 2	13035379	13238910	+	94536	downstream
chr25	LNC_000657	XLOC_037993	13333447	13334643	+	XM_005697515.1	102171479	PARN	poly(A)-specific ribonuclease	13405565	13597943	-	70921	downstream
chr25	LNC_000658	XLOC_037994	13342223	13343266	+	XM_005697515.1	102171479	PARN	poly(A)-specific ribonuclease	13405565	13597943	-	62298	downstream
chr25	LNC_000659	XLOC_037994	13342313	13345700	+	XM_005697515.1	102171479	PARN	poly(A)-specific ribonuclease	13405565	13597943	-	59864	downstream
chr25	LNC_000660	XLOC_038002	13838006	13846767	+	XM_005697521.1	102173252	MPV17L	MPV17 mitochondrial membrane protein-like	13861660	13867966	+	14892	upstream
chr25	LNC_000660	XLOC_038002	13838006	13846767	+	XM_005697963.1	102176932	PDXDC1	pyridoxal-dependent decarboxylase domain containing 1	13782637	13835776	-	2229	upstream
chr25	LNC_000660	XLOC_038002	13838006	13846767	+	XM_005697522.1	102173524	C25H16orf45	chromosome 25 open reading frame, human C16orf45	13912602	14057915	+	65834	upstream
chr25	LNC_000660	XLOC_038002	13838006	13846767	+	XM_005697520.1	102172958	RRN3	RRN3 RNA polymerase I transcription factor homolog (S. cerevisiae)	13734270	13763563	+	74442	downstream
chr25	LNC_000660	XLOC_038002	13838006	13846767	+	XM_005697962.1	102176660	NTAN1	N-terminal asparagine amidase	13769430	13781353	+	56652	downstream
chr25	LNC_000661	XLOC_038021	15616435	15626593	+	XM_005697969.1	102178593	XYLT1	xylosyltransferase I	15663283	15918846	+	36689	upstream
chr25	LNC_000662	XLOC_038073	20352903	20355225	+	XM_005697981.1	102182752	LOC102182752	uncharacterized LOC102182752	20399592	20474504	-	44366	downstream
chr25	LNC_000662	XLOC_038073	20352903	20355225	+	XM_005697980.1	102182468	OTOA	otoancorin	20227558	20299088	+	53814	downstream
chr25	LNC_000664	XLOC_038198	34381350	34386866	+	XM_005698058.1	102183479	DTX2	deltex homolog 2 (Drosophila)	34436345	34469030	+	49478	upstream
chr25	LNC_000664	XLOC_038198	34381350	34386866	+	XM_005698057.1	102183202	ZP3	zona pellucida glycoprotein 3 (sperm receptor)	34416708	34424373	+	29841	upstream
chr25	LNC_000664	XLOC_038198	34381350	34386866	+	XM_005698056.1	102182936	SRCRB4D	scavenger receptor cysteine rich domain containing, group B (4 domains)	34387822	34399989	-	955	downstream
chr25	LNC_000664	XLOC_038198	34381350	34386866	+	XM_005698055.1	102182657	YWHAG	tyrosine 3-monooxygenase/tryptophan 5-monooxygenase activation protein, gamma polypeptide	34342759	34348753	-	32596	upstream
chr25	LNC_000664	XLOC_038198	34381350	34386866	+	XM_005698054.1	102182371	LOC102182371	serine/arginine repetitive matrix protein 3-like	34282885	34300390	+	80959	downstream
chr25	LNC_000664	XLOC_038198	34381350	34386866	+	XM_005698059.1	102183754	UPK3B	uroplakin 3B	34472267	34472940	+	85400	upstream
chr25	LNC_000665	XLOC_038207	35068812	35074954	+	XM_005697808.1	102177024	MYL10	myosin, light chain 10, regulatory	35148496	35159661	+	73541	upstream
chr25	LNC_000665	XLOC_038207	35068812	35074954	+	XM_005698066.1	102185974	COL26A1	collagen, type XXVI, alpha 1	35162334	35329289	-	87379	downstream
chr25	LNC_000665	XLOC_038207	35068812	35074954	+	XM_005698065.1	102185705	CUX1	cut-like homeobox 1	34690444	35028335	-	40476	upstream
chr25	LNC_000666	XLOC_038207	35068812	35074954	+	XM_005697808.1	102177024	MYL10	myosin, light chain 10, regulatory	35148496	35159661	+	73541	upstream
chr25	LNC_000666	XLOC_038207	35068812	35074954	+	XM_005698066.1	102185974	COL26A1	collagen, type XXVI, alpha 1	35162334	35329289	-	87379	downstream
chr25	LNC_000666	XLOC_038207	35068812	35074954	+	XM_005698065.1	102185705	CUX1	cut-like homeobox 1	34690444	35028335	-	40476	upstream
chr25	LNC_000667	XLOC_038207	35068829	35074954	+	XM_005697808.1	102177024	MYL10	myosin, light chain 10, regulatory	35148496	35159661	+	73541	upstream
chr25	LNC_000667	XLOC_038207	35068829	35074954	+	XM_005698066.1	102185974	COL26A1	collagen, type XXVI, alpha 1	35162334	35329289	-	87379	downstream
chr25	LNC_000667	XLOC_038207	35068829	35074954	+	XM_005698065.1	102185705	CUX1	cut-like homeobox 1	34690444	35028335	-	40493	upstream
chr25	LNC_000668	XLOC_038208	35081728	35084938	+	XM_005697808.1	102177024	MYL10	myosin, light chain 10, regulatory	35148496	35159661	+	63557	upstream
chr25	LNC_000668	XLOC_038208	35081728	35084938	+	XM_005698066.1	102185974	COL26A1	collagen, type XXVI, alpha 1	35162334	35329289	-	77395	downstream
chr25	LNC_000668	XLOC_038208	35081728	35084938	+	XM_005698065.1	102185705	CUX1	cut-like homeobox 1	34690444	35028335	-	53392	upstream
chr25	LNC_000669	XLOC_038222	35359560	35365330	+	XM_005698066.1	102185974	COL26A1	collagen, type XXVI, alpha 1	35162334	35329289	-	30270	upstream
chr25	LNC_000669	XLOC_038222	35359560	35365330	+	XM_005697810.1	102177299	RABL5	RAB, member RAS oncogene family-like 5, transcript variant X1	35391618	35394225	+	26287	upstream
chr25	LNC_000669	XLOC_038222	35359560	35365330	+	XM_005697811.1	100861340	FIS1	fission 1 (mitochondrial outer membrane) homolog (S. cerevisiae)	35434417	35438176	+	69086	upstream
chr25	LNC_000669	XLOC_038222	35359560	35365330	+	XM_005697814.1	102178592	ZNHIT1	zinc finger, HIT-type containing 1	35450161	35456760	-	84830	downstream
chr25	LNC_000669	XLOC_038222	35359560	35365330	+	XM_005697812.1	102178033	CLDN15	claudin 15	35439985	35445550	+	74654	upstream
chr25	LNC_000669	XLOC_038222	35359560	35365330	+	XM_005697813.1	100861039	PLOD1	procollagen-lysine, 2-oxoglutarate 5-dioxygenase 1	35457517	35465376	+	92186	upstream
chr25	LNC_000670	XLOC_038256	36178877	36186732	+	XM_005697869.1	100861049	ZNF3	zinc finger protein 3, transcript variant X1	36124307	36133354	+	45522	downstream
chr25	LNC_000670	XLOC_038256	36178877	36186732	+	XM_005697838.1	100861048	AP4M1	adaptor-related protein complex 4, mu 1 subunit, transcript variant X2	36098558	36104762	-	74114	upstream
chr25	LNC_000670	XLOC_038256	36178877	36186732	+	XM_005697868.1	102168793	ZSCAN21	zinc finger and SCAN domain containing 21, transcript variant X3	36143238	36151060	-	27816	upstream
chr25	LNC_000670	XLOC_038256	36178877	36186732	+	XM_005697839.1	102185971	TAF6	TAF6 RNA polymerase II, TATA box binding protein (TBP)-associated factor, 80kDa	36093334	36100875	+	78001	downstream
chr25	LNC_000670	XLOC_038256	36178877	36186732	+	XM_005698086.1	102168410	GJC3	gap junction protein, gamma 3, 30.2kDa	36225215	36229692	+	38482	upstream
chr25	LNC_000670	XLOC_038256	36178877	36186732	+	XM_005698087.1	102168685	LOC102168685	olfactory receptor 2AE1-like	36252569	36264368	+	65836	upstream
chr25	LNC_000670	XLOC_038256	36178877	36186732	+	XM_005697862.1	102191577	TRIM4	tripartite motif containing 4	36235341	36250919	+	48608	upstream
chr25	LNC_000670	XLOC_038256	36178877	36186732	+	XM_005697840.1	102186264	MCM7	minichromosome maintenance complex component 7, transcript variant X1	36105026	36112389	+	66487	downstream
chr25	LNC_000670	XLOC_038256	36178877	36186732	+	XM_005697842.1	102186737	COPS6	COP9 signalosome subunit 6	36112684	36115479	-	63397	upstream
chr25	LNC_000670	XLOC_038256	36178877	36186732	+	XM_005697834.1	102184579	MBLAC1	metallo-beta-lactamase domain containing 1	36087074	36088370	-	90506	upstream
chr25	LNC_000670	XLOC_038256	36178877	36186732	+	XM_005697864.1	102168510	ZKSCAN1	zinc finger with KRAB and SCAN domains 1	36157444	36168745	-	10131	upstream
chr25	LNC_000670	XLOC_038256	36178877	36186732	+	XM_005697835.1	102184866	CNPY4	canopy FGF signaling regulator 4	36088742	36093070	-	85806	upstream
chr25	LNC_000670	XLOC_038256	36178877	36186732	+	XM_005697863.1	102168230	LOC102168230	zinc-alpha-2-glycoprotein-like	36207386	36211886	-	20653	downstream
chr25	LNC_000671	XLOC_038266	36549637	36551958	+	XM_005697844.1	102187285	ZKSCAN5	zinc finger with KRAB and SCAN domains 5, transcript variant X4	36531953	36548730	-	906	upstream
chr25	LNC_000671	XLOC_038266	36549637	36551958	+	XM_005697858.1	102190090	LOC102190090	zinc finger protein 135-like, transcript variant X3	36457388	36466417	-	83219	upstream
chr25	LNC_000671	XLOC_038266	36549637	36551958	+	XM_005697874.1	102170107	ATP5J2	ATP synthase, H+ transporting, mitochondrial Fo complex, subunit F2, transcript variant X1	36590372	36595375	+	38413	upstream
chr25	LNC_000671	XLOC_038266	36549637	36551958	+	XM_005697854.1	102189088	ZNF655	zinc finger protein 655, transcript variant X3	36481395	36496156	-	53480	upstream
chr25	LNC_000671	XLOC_038266	36549637	36551958	+	XM_005697875.1	102170933	PTCD1	pentatricopeptide repeat domain 1	36608732	36619607	+	56773	upstream
chr25	LNC_000671	XLOC_038266	36549637	36551958	+	XM_005697843.1	102187018	ZNF394	zinc finger protein 394	36554030	36561118	+	2071	upstream
chr25	LNC_000671	XLOC_038266	36549637	36551958	+	XM_005697879.1	102171482	BUD31	BUD31 homolog (S. cerevisiae), transcript variant X3	36621047	36626558	-	69088	downstream
chr25	LNC_000671	XLOC_038266	36549637	36551958	+	XM_005697851.1	102188645	ZNF789	zinc finger protein 789, transcript variant X1	36516158	36526242	+	23394	downstream
chr25	LNC_000671	XLOC_038266	36549637	36551958	+	XM_005697876.1	102171211	PDAP1	PDGFA associated protein 1	36626091	36635975	+	74132	upstream
chr25	LNC_000671	XLOC_038266	36549637	36551958	+	XM_005698089.1	102169545	ZSCAN25	zinc finger and SCAN domain containing 25	36446439	36454655	-	94981	upstream
chr25	LNC_000671	XLOC_038266	36549637	36551958	+	XM_005698091.1	102170108	ARPC1B	actin related protein 2/3 complex, subunit 1B, 41kDa	36637942	36644063	-	85983	downstream
chr25	LNC_000671	XLOC_038266	36549637	36551958	+	XM_005698090.1	102169823	CPSF4	cleavage and polyadenylation specific factor 4, 30kDa	36596175	36607207	-	44216	downstream
chr25	LNC_000672	XLOC_038276	36816757	36818294	+	XM_005697882.1	102172591	KPNA7	karyopherin alpha 7 (importin alpha 8)	36751078	36777711	+	39045	downstream
chr25	LNC_000672	XLOC_038276	36816757	36818294	+	XM_005698093.1	102170659	TRRAP	transformation/transcription domain-associated protein	36891685	36978379	-	73390	downstream
chr25	LNC_000672	XLOC_038276	36816757	36818294	+	XM_005698092.1	102170381	SMURF1	SMAD specific E3 ubiquitin protein ligase 1	36823132	36885585	+	4837	upstream
chr25	LNC_000673	XLOC_038288	37504406	37506735	+	XM_005697887.1	102174266	CCZ1	CCZ1 vacuolar protein trafficking and biogenesis associated homolog (S. cerevisiae)	37582090	37597048	+	75354	upstream
chr25	LNC_000673	XLOC_038288	37504406	37506735	+	XM_005697886.1	102173806	LOC102173806	oncomodulin-like	37565956	37568824	+	59220	upstream
chr25	LNC_000673	XLOC_038288	37504406	37506735	+	XM_005697889.1	102174532	RSPH10B	radial spoke head 10 homolog B (Chlamydomonas), transcript variant X1	37597695	37620833	-	90959	downstream
chr25	LNC_000673	XLOC_038288	37504406	37506735	+	XM_005698099.1	102172319	LMTK2	lemur tyrosine kinase 2	37424112	37483587	-	20818	upstream
chr25	LNC_000673	XLOC_038288	37504406	37506735	+	XM_005698098.1	102172028	LOC102172028	achaete-scute homolog 2-like	37417857	37420310	-	84095	upstream
chr25	LNC_000673	XLOC_038288	37504406	37506735	+	XM_005698097.1	102171757	TECPR1	tectonin beta-propeller repeat containing 1	37393556	37417106	+	87299	downstream
chr25	LNC_000674	XLOC_038298	37744008	37746642	+	XM_005697891.1	102175262	EIF2AK1	eukaryotic translation initiation factor 2-alpha kinase 1	37655213	37689849	-	54158	upstream
chr25	LNC_000674	XLOC_038298	37744008	37746642	+	XM_005698102.1	102173151	LOC102173151	uncharacterized LOC102173151	37749581	37764703	-	2938	downstream
chr25	LNC_000674	XLOC_038298	37744008	37746642	+	XM_005697892.1	100861267	PMS2	PMS2 postmeiotic segregation increased 2 (S. cerevisiae)	37623394	37647086	-	96921	upstream
chr25	LNC_000674	XLOC_038298	37744008	37746642	+	XM_005698101.1	102172861	USP42	ubiquitin specific peptidase 42	37709304	37743088	+	919	downstream
chr25	LNC_000674	XLOC_038298	37744008	37746642	+	XM_005698100.1	102172592	AIMP2	aminoacyl tRNA synthetase complex-interacting multifunctional protein 2	37647196	37655179	+	88828	downstream
chr25	LNC_000674	XLOC_038298	37744008	37746642	+	XM_005697890.1	102174993	ANKRD61	ankyrin repeat domain 61	37660735	37664486	+	79521	downstream
chr25	LNC_000675	XLOC_038368	40503507	40505987	+	XM_005698127.1	102169725	LOC102169725	kinesin-like protein KIF19-like	40416569	40446542	-	56964	upstream
chr25	LNC_000675	XLOC_038368	40503507	40505987	+	XM_005698129.1	102170291	NUDT1	nudix (nucleoside diphosphate linked moiety X)-type motif 1	40535490	40540973	-	29502	downstream
chr25	LNC_000675	XLOC_038368	40503507	40505987	+	XM_005698128.1	102170017	SNX8	sorting nexin 8	40521816	40533864	+	15828	upstream
chr25	LNC_000675	XLOC_038368	40503507	40505987	+	XM_005698124.1	102168598	EIF3B	eukaryotic translation initiation factor 3, subunit B	40450401	40465981	-	37525	upstream
chr25	LNC_000675	XLOC_038368	40503507	40505987	+	XM_005698130.1	102170576	FTSJ2	FtsJ RNA methyltransferase homolog 2 (E. coli)	40543609	40549841	+	37621	upstream
chr25	LNC_000675	XLOC_038368	40503507	40505987	+	XM_005698131.1	102170846	MAD1L1	MAD1 mitotic arrest deficient-like 1 (yeast)	40554990	40569077	+	49002	upstream
chr25	LNC_000676	XLOC_038450	424715	428122	-	XM_005697337.1	102186732	DECR2	2,4-dienoyl CoA reductase 2, peroxisomal	345709	352889	+	71825	downstream
chr25	LNC_000676	XLOC_038450	424715	428122	-	XM_005697339.1	102187446	C25H16orf13	chromosome 25 open reading frame, human C16orf13, transcript variant X1	512414	514341	-	84291	downstream
chr25	LNC_000676	XLOC_038450	424715	428122	-	XM_005697338.1	100861060	RAB40C	RAB40C, member RAS oncogene family	485804	508998	+	57681	upstream
chr25	LNC_000676	XLOC_038450	424715	428122	-	XM_005697370.1	102173143	WDR90	WD repeat domain 90	527236	543094	+	99113	upstream
chr25	LNC_000676	XLOC_038450	424715	428122	-	XM_005697364.1	102171476	RAB11FIP3	RAB11 family interacting protein 3 (class II)	364014	423726	+	988	downstream
chr25	LNC_000676	XLOC_038450	424715	428122	-	XM_005697365.1	102171751	CAPN15	calpain 15	445648	453082	+	17525	upstream
chr25	LNC_000676	XLOC_038450	424715	428122	-	XM_005697368.1	102172587	WFIKKN1	WAP, follistatin/kazal, immunoglobulin, kunitz and netrin domain containing 1	509145	512061	+	81022	upstream
chr25	LNC_000676	XLOC_038450	424715	428122	-	XM_005697369.1	102172856	FAM195A	family with sequence similarity 195, member A	520992	526924	+	92869	upstream
chr25	LNC_000676	XLOC_038450	424715	428122	-	XM_005697362.1	102170930	TMEM8A	transmembrane protein 8A	320417	326490	-	98224	upstream
chr25	LNC_000676	XLOC_038450	424715	428122	-	XM_005697363.1	102171208	NME4	NME/NM23 nucleoside diphosphate kinase 4	335253	344428	+	80286	downstream
chr25	LNC_000676	XLOC_038450	424715	428122	-	XM_005697366.1	102172023	LOC102172023	tripartite motif-containing protein 2-like	459148	463796	+	31025	upstream
chr25	LNC_000676	XLOC_038450	424715	428122	-	XM_005697367.1	102172315	PIGQ	phosphatidylinositol glycan anchor biosynthesis, class Q	465886	478651	+	37763	upstream
chr25	LNC_000677	XLOC_038499	1702685	1709233	-	XM_005697439.1	102172024	BRICD5	BRICHOS domain containing 5	1765929	1771780	-	56695	downstream
chr25	LNC_000677	XLOC_038499	1702685	1709233	-	XM_005697402.1	100861036	MLST8	MTOR associated protein, LST8 homolog (S. cerevisiae), transcript variant X1	1762818	1766003	+	53584	upstream
chr25	LNC_000677	XLOC_038499	1702685	1709233	-	XM_005697441.1	102172588	DNASE1L2	deoxyribonuclease I-like 2	1787255	1790384	+	78021	upstream
chr25	LNC_000677	XLOC_038499	1702685	1709233	-	XM_005697433.1	102170376	NTHL1	nth endonuclease III-like 1 (E. coli)	1596844	1609606	-	93078	upstream
chr25	LNC_000677	XLOC_038499	1702685	1709233	-	XM_005697436.1	102171209	RAB26	RAB26, member RAS oncogene family	1698144	1702801	+	-117	antisense
chr25	LNC_000677	XLOC_038499	1702685	1709233	-	XM_005697440.1	102172316	E4F1	E4F transcription factor 1	1779329	1786494	+	70095	upstream
chr25	LNC_000677	XLOC_038499	1702685	1709233	-	XM_005697437.1	102171477	TRAF7	TNF receptor-associated factor 7, E3 ubiquitin protein ligase	1717230	1726970	+	7996	upstream
chr25	LNC_000677	XLOC_038499	1702685	1709233	-	XM_005697443.1	102173145	RNPS1	RNA binding protein S1, serine-rich domain	1805864	1812922	-	96630	downstream
chr25	LNC_000677	XLOC_038499	1702685	1709233	-	XM_005697442.1	102172857	ECI1	enoyl-CoA delta isomerase 1	1790510	1803571	-	81276	downstream
chr25	LNC_000677	XLOC_038499	1702685	1709233	-	XM_005697434.1	100860943	TSC2	tuberous sclerosis 2	1609470	1641762	+	60922	downstream
chr25	LNC_000677	XLOC_038499	1702685	1709233	-	XM_005697435.1	102170931	PKD1	polycystic kidney disease 1 (autosomal dominant)	1641834	1668093	-	34591	upstream
chr25	LNC_000677	XLOC_038499	1702685	1709233	-	XM_005697438.1	102171752	LOC102171752	ankyrin-3-like	1737279	1748589	-	28045	downstream
chr25	LNC_000678	XLOC_038556	3448751	3458176	-	XM_005697925.1	102188104	ADCY9	adenylate cyclase 9	3307475	3413354	-	35396	upstream
chr25	LNC_000678	XLOC_038556	3448751	3458176	-	XM_005697480.1	102183843	SRL	sarcalumenin, transcript variant X2	3458469	3493516	-	292	downstream
chr25	LNC_000678	XLOC_038556	3448751	3458176	-	XM_005697926.1	102188373	TFAP4	transcription factor AP-4 (activating enhancer binding protein 4)	3504723	3516456	-	46546	downstream
chr25	LNC_000679	XLOC_038562	3526966	3534117	-	XM_005697928.1	102188914	LOC102188914	coronin-7-like	3574457	3633567	-	40339	downstream
chr25	LNC_000679	XLOC_038562	3526966	3534117	-	XM_005697927.1	102188646	GLIS2	GLIS family zinc finger 2	3561285	3565405	+	27167	upstream
chr25	LNC_000679	XLOC_038562	3526966	3534117	-	XM_005697480.1	102183843	SRL	sarcalumenin, transcript variant X2	3458469	3493516	-	33449	upstream
chr25	LNC_000679	XLOC_038562	3526966	3534117	-	XM_005697926.1	102188373	TFAP4	transcription factor AP-4 (activating enhancer binding protein 4)	3504723	3516456	-	10509	upstream
chr25	LNC_000680	XLOC_038778	21244203	21251058	-	XM_005697606.1	102171120	PALB2	partner and localizer of BRCA2	21327481	21352149	-	76422	downstream
chr25	LNC_000680	XLOC_038778	21244203	21251058	-	XM_005697603.1	102170288	COG7	component of oligomeric golgi complex 7	21110841	21199201	-	45001	upstream
chr25	LNC_000680	XLOC_038778	21244203	21251058	-	XM_005697605.1	102170842	NDUFAB1	NADH dehydrogenase (ubiquinone) 1, alpha/beta subcomplex, 1, 8kDa	21305442	21316880	-	54383	downstream
chr25	LNC_000680	XLOC_038778	21244203	21251058	-	XM_005697604.1	102170573	GGA2	golgi-associated, gamma adaptin ear containing, ARF binding protein 2	21212211	21234426	-	9776	upstream
chr25	LNC_000680	XLOC_038778	21244203	21251058	-	XM_005697984.1	102183845	EARS2	glutamyl-tRNA synthetase 2, mitochondrial	21253262	21281076	-	2203	downstream
chr25	LNC_000680	XLOC_038778	21244203	21251058	-	XM_005697985.1	102184113	UBFD1	ubiquitin family domain containing 1	21284132	21295686	+	33073	upstream
chr25	LNC_000682	XLOC_038904	33342756	33352360	-	XM_005698040.1	102177951	WBSCR28	Williams-Beuren syndrome chromosome region 28	33434445	33435992	-	82084	downstream
chr25	LNC_000682	XLOC_038904	33342756	33352360	-	XM_005697783.1	102169447	ELN	elastin, transcript variant X3	33271074	33298247	-	44508	upstream
chr25	LNC_000682	XLOC_038904	33342756	33352360	-	XM_005698041.1	102178235	LOC102178235	NADH dehydrogenase [ubiquinone] 1 alpha subcomplex subunit 4-like	33452004	33453263	+	99643	upstream
chr25	LNC_000682	XLOC_038904	33342756	33352360	-	XM_005698039.1	102177680	LIMK1	LIM domain kinase 1	33193446	33245196	-	97559	upstream
chr25	LNC_000683	XLOC_038985	36138894	36142600	-	XM_005697869.1	100861049	ZNF3	zinc finger protein 3, transcript variant X1	36124307	36133354	+	5539	downstream
chr25	LNC_000683	XLOC_038985	36138894	36142600	-	XM_005697838.1	100861048	AP4M1	adaptor-related protein complex 4, mu 1 subunit, transcript variant X2	36098558	36104762	-	34131	upstream
chr25	LNC_000683	XLOC_038985	36138894	36142600	-	XM_005697868.1	102168793	ZSCAN21	zinc finger and SCAN domain containing 21, transcript variant X3	36143238	36151060	-	637	downstream
chr25	LNC_000683	XLOC_038985	36138894	36142600	-	XM_005697839.1	102185971	TAF6	TAF6 RNA polymerase II, TATA box binding protein (TBP)-associated factor, 80kDa	36093334	36100875	+	38018	downstream
chr25	LNC_000683	XLOC_038985	36138894	36142600	-	XM_005698086.1	102168410	GJC3	gap junction protein, gamma 3, 30.2kDa	36225215	36229692	+	82614	upstream
chr25	LNC_000683	XLOC_038985	36138894	36142600	-	XM_005697833.1	102184304	LOC102184304	paired immunoglobulin-like type 2 receptor beta-like	36060204	36067086	+	71807	downstream
chr25	LNC_000683	XLOC_038985	36138894	36142600	-	XM_005697862.1	102191577	TRIM4	tripartite motif containing 4	36235341	36250919	+	92740	upstream
chr25	LNC_000683	XLOC_038985	36138894	36142600	-	XM_005697840.1	102186264	MCM7	minichromosome maintenance complex component 7, transcript variant X1	36105026	36112389	+	26504	downstream
chr25	LNC_000683	XLOC_038985	36138894	36142600	-	XM_005697842.1	102186737	COPS6	COP9 signalosome subunit 6	36112684	36115479	-	23414	upstream
chr25	LNC_000683	XLOC_038985	36138894	36142600	-	XM_005697834.1	102184579	MBLAC1	metallo-beta-lactamase domain containing 1	36087074	36088370	-	50523	upstream
chr25	LNC_000683	XLOC_038985	36138894	36142600	-	XM_005697864.1	102168510	ZKSCAN1	zinc finger with KRAB and SCAN domains 1	36157444	36168745	-	14843	downstream
chr25	LNC_000683	XLOC_038985	36138894	36142600	-	XM_005697835.1	102184866	CNPY4	canopy FGF signaling regulator 4	36088742	36093070	-	45823	upstream
chr25	LNC_000683	XLOC_038985	36138894	36142600	-	XM_005697863.1	102168230	LOC102168230	zinc-alpha-2-glycoprotein-like	36207386	36211886	-	64785	downstream
chr25	LNC_000684	XLOC_039007	37192191	37199778	-	XM_005698095.1	102171212	NPTX2	neuronal pentraxin II	37122878	37135719	-	56471	upstream
chr25	LNC_000685	XLOC_039055	38498202	38499081	-	XM_005698111.1	102176491	TNRC18	trinucleotide repeat containing 18	38503788	38585144	+	4706	upstream
chr25	LNC_000685	XLOC_039055	38498202	38499081	-	XM_005698112.1	102176758	SLC29A4	solute carrier family 29 (equilibrative nucleoside transporter), member 4	38589488	38600438	-	90406	downstream
chr25	LNC_000685	XLOC_039055	38498202	38499081	-	XM_005697907.1	102179831	LOC102179831	actin, cytoplasmic 1-like, transcript variant X2	38412880	38415479	+	82722	downstream
chr25	LNC_000685	XLOC_039055	38498202	38499081	-	XM_005709578.1	102176191	FBXL18	F-box and leucine-rich repeat protein 18	38425746	38447791	+	50410	downstream
chr25	LNC_000686	XLOC_039072	38865929	38868737	-	XM_005698116.1	102177860	AP5Z1	adaptor-related protein complex 5, zeta 1 subunit	38805515	38811365	-	54563	upstream
chr25	LNC_000686	XLOC_039072	38865929	38868737	-	XM_005698117.1	102178135	FOXK1	forkhead box K1	38829429	38848606	-	17322	upstream
chr25	LNC_000690	XLOC_039100	40196764	40199877	-	XM_005698119.1	102190375	CARD11	caspase recruitment domain family, member 11	40070163	40109523	+	87240	downstream
chr25	LNC_000690	XLOC_039100	40196764	40199877	-	XM_005698120.1	102190658	LOC102190658	uncharacterized LOC102190658	40165759	40183358	+	13405	downstream
chr25	LNC_000690	XLOC_039100	40196764	40199877	-	XM_005698121.1	102191102	BRAT1	BRCA1-associated ATM activator 1	40210166	40215474	-	10288	downstream
chr25	LNC_000690	XLOC_039100	40196764	40199877	-	XM_005709463.1	102191394	IQCE	IQ motif containing E	40230933	40263017	+	31055	upstream
chr25	LNC_000691	XLOC_039133	41238828	41239901	-	XM_005698137.1	102173708	LOC102173708	uncharacterized LOC102173708	41136909	41140470	+	98357	downstream
chr25	LNC_000691	XLOC_039133	41238828	41239901	-	XM_005698138.1	102173992	PRKAR1B	protein kinase, cAMP-dependent, regulatory, type I, beta	41158042	41224877	+	13950	downstream
chr25	LNC_000691	XLOC_039133	41238828	41239901	-	XM_005698140.1	102174534	LOC102174534	uncharacterized LOC102174534	41279046	41285597	-	39144	downstream
chr25	LNC_000691	XLOC_039133	41238828	41239901	-	XM_005698139.1	102174268	LOC102174268	uncharacterized LOC102174268	41241115	41255573	+	1213	upstream
chr26	LNC_000693	XLOC_039262	15517638	15521904	+	XM_005698263.1	100861091	TCTN3	tectonic family member 3, transcript variant X2	15566850	15586826	-	44945	downstream
chr26	LNC_000693	XLOC_039262	15517638	15521904	+	XM_005698266.1	102189182	ENTPD1	ectonucleoside triphosphate diphosphohydrolase 1, transcript variant X3	15613869	15713003	+	91964	upstream
chr26	LNC_000693	XLOC_039262	15517638	15521904	+	XM_005698255.1	102187289	SORBS1	sorbin and SH3 domain containing 1, transcript variant X1	15253221	15455342	-	62295	upstream
chr26	LNC_000693	XLOC_039262	15517638	15521904	+	XM_005698260.1	102188107	ALDH18A1	aldehyde dehydrogenase 18 family, member A1, transcript variant X3	15519872	15559726	-	-2033	antisense
chr26	LNC_000694	XLOC_039359	21415109	21421887	+	XM_005698373.1	102169451	TMEM180	transmembrane protein 180	21440408	21446500	+	18520	upstream
chr26	LNC_000694	XLOC_039359	21415109	21421887	+	XM_005698372.1	102168413	CUEDC2	CUE domain containing 2, transcript variant X2	21405226	21412622	-	2486	upstream
chr26	LNC_000694	XLOC_039359	21415109	21421887	+	XM_005698357.1	100861069	GBF1	golgi brefeldin A resistant guanine nucleotide exchange factor 1, transcript variant X7	21246883	21371909	+	43199	downstream
chr26	LNC_000694	XLOC_039359	21415109	21421887	+	XM_005698410.1	102181468	SUFU	suppressor of fused homolog (Drosophila)	21464621	21576411	+	42733	upstream
chr26	LNC_000694	XLOC_039359	21415109	21421887	+	XM_005698409.1	102181185	FBXL15	F-box and leucine-rich repeat protein 15	21402559	21405117	+	9991	downstream
chr26	LNC_000694	XLOC_039359	21415109	21421887	+	XM_005698365.1	102191300	PSD	pleckstrin and Sec7 domain containing	21385158	21400628	-	14480	upstream
chr26	LNC_000694	XLOC_039359	21415109	21421887	+	XM_005698367.1	102191581	NFKB2	nuclear factor of kappa light polypeptide gene enhancer in B-cells 2 (p49/p100), transcript variant X1	21377410	21385156	+	29952	downstream
chr26	LNC_000694	XLOC_039359	21415109	21421887	+	XM_005698374.1	102169727	LOC102169727	alpha-centractin-like	21448328	21464718	-	26440	downstream
chr26	LNC_000695	XLOC_039523	42951985	42965298	+	XM_005698592.1	102180372	ZRANB1	zinc finger, RAN-binding domain containing 1, transcript variant X2	42841777	42906092	+	45892	downstream
chr26	LNC_000695	XLOC_039523	42951985	42965298	+	XM_005698637.1	102173064	LOC102173064	uncharacterized LOC102173064	42908631	42943675	-	8309	upstream
chr26	LNC_000696	XLOC_039576	45693729	45697442	+	XM_005698600.1	102183036	CLRN3	clarin 3	45654450	45671194	-	22534	upstream
chr26	LNC_000696	XLOC_039576	45693729	45697442	+	XM_005698643.1	102174718	PTPRE	protein tyrosine phosphatase, receptor type, E	45759983	45865336	+	62540	upstream
chr26	LNC_000698	XLOC_039663	48964367	48970376	+	XM_005698648.1	102178326	JAKMIP3	Janus kinase and microtubule interacting protein 3	49036945	49083721	+	66568	upstream
chr26	LNC_000698	XLOC_039663	48964367	48970376	+	XM_005698647.1	102178036	LOC102178036	BCL2/adenovirus E1B 19 kDa protein-interacting protein 3-like	48972644	48976286	-	2267	downstream
chr26	LNC_000699	XLOC_039668	49018247	49019015	+	XM_005698655.1	102180563	DPYSL4	dihydropyrimidinase-like 4	49107286	49120404	+	88270	upstream
chr26	LNC_000699	XLOC_039668	49018247	49019015	+	XM_005698648.1	102178326	JAKMIP3	Janus kinase and microtubule interacting protein 3	49036945	49083721	+	17929	upstream
chr26	LNC_000699	XLOC_039668	49018247	49019015	+	XM_005698647.1	102178036	LOC102178036	BCL2/adenovirus E1B 19 kDa protein-interacting protein 3-like	48972644	48976286	-	41960	upstream
chr26	LNC_000700	XLOC_039701	49991099	49993467	+	XM_005698668.1	102184689	PRAP1	proline-rich acidic protein 1	50046773	50048211	+	53305	upstream
chr26	LNC_000700	XLOC_039701	49991099	49993467	+	XM_005698666.1	102184116	LOC102184116	uncharacterized LOC102184116	50002273	50018257	+	8805	upstream
chr26	LNC_000700	XLOC_039701	49991099	49993467	+	XM_005698669.1	102184971	FUOM	fucose mutarotase	50049538	50058013	-	56070	downstream
chr26	LNC_000700	XLOC_039701	49991099	49993467	+	XM_005698667.1	102184400	CALY	calcyon neuron-specific vesicular protein	50026202	50034927	-	32734	downstream
chr26	LNC_000700	XLOC_039701	49991099	49993467	+	XM_005698662.1	102183037	LOC102183037	ubiquitin-40S ribosomal protein S27a-like	49892524	49892946	-	98152	upstream
chr26	LNC_000700	XLOC_039701	49991099	49993467	+	XM_005698663.1	102183290	LOC102183290	uncharacterized LOC102183290	49926479	49940870	-	50228	upstream
chr26	LNC_000700	XLOC_039701	49991099	49993467	+	XM_005698671.1	102185531	PAOX	polyamine oxidase (exo-N4-amino)	50080328	50094536	+	86860	upstream
chr26	LNC_000700	XLOC_039701	49991099	49993467	+	XM_005698670.1	102185243	ECHS1	enoyl CoA hydratase, short chain, 1, mitochondrial	50060302	50068515	-	66834	downstream
chr26	LNC_000700	XLOC_039701	49991099	49993467	+	XM_005698664.1	102183567	TUBGCP2	tubulin, gamma complex associated protein 2	49943100	49961622	-	29476	upstream
chr26	LNC_000700	XLOC_039701	49991099	49993467	+	XM_005698665.1	102183847	LOC102183847	uncharacterized LOC102183847	49961473	49966434	+	24664	downstream
chr26	LNC_000701	XLOC_039758	7543453	7552283	-	XM_005698164.1	102183033	A1CF	APOBEC1 complementation factor, transcript variant X1	7515229	7603119	+	-8831	antisense
chr26	LNC_000702	XLOC_039807	9994452	9996616	-	XM_005698195.1	102168968	IFIT3	interferon-induced protein with tetratricopeptide repeats 3, transcript variant X2	10090278	10097341	+	93661	upstream
chr26	LNC_000702	XLOC_039807	9994452	9996616	-	XM_005698193.1	102191759	CH25H	cholesterol 25-hydroxylase	9987857	9989886	-	4565	upstream
chr26	LNC_000702	XLOC_039807	9994452	9996616	-	XM_005698198.1	102169934	LIPA	lipase A, lysosomal acid, cholesterol esterase, transcript variant X1	9996695	10128227	-	78	downstream
chr26	LNC_000702	XLOC_039807	9994452	9996616	-	XM_005698197.1	102169450	IFIT2	interferon-induced protein with tetratricopeptide repeats 2, transcript variant X2	10072103	10079809	+	75486	upstream
chr26	LNC_000703	XLOC_040005	13109358	13122171	-	XM_005698215.1	102174536	HHEX	hematopoietically expressed homeobox, transcript variant X2	13125026	13128538	+	2854	upstream
chr26	LNC_000703	XLOC_040005	13109358	13122171	-	XM_005698214.1	102174270	KIF11	kinesin family member 11	13061162	13102829	+	6528	downstream
chr26	LNC_000704	XLOC_040148	22959197	22964384	-	XM_005698432.1	102187370	SLK	STE20-like kinase, transcript variant X1	22813074	22872159	+	87037	downstream
chr26	LNC_000704	XLOC_040148	22959197	22964384	-	XM_005698437.1	102188281	SFR1	SWI5-dependent recombination repair 1, transcript variant X2	22973274	22977073	+	8889	upstream
chr26	LNC_000704	XLOC_040148	22959197	22964384	-	XM_005698438.1	102189092	WDR96	WD repeat domain 96	22980887	23080285	-	16502	downstream
chr26	LNC_000704	XLOC_040148	22959197	22964384	-	XM_005698433.1	102187830	COL17A1	collagen, type XVII, alpha 1	22874908	22922471	-	36725	upstream
chr26	LNC_000705	XLOC_040289	42680017	42708622	-	XM_005698634.1	102172235	FAM53B	family with sequence similarity 53, member B	42597971	42675240	-	4776	upstream
chr26	LNC_000705	XLOC_040289	42680017	42708622	-	XM_005698636.1	102172786	FAM175B	family with sequence similarity 175, member B	42749387	42776363	+	40764	upstream
chr26	LNC_000705	XLOC_040289	42680017	42708622	-	XM_005698633.1	102171950	LHPP	phospholysine phosphohistidine inorganic pyrophosphate phosphatase	42475435	42589920	+	90096	downstream
chr26	LNC_000705	XLOC_040289	42680017	42708622	-	XM_005698635.1	102172510	METTL10	methyltransferase like 10	42722802	42749388	-	14179	downstream
chr26	LNC_000706	XLOC_040290	42686019	42689791	-	XM_005698634.1	102172235	FAM53B	family with sequence similarity 53, member B	42597971	42675240	-	10778	upstream
chr26	LNC_000706	XLOC_040290	42686019	42689791	-	XM_005698636.1	102172786	FAM175B	family with sequence similarity 175, member B	42749387	42776363	+	59595	upstream
chr26	LNC_000706	XLOC_040290	42686019	42689791	-	XM_005698633.1	102171950	LHPP	phospholysine phosphohistidine inorganic pyrophosphate phosphatase	42475435	42589920	+	96098	downstream
chr26	LNC_000706	XLOC_040290	42686019	42689791	-	XM_005698635.1	102172510	METTL10	methyltransferase like 10	42722802	42749388	-	33010	downstream
chr26	LNC_000707	XLOC_040314	43014939	43019488	-	XM_005698637.1	102173064	LOC102173064	uncharacterized LOC102173064	42908631	42943675	-	71263	upstream
chr26	LNC_000708	XLOC_040326	43577278	43583301	-	XM_005698595.1	102181751	UROS	uroporphyrinogen III synthase, transcript variant X2	43660675	43681785	-	77373	downstream
chr26	LNC_000708	XLOC_040326	43577278	43583301	-	XM_005698639.1	102173635	C26H10orf137	chromosome 26 open reading frame, human C10orf137	43605354	43637264	+	22052	upstream
chr26	LNC_000708	XLOC_040326	43577278	43583301	-	XM_005698638.1	102173361	TEX36	testis expressed 36	43559767	43568798	-	8479	upstream
chr26	LNC_000708	XLOC_040326	43577278	43583301	-	XM_005698594.1	102181469	BCCIP	BRCA2 and CDKN1A interacting protein	43681882	43699477	+	98580	upstream
chr26	LNC_000709	XLOC_040352	45388066	45393625	-	XM_005698642.1	102174457	DOCK1	dedicator of cytokinesis 1	44785489	45308247	+	79818	downstream
chr27	LNC_000712	XLOC_040412	1159607	1160947	+	XM_005698691.1	102168325	DLGAP2	discs, large (Drosophila) homolog-associated protein 2	998771	1082817	+	76789	downstream
chr27	LNC_000712	XLOC_040412	1159607	1160947	+	XM_005698692.1	102168603	LOC102168603	uncharacterized LOC102168603	1141513	1148410	+	11196	downstream
chr27	LNC_000713	XLOC_040471	7512254	7549430	+	XM_005698687.1	102190099	AGA	aspartylglucosaminidase, transcript variant X1	7568771	7576773	-	19340	downstream
chr27	LNC_000713	XLOC_040471	7512254	7549430	+	XM_005698703.1	102173065	NEIL3	nei endonuclease VIII-like 3 (E. coli)	7457114	7508240	+	4013	downstream
chr27	LNC_000714	XLOC_040549	15364285	15377131	+	XM_005698760.1	102189372	FAT1	FAT atypical cadherin 1	15233643	15356962	-	7322	upstream
chr27	LNC_000724	XLOC_040820	6652171	6655821	-	XM_005698682.1	102188825	WDR17	WD repeat domain 17	6531850	6581953	+	70217	downstream
chr27	LNC_000724	XLOC_040820	6652171	6655821	-	XM_005698683.1	102189093	SPATA4	spermatogenesis associated 4	6583862	6592454	-	59716	upstream
chr27	LNC_000724	XLOC_040820	6652171	6655821	-	XM_005698702.1	102172511	SPCS3	signal peptidase complex subunit 3 homolog (S. cerevisiae)	6655756	6664635	+	-66	antisense
chr27	LNC_000724	XLOC_040820	6652171	6655821	-	XM_005698684.1	102189371	ASB5	ankyrin repeat and SOCS box containing 5	6601594	6641909	-	10261	upstream
chr27	LNC_000725	XLOC_040990	27825190	27830522	-	XM_005698819.1	100861095	MAK16	MAK16 homolog (S. cerevisiae)	27929830	27939990	+	99307	upstream
chr27	LNC_000725	XLOC_040990	27825190	27830522	-	XM_005698816.1	102183206	FUT10	fucosyltransferase 10 (alpha (1,3) fucosyltransferase), transcript variant X1	27849292	27922982	-	18769	downstream
chr27	LNC_000728	XLOC_041027	32211850	32216181	-	XM_005698834.1	102188284	WHSC1L1	Wolf-Hirschhorn syndrome candidate 1-like 1, transcript variant X5	32098794	32197362	-	14487	upstream
chr27	LNC_000728	XLOC_041027	32211850	32216181	-	XM_005698840.1	102189186	LETM2	leucine zipper-EF-hand containing transmembrane protein 2, transcript variant X2	32201811	32217036	+	-4332	antisense
chr27	LNC_000728	XLOC_041027	32211850	32216181	-	XM_005698874.1	102180282	FGFR1	fibroblast growth factor receptor 1	32221164	32263082	-	4982	downstream
chr28	LNC_000731	XLOC_041333	13525390	13651649	+	XM_005699052.1	102189650	ANK3	ankyrin 3, node of Ranvier (ankyrin G), transcript variant X1	13612823	13990790	-	-38827	antisense
chr28	LNC_000731	XLOC_041333	13525390	13651649	+	XM_005699076.1	102172968	CCDC6	coiled-coil domain containing 6	13388552	13488065	-	37324	upstream
chr28	LNC_000732	XLOC_041366	17041467	17043726	+	XM_005699072.1	102171031	LOC102171031	60S ribosomal protein L9-like	17027527	17028149	+	13317	downstream
chr28	LNC_000733	XLOC_041461	29009077	29015977	+	XM_005699245.1	102170203	C28H10orf11	chromosome 28 open reading frame, human C10orf11, transcript variant X2	29023430	30090465	+	7452	upstream
chr28	LNC_000734	XLOC_041504	33041884	33047324	+	XM_005699261.1	102174188	LOC102174188	conglutinin-like, transcript variant X1	33034543	33045682	-	-3799	antisense
chr28	LNC_000734	XLOC_041504	33041884	33047324	+	XM_005699264.1	102175187	LOC102175187	collectin-46-like	33116690	33127231	+	69365	upstream
chr28	LNC_000734	XLOC_041504	33041884	33047324	+	XM_005699300.1	102187650	PLAC9	placenta-specific 9	32938918	32942017	-	99866	upstream
chr28	LNC_000734	XLOC_041504	33041884	33047324	+	XM_005699258.1	102173532	TMEM254	transmembrane protein 254, transcript variant X3	32996429	33005495	-	36388	upstream
chr28	LNC_000734	XLOC_041504	33041884	33047324	+	XM_005699262.1	102174628	LOC102174628	collectin-43-like	33093295	33102558	+	45970	upstream
chr28	LNC_000735	XLOC_041582	40285066	40291633	+	XM_005699337.1	100861087	MAPK8	mitogen-activated protein kinase 8, transcript variant X5	40249880	40284329	+	736	downstream
chr28	LNC_000735	XLOC_041582	40285066	40291633	+	XM_005699344.1	102180376	ARHGAP22	Rho GTPase activating protein 22, transcript variant X1	40293619	40477326	-	1985	downstream
chr28	LNC_000736	XLOC_041589	41262025	41264064	+	XM_005699356.1	102183487	PARG	poly (ADP-ribose) glycohydrolase	41356995	41474376	-	92930	downstream
chr28	LNC_000736	XLOC_041589	41262025	41264064	+	XM_005699353.1	102182852	OGDHL	oxoglutarate dehydrogenase-like, transcript variant X1	41297526	41325152	-	33461	downstream
chr28	LNC_000736	XLOC_041589	41262025	41264064	+	XM_005699352.1	102182567	C28H10orf53	chromosome 28 open reading frame, human C10orf53	41269152	41278367	+	5087	upstream
chr28	LNC_000736	XLOC_041589	41262025	41264064	+	XM_005699351.1	102182280	CHAT	choline O-acetyltransferase	41212612	41260878	+	1146	downstream
chr28	LNC_000736	XLOC_041589	41262025	41264064	+	XM_005699350.1	102181839	ERCC6	excision repair cross-complementing rodent repair deficiency, complementation group 6, transcript variant X1	41101384	41167692	-	94332	upstream
chr28	LNC_000736	XLOC_041589	41262025	41264064	+	XM_005699384.1	102191210	SLC18A3	solute carrier family 18 (vesicular acetylcholine transporter), member 3	41202935	41212624	+	49400	downstream
chr28	LNC_000737	XLOC_041594	41687395	41689898	+	XM_005699386.1	102191770	LOC102191770	WASH complex subunit FAM21-like	41567583	41615341	+	72053	downstream
chr28	LNC_000737	XLOC_041594	41687395	41689898	+	XM_005699363.1	102185063	ZFAND4	zinc finger, AN1-type domain 4	41618676	41673956	+	13438	downstream
chr28	LNC_000737	XLOC_041594	41687395	41689898	+	XM_005699364.1	102185340	2016-03-08	membrane-associated ring finger (C3HC4) 8, E3 ubiquitin protein ligase	41736639	41795731	+	46740	upstream
chr28	LNC_000738	XLOC_041610	42376839	42378017	+	XM_005699389.1	102169556	LOC102169556	c-C motif chemokine 5-like	42378832	42393240	+	814	upstream
chr28	LNC_000739	XLOC_041710	6046897	6052104	-	XM_005698985.1	102168802	RBM34	RNA binding motif protein 34, transcript variant X1	6113256	6133270	-	61151	downstream
chr28	LNC_000739	XLOC_041710	6046897	6052104	-	XM_005699014.1	100861088	TOMM20	translocase of outer mitochondrial membrane 20 homolog (yeast)	6094316	6102026	-	42211	downstream
chr28	LNC_000739	XLOC_041710	6046897	6052104	-	XM_005699015.1	102178039	ARID4B	AT rich interactive domain 4B (RBP1-like)	6138139	6275614	-	86034	downstream
chr28	LNC_000740	XLOC_041723	6473289	6475439	-	XM_005698988.1	102169831	TBCE	tubulin folding cofactor E, transcript variant X1	6306194	6395720	+	77568	downstream
chr28	LNC_000740	XLOC_041723	6473289	6475439	-	XM_005698992.1	102170665	GNG4	guanine nucleotide binding protein (G protein), gamma 4	6508440	6575855	-	33000	downstream
chr28	LNC_000740	XLOC_041723	6473289	6475439	-	XM_005699016.1	102178329	B3GALNT2	beta-1,3-N-acetylgalactosaminyltransferase 2	6394384	6451230	-	22058	upstream
chr28	LNC_000741	XLOC_041726	6483808	6489769	-	XM_005698988.1	102169831	TBCE	tubulin folding cofactor E, transcript variant X1	6306194	6395720	+	88087	downstream
chr28	LNC_000741	XLOC_041726	6483808	6489769	-	XM_005698992.1	102170665	GNG4	guanine nucleotide binding protein (G protein), gamma 4	6508440	6575855	-	18670	downstream
chr28	LNC_000741	XLOC_041726	6483808	6489769	-	XM_005699016.1	102178329	B3GALNT2	beta-1,3-N-acetylgalactosaminyltransferase 2	6394384	6451230	-	32577	upstream
chr28	LNC_000742	XLOC_041728	6490989	6504042	-	XM_005698988.1	102169831	TBCE	tubulin folding cofactor E, transcript variant X1	6306194	6395720	+	95268	downstream
chr28	LNC_000742	XLOC_041728	6490989	6504042	-	XM_005698994.1	102170942	LYST	lysosomal trafficking regulator, transcript variant X2	6594030	6740041	-	89987	downstream
chr28	LNC_000742	XLOC_041728	6490989	6504042	-	XM_005698992.1	102170665	GNG4	guanine nucleotide binding protein (G protein), gamma 4	6508440	6575855	-	4397	downstream
chr28	LNC_000742	XLOC_041728	6490989	6504042	-	XM_005699016.1	102178329	B3GALNT2	beta-1,3-N-acetylgalactosaminyltransferase 2	6394384	6451230	-	39758	upstream
chr28	LNC_000743	XLOC_041769	13128898	13234497	-	XM_005699050.1	102188921	SLC16A9	solute carrier family 16, member 9	13249172	13295352	-	14674	downstream
chr28	LNC_000744	XLOC_041769	13156881	13234504	-	XM_005699050.1	102188921	SLC16A9	solute carrier family 16, member 9	13249172	13295352	-	14667	downstream
chr28	LNC_000745	XLOC_041945	16863384	16872344	-	XM_005699081.1	102174905	EGR2	early growth response 2	16773466	16777732	-	85651	upstream
chr28	LNC_000745	XLOC_041945	16863384	16872344	-	XM_005699080.1	102174627	ADO	2-aminoethanethiol (cysteamine) dioxygenase	16766107	16771805	+	91578	downstream
chr28	LNC_000747	XLOC_042162	42372614	42375433	-	XM_005699389.1	102169556	LOC102169556	c-C motif chemokine 5-like	42378832	42393240	+	3398	upstream
chr29	LNC_000755	XLOC_042381	16056927	16058756	+	XM_005699503.1	102181101	LOC102181101	teneurin-4-like	16134265	16452113	+	75508	upstream
chr29	LNC_000756	XLOC_042391	16088764	16094729	+	XM_005699503.1	102181101	LOC102181101	teneurin-4-like	16134265	16452113	+	39535	upstream
chr29	LNC_000757	XLOC_042405	16124714	16125873	+	XM_005699503.1	102181101	LOC102181101	teneurin-4-like	16134265	16452113	+	8391	upstream
chr29	LNC_000758	XLOC_042413	16770167	16777492	+	XM_005699504.1	102181366	NARS2	asparaginyl-tRNA synthetase 2, mitochondrial (putative)	16626148	16758014	+	12152	downstream
chr29	LNC_000759	XLOC_042413	16770167	16777492	+	XM_005699504.1	102181366	NARS2	asparaginyl-tRNA synthetase 2, mitochondrial (putative)	16626148	16758014	+	12152	downstream
chr29	LNC_000760	XLOC_042422	16956295	16960719	+	XM_005699492.1	102177593	KCTD21	potassium channel tetramerization domain containing 21	17028097	17042369	+	67377	upstream
chr29	LNC_000760	XLOC_042422	16956295	16960719	+	XM_005699505.1	102181927	USP35	ubiquitin specific peptidase 35	16960316	17018096	-	-404	antisense
chr29	LNC_000760	XLOC_042422	16956295	16960719	+	XM_005699491.1	102177137	GAB2	GRB2-associated binding protein 2	16899416	16955942	+	352	downstream
chr29	LNC_000761	XLOC_042574	28406512	28408277	+	XM_005699614.1	102189652	FAM118B	family with sequence similarity 118, member B, transcript variant X2	28433765	28483073	+	25487	upstream
chr29	LNC_000761	XLOC_042574	28406512	28408277	+	XM_005699612.1	102189193	SRPR	signal recognition particle receptor (docking protein), transcript variant X2	28483019	28489337	-	74741	downstream
chr29	LNC_000761	XLOC_042574	28406512	28408277	+	XM_005699718.1	102184504	RPUSD4	RNA pseudouridylate synthase domain containing 4	28423172	28433938	-	14894	downstream
chr29	LNC_000761	XLOC_042574	28406512	28408277	+	XM_005699617.1	102190300	FOXRED1	FAD-dependent oxidoreductase domain containing 1	28489644	28497497	+	81366	upstream
chr29	LNC_000764	XLOC_042633	35069260	35082518	+	XM_005699644.1	102173265	APLP2	amyloid beta (A4) precursor-like protein 2, transcript variant X1	35083260	35112843	+	741	upstream
chr29	LNC_000764	XLOC_042633	35069260	35082518	+	XM_005699726.1	102187300	ST14	suppression of tumorigenicity 14 (colon carcinoma)	35140934	35171434	+	58415	upstream
chr29	LNC_000765	XLOC_042789	41434328	41448164	+	XM_005699991.1	102172418	LTBP3	latent transforming growth factor beta binding protein 3	41503377	41540743	-	55212	downstream
chr29	LNC_000765	XLOC_042789	41434328	41448164	+	XM_005699890.1	100860754	LOC100860754	zinc-finger protein ubi-d4, transcript variant X2	41326916	41339767	+	94560	downstream
chr29	LNC_000765	XLOC_042789	41434328	41448164	+	XM_005709507.1	102168983	SCYL1	SCY1-like 1 (S. cerevisiae)	41482969	41503001	+	34804	upstream
chr29	LNC_000765	XLOC_042789	41434328	41448164	+	XM_005699894.1	100861121	FRMD8	FERM domain containing 8, transcript variant X1	41369781	41391893	+	42434	downstream
chr29	LNC_000765	XLOC_042789	41434328	41448164	+	XM_005699892.1	102191216	TIGD3	tigger transposable element derived 3	41343688	41345538	+	88789	downstream
chr29	LNC_000765	XLOC_042789	41434328	41448164	+	XM_005699893.1	102191501	SLC25A45	solute carrier family 25, member 45	41357463	41362452	-	71875	upstream
chr29	LNC_000766	XLOC_042882	44370430	44373300	+	XM_005700048.1	102169363	LOC102169363	uncharacterized LOC102169363	44436011	44443089	+	62710	upstream
chr29	LNC_000767	XLOC_042884	44422004	44424825	+	XM_005700048.1	102169363	LOC102169363	uncharacterized LOC102169363	44436011	44443089	+	11185	upstream
chr29	LNC_000768	XLOC_042897	45255312	45256617	+	XM_005700053.1	102170760	FADD	Fas (TNFRSF6)-associated via death domain	45229652	45231702	+	23609	downstream
chr29	LNC_000768	XLOC_042897	45255312	45256617	+	XM_005700052.1	102170492	ANO1	anoctamin 1, calcium activated chloride channel	45135944	45229688	+	25623	downstream
chr29	LNC_000768	XLOC_042897	45255312	45256617	+	XM_005709762.1	102191680	PPFIA1	protein tyrosine phosphatase, receptor type, f polypeptide (PTPRF), interacting protein (liprin), alpha 1	45277709	45356585	+	21091	upstream
chr29	LNC_000769	XLOC_042930	47012997	47017147	+	XM_005700066.1	100861277	IGF2	insulin-like growth factor 2 (somatomedin A)	47036459	47044707	+	19311	upstream
chr29	LNC_000769	XLOC_042930	47012997	47017147	+	XM_005700064.1	102175193	TRPM5	transient receptor potential cation channel, subfamily M, member 5	46945579	46953622	+	59374	downstream
chr29	LNC_000769	XLOC_042930	47012997	47017147	+	XM_005700067.1	102176024	LOC102176024	uncharacterized LOC102176024	47090795	47099231	+	73647	upstream
chr29	LNC_000769	XLOC_042930	47012997	47017147	+	XM_005700065.1	102175471	LOC102175471	uncharacterized LOC102175471	46961478	46967181	-	45815	upstream
chr29	LNC_000770	XLOC_042947	47505289	47562184	+	XM_005700074.1	102178150	LOC102178150	uncharacterized LOC102178150	47598640	47602598	+	36455	upstream
chr29	LNC_000770	XLOC_042947	47505289	47562184	+	XM_005700073.1	102177873	LOC102177873	keratin, ultra high-sulfur matrix protein-like	47497701	47498304	+	6984	downstream
chr29	LNC_000771	XLOC_042947	47505297	47562184	+	XM_005700074.1	102178150	LOC102178150	uncharacterized LOC102178150	47598640	47602598	+	36455	upstream
chr29	LNC_000771	XLOC_042947	47505297	47562184	+	XM_005700073.1	102177873	LOC102177873	keratin, ultra high-sulfur matrix protein-like	47497701	47498304	+	6992	downstream
chr29	LNC_000772	XLOC_042971	47643302	47654985	+	XM_005700074.1	102178150	LOC102178150	uncharacterized LOC102178150	47598640	47602598	+	40703	downstream
chr29	LNC_000772	XLOC_042971	47643302	47654985	+	XM_005700076.1	102178709	LOC102178709	serine/threonine-protein kinase BRSK1-like	47694424	47709187	-	39438	downstream
chr29	LNC_000772	XLOC_042971	47643302	47654985	+	XM_005700075.1	102178433	LOC102178433	uncharacterized LOC102178433	47679289	47694325	+	24303	upstream
chr29	LNC_000773	XLOC_043082	17018582	17025609	-	XM_005699492.1	102177593	KCTD21	potassium channel tetramerization domain containing 21	17028097	17042369	+	2487	upstream
chr29	LNC_000773	XLOC_043082	17018582	17025609	-	XM_005699493.1	102177868	ALG8	ALG8, alpha-1,3-glucosyltransferase	17089088	17115258	+	63478	upstream
chr29	LNC_000773	XLOC_043082	17018582	17025609	-	XM_005699506.1	102182202	NDUFC2	NADH dehydrogenase (ubiquinone) 1, subcomplex unknown, 2, 14.5kDa	17121854	17129758	+	96244	upstream
chr29	LNC_000773	XLOC_043082	17018582	17025609	-	XM_005699505.1	102181927	USP35	ubiquitin specific peptidase 35	16960316	17018096	-	485	upstream
chr29	LNC_000773	XLOC_043082	17018582	17025609	-	XM_005699491.1	102177137	GAB2	GRB2-associated binding protein 2	16899416	16955942	+	62639	downstream
chr29	LNC_000774	XLOC_043087	17155048	17159718	-	XM_005699495.1	102178427	KCTD14	potassium channel tetramerization domain containing 14	17159783	17164923	+	64	upstream
chr29	LNC_000774	XLOC_043087	17155048	17159718	-	XM_005699506.1	102182202	NDUFC2	NADH dehydrogenase (ubiquinone) 1, subcomplex unknown, 2, 14.5kDa	17121854	17129758	+	25289	downstream
chr29	LNC_000774	XLOC_043087	17155048	17159718	-	XM_005699493.1	102177868	ALG8	ALG8, alpha-1,3-glucosyltransferase	17089088	17115258	+	39789	downstream
chr29	LNC_000774	XLOC_043087	17155048	17159718	-	XM_005699496.1	102178981	INTS4	integrator complex subunit 4	17179281	17289374	+	19562	upstream
chr29	LNC_000774	XLOC_043087	17155048	17159718	-	XM_005699494.1	102178144	THRSP	thyroid hormone responsive	17130601	17135783	-	19264	upstream
chr29	LNC_000775	XLOC_043504	39069445	39074663	-	XM_005699789.1	102184695	ZBTB3	zinc finger and BTB domain containing 3	38973692	38976124	-	93320	upstream
chr29	LNC_000775	XLOC_043504	39069445	39074663	-	XM_005699827.1	102173641	TMEM223	transmembrane protein 223	39013974	39015020	-	54424	upstream
chr29	LNC_000775	XLOC_043504	39069445	39074663	-	XM_005699828.1	102174193	LOC102174193	solute carrier family 22 member 6-like	39156180	39183038	-	81516	downstream
chr29	LNC_000775	XLOC_043504	39069445	39074663	-	XM_005699799.1	102187568	SLC3A2	solute carrier family 3 (amino acid transporter heavy chain), member 2	39074801	39105843	+	137	upstream
chr29	LNC_000775	XLOC_043504	39069445	39074663	-	XM_005699826.1	102173369	TAF6L	TAF6-like RNA polymerase II, p300/CBP-associated factor (PCAF)-associated factor, 65kDa	39001968	39011809	+	57635	downstream
chr29	LNC_000775	XLOC_043504	39069445	39074663	-	XM_005699791.1	100860968	TTC9C	tetratricopeptide repeat domain 9C, transcript variant X1	38961134	38970084	+	99360	downstream
chr29	LNC_000775	XLOC_043504	39069445	39074663	-	XM_005699797.1	102187031	WDR74	WD repeat domain 74, transcript variant X1	39056719	39062744	-	6700	upstream
chr29	LNC_000775	XLOC_043504	39069445	39074663	-	XM_005699794.1	102185902	TMEM179B	transmembrane protein 179B	39011908	39014033	+	55411	downstream
chr29	LNC_000775	XLOC_043504	39069445	39074663	-	XM_005699825.1	102173072	HNRNPUL2	heterogeneous nuclear ribonucleoprotein U-like 2	38951133	38982809	-	86635	upstream
chr29	LNC_000775	XLOC_043504	39069445	39074663	-	XM_005699800.1	102187843	CHRM1	cholinergic receptor, muscarinic 1	39130756	39132847	-	56092	downstream
chr29	LNC_000775	XLOC_043504	39069445	39074663	-	XM_005699796.1	102186465	STX5	syntaxin 5	39028339	39054235	-	15209	upstream
chr29	LNC_000775	XLOC_043504	39069445	39074663	-	XM_005699793.1	100861114	POLR2G	polymerase (RNA) II (DNA directed) polypeptide G, transcript variant X2	38994581	38998859	+	70585	downstream
chr29	LNC_000775	XLOC_043504	39069445	39074663	-	XM_005699795.1	102186192	NXF1	nuclear RNA export factor 1	39015333	39023173	-	46271	upstream
chr29	LNC_000776	XLOC_043504	39069445	39074663	-	XM_005699789.1	102184695	ZBTB3	zinc finger and BTB domain containing 3	38973692	38976124	-	93320	upstream
chr29	LNC_000776	XLOC_043504	39069445	39074663	-	XM_005699827.1	102173641	TMEM223	transmembrane protein 223	39013974	39015020	-	54424	upstream
chr29	LNC_000776	XLOC_043504	39069445	39074663	-	XM_005699828.1	102174193	LOC102174193	solute carrier family 22 member 6-like	39156180	39183038	-	81516	downstream
chr29	LNC_000776	XLOC_043504	39069445	39074663	-	XM_005699799.1	102187568	SLC3A2	solute carrier family 3 (amino acid transporter heavy chain), member 2	39074801	39105843	+	137	upstream
chr29	LNC_000776	XLOC_043504	39069445	39074663	-	XM_005699826.1	102173369	TAF6L	TAF6-like RNA polymerase II, p300/CBP-associated factor (PCAF)-associated factor, 65kDa	39001968	39011809	+	57635	downstream
chr29	LNC_000776	XLOC_043504	39069445	39074663	-	XM_005699791.1	100860968	TTC9C	tetratricopeptide repeat domain 9C, transcript variant X1	38961134	38970084	+	99360	downstream
chr29	LNC_000776	XLOC_043504	39069445	39074663	-	XM_005699797.1	102187031	WDR74	WD repeat domain 74, transcript variant X1	39056719	39062744	-	6700	upstream
chr29	LNC_000776	XLOC_043504	39069445	39074663	-	XM_005699794.1	102185902	TMEM179B	transmembrane protein 179B	39011908	39014033	+	55411	downstream
chr29	LNC_000776	XLOC_043504	39069445	39074663	-	XM_005699825.1	102173072	HNRNPUL2	heterogeneous nuclear ribonucleoprotein U-like 2	38951133	38982809	-	86635	upstream
chr29	LNC_000776	XLOC_043504	39069445	39074663	-	XM_005699800.1	102187843	CHRM1	cholinergic receptor, muscarinic 1	39130756	39132847	-	56092	downstream
chr29	LNC_000776	XLOC_043504	39069445	39074663	-	XM_005699796.1	102186465	STX5	syntaxin 5	39028339	39054235	-	15209	upstream
chr29	LNC_000776	XLOC_043504	39069445	39074663	-	XM_005699793.1	100861114	POLR2G	polymerase (RNA) II (DNA directed) polypeptide G, transcript variant X2	38994581	38998859	+	70585	downstream
chr29	LNC_000776	XLOC_043504	39069445	39074663	-	XM_005699795.1	102186192	NXF1	nuclear RNA export factor 1	39015333	39023173	-	46271	upstream
chr29	LNC_000777	XLOC_043504	39069445	39074664	-	XM_005699789.1	102184695	ZBTB3	zinc finger and BTB domain containing 3	38973692	38976124	-	93320	upstream
chr29	LNC_000777	XLOC_043504	39069445	39074664	-	XM_005699827.1	102173641	TMEM223	transmembrane protein 223	39013974	39015020	-	54424	upstream
chr29	LNC_000777	XLOC_043504	39069445	39074664	-	XM_005699828.1	102174193	LOC102174193	solute carrier family 22 member 6-like	39156180	39183038	-	81515	downstream
chr29	LNC_000777	XLOC_043504	39069445	39074664	-	XM_005699799.1	102187568	SLC3A2	solute carrier family 3 (amino acid transporter heavy chain), member 2	39074801	39105843	+	136	upstream
chr29	LNC_000777	XLOC_043504	39069445	39074664	-	XM_005699826.1	102173369	TAF6L	TAF6-like RNA polymerase II, p300/CBP-associated factor (PCAF)-associated factor, 65kDa	39001968	39011809	+	57635	downstream
chr29	LNC_000777	XLOC_043504	39069445	39074664	-	XM_005699791.1	100860968	TTC9C	tetratricopeptide repeat domain 9C, transcript variant X1	38961134	38970084	+	99360	downstream
chr29	LNC_000777	XLOC_043504	39069445	39074664	-	XM_005699797.1	102187031	WDR74	WD repeat domain 74, transcript variant X1	39056719	39062744	-	6700	upstream
chr29	LNC_000777	XLOC_043504	39069445	39074664	-	XM_005699794.1	102185902	TMEM179B	transmembrane protein 179B	39011908	39014033	+	55411	downstream
chr29	LNC_000777	XLOC_043504	39069445	39074664	-	XM_005699825.1	102173072	HNRNPUL2	heterogeneous nuclear ribonucleoprotein U-like 2	38951133	38982809	-	86635	upstream
chr29	LNC_000777	XLOC_043504	39069445	39074664	-	XM_005699800.1	102187843	CHRM1	cholinergic receptor, muscarinic 1	39130756	39132847	-	56091	downstream
chr29	LNC_000777	XLOC_043504	39069445	39074664	-	XM_005699796.1	102186465	STX5	syntaxin 5	39028339	39054235	-	15209	upstream
chr29	LNC_000777	XLOC_043504	39069445	39074664	-	XM_005699793.1	100861114	POLR2G	polymerase (RNA) II (DNA directed) polypeptide G, transcript variant X2	38994581	38998859	+	70585	downstream
chr29	LNC_000777	XLOC_043504	39069445	39074664	-	XM_005699795.1	102186192	NXF1	nuclear RNA export factor 1	39015333	39023173	-	46271	upstream
chr29	LNC_000778	XLOC_043504	39069445	39074665	-	XM_005699789.1	102184695	ZBTB3	zinc finger and BTB domain containing 3	38973692	38976124	-	93320	upstream
chr29	LNC_000778	XLOC_043504	39069445	39074665	-	XM_005699827.1	102173641	TMEM223	transmembrane protein 223	39013974	39015020	-	54424	upstream
chr29	LNC_000778	XLOC_043504	39069445	39074665	-	XM_005699828.1	102174193	LOC102174193	solute carrier family 22 member 6-like	39156180	39183038	-	81514	downstream
chr29	LNC_000778	XLOC_043504	39069445	39074665	-	XM_005699799.1	102187568	SLC3A2	solute carrier family 3 (amino acid transporter heavy chain), member 2	39074801	39105843	+	135	upstream
chr29	LNC_000778	XLOC_043504	39069445	39074665	-	XM_005699826.1	102173369	TAF6L	TAF6-like RNA polymerase II, p300/CBP-associated factor (PCAF)-associated factor, 65kDa	39001968	39011809	+	57635	downstream
chr29	LNC_000778	XLOC_043504	39069445	39074665	-	XM_005699791.1	100860968	TTC9C	tetratricopeptide repeat domain 9C, transcript variant X1	38961134	38970084	+	99360	downstream
chr29	LNC_000778	XLOC_043504	39069445	39074665	-	XM_005699797.1	102187031	WDR74	WD repeat domain 74, transcript variant X1	39056719	39062744	-	6700	upstream
chr29	LNC_000778	XLOC_043504	39069445	39074665	-	XM_005699794.1	102185902	TMEM179B	transmembrane protein 179B	39011908	39014033	+	55411	downstream
chr29	LNC_000778	XLOC_043504	39069445	39074665	-	XM_005699825.1	102173072	HNRNPUL2	heterogeneous nuclear ribonucleoprotein U-like 2	38951133	38982809	-	86635	upstream
chr29	LNC_000778	XLOC_043504	39069445	39074665	-	XM_005699800.1	102187843	CHRM1	cholinergic receptor, muscarinic 1	39130756	39132847	-	56090	downstream
chr29	LNC_000778	XLOC_043504	39069445	39074665	-	XM_005699796.1	102186465	STX5	syntaxin 5	39028339	39054235	-	15209	upstream
chr29	LNC_000778	XLOC_043504	39069445	39074665	-	XM_005699793.1	100861114	POLR2G	polymerase (RNA) II (DNA directed) polypeptide G, transcript variant X2	38994581	38998859	+	70585	downstream
chr29	LNC_000778	XLOC_043504	39069445	39074665	-	XM_005699795.1	102186192	NXF1	nuclear RNA export factor 1	39015333	39023173	-	46271	upstream
chr29	LNC_000779	XLOC_043504	39069445	39074665	-	XM_005699789.1	102184695	ZBTB3	zinc finger and BTB domain containing 3	38973692	38976124	-	93320	upstream
chr29	LNC_000779	XLOC_043504	39069445	39074665	-	XM_005699827.1	102173641	TMEM223	transmembrane protein 223	39013974	39015020	-	54424	upstream
chr29	LNC_000779	XLOC_043504	39069445	39074665	-	XM_005699828.1	102174193	LOC102174193	solute carrier family 22 member 6-like	39156180	39183038	-	81514	downstream
chr29	LNC_000779	XLOC_043504	39069445	39074665	-	XM_005699799.1	102187568	SLC3A2	solute carrier family 3 (amino acid transporter heavy chain), member 2	39074801	39105843	+	135	upstream
chr29	LNC_000779	XLOC_043504	39069445	39074665	-	XM_005699826.1	102173369	TAF6L	TAF6-like RNA polymerase II, p300/CBP-associated factor (PCAF)-associated factor, 65kDa	39001968	39011809	+	57635	downstream
chr29	LNC_000779	XLOC_043504	39069445	39074665	-	XM_005699791.1	100860968	TTC9C	tetratricopeptide repeat domain 9C, transcript variant X1	38961134	38970084	+	99360	downstream
chr29	LNC_000779	XLOC_043504	39069445	39074665	-	XM_005699797.1	102187031	WDR74	WD repeat domain 74, transcript variant X1	39056719	39062744	-	6700	upstream
chr29	LNC_000779	XLOC_043504	39069445	39074665	-	XM_005699794.1	102185902	TMEM179B	transmembrane protein 179B	39011908	39014033	+	55411	downstream
chr29	LNC_000779	XLOC_043504	39069445	39074665	-	XM_005699825.1	102173072	HNRNPUL2	heterogeneous nuclear ribonucleoprotein U-like 2	38951133	38982809	-	86635	upstream
chr29	LNC_000779	XLOC_043504	39069445	39074665	-	XM_005699800.1	102187843	CHRM1	cholinergic receptor, muscarinic 1	39130756	39132847	-	56090	downstream
chr29	LNC_000779	XLOC_043504	39069445	39074665	-	XM_005699796.1	102186465	STX5	syntaxin 5	39028339	39054235	-	15209	upstream
chr29	LNC_000779	XLOC_043504	39069445	39074665	-	XM_005699793.1	100861114	POLR2G	polymerase (RNA) II (DNA directed) polypeptide G, transcript variant X2	38994581	38998859	+	70585	downstream
chr29	LNC_000779	XLOC_043504	39069445	39074665	-	XM_005699795.1	102186192	NXF1	nuclear RNA export factor 1	39015333	39023173	-	46271	upstream
chr29	LNC_000780	XLOC_043504	39071629	39074644	-	XM_005699789.1	102184695	ZBTB3	zinc finger and BTB domain containing 3	38973692	38976124	-	95504	upstream
chr29	LNC_000780	XLOC_043504	39071629	39074644	-	XM_005699827.1	102173641	TMEM223	transmembrane protein 223	39013974	39015020	-	56608	upstream
chr29	LNC_000780	XLOC_043504	39071629	39074644	-	XM_005699828.1	102174193	LOC102174193	solute carrier family 22 member 6-like	39156180	39183038	-	81535	downstream
chr29	LNC_000780	XLOC_043504	39071629	39074644	-	XM_005699799.1	102187568	SLC3A2	solute carrier family 3 (amino acid transporter heavy chain), member 2	39074801	39105843	+	156	upstream
chr29	LNC_000780	XLOC_043504	39071629	39074644	-	XM_005699826.1	102173369	TAF6L	TAF6-like RNA polymerase II, p300/CBP-associated factor (PCAF)-associated factor, 65kDa	39001968	39011809	+	59819	downstream
chr29	LNC_000780	XLOC_043504	39071629	39074644	-	XM_005699797.1	102187031	WDR74	WD repeat domain 74, transcript variant X1	39056719	39062744	-	8884	upstream
chr29	LNC_000780	XLOC_043504	39071629	39074644	-	XM_005699794.1	102185902	TMEM179B	transmembrane protein 179B	39011908	39014033	+	57595	downstream
chr29	LNC_000780	XLOC_043504	39071629	39074644	-	XM_005699825.1	102173072	HNRNPUL2	heterogeneous nuclear ribonucleoprotein U-like 2	38951133	38982809	-	88819	upstream
chr29	LNC_000780	XLOC_043504	39071629	39074644	-	XM_005699800.1	102187843	CHRM1	cholinergic receptor, muscarinic 1	39130756	39132847	-	56111	downstream
chr29	LNC_000780	XLOC_043504	39071629	39074644	-	XM_005699796.1	102186465	STX5	syntaxin 5	39028339	39054235	-	17393	upstream
chr29	LNC_000780	XLOC_043504	39071629	39074644	-	XM_005699793.1	100861114	POLR2G	polymerase (RNA) II (DNA directed) polypeptide G, transcript variant X2	38994581	38998859	+	72769	downstream
chr29	LNC_000780	XLOC_043504	39071629	39074644	-	XM_005699795.1	102186192	NXF1	nuclear RNA export factor 1	39015333	39023173	-	48455	upstream
chr29	LNC_000781	XLOC_043504	39071629	39074664	-	XM_005699789.1	102184695	ZBTB3	zinc finger and BTB domain containing 3	38973692	38976124	-	95504	upstream
chr29	LNC_000781	XLOC_043504	39071629	39074664	-	XM_005699827.1	102173641	TMEM223	transmembrane protein 223	39013974	39015020	-	56608	upstream
chr29	LNC_000781	XLOC_043504	39071629	39074664	-	XM_005699828.1	102174193	LOC102174193	solute carrier family 22 member 6-like	39156180	39183038	-	81515	downstream
chr29	LNC_000781	XLOC_043504	39071629	39074664	-	XM_005699799.1	102187568	SLC3A2	solute carrier family 3 (amino acid transporter heavy chain), member 2	39074801	39105843	+	136	upstream
chr29	LNC_000781	XLOC_043504	39071629	39074664	-	XM_005699826.1	102173369	TAF6L	TAF6-like RNA polymerase II, p300/CBP-associated factor (PCAF)-associated factor, 65kDa	39001968	39011809	+	59819	downstream
chr29	LNC_000781	XLOC_043504	39071629	39074664	-	XM_005699797.1	102187031	WDR74	WD repeat domain 74, transcript variant X1	39056719	39062744	-	8884	upstream
chr29	LNC_000781	XLOC_043504	39071629	39074664	-	XM_005699794.1	102185902	TMEM179B	transmembrane protein 179B	39011908	39014033	+	57595	downstream
chr29	LNC_000781	XLOC_043504	39071629	39074664	-	XM_005699825.1	102173072	HNRNPUL2	heterogeneous nuclear ribonucleoprotein U-like 2	38951133	38982809	-	88819	upstream
chr29	LNC_000781	XLOC_043504	39071629	39074664	-	XM_005699800.1	102187843	CHRM1	cholinergic receptor, muscarinic 1	39130756	39132847	-	56091	downstream
chr29	LNC_000781	XLOC_043504	39071629	39074664	-	XM_005699796.1	102186465	STX5	syntaxin 5	39028339	39054235	-	17393	upstream
chr29	LNC_000781	XLOC_043504	39071629	39074664	-	XM_005699793.1	100861114	POLR2G	polymerase (RNA) II (DNA directed) polypeptide G, transcript variant X2	38994581	38998859	+	72769	downstream
chr29	LNC_000781	XLOC_043504	39071629	39074664	-	XM_005699795.1	102186192	NXF1	nuclear RNA export factor 1	39015333	39023173	-	48455	upstream
chr29	LNC_000782	XLOC_043504	39071629	39074665	-	XM_005699789.1	102184695	ZBTB3	zinc finger and BTB domain containing 3	38973692	38976124	-	95504	upstream
chr29	LNC_000782	XLOC_043504	39071629	39074665	-	XM_005699827.1	102173641	TMEM223	transmembrane protein 223	39013974	39015020	-	56608	upstream
chr29	LNC_000782	XLOC_043504	39071629	39074665	-	XM_005699828.1	102174193	LOC102174193	solute carrier family 22 member 6-like	39156180	39183038	-	81514	downstream
chr29	LNC_000782	XLOC_043504	39071629	39074665	-	XM_005699799.1	102187568	SLC3A2	solute carrier family 3 (amino acid transporter heavy chain), member 2	39074801	39105843	+	135	upstream
chr29	LNC_000782	XLOC_043504	39071629	39074665	-	XM_005699826.1	102173369	TAF6L	TAF6-like RNA polymerase II, p300/CBP-associated factor (PCAF)-associated factor, 65kDa	39001968	39011809	+	59819	downstream
chr29	LNC_000782	XLOC_043504	39071629	39074665	-	XM_005699797.1	102187031	WDR74	WD repeat domain 74, transcript variant X1	39056719	39062744	-	8884	upstream
chr29	LNC_000782	XLOC_043504	39071629	39074665	-	XM_005699794.1	102185902	TMEM179B	transmembrane protein 179B	39011908	39014033	+	57595	downstream
chr29	LNC_000782	XLOC_043504	39071629	39074665	-	XM_005699825.1	102173072	HNRNPUL2	heterogeneous nuclear ribonucleoprotein U-like 2	38951133	38982809	-	88819	upstream
chr29	LNC_000782	XLOC_043504	39071629	39074665	-	XM_005699800.1	102187843	CHRM1	cholinergic receptor, muscarinic 1	39130756	39132847	-	56090	downstream
chr29	LNC_000782	XLOC_043504	39071629	39074665	-	XM_005699796.1	102186465	STX5	syntaxin 5	39028339	39054235	-	17393	upstream
chr29	LNC_000782	XLOC_043504	39071629	39074665	-	XM_005699793.1	100861114	POLR2G	polymerase (RNA) II (DNA directed) polypeptide G, transcript variant X2	38994581	38998859	+	72769	downstream
chr29	LNC_000782	XLOC_043504	39071629	39074665	-	XM_005699795.1	102186192	NXF1	nuclear RNA export factor 1	39015333	39023173	-	48455	upstream
chr29	LNC_000783	XLOC_043554	41455283	41460941	-	XM_005699991.1	102172418	LTBP3	latent transforming growth factor beta binding protein 3	41503377	41540743	-	42435	downstream
chr29	LNC_000783	XLOC_043554	41455283	41460941	-	XM_005709507.1	102168983	SCYL1	SCY1-like 1 (S. cerevisiae)	41482969	41503001	+	22027	upstream
chr29	LNC_000783	XLOC_043554	41455283	41460941	-	XM_005699894.1	100861121	FRMD8	FERM domain containing 8, transcript variant X1	41369781	41391893	+	63389	downstream
chr29	LNC_000783	XLOC_043554	41455283	41460941	-	XM_005699893.1	102191501	SLC25A45	solute carrier family 25, member 45	41357463	41362452	-	92830	upstream
chr29	LNC_000783	XLOC_043554	41455283	41460941	-	XM_005699896.1	102169461	SSSCA1	Sjogren syndrome/scleroderma autoantigen 1	41560878	41562210	+	99936	upstream
chr29	LNC_000784	XLOC_043681	47523517	47583449	-	XM_005700074.1	102178150	LOC102178150	uncharacterized LOC102178150	47598640	47602598	+	15190	upstream
chr29	LNC_000784	XLOC_043681	47523517	47583449	-	XM_005700073.1	102177873	LOC102177873	keratin, ultra high-sulfur matrix protein-like	47497701	47498304	+	25212	downstream
chr29	LNC_000784	XLOC_043681	47523517	47583449	-	XM_005700075.1	102178433	LOC102178433	uncharacterized LOC102178433	47679289	47694325	+	95839	upstream
chr3	LNC_000785	XLOC_043823	9335792	9338233	+	XM_005677244.1	102189259	LOC102189259	C-reactive protein-like, transcript variant X2	9406756	9411199	+	68522	upstream
chr3	LNC_000785	XLOC_043823	9335792	9338233	+	XM_005677263.1	102171473	VSIG8	V-set and immunoglobulin domain containing 8	9249614	9262990	+	72801	downstream
chr3	LNC_000785	XLOC_043823	9335792	9338233	+	XM_005677243.1	102188992	FCRL6	Fc receptor-like 6	9293969	9314351	-	21440	upstream
chr3	LNC_000785	XLOC_043823	9335792	9338233	+	XM_005677242.1	102188724	SLAMF8	SLAM family member 8	9273961	9284125	-	51666	upstream
chr3	LNC_000785	XLOC_043823	9335792	9338233	+	XM_005677265.1	102172017	LOC102172017	C-reactive protein-like	9383393	9387246	+	45159	upstream
chr3	LNC_000785	XLOC_043823	9335792	9338233	+	XM_005677264.1	102171747	DUSP23	dual specificity phosphatase 23	9333369	9334566	-	1225	upstream
chr3	LNC_000786	XLOC_043830	9976678	10022485	+	XM_005677257.1	102169438	DARC	Duffy blood group, atypical chemokine receptor, transcript variant X1	9957909	9960362	-	16315	upstream
chr3	LNC_000786	XLOC_043830	9976678	10022485	+	XM_005677258.1	102169922	CADM3	cell adhesion molecule 3, transcript variant X1	9963289	9992995	-	-16318	antisense
chr3	LNC_000786	XLOC_043830	9976678	10022485	+	XM_005677254.1	102168592	LOC102168592	olfactory receptor 10J1-like	9893432	9894364	+	82313	downstream
chr3	LNC_000786	XLOC_043830	9976678	10022485	+	XM_005677255.1	102168875	LOC102168875	mucosal pentraxin-like	9896616	9900040	-	76637	upstream
chr3	LNC_000786	XLOC_043830	9976678	10022485	+	XM_005709482.1	102184679	AIM2	absent in melanoma 2	10106062	10123616	+	83576	upstream
chr3	LNC_000787	XLOC_044058	17517386	17520401	+	XM_005677585.1	102190188	THEM4	thioesterase superfamily member 4	17406106	17454743	+	62642	downstream
chr3	LNC_000787	XLOC_044058	17517386	17520401	+	XM_005677719.1	102177488	LOC102177488	leucine-rich repeat and immunoglobulin-like domain containing-NOGO receptor-interacting protein 4-like	17543455	17548145	+	23053	upstream
chr3	LNC_000787	XLOC_044058	17517386	17520401	+	XM_005677718.1	100860876	RORC	RAR-related orphan receptor C	17534482	17542385	+	14080	upstream
chr3	LNC_000787	XLOC_044058	17517386	17520401	+	XM_005677588.1	102191290	OAZ3	ornithine decarboxylase antizyme 3	17579974	17586675	-	59572	downstream
chr3	LNC_000787	XLOC_044058	17517386	17520401	+	XM_005677586.1	102190478	THEM5	thioesterase superfamily member 5	17487015	17495673	+	21712	downstream
chr3	LNC_000787	XLOC_044058	17517386	17520401	+	XM_005677587.1	102190750	TDRKH	tudor and KH domain containing	17555876	17578453	+	35474	upstream
chr3	LNC_000788	XLOC_044058	17517406	17520401	+	XM_005677585.1	102190188	THEM4	thioesterase superfamily member 4	17406106	17454743	+	62662	downstream
chr3	LNC_000788	XLOC_044058	17517406	17520401	+	XM_005677719.1	102177488	LOC102177488	leucine-rich repeat and immunoglobulin-like domain containing-NOGO receptor-interacting protein 4-like	17543455	17548145	+	23053	upstream
chr3	LNC_000788	XLOC_044058	17517406	17520401	+	XM_005677718.1	100860876	RORC	RAR-related orphan receptor C	17534482	17542385	+	14080	upstream
chr3	LNC_000788	XLOC_044058	17517406	17520401	+	XM_005677588.1	102191290	OAZ3	ornithine decarboxylase antizyme 3	17579974	17586675	-	59572	downstream
chr3	LNC_000788	XLOC_044058	17517406	17520401	+	XM_005677586.1	102190478	THEM5	thioesterase superfamily member 5	17487015	17495673	+	21732	downstream
chr3	LNC_000788	XLOC_044058	17517406	17520401	+	XM_005677587.1	102190750	TDRKH	tudor and KH domain containing	17555876	17578453	+	35474	upstream
chr3	LNC_000789	XLOC_044102	18726120	18729142	+	XM_005677661.1	102185050	GOLPH3L	golgi phosphoprotein 3-like	18600701	18650815	+	75304	downstream
chr3	LNC_000789	XLOC_044102	18726120	18729142	+	XM_005677665.1	102186074	ADAMTSL4	ADAMTS-like 4	18707316	18718113	-	8006	upstream
[truncated: 874 more rows]
