# Supplementary material for: Integrated analysis of coding genes and non-coding RNAs during hair follicle cycle of cashmere goat (Capra hircus)
Source: BMC Genomics. 2017 Oct 11;18:767. doi: 10.1186/s12864-017-4145-0 (PMC5637055; doi:10.1186/s12864-017-4145-0)
Supplement: Supplementary file 11 — Pearson correlations between protein-coding genes and lncRNAs. (XLSX 1804 kb) [file 12864_2017_4145_MOESM11_ESM.xlsx]

## Sheet: lncRNA_mRNA_co_expression_resul
Pearson correlations between protein-coding genes and lncRNAs
lncRNA_ID	mRNA_ID	mRNA_Gene_ID	mRNA_Gene_Symbol	mRNA_Gene_Description	Pearson_correlation	Pvalue
LNC_000001	XM_005686315.1	102169596	DOK1	docking protein 1, 62kDa (downstream of tyrosine kinase 1), transcript variant X2	-0.991994	9.5881e-05
LNC_000001	XM_005691637.1	102191452	LOC102191452	uncharacterized LOC102191452	0.997962	6.22849e-06
LNC_000002	XM_005694994.1	102172203	CRTC3	CREB regulated transcription coactivator 3, transcript variant X2	0.990242	0.000142373
LNC_000003	XM_005683307.1	102179941	ABHD17A	abhydrolase domain containing 17A	-0.99897	1.59087e-06
LNC_000003	XM_005686014.1	102175303	SLC39A9	solute carrier family 39, member 9, transcript variant X1	-0.998369	3.98839e-06
LNC_000003	XM_005690894.1	102178196	CENPL	centromere protein L, transcript variant X1	-0.995417	3.14564e-05
LNC_000003	XM_005696048.1	102181907	SACM1L	SAC1 suppressor of actin mutations 1-like (yeast)	-0.994853	3.96756e-05
LNC_000003	XM_005701691.1	102179758	LOC102179758	histone H2B type 1-N-like	-0.993845	5.67064e-05
LNC_000003	XM_005697536.1	102177211	GDE1	glycerophosphodiester phosphodiesterase 1	-0.993594	6.14302e-05
LNC_000003	XM_005693638.1	102175514	UTP18	UTP18 small subunit (SSU) processome component homolog (yeast)	-0.99359	6.15067e-05
LNC_000003	XM_005679794.1	102172327	DUSP6	dual specificity phosphatase 6, transcript variant X1	-0.993532	6.26222e-05
LNC_000003	XM_005684439.1	102190692	TMEM30A	transmembrane protein 30A	-0.992796	7.76543e-05
LNC_000003	XM_005695789.1	102186253	RPP14	ribonuclease P/MRP 14kDa subunit, transcript variant X2	-0.992706	7.96171e-05
LNC_000003	XM_005688631.1	102186412	TP53RK	TP53 regulating kinase	-0.992074	9.39758e-05
LNC_000003	XM_005698303.1	102175088	ZFYVE27	zinc finger, FYVE domain containing 27, transcript variant X1	-0.991867	9.89435e-05
LNC_000003	XM_005690203.1	102184173	DGKZ	diacylglycerol kinase, zeta	-0.991733	0.000102233
LNC_000003	XM_005696592.1	102183740	C23H6orf47	chromosome 23 open reading frame, human C6orf47	-0.991638	0.000104592
LNC_000003	XM_005692406.1	102186623	PSMC4	proteasome (prosome, macropain) 26S subunit, ATPase, 4, transcript variant X1	-0.991635	0.00010466
LNC_000003	XM_005679344.1	102188379	C4H7orf25	chromosome 4 open reading frame, human C7orf25	-0.991547	0.000106873
LNC_000003	XM_005680814.1	102174817	DDX47	DEAD (Asp-Glu-Ala-Asp) box polypeptide 47, transcript variant X2	-0.991095	0.000118601
LNC_000003	XM_005700404.1	102191219	LOC102191219	zinc finger protein 449-like, transcript variant X1	-0.990666	0.000130267
LNC_000003	XM_005697667.1	102185970	GDPD3	glycerophosphodiester phosphodiesterase domain containing 3, transcript variant X1	-0.990064	0.000147608
LNC_000003	XM_005683318.1	102184056	KDM3B	lysine (K)-specific demethylase 3B	0.990084	0.000146992
LNC_000003	XM_005685655.1	102189312	GNG2	guanine nucleotide binding protein (G protein), gamma 2, transcript variant X1	0.990089	0.00014684
LNC_000003	XM_005698872.1	102179734	BAG4	BCL2-associated athanogene 4	0.990314	0.000140267
LNC_000003	XM_005693861.1	102189343	EZH1	enhancer of zeste homolog 1 (Drosophila)	0.990346	0.000139344
LNC_000003	XM_005674903.1	102177470	CD96	CD96 molecule	0.990493	0.000135136
LNC_000003	XM_005693927.1	102182440	UBTF	upstream binding transcription factor, RNA polymerase I, transcript variant X2	0.990613	0.000131749
LNC_000003	XM_005686050.1	102183334	NUMB	numb homolog (Drosophila), transcript variant X1	0.990725	0.000128649
LNC_000003	XM_005678107.1	102168961	BTBD8	BTB (POZ) domain containing 8, transcript variant X1	0.990794	0.00012674
LNC_000003	XM_005709418.1	102185779	CBX4	chromobox homolog 4	0.9912	0.000115822
LNC_000003	XM_005693045.1	102184838	LOC102184838	tigger transposable element-derived protein 1-like, transcript variant X7	0.991427	0.000109924
LNC_000003	XM_005686609.1	102186405	RTN4	reticulon 4, transcript variant X1	0.991528	0.000107347
LNC_000003	XM_005677082.1	102189357	POU2F1	POU class 2 homeobox 1	0.991816	0.000100195
LNC_000003	XM_005684256.1	102176688	RNF20	ring finger protein 20, E3 ubiquitin protein ligase, transcript variant X1	0.991925	9.75475e-05
LNC_000003	XM_005680575.1	102186665	POLR3B	polymerase (RNA) III (DNA directed) polypeptide B	0.992056	9.44189e-05
LNC_000003	XM_005687528.1	102182140	ZAR1L	zygote arrest 1-like	0.99212	9.29065e-05
LNC_000003	XM_005685696.1	102176128	NARG2	NMDA receptor regulated 2	0.992145	9.23166e-05
LNC_000003	XM_005699232.1	102190662	KAT6B	K(lysine) acetyltransferase 6B, transcript variant X1	0.992488	8.44319e-05
LNC_000003	XM_005687568.1	102170988	IFT88	intraflagellar transport 88 homolog (Chlamydomonas)	0.992605	8.18271e-05
LNC_000003	XM_005693785.1	102190259	SMARCE1	SWI/SNF related, matrix associated, actin dependent regulator of chromatin, subfamily e, member 1	0.992873	7.60191e-05
LNC_000003	XM_005695283.1	102178115	PRPF39	PRP39 pre-mRNA processing factor 39 homolog (S. cerevisiae), transcript variant X1	0.993092	7.14092e-05
LNC_000003	XM_005679063.1	102178140	TRA2A	transformer 2 alpha homolog (Drosophila)	0.993251	6.81605e-05
LNC_000003	XM_005695490.1	102170096	DBNL	drebrin-like, transcript variant X5	0.993557	6.21289e-05
LNC_000003	XM_005685263.1	102176886	RBM23	RNA binding motif protein 23, transcript variant X4	0.994846	3.97838e-05
LNC_000003	XM_005697291.1	102173520	MALT1	mucosa associated lymphoid tissue lymphoma translocation gene 1	0.995149	3.52389e-05
LNC_000003	XM_005675786.1	102178575	DOPEY2	dopey family member 2	0.995192	3.46254e-05
LNC_000003	XM_005675262.1	102182444	DVL3	dishevelled segment polarity protein 3	0.995749	2.70654e-05
LNC_000003	XM_005695414.1	102169526	PPP2R5C	protein phosphatase 2, regulatory subunit B', gamma, transcript variant X5	0.996226	2.13344e-05
LNC_000003	XM_005679027.1	102191301	ITGB8	integrin, beta 8	0.997006	1.34356e-05
LNC_000003	XM_005675542.1	102169803	CEP63	centrosomal protein 63kDa	0.997116	1.24621e-05
LNC_000003	XM_005687913.1	102188059	PLXDC2	plexin domain containing 2, transcript variant X2	0.998141	5.18107e-06
LNC_000003	XM_005684545.1	102175685	NT5DC1	5'-nucleotidase domain containing 1, transcript variant X2	0.999474	4.14823e-07
LNC_000004	XM_005687419.1	102175488	AKAP11	A kinase (PRKA) anchor protein 11, transcript variant X1	0.994556	4.43831e-05
LNC_000004	XM_005688085.1	102170709	PLK1S1	polo-like kinase 1 substrate 1	0.995412	3.15329e-05
LNC_000005	XM_005684496.1	102183792	LOC102183792	putative tRNA (cytidine(32)/guanosine(34)-2'-O)-methyltransferase-like	-0.995496	3.03855e-05
LNC_000005	XM_005683279.1	102170227	MADCAM1	mucosal vascular addressin cell adhesion molecule 1	-0.995445	3.10742e-05
LNC_000006	XM_005676579.1	102177202	ANKZF1	ankyrin repeat and zinc finger domain containing 1, transcript variant X2	-0.991962	9.66594e-05
LNC_000006	XM_005696266.1	102178865	C23H6orf89	chromosome 23 open reading frame, human C6orf89, transcript variant X1	-0.990564	0.000133142
LNC_000006	XM_005692338.1	102190062	ZNF382	zinc finger protein 382, transcript variant X2	-0.990325	0.00013997
LNC_000006	XM_005692237.1	102184464	ZNF536	zinc finger protein 536	0.991015	0.000120723
LNC_000006	XM_005689290.1	102180407	ZFHX4	zinc finger homeobox 4	0.991121	0.000117898
LNC_000006	XM_005701050.1	102174285	REPS2	RALBP1 associated Eps domain containing 2, transcript variant X2	0.992932	7.47497e-05
LNC_000006	XM_005686752.1	102184160	FOXI3	forkhead box I3	0.993545	6.23718e-05
LNC_000006	XM_005684270.1	102180764	FSD1L	fibronectin type III and SPRY domain containing 1-like, transcript variant X2	0.993832	5.69502e-05
LNC_000006	XM_005692708.1	102190905	CD37	CD37 molecule, transcript variant X2	0.994814	4.0279e-05
LNC_000006	XM_005685211.1	102187320	LOC102187320	GMP reductase 2-like, transcript variant X2	0.9953	3.30866e-05
LNC_000006	XM_005700287.1	102175009	2016-09-06	septin 6, transcript variant X2	0.99636	1.98476e-05
LNC_000006	XM_005682501.1	102179845	RFX2	regulatory factor X, 2 (influences HLA class II expression)	0.99739	1.02103e-05
LNC_000007	XM_005694526.1	102187079	FBXW11	F-box and WD repeat domain containing 11, transcript variant X1	-0.998888	1.85314e-06
LNC_000007	XM_005681049.1	102174547	ATP6V1E1	ATPase, H+ transporting, lysosomal 31kDa, V1 subunit E1, transcript variant X3	-0.997817	7.14381e-06
LNC_000007	XM_005685452.1	102191528	KATNBL1	katanin p80 subunit B-like 1	-0.997242	1.1399e-05
LNC_000007	XM_005683289.1	102173292	ELANE	elastase, neutrophil expressed	-0.997185	1.1872e-05
LNC_000007	XM_005680816.1	102175277	CDKN1B	cyclin-dependent kinase inhibitor 1B (p27, Kip1)	-0.997108	1.25304e-05
LNC_000007	XM_005684182.1	102173846	NFIL3	nuclear factor, interleukin 3 regulated	-0.996501	1.83463e-05
LNC_000007	XM_005696263.1	100860996	MAPK13	mitogen-activated protein kinase 13	-0.996028	2.36301e-05
LNC_000007	XM_005688489.1	102171169	PROCR	protein C receptor, endothelial, transcript variant X1	-0.995986	2.41397e-05
LNC_000007	XM_005691651.1	102171364	LIMK2	LIM domain kinase 2	-0.995798	2.64463e-05
LNC_000007	XM_005687122.1	102181507	STRBP	spermatid perinuclear RNA binding protein, transcript variant X3	-0.995615	2.87975e-05
LNC_000007	XM_005694369.1	102173882	METRNL	meteorin, glial cell differentiation regulator-like	-0.995564	2.94676e-05
LNC_000007	XM_005680498.1	102168610	SCYL2	SCY1-like 2 (S. cerevisiae), transcript variant X1	-0.995511	3.01781e-05
LNC_000007	XM_005691304.1	102191163	PPID	peptidylprolyl isomerase D	-0.99473	4.1582e-05
LNC_000007	XM_005697447.1	102174527	PRSS27	protease, serine 27	-0.994656	4.27657e-05
LNC_000007	XM_005687593.1	102179960	NUDT15	nudix (nucleoside diphosphate linked moiety X)-type motif 15	-0.994289	4.88356e-05
LNC_000007	XM_005680663.1	102175007	IFT27	intraflagellar transport 27 homolog (Chlamydomonas), transcript variant X2	-0.994098	5.21404e-05
LNC_000007	XM_005694248.1	102181627	LLGL1	lethal giant larvae homolog 1 (Drosophila)	-0.993824	5.70918e-05
LNC_000007	XM_005678916.1	102179729	FAM133B	family with sequence similarity 133, member B, transcript variant X1	-0.993017	7.2968e-05
LNC_000007	XM_005681455.1	102176408	MED28	mediator complex subunit 28	-0.992447	8.5363e-05
LNC_000007	XM_005690811.1	102173489	DDI2	DNA-damage inducible 1 homolog 2 (S. cerevisiae), transcript variant X1	-0.992203	9.09478e-05
LNC_000007	XM_005691135.1	102179969	KLHL2	kelch-like family member 2, transcript variant X1	-0.9921	9.33732e-05
LNC_000007	XM_005695950.1	102178224	IP6K1	inositol hexakisphosphate kinase 1	-0.991967	9.65283e-05
LNC_000007	XM_005682201.1	102175665	NR2F6	nuclear receptor subfamily 2, group F, member 6	-0.991267	0.000114076
LNC_000007	XM_005698136.1	102173439	HEATR2	HEAT repeat containing 2	-0.991214	0.00011544
LNC_000007	XM_005686102.1	102174214	PRKCH	protein kinase C, eta	-0.991214	0.000115455
LNC_000007	XM_005694851.1	102190551	LOC102190551	heterogeneous nuclear ribonucleoprotein H2-like, transcript variant X1	-0.99105	0.000119783
LNC_000007	XM_005690752.1	102181140	ICMT	isoprenylcysteine carboxyl methyltransferase, transcript variant X2	-0.990725	0.00012864
LNC_000007	XM_005684080.1	102171424	RPP25L	ribonuclease P/MRP 25kDa subunit-like, transcript variant X1	-0.99071	0.000129044
LNC_000007	XM_005689872.1	102170995	RNF121	ring finger protein 121, transcript variant X2	-0.990242	0.000142371
LNC_000007	XM_005679611.1	102179069	MKRN1	makorin ring finger protein 1	-0.990144	0.000145241
LNC_000007	XM_005675332.1	102179047	PRKCI	protein kinase C, iota	-0.990025	0.000148741
LNC_000007	XM_005695583.1	102170275	NKTR	natural killer-tumor recognition sequence, transcript variant X1	0.990078	0.000147168
LNC_000007	XM_005682156.1	102183502	GJC2	gap junction protein, gamma 2, 47kDa	0.990119	0.000145956
LNC_000007	XM_005687093.1	102187777	KLF11	Kruppel-like factor 11	0.990219	0.000143029
LNC_000007	XM_005700809.1	102183307	HDAC6	histone deacetylase 6	0.990252	0.000142069
LNC_000007	XM_005684821.1	102188594	ZNF292	zinc finger protein 292	0.990263	0.000141747
LNC_000007	XM_005700605.1	102187036	ATRX	alpha thalassemia/mental retardation syndrome X-linked, transcript variant X2	0.99037	0.000138657
LNC_000007	XM_005687719.1	102176138	DOCK9	dedicator of cytokinesis 9, transcript variant X2	0.990637	0.000131082
LNC_000007	XM_005686630.1	102191247	VRK2	vaccinia related kinase 2, transcript variant X2	0.990706	0.000129179
LNC_000007	XM_005677137.1	102182842	OLFML2B	olfactomedin-like 2B, transcript variant X3	0.990835	0.000125614
LNC_000007	XM_005691989.1	102185209	SLC6A2	solute carrier family 6 (neurotransmitter transporter), member 2, transcript variant X2	0.990985	0.000121552
LNC_000007	XM_005694617.1	102190549	SREK1	splicing regulatory glutamine/lysine-rich protein 1, transcript variant X1	0.991236	0.000114865
LNC_000007	XM_005687763.1	102189413	MBNL2	muscleblind-like splicing regulator 2	0.991241	0.00011475
LNC_000007	XM_005691981.1	102182622	RPGRIP1L	RPGRIP1-like, transcript variant X2	0.991295	0.000113328
LNC_000007	XM_005676056.1	102185959	TANK	TRAF family member-associated NFKB activator, transcript variant X5	0.991349	0.000111928
LNC_000007	XM_005679426.1	102170581	ZNF800	zinc finger protein 800, transcript variant X2	0.991397	0.000110687
LNC_000007	XM_005698033.1	102174898	WBSCR17	Williams-Beuren syndrome chromosome region 17	0.991572	0.000106256
LNC_000007	XM_005679493.1	102189275	AGBL3	ATP/GTP binding protein-like 3	0.991594	0.000105683
LNC_000007	XM_005690571.1	102176250	CHML	choroideremia-like (Rab escort protein 2)	0.99176	0.000101578
LNC_000007	XM_005688908.1	102182421	NRBP2	nuclear receptor binding protein 2	0.991878	9.86834e-05
LNC_000007	XM_005693189.1	102189429	PPM1E	protein phosphatase, Mg2+/Mn2+ dependent, 1E	0.991898	9.81878e-05
LNC_000007	XM_005694755.1	102180538	CARD6	caspase recruitment domain family, member 6	0.992045	9.46686e-05
LNC_000007	XM_005680285.1	102175557	DDIT3	DNA-damage-inducible transcript 3	0.992472	8.47899e-05
LNC_000007	XM_005686204.1	102185280	CASC4	cancer susceptibility candidate 4, transcript variant X1	0.992532	8.34439e-05
LNC_000007	XM_005692082.1	102187520	IRX5	iroquois homeobox 5	0.992538	8.33067e-05
LNC_000007	XM_005698579.1	102177126	IKZF5	IKAROS family zinc finger 5 (Pegasus), transcript variant X1	0.992565	8.27022e-05
LNC_000007	XM_005674859.1	102182911	ABI3BP	ABI family, member 3 (NESH) binding protein	0.992598	8.19719e-05
LNC_000007	XM_005678061.1	102181827	PTBP2	polypyrimidine tract binding protein 2	0.992857	7.63498e-05
LNC_000007	XM_005692244.1	102186331	CEP89	centrosomal protein 89kDa	0.992934	7.47213e-05
LNC_000007	XM_005694795.1	102173040	LMBRD2	LMBR1 domain containing 2, transcript variant X2	0.993248	6.82361e-05
LNC_000007	XM_005679500.1	102189827	CNOT4	CCR4-NOT transcription complex, subunit 4, transcript variant X4	0.993331	6.6574e-05
LNC_000007	XM_005698350.1	102187828	C26H10orf76	chromosome 26 open reading frame, human C10orf76, transcript variant X1	0.993482	6.35849e-05
LNC_000007	XM_005690122.1	102185485	TTC17	tetratricopeptide repeat domain 17	0.993839	5.6823e-05
LNC_000007	XM_005709356.1	102181555	PODN	podocan	0.994132	5.15405e-05
LNC_000007	XM_005686487.1	102171521	EIF2AK2	eukaryotic translation initiation factor 2-alpha kinase 2, transcript variant X2	0.994173	5.08322e-05
LNC_000007	XM_005684859.1	102178075	HIVEP2	human immunodeficiency virus type I enhancer binding protein 2, transcript variant X1	0.994189	5.0561e-05
LNC_000007	XM_005681339.1	102190113	GSTCD	glutathione S-transferase, C-terminal domain containing	0.994253	4.94393e-05
LNC_000007	XM_005687849.1	102171890	ATP5C1	ATP synthase, H+ transporting, mitochondrial F1 complex, gamma polypeptide 1, transcript variant X2	0.994362	4.75885e-05
LNC_000007	XM_005690380.1	102188612	ZC3H11A	zinc finger CCCH-type containing 11A, transcript variant X2	0.994383	4.72352e-05
LNC_000007	XM_005680080.1	102177136	HOXC8	homeobox C8	0.994444	4.62116e-05
LNC_000007	XM_005687144.1	102187055	PBX3	pre-B-cell leukemia homeobox 3, transcript variant X1	0.994484	4.55602e-05
LNC_000007	XM_005695109.1	102187001	SCAPER	S-phase cyclin A-associated protein in the ER	0.994504	4.5227e-05
LNC_000007	XM_005690974.1	102174770	RNF2	ring finger protein 2	0.99451	4.51204e-05
LNC_000007	XM_005677854.1	102168405	DCLRE1B	DNA cross-link repair 1B	0.994857	3.96073e-05
LNC_000007	XM_005689011.1	102190149	LOC102190149	aspartyl/asparaginyl beta-hydroxylase-like, transcript variant X1	0.995059	3.65539e-05
LNC_000007	XM_005689596.1	102191256	FAR1	fatty acyl CoA reductase 1, transcript variant X2	0.995387	3.1871e-05
LNC_000007	XM_005679534.1	102176096	AGK	acylglycerol kinase	0.995405	3.16289e-05
LNC_000007	XM_005685294.1	102188320	LOC102188320	angiogenic factor with G patch and FHA domains 1-like	0.995707	2.76001e-05
LNC_000007	XM_005689255.1	102168649	NBN	nibrin, transcript variant X1	0.995767	2.68435e-05
LNC_000007	XM_005675067.1	102174697	RNF168	ring finger protein 168, E3 ubiquitin protein ligase	0.996033	2.35706e-05
LNC_000007	XM_005694293.1	102173781	SRCIN1	SRC kinase signaling inhibitor 1	0.996148	2.2229e-05
LNC_000007	XM_005695834.1	102172106	CCDC66	coiled-coil domain containing 66, transcript variant X1	0.996377	1.96622e-05
LNC_000007	XM_005679984.1	102172870	TMBIM6	transmembrane BAX inhibitor motif containing 6, transcript variant X1	0.996565	1.76755e-05
LNC_000007	XM_005684645.1	102184433	GRIK2	glutamate receptor, ionotropic, kainate 2, transcript variant X1	0.997199	1.17596e-05
LNC_000007	XM_005685547.1	102169592	UBR1	ubiquitin protein ligase E3 component n-recognin 1	0.99775	7.59077e-06
LNC_000007	XM_005688153.1	102168741	LARP4B	La ribonucleoprotein domain family, member 4B, transcript variant X1	0.998083	5.51051e-06
LNC_000008	XM_005697113.1	102189363	NPC1	Niemann-Pick disease, type C1	0.99077	0.000127393
LNC_000009	XM_005700651.1	102185726	PIN4	protein (peptidylprolyl cis/trans isomerase) NIMA-interacting, 4 (parvulin)	-0.995227	3.41179e-05
LNC_000009	XM_005686421.1	102175031	LMAN2L	lectin, mannose-binding 2-like	-0.993705	5.93182e-05
LNC_000009	XM_005679530.1	102174809	LOC102174809	NADH dehydrogenase [ubiquinone] 1 alpha subcomplex subunit 3-like	-0.993346	6.62694e-05
LNC_000009	XM_005691323.1	102172566	ZNF84	zinc finger protein 84, transcript variant X1	-0.993333	6.65334e-05
LNC_000009	XM_005678536.1	102183931	MMACHC	methylmalonic aciduria (cobalamin deficiency) cblC type, with homocystinuria	0.990268	0.000141609
LNC_000009	XM_005694186.1	102185604	MINK1	misshapen-like kinase 1	0.990297	0.000140779
LNC_000009	XM_005684893.1	102186018	STXBP5	syntaxin binding protein 5 (tomosyn), transcript variant X1	0.990995	0.000121272
LNC_000009	XM_005700828.1	102190674	UBA1	ubiquitin-like modifier activating enzyme 1, transcript variant X2	0.990996	0.000121247
LNC_000009	XM_005698099.1	102172319	LMTK2	lemur tyrosine kinase 2	0.99142	0.000110099
LNC_000009	XM_005685603.1	100860973	PAK6	p21 protein (Cdc42/Rac)-activated kinase 6	0.991853	9.92992e-05
LNC_000009	XM_005693825.1	102180076	JUP	junction plakoglobin, transcript variant X2	0.99213	9.26545e-05
LNC_000009	XM_005697078.1	102175820	TGIF1	TGFB-induced factor homeobox 1	0.99238	8.68667e-05
LNC_000009	XM_005682611.1	102186005	MOB3A	MOB kinase activator 3A	0.993159	7.003e-05
LNC_000009	XM_005696615.1	102188814	LOC102188814	BOLA class I histocompatibility antigen, alpha chain BL3-7-like, transcript variant X2	0.993338	6.64305e-05
LNC_000009	XM_005696468.1	102188097	TEAD3	TEA domain family member 3	0.99341	6.49944e-05
LNC_000009	XM_005701647.1	102183591	VSIG10L	V-set and immunoglobulin domain containing 10 like	0.993576	6.17785e-05
LNC_000009	XM_005698598.1	102182472	ADAM12	ADAM metallopeptidase domain 12, transcript variant X3	0.99394	5.49656e-05
LNC_000009	XM_005689133.1	100860896	TNFRSF11B	tumor necrosis factor receptor superfamily, member 11b	0.994777	4.08459e-05
LNC_000009	XM_005688547.1	102185192	RPRD1B	regulation of nuclear pre-mRNA domain containing 1B	0.994853	3.96727e-05
LNC_000009	XM_005690819.1	102175785	KAZN	kazrin, periplakin interacting protein, transcript variant X1	0.994938	3.83678e-05
LNC_000009	XM_005681246.1	102184510	MAPK11	mitogen-activated protein kinase 11	0.995686	2.7878e-05
LNC_000009	XM_005695156.1	102173973	PML	promyelocytic leukemia, transcript variant X2	0.996212	2.14929e-05
LNC_000009	XM_005690062.1	102188429	TCP11L1	t-complex 11, testis-specific-like 1, transcript variant X2	0.99701	1.34007e-05
LNC_000009	XM_005679187.1	102188650	ELMO1	engulfment and cell motility 1, transcript variant X1	0.99751	9.29501e-06
LNC_000009	XM_005692468.1	102181529	LOC102181529	uncharacterized LOC102181529	0.997582	8.76091e-06
LNC_000009	XM_005678525.1	102180819	CCDC17	coiled-coil domain containing 17	0.998933	1.70781e-06
LNC_000010	XM_005680249.1	102190384	USP15	ubiquitin specific peptidase 15, transcript variant X1	-0.9943	4.86413e-05
LNC_000010	XM_005689902.1	102180142	LOC102180142	olfactory receptor 51I2-like	-0.994128	5.16231e-05
LNC_000010	XM_005682787.1	102169954	LOC102169954	homeobox protein prophet of Pit-1-like	-0.993979	5.42623e-05
LNC_000010	XM_005681344.1	102168244	CXXC4	CXXC finger protein 4	-0.991555	0.000106671
LNC_000011	XM_005699948.1	102183575	CDK2AP2	cyclin-dependent kinase 2 associated protein 2, transcript variant X2	-0.994718	4.17821e-05
LNC_000011	XM_005689739.1	102191354	RASSF10	Ras association (RalGDS/AF-6) domain family (N-terminal) member 10	-0.99178	0.000101068
LNC_000011	XM_005674827.1	102175162	ST3GAL6	ST3 beta-galactoside alpha-2,3-sialyltransferase 6, transcript variant X1	0.991764	0.000101467
LNC_000011	XM_005697105.1	102187179	RNF125	ring finger protein 125, E3 ubiquitin protein ligase	0.992029	9.50634e-05
LNC_000011	XM_005697272.1	102188726	TCF4	transcription factor 4, transcript variant X4	0.992543	8.32121e-05
LNC_000011	XM_005676291.1	102169141	DNAH7	dynein, axonemal, heavy chain 7	0.997729	7.73357e-06
LNC_000012	XM_005676362.1	100861152	LOC100861152	uncharacterized LOC100861152, transcript variant X5	-0.996883	1.45563e-05
LNC_000012	XM_005684881.1	102183243	UTRN	utrophin, transcript variant X2	-0.992621	8.14671e-05
LNC_000012	XM_005685630.1	102182875	NEMF	nuclear export mediator factor, transcript variant X1	0.993683	5.97315e-05
LNC_000012	XM_005682340.1	100861401	UBL5	ubiquitin-like 5, transcript variant X1	0.996497	1.83889e-05
LNC_000012	XM_005679446.1	102175741	CCDC136	coiled-coil domain containing 136, transcript variant X6	0.996627	1.70419e-05
LNC_000013	XM_005696362.1	100861008	SUPT3H	suppressor of Ty 3 homolog (S. cerevisiae), transcript variant X2	0.991315	0.000112814
LNC_000013	XM_005698897.1	102188828	RNF170	ring finger protein 170, transcript variant X2	0.995855	2.57383e-05
LNC_000014	XM_005679659.1	102179633	NUB1	negative regulator of ubiquitin-like proteins 1, transcript variant X1	-0.991587	0.000105871
LNC_000014	XM_005683684.1	102176795	IL33	interleukin 33, transcript variant X4	-0.990687	0.000129704
LNC_000014	XM_005679750.1	102183294	PPP1R12A	protein phosphatase 1, regulatory subunit 12A, transcript variant X6	0.99106	0.000119524
LNC_000014	XM_005698750.1	102186369	CLDN22	claudin 22	0.991203	0.000115739
LNC_000014	XM_005694677.1	102183183	PDE4D	phosphodiesterase 4D, cAMP-specific, transcript variant X2	0.99168	0.000103556
LNC_000014	XM_005693916.1	102179979	G6PC3	glucose 6 phosphatase, catalytic, 3	0.99207	9.40782e-05
LNC_000014	XM_005674932.1	102185038	SIDT1	SID1 transmembrane family, member 1	0.992699	7.97713e-05
LNC_000014	XM_005691916.1	102187252	ZNF469	zinc finger protein 469	0.993352	6.6139e-05
LNC_000014	XM_005689784.1	102185761	DCHS1	dachsous 1 (Drosophila)	0.993402	6.51537e-05
LNC_000014	XM_005676954.1	102187089	ITM2C	integral membrane protein 2C	0.994017	5.35859e-05
LNC_000014	XM_005695485.1	102168669	UBE2D4	ubiquitin-conjugating enzyme E2D 4 (putative), transcript variant X6	0.994109	5.19502e-05
LNC_000014	XM_005679923.1	102180652	CSAD	cysteine sulfinic acid decarboxylase, transcript variant X4	0.994709	4.19158e-05
LNC_000014	XM_005691634.1	102190723	TCN2	transcobalamin II, transcript variant X1	0.994942	3.83028e-05
LNC_000014	XM_005700205.1	102172131	TBC1D8B	TBC1 domain family, member 8B (with GRAM domain)	0.999571	2.75874e-07
LNC_000015	XM_005700612.1	102188661	UPRT	uracil phosphoribosyltransferase (FUR1) homolog (S. cerevisiae)	-0.993018	7.29619e-05
LNC_000015	XM_005696985.1	102175819	ZNF24	zinc finger protein 24, transcript variant X1	-0.991869	9.89039e-05
LNC_000015	XM_005696020.1	102174169	KIF9	kinesin family member 9	0.990332	0.000139758
LNC_000015	XM_005675560.1	102174070	CDV3	CDV3 homolog (mouse), transcript variant X4	0.993751	5.84486e-05
LNC_000016	XM_005685102.1	102183330	CLPX	caseinolytic mitochondrial matrix peptidase chaperone subunit	-0.992262	8.95908e-05
LNC_000016	XM_005693544.1	102173227	ALOXE3	arachidonate lipoxygenase 3, transcript variant X2	0.990418	0.000137273
LNC_000016	XM_005699959.1	100861368	SAPS3	protein phosphatase 6, regulatory subunit 3	0.990431	0.000136916
LNC_000016	XM_005683357.1	102176233	LARP1	La ribonucleoprotein domain family, member 1	0.990484	0.000135404
LNC_000016	XM_005682464.1	102190402	DNM2	dynamin 2	0.990774	0.000127292
LNC_000016	XM_005692482.1	102187075	LOC102187075	unconventional prefoldin RPB5 interactor-like	0.990814	0.000126195
LNC_000016	XM_005697154.1	102180555	CEP192	centrosomal protein 192kDa	0.99085	0.000125199
LNC_000016	XM_005688247.1	102174490	SIRPA	signal-regulatory protein alpha	0.991012	0.000120819
LNC_000016	XM_005688904.1	102181056	GRINA	glutamate receptor, ionotropic, N-methyl D-aspartate-associated protein 1 (glutamate binding)	0.991091	0.000118689
LNC_000016	XM_005699987.1	102171307	SYVN1	synovial apoptosis inhibitor 1, synoviolin	0.991151	0.000117106
LNC_000016	XM_005685637.1	102185186	MAP4K5	mitogen-activated protein kinase kinase kinase kinase 5	0.991531	0.000107282
LNC_000016	XM_005688236.1	102170615	ATRN	attractin	0.99154	0.000107044
LNC_000016	XM_005681188.1	102188482	DESI1	desumoylating isopeptidase 1	0.991547	0.000106875
LNC_000016	XM_005693772.1	102187260	WIPF2	WAS/WASL interacting protein family, member 2, transcript variant X3	0.991671	0.000103761
LNC_000016	XM_005682614.1	102186298	2016-09-08	septin 8, transcript variant X3	0.991673	0.000103725
LNC_000016	XM_005688947.1	102173208	MTSS1	metastasis suppressor 1	0.991688	0.000103343
LNC_000016	XM_005699612.1	102189193	SRPR	signal recognition particle receptor (docking protein), transcript variant X2	0.992049	9.45865e-05
LNC_000016	XM_005696154.1	102171107	TMEM43	transmembrane protein 43	0.992207	9.08571e-05
LNC_000016	XM_005678121.1	102172858	LRRC8D	leucine rich repeat containing 8 family, member D, transcript variant X1	0.992221	9.05323e-05
LNC_000016	XM_005679026.1	102191014	MACC1	metastasis associated in colon cancer 1	0.992373	8.70296e-05
LNC_000016	XM_005690055.1	102187970	QSER1	glutamine and serine rich 1, transcript variant X1	0.99246	8.50734e-05
LNC_000016	XM_005677610.1	102172398	PI4KB	phosphatidylinositol 4-kinase, catalytic, beta, transcript variant X2	0.992652	8.07923e-05
LNC_000016	XM_005677428.1	102172585	ADAR	adenosine deaminase, RNA-specific, transcript variant X7	0.992777	7.80756e-05
LNC_000016	XM_005675137.1	102169705	BCL6	B-cell CLL/lymphoma 6, transcript variant X1	0.99347	6.38155e-05
LNC_000016	XM_005689126.1	102179789	PAG1	phosphoprotein associated with glycosphingolipid microdomains 1	0.993579	6.17095e-05
LNC_000016	XM_005674748.1	102169904	SCAF4	SR-related CTD-associated factor 4	0.99358	6.16872e-05
LNC_000016	XM_005699406.1	102174365	PANX1	pannexin 1	0.993911	5.55043e-05
LNC_000016	XM_005694089.1	102178392	USP36	ubiquitin specific peptidase 36	0.993962	5.45716e-05
LNC_000016	XM_005691426.1	102174960	ATP2A2	ATPase, Ca++ transporting, cardiac muscle, slow twitch 2, transcript variant X1	0.994015	5.36185e-05
LNC_000016	XM_005677337.1	102174077	ISG20L2	interferon stimulated exonuclease gene 20kDa-like 2	0.994051	5.29796e-05
LNC_000016	XM_005688228.1	102190332	PITRM1	pitrilysin metallopeptidase 1	0.994093	5.22424e-05
LNC_000016	XM_005688152.1	102168741	LARP4B	La ribonucleoprotein domain family, member 4B, transcript variant X1	0.99481	4.03267e-05
LNC_000016	XM_005688850.1	102187242	KIAA0196	KIAA0196 ortholog	0.994885	3.9179e-05
LNC_000016	XM_005694109.1	102185218	RHBDF2	rhomboid 5 homolog 2 (Drosophila)	0.995035	3.69138e-05
LNC_000016	XM_005709366.1	102182149	EPPK1	epiplakin 1	0.99526	3.36442e-05
LNC_000016	XM_005682203.1	102176220	LOC102176220	nogo-B receptor-like	0.995281	3.33465e-05
LNC_000016	XM_005693378.1	102175158	PITPNA	phosphatidylinositol transfer protein, alpha	0.995504	3.02776e-05
LNC_000016	XM_005699996.1	102174096	RELA	v-rel avian reticuloendotheliosis viral oncogene homolog A	0.995645	2.84046e-05
LNC_000016	XM_005691341.1	102177741	DHX37	DEAH (Asp-Glu-Ala-His) box polypeptide 37	0.995686	2.78699e-05
LNC_000016	XM_005676436.1	100861154	CCNY	cyclin Y, transcript variant X1	0.99578	2.66754e-05
LNC_000016	XM_005688943.1	102171262	MYC	v-myc avian myelocytomatosis viral oncogene homolog	0.996045	2.34318e-05
LNC_000016	XM_005679633.1	102189277	ARHGEF5	Rho guanine nucleotide exchange factor (GEF) 5	0.996741	1.59143e-05
LNC_000016	XM_005696136.1	102187276	CDCP1	CUB domain containing protein 1	0.996818	1.51707e-05
LNC_000016	XM_005678863.1	102189454	HDLBP	high density lipoprotein binding protein	0.997057	1.29825e-05
LNC_000016	XM_005691309.1	102168934	PDGFC	platelet derived growth factor C, transcript variant X1	0.997062	1.29388e-05
LNC_000016	XM_005700761.1	102169369	TFE3	transcription factor binding to IGHM enhancer 3, transcript variant X1	0.997214	1.1629e-05
LNC_000016	XM_005681685.1	102174732	PGM2	phosphoglucomutase 2	0.997751	7.57849e-06
LNC_000016	XM_005691202.1	102174588	TTC29	tetratricopeptide repeat domain 29	0.997867	6.81785e-06
LNC_000016	XM_005682082.1	102187390	GATAD2A	GATA zinc finger domain containing 2A, transcript variant X2	0.997957	6.25476e-06
LNC_000016	XM_005692398.1	102183627	ZFP36	ZFP36 ring finger protein	0.99819	4.90924e-06
LNC_000016	XM_005692238.1	102184748	ZNF507	zinc finger protein 507	0.99932	6.93625e-07
LNC_000017	XM_005699528.1	102188654	UEVLD	UEV and lactate/malate dehyrogenase domains, transcript variant X6	0.994675	4.24619e-05
LNC_000019	XM_005683249.1	102182500	C7H5orf54	chromosome 7 open reading frame, human C5orf54	-0.99248	8.46219e-05
LNC_000019	XM_005690040.1	102184172	IMMP1L	IMP1 inner mitochondrial membrane peptidase-like (S. cerevisiae), transcript variant X5	-0.990694	0.000129501
LNC_000019	XM_005694882.1	102177929	DNAH5	dynein, axonemal, heavy chain 5	0.990051	0.000147989
LNC_000019	XM_005675731.1	102183918	SATB1	SATB homeobox 1	0.990097	0.000146607
LNC_000019	XM_005686148.1	102191708	VASH1	vasohibin 1	0.990278	0.000141316
LNC_000019	XM_005688192.1	102179213	CDC25B	cell division cycle 25B, transcript variant X2	0.990391	0.000138069
LNC_000019	XM_005695451.1	102179052	DEGS2	delta(4)-desaturase, sphingolipid 2	0.990436	0.000136766
LNC_000019	XM_005685637.1	102185186	MAP4K5	mitogen-activated protein kinase kinase kinase kinase 5	0.990487	0.000135327
LNC_000019	XM_005677667.1	102186921	ECM1	extracellular matrix protein 1, transcript variant X1	0.990534	0.000133976
LNC_000019	XM_005688941.1	102170442	ASAP1	ArfGAP with SH3 domain, ankyrin repeat and PH domain 1	0.990587	0.000132499
LNC_000019	XM_005698865.1	102176389	LOC102176389	titin-like	0.990672	0.000130117
LNC_000019	XM_005690442.1	102183809	IKBKE	inhibitor of kappa light polypeptide gene enhancer in B-cells, kinase epsilon	0.990715	0.000128916
LNC_000019	XM_005699406.1	102174365	PANX1	pannexin 1	0.990722	0.000128714
LNC_000019	XM_005684711.1	102181957	SYNCRIP	synaptotagmin binding, cytoplasmic RNA interacting protein, transcript variant X1	0.990727	0.000128576
LNC_000019	XM_005688482.1	102168922	NCOA6	nuclear receptor coactivator 6, transcript variant X4	0.990745	0.000128075
LNC_000019	XM_005701978.1	102170694	LOC102170694	zinc finger protein 726-like	0.990886	0.000124213
LNC_000019	XM_005697016.1	102183746	DSC1	desmocollin 1, transcript variant X2	0.990988	0.00012147
LNC_000019	XM_005679397.1	102185245	PTPRZ1	protein tyrosine phosphatase, receptor-type, Z polypeptide 1, transcript variant X1	0.991077	0.000119067
LNC_000019	XM_005695384.1	100860882	PDIA3	protein disulfide isomerase family A, member 3	0.991125	0.000117807
LNC_000019	XM_005692384.1	102179977	MRPS12	mitochondrial ribosomal protein S12, transcript variant X2	0.99125	0.000114506
LNC_000019	XM_005694356.1	102169703	WNT3	wingless-type MMTV integration site family, member 3	0.991275	0.00011386
LNC_000019	XM_005675009.1	102182541	IQCB1	IQ motif containing B1, transcript variant X1	0.991303	0.000113127
LNC_000019	XM_005692081.1	102187253	IRX3	iroquois homeobox 3	0.991359	0.000111686
LNC_000019	XM_005678121.1	102172858	LRRC8D	leucine rich repeat containing 8 family, member D, transcript variant X1	0.991435	0.000109721
LNC_000019	XM_005688734.1	102173207	TMEM189	transmembrane protein 189	0.991579	0.000106074
LNC_000019	XM_005696564.1	102176085	C2	complement component 2, transcript variant X2	0.99164	0.000104533
LNC_000019	XM_005701748.1	102178533	LOC102178533	kynurenine 3-monooxygenase-like	0.991789	0.000100849
LNC_000019	XM_005688877.1	102172462	LOC102172462	plectin-like	0.992095	9.34976e-05
LNC_000019	XM_005686113.1	102177803	PLEKHD1	pleckstrin homology domain containing, family D (with coiled-coil domains) member 1	0.992286	8.9038e-05
LNC_000019	XM_005699987.1	102171307	SYVN1	synovial apoptosis inhibitor 1, synoviolin	0.992437	8.55865e-05
LNC_000019	XM_005684070.1	102169476	UBAP1	ubiquitin associated protein 1	0.992462	8.50257e-05
LNC_000019	XM_005699959.1	100861368	SAPS3	protein phosphatase 6, regulatory subunit 3	0.992489	8.4406e-05
LNC_000019	XM_005683356.1	102175679	GALNT10	UDP-N-acetyl-alpha-D-galactosamine:polypeptide N-acetylgalactosaminyltransferase 10 (GalNAc-T10)	0.992508	8.39893e-05
LNC_000019	XM_005701353.1	102175201	LOC102175201	granulocyte-macrophage colony-stimulating factor receptor subunit alpha-like, transcript variant X1	0.992577	8.24369e-05
LNC_000019	XM_005676973.1	102170647	KIAA1522	KIAA1522 ortholog	0.992597	8.20109e-05
LNC_000019	XM_005690802.1	102171536	PLEKHN1	pleckstrin homology domain containing, family N member 1	0.992644	8.09739e-05
LNC_000019	XM_005695706.1	102188542	BHLHE40	basic helix-loop-helix family, member e40	0.993061	7.20561e-05
LNC_000019	XM_005688946.1	102172644	LOC102172644	uncharacterized LOC102172644	0.993102	7.12182e-05
LNC_000019	XM_005689186.1	102172371	KLF10	Kruppel-like factor 10	0.993112	7.09976e-05
LNC_000019	XM_005693472.1	102179132	LOC102179132	arachidonate 12-lipoxygenase, 12S-type-like, transcript variant X1	0.993328	6.66207e-05
LNC_000019	XM_005701344.1	102172804	FAM50A	family with sequence similarity 50, member A	0.993365	6.58959e-05
LNC_000019	XM_005678885.1	102170847	IKZF1	IKAROS family zinc finger 1 (Ikaros), transcript variant X10	0.993537	6.25211e-05
LNC_000019	XM_005683798.1	102188854	VPS13A	vacuolar protein sorting 13 homolog A (S. cerevisiae), transcript variant X1	0.993978	5.42821e-05
LNC_000019	XM_005678149.1	102185525	LOC102185525	epithelial chloride channel protein-like, transcript variant X1	0.994122	5.17304e-05
LNC_000019	XM_005698317.1	102178595	SLC25A28	solute carrier family 25 (mitochondrial iron transporter), member 28	0.994157	5.11033e-05
LNC_000019	XM_005690616.1	102168373	ATP1B1	ATPase, Na+/K+ transporting, beta 1 polypeptide	0.994241	4.96583e-05
LNC_000019	XM_005694333.1	102186242	LSM12	LSM12 homolog (S. cerevisiae)	0.994242	4.96334e-05
LNC_000019	XM_005685207.1	102186122	CIDEB	cell death-inducing DFFA-like effector b	0.994258	4.93638e-05
LNC_000019	XM_005685122.1	102187593	DENND4A	DENN/MADD domain containing 4A, transcript variant X3	0.994272	4.91246e-05
LNC_000019	XM_005676782.1	102183018	EYA3	eyes absent homolog 3 (Drosophila), transcript variant X1	0.994487	4.55122e-05
LNC_000019	XM_005677811.1	102180983	CD101	CD101 molecule, transcript variant X2	0.994619	4.33496e-05
LNC_000019	XM_005709402.1	102168294	KRT10	keratin 10	0.994723	4.16944e-05
LNC_000019	XM_005678892.1	102173360	COBL	cordon-bleu WH2 repeat protein	0.994739	4.14432e-05
LNC_000019	XM_005680580.1	102187570	MTERFD3	MTERF domain containing 3, transcript variant X4	0.994813	4.02826e-05
LNC_000019	XM_005678147.1	102185525	LOC102185525	epithelial chloride channel protein-like, transcript variant X1	0.994877	3.9299e-05
LNC_000019	XM_005691741.1	102177649	SMARCB1	SWI/SNF related, matrix associated, actin dependent regulator of chromatin, subfamily b, member 1, transcript variant X1	0.994879	3.92648e-05
LNC_000019	XM_005700008.1	102177964	RIN1	Ras and Rab interactor 1	0.994909	3.88043e-05
LNC_000019	XM_005689743.1	102169685	SCUBE2	signal peptide, CUB domain, EGF-like 2	0.995165	3.50055e-05
LNC_000019	XM_005685049.1	102168263	HRH2	histamine receptor H2	0.995443	3.10953e-05
LNC_000019	XM_005687497.1	102172638	POSTN	periostin, osteoblast specific factor, transcript variant X1	0.995755	2.69952e-05
LNC_000019	XM_005693418.1	102188796	ANKFY1	ankyrin repeat and FYVE domain containing 1, transcript variant X2	0.995952	2.45453e-05
LNC_000019	XM_005677229.1	102185324	PEA15	phosphoprotein enriched in astrocytes 15	0.995994	2.40397e-05
LNC_000019	XM_005676529.1	102188811	CXCR2	chemokine (C-X-C motif) receptor 2, transcript variant X2	0.996143	2.22893e-05
LNC_000019	XM_005676528.1	102188811	CXCR2	chemokine (C-X-C motif) receptor 2, transcript variant X2	0.996143	2.22893e-05
LNC_000019	XM_005685297.1	102189127	LHFPL2	lipoma HMGIC fusion partner-like 2	0.996348	1.99789e-05
LNC_000019	XM_005678294.1	102177116	MIER1	mesoderm induction early response 1, transcriptional regulator, transcript variant X8	0.996585	1.74776e-05
LNC_000019	XM_005679800.1	102173068	POC1B	POC1 centriolar protein B, transcript variant X5	0.996612	1.71964e-05
LNC_000019	XM_005698814.1	102182565	NRG1	neuregulin 1, transcript variant X3	0.99677	1.56356e-05
LNC_000019	XM_005675709.1	102178401	COL6A6	collagen, type VI, alpha 6	0.996983	1.36441e-05
LNC_000019	XM_005687842.1	102170613	PFKFB3	6-phosphofructo-2-kinase/fructose-2,6-biphosphatase 3	0.997048	1.30576e-05
LNC_000019	XM_005690551.1	102170717	TFB2M	transcription factor B2, mitochondrial, transcript variant X1	0.997138	1.22758e-05
LNC_000019	XM_005684946.1	102182308	WTAP	Wilms tumor 1 associated protein, transcript variant X2	0.998031	5.80971e-06
LNC_000019	XM_005678148.1	102185525	LOC102185525	epithelial chloride channel protein-like, transcript variant X1	0.998367	3.99857e-06
LNC_000019	XM_005685891.1	102187323	KTN1	kinectin 1 (kinesin receptor), transcript variant X7	0.998511	3.32552e-06
LNC_000019	XM_005678674.1	102172406	UTP11L	UTP11-like, U3 small nucleolar ribonucleoprotein, (yeast)	0.998993	1.5214e-06
LNC_000019	XM_005699640.1	102173265	APLP2	amyloid beta (A4) precursor-like protein 2, transcript variant X1	0.999028	1.41613e-06
LNC_000020	XM_005696048.1	102181907	SACM1L	SAC1 suppressor of actin mutations 1-like (yeast)	-0.998682	2.60652e-06
LNC_000020	XM_005679794.1	102172327	DUSP6	dual specificity phosphatase 6, transcript variant X1	-0.998628	2.82426e-06
LNC_000020	XM_005681567.1	102182681	GNPDA2	glucosamine-6-phosphate deaminase 2, transcript variant X1	-0.997335	1.06459e-05
LNC_000020	XM_005696592.1	102183740	C23H6orf47	chromosome 23 open reading frame, human C6orf47	-0.997179	1.19292e-05
LNC_000020	XM_005697621.1	102174992	AQP8	aquaporin 8	-0.997137	1.22858e-05
LNC_000020	XM_005694052.1	102191459	MAFG	v-maf avian musculoaponeurotic fibrosarcoma oncogene homolog G, transcript variant X1	-0.996576	1.75653e-05
LNC_000020	XM_005695312.1	102185509	HYPK	huntingtin interacting protein K	-0.99547	3.07284e-05
LNC_000020	XM_005695789.1	102186253	RPP14	ribonuclease P/MRP 14kDa subunit, transcript variant X2	-0.995206	3.4412e-05
LNC_000020	XM_005680344.1	102189464	LOC102189464	apolipoprotein F-like	-0.994983	3.76911e-05
LNC_000020	XM_005686014.1	102175303	SLC39A9	solute carrier family 39, member 9, transcript variant X1	-0.993738	5.87052e-05
LNC_000020	XM_005688082.1	102169884	NAA20	N(alpha)-acetyltransferase 20, NatB catalytic subunit	-0.993522	6.28142e-05
LNC_000020	XM_005693033.1	102183722	UBE2M	ubiquitin-conjugating enzyme E2M	-0.99265	8.08278e-05
LNC_000020	XM_005689201.1	102177074	POLR2K	polymerase (RNA) II (DNA directed) polypeptide K, 7.0kDa	-0.992533	8.34179e-05
LNC_000020	XM_005683307.1	102179941	ABHD17A	abhydrolase domain containing 17A	-0.992049	9.45832e-05
LNC_000020	XM_005698797.1	102177772	TMEM66	transmembrane protein 66	-0.992008	9.55493e-05
LNC_000020	XM_005690944.1	102191069	GLUL	glutamate-ammonia ligase, transcript variant X2	-0.991991	9.59619e-05
LNC_000020	XM_005695203.1	102174603	SCFD1	sec1 family domain containing 1	-0.991914	9.78161e-05
LNC_000020	XM_005697536.1	102177211	GDE1	glycerophosphodiester phosphodiesterase 1	-0.991835	9.97191e-05
LNC_000020	XM_005688494.1	102172278	LOC102172278	ubiquinol-cytochrome c reductase complex chaperone CBP3 homolog, transcript variant X1	-0.991272	0.000113945
LNC_000020	XM_005684439.1	102190692	TMEM30A	transmembrane protein 30A	-0.991249	0.00011453
LNC_000020	XM_005682424.1	102175758	CD320	CD320 molecule	-0.991166	0.000116717
LNC_000020	XM_005695926.1	102172212	HYAL2	hyaluronoglucosaminidase 2	-0.991002	0.000121078
LNC_000020	XM_005700212.1	102173923	PRPS1	phosphoribosyl pyrophosphate synthetase 1, transcript variant X2	-0.990975	0.000121821
LNC_000020	XM_005679226.1	102177403	C4H7orf60	chromosome 4 open reading frame, human C7orf60	-0.990292	0.000140921
LNC_000020	XM_005675928.1	102178218	MTX2	metaxin 2, transcript variant X1	-0.99024	0.000142416
LNC_000020	XM_005701373.1	102181587	MXRA5	matrix-remodelling associated 5	0.990096	0.000146652
LNC_000020	XM_005683045.1	102177888	IK	IK cytokine, down-regulator of HLA II	0.990328	0.000139861
LNC_000020	XM_005693927.1	102182440	UBTF	upstream binding transcription factor, RNA polymerase I, transcript variant X2	0.990384	0.000138261
LNC_000020	XM_005694785.1	102170821	C20H5orf42	chromosome 20 open reading frame, human C5orf42	0.990443	0.000136579
LNC_000020	XM_005675066.1	102173970	UBXN7	UBX domain protein 7, transcript variant X1	0.990496	0.000135073
LNC_000020	XM_005689493.1	102186415	RNF214	ring finger protein 214, transcript variant X1	0.990768	0.000127451
LNC_000020	XM_005679027.1	102191301	ITGB8	integrin, beta 8	0.990784	0.000127016
LNC_000020	XM_005684545.1	102175685	NT5DC1	5'-nucleotidase domain containing 1, transcript variant X2	0.990819	0.000126052
LNC_000020	XM_005696078.1	102191746	ATXN7	ataxin 7	0.990957	0.000122306
LNC_000020	XM_005683467.1	102191521	GIN1	gypsy retrotransposon integrase 1, transcript variant X2	0.991207	0.000115641
LNC_000020	XM_005695414.1	102169526	PPP2R5C	protein phosphatase 2, regulatory subunit B', gamma, transcript variant X5	0.991346	0.000112006
LNC_000020	XM_005698872.1	102179734	BAG4	BCL2-associated athanogene 4	0.991629	0.000104827
LNC_000020	XM_005696429.1	102175449	ICK	intestinal cell (MAK-like) kinase	0.991738	0.000102117
LNC_000020	XM_005675786.1	102178575	DOPEY2	dopey family member 2	0.991883	9.85631e-05
LNC_000020	XM_005695283.1	102178115	PRPF39	PRP39 pre-mRNA processing factor 39 homolog (S. cerevisiae), transcript variant X1	0.991933	9.7362e-05
LNC_000020	XM_005685883.1	102185278	MAPK1IP1L	mitogen-activated protein kinase 1 interacting protein 1-like	0.992633	8.12124e-05
LNC_000020	XM_005686643.1	102171885	2016-09-10	septin 10, transcript variant X1	0.992835	7.68273e-05
LNC_000020	XM_005675262.1	102182444	DVL3	dishevelled segment polarity protein 3	0.993056	7.21707e-05
LNC_000020	XM_005691031.1	102189231	SERTAD4	SERTA domain containing 4	0.993109	7.10654e-05
LNC_000020	XM_005686764.1	102188056	KCMF1	potassium channel modulatory factor 1	0.993407	6.50646e-05
LNC_000020	XM_005687528.1	102182140	ZAR1L	zygote arrest 1-like	0.993669	6.00003e-05
LNC_000020	XM_005693681.1	102187348	KAT7	K(lysine) acetyltransferase 7, transcript variant X5	0.993814	5.72753e-05
LNC_000020	XM_005686609.1	102186405	RTN4	reticulon 4, transcript variant X1	0.994019	5.35555e-05
LNC_000020	XM_005680575.1	102186665	POLR3B	polymerase (RNA) III (DNA directed) polypeptide B	0.994293	4.87569e-05
LNC_000020	XM_005675542.1	102169803	CEP63	centrosomal protein 63kDa	0.994524	4.48925e-05
LNC_000020	XM_005678107.1	102168961	BTBD8	BTB (POZ) domain containing 8, transcript variant X1	0.995162	3.50481e-05
LNC_000020	XM_005687913.1	102188059	PLXDC2	plexin domain containing 2, transcript variant X2	0.995576	2.93118e-05
LNC_000020	XM_005687568.1	102170988	IFT88	intraflagellar transport 88 homolog (Chlamydomonas)	0.995823	2.61378e-05
LNC_000020	XM_005692514.1	102175053	WDR62	WD repeat domain 62	0.996515	1.81928e-05
LNC_000020	XM_005693785.1	102190259	SMARCE1	SWI/SNF related, matrix associated, actin dependent regulator of chromatin, subfamily e, member 1	0.998275	4.45874e-06
LNC_000020	XM_005693045.1	102184838	LOC102184838	tigger transposable element-derived protein 1-like, transcript variant X7	0.999145	1.09595e-06
LNC_000021	XM_005692019.1	102169211	CCL17	chemokine (C-C motif) ligand 17	0.990988	0.000121465
LNC_000021	XM_005688108.1	102179575	PCSK2	proprotein convertase subtilisin/kexin type 2	0.991403	0.000110543
LNC_000022	XM_005693495.1	102184370	LOC102184370	uncharacterized LOC102184370, transcript variant X3	-0.998769	2.27057e-06
LNC_000022	XM_005688974.1	102181518	ATP6V1H	ATPase, H+ transporting, lysosomal 50/57kDa, V1 subunit H, transcript variant X2	-0.998278	4.44599e-06
LNC_000022	XM_005699056.1	100861361	CDK1	cyclin-dependent kinase 1, transcript variant X2	-0.997947	6.31984e-06
LNC_000022	XM_005689709.1	102181407	TMEM41B	transmembrane protein 41B, transcript variant X1	-0.997717	7.81028e-06
LNC_000022	XM_005698679.1	102188015	LOC102188015	beta-defensin 103A-like	-0.996847	1.48988e-05
LNC_000022	XM_005700262.1	102189561	SLC6A14	solute carrier family 6 (amino acid transporter), member 14, transcript variant X1	-0.996766	1.56669e-05
LNC_000022	XM_005675450.1	102169801	RNF13	ring finger protein 13, transcript variant X3	-0.995747	2.70902e-05
LNC_000022	XM_005689063.1	102180512	RPL7	ribosomal protein L7	-0.995721	2.74284e-05
LNC_000022	XM_005691863.1	102169504	TRAPPC2L	trafficking protein particle complex 2-like, transcript variant X1	-0.995639	2.84806e-05
LNC_000022	XM_005679531.1	102175363	MRPS33	mitochondrial ribosomal protein S33, transcript variant X1	-0.995596	2.90521e-05
LNC_000022	XM_005688754.1	102181516	LMBRD1	LMBR1 domain containing 1	-0.994849	3.97372e-05
LNC_000022	XM_005691228.1	102182993	SCOC	short coiled-coil protein, transcript variant X1	-0.99468	4.23731e-05
LNC_000022	XM_005700869.1	102182021	HSD17B10	hydroxysteroid (17-beta) dehydrogenase 10, transcript variant X2	-0.994496	4.53644e-05
LNC_000022	XM_005699158.1	102173365	PSAP	prosaposin, transcript variant X2	-0.994384	4.72261e-05
LNC_000022	XM_005698482.1	102177304	ACSL5	acyl-CoA synthetase long-chain family member 5, transcript variant X1	-0.994371	4.74439e-05
LNC_000022	XM_005692193.1	102173771	NQO1	NAD(P)H dehydrogenase, quinone 1, transcript variant X1	-0.99429	4.88098e-05
LNC_000022	XM_005690482.1	102177550	BPNT1	3'(2'), 5'-bisphosphate nucleotidase 1, transcript variant X3	-0.994179	5.07287e-05
LNC_000022	XM_005688653.1	102169113	DPM1	dolichyl-phosphate mannosyltransferase polypeptide 1, catalytic subunit	-0.994179	5.07334e-05
LNC_000022	XM_005674665.1	102170632	ATP5O	ATP synthase, H+ transporting, mitochondrial F1 complex, O subunit	-0.993993	5.40206e-05
LNC_000022	XM_005698442.1	102190016	LOC102190016	glutathione S-transferase omega-1-like, transcript variant X2	-0.9933	6.71905e-05
LNC_000022	XM_005685017.1	102182039	PSMB1	proteasome (prosome, macropain) subunit, beta type, 1	-0.992873	7.60124e-05
LNC_000022	XM_005700998.1	100860804	LOC100860804	spermidine/spermine N-acetyltransferase	-0.99281	7.73531e-05
LNC_000022	XM_005686986.1	102178548	SMC6	structural maintenance of chromosomes 6, transcript variant X1	-0.992806	7.74361e-05
LNC_000022	XM_005693883.1	102172191	RPL27	ribosomal protein L27, transcript variant X2	-0.992486	8.44845e-05
LNC_000022	XM_005694537.1	102190640	BNIP1	BCL2/adenovirus E1B 19kDa interacting protein 1, transcript variant X1	-0.992321	8.82328e-05
LNC_000022	XM_005697528.1	102175080	ARL6IP1	ADP-ribosylation factor-like 6 interacting protein 1	-0.992102	9.33133e-05
LNC_000022	XM_005678700.1	102178691	TRAPPC3	trafficking protein particle complex 3, transcript variant X6	-0.992054	9.445e-05
LNC_000022	XM_005709419.1	102172214	HDAC11	histone deacetylase 11	-0.991659	0.000104058
LNC_000022	XM_005685805.1	102180676	DUT	deoxyuridine triphosphatase, transcript variant X1	-0.991589	0.000105813
LNC_000022	XM_005698665.1	102183847	LOC102183847	uncharacterized LOC102183847	-0.991573	0.000106228
LNC_000022	XM_005701365.1	102179088	ASMTL	acetylserotonin O-methyltransferase-like	-0.991338	0.000112215
LNC_000022	XM_005688895.1	100861225	DGAT1	diacylglycerol O-acyltransferase 1	-0.991313	0.00011288
LNC_000022	XM_005687847.1	102171890	ATP5C1	ATP synthase, H+ transporting, mitochondrial F1 complex, gamma polypeptide 1, transcript variant X2	-0.991312	0.000112887
LNC_000022	XM_005678398.1	102182369	LOC102182369	non-specific lipid-transfer protein-like	-0.991301	0.000113184
LNC_000022	XM_005689157.1	102188239	EMC2	ER membrane protein complex subunit 2	-0.991137	0.000117475
LNC_000022	XM_005695691.1	102181248	ABHD5	abhydrolase domain containing 5	-0.991097	0.000118536
LNC_000022	XM_005681348.1	102170212	LOC102170212	uncharacterized LOC102170212	-0.990986	0.000121501
LNC_000022	XM_005683469.1	102191521	GIN1	gypsy retrotransposon integrase 1, transcript variant X2	-0.990952	0.00012243
LNC_000022	XM_005697369.1	102172856	FAM195A	family with sequence similarity 195, member A	-0.990892	0.000124045
LNC_000022	XM_005683410.1	102173562	LOC102173562	cytochrome c oxidase subunit 7C, mitochondrial-like	-0.990722	0.000128733
LNC_000022	XM_005683802.1	102190784	PSAT1	phosphoserine aminotransferase 1, transcript variant X2	-0.990668	0.000130222
LNC_000022	XM_005696940.1	102184018	LOC102184018	glyoxylate reductase/hydroxypyruvate reductase-like	-0.990561	0.00013321
LNC_000022	XM_005688298.1	102188061	ATP5E	ATP synthase, H+ transporting, mitochondrial F1 complex, epsilon subunit	-0.990546	0.000133642
LNC_000022	XM_005685359.1	100860964	TOX4	TOX high mobility group box family member 4, transcript variant X1	-0.990351	0.000139212
LNC_000022	XM_005682506.1	102181026	NDUFA11	NADH dehydrogenase (ubiquinone) 1 alpha subcomplex, 11, 14.7kDa	-0.990263	0.000141767
LNC_000022	XM_005678374.1	102175732	TMEM59	transmembrane protein 59, transcript variant X2	-0.990176	0.000144302
LNC_000022	XM_005685989.1	102191246	GPHN	gephyrin, transcript variant X2	0.990371	0.000138633
LNC_000022	XM_005675735.1	102184952	SGOL1	shugoshin-like 1 (S. pombe)	0.99039	0.000138076
LNC_000022	XM_005678225.1	102180367	USP33	ubiquitin specific peptidase 33, transcript variant X1	0.9905	0.00013494
LNC_000022	XM_005689617.1	102175697	SIK2	salt-inducible kinase 2	0.991179	0.000116367
LNC_000022	XM_005695163.1	102176563	LOXL1	lysyl oxidase-like 1, transcript variant X2	0.991221	0.000115269
LNC_000022	XM_005679832.1	102182279	FGD6	FYVE, RhoGEF and PH domain containing 6, transcript variant X2	0.99153	0.000107318
LNC_000022	XM_005693452.1	102174155	CAMTA2	calmodulin binding transcription activator 2	0.99172	0.000102545
LNC_000022	XM_005682260.1	102174379	PALM3	paralemmin 3	0.991757	0.000101653
LNC_000022	XM_005700613.1	102188929	ABCB7	ATP-binding cassette, sub-family B (MDR/TAP), member 7, transcript variant X2	0.991783	0.000101006
LNC_000022	XM_005689583.1	102187064	RPS13	ribosomal protein S13	0.991885	9.85221e-05
LNC_000022	XM_005688664.1	102173316	ZNF341	zinc finger protein 341	0.991995	9.58723e-05
LNC_000022	XM_005687566.1	102170155	SKA3	spindle and kinetochore associated complex subunit 3	0.992769	7.8245e-05
LNC_000022	XM_005680221.1	102181474	TBK1	TANK-binding kinase 1, transcript variant X1	0.992887	7.57112e-05
LNC_000022	XM_005677485.1	102185522	GATAD2B	GATA zinc finger domain containing 2B, transcript variant X2	0.993119	7.08559e-05
LNC_000022	XM_005681851.1	102180025	MRPS18C	mitochondrial ribosomal protein S18C, transcript variant X2	0.993127	7.06852e-05
LNC_000022	XM_005681528.1	102173171	PDS5A	PDS5, regulator of cohesion maintenance, homolog A (S. cerevisiae), transcript variant X1	0.993615	6.10256e-05
LNC_000022	XM_005683230.1	102178066	CLINT1	clathrin interactor 1, transcript variant X1	0.994074	5.25686e-05
LNC_000022	XM_005687581.1	102176337	NAA16	N(alpha)-acetyltransferase 16, NatA auxiliary subunit	0.995008	3.73193e-05
LNC_000022	XM_005694933.1	102173888	CHD2	chromodomain helicase DNA binding protein 2, transcript variant X1	0.996174	2.19263e-05
LNC_000023	XM_005699997.1	100861366	KAT5	K(lysine) acetyltransferase 5	-0.995215	3.42955e-05
LNC_000023	XM_005679749.1	102183294	PPP1R12A	protein phosphatase 1, regulatory subunit 12A, transcript variant X6	0.990795	0.000126709
LNC_000023	XM_005686190.1	102182044	FLRT2	fibronectin leucine rich transmembrane protein 2	0.991056	0.00011964
LNC_000023	XM_005687698.1	102169307	GPC6	glypican 6	0.993349	6.61997e-05
LNC_000023	XM_005675999.1	102171553	PPIG	peptidylprolyl isomerase G (cyclophilin G), transcript variant X6	0.996739	1.59311e-05
LNC_000023	XM_005685969.1	102185924	AKAP5	A kinase (PRKA) anchor protein 5	0.997857	6.88592e-06
LNC_000024	XM_005692604.1	102184551	LOC102184551	phospholipase A2 inhibitor and Ly6/PLAUR domain-containing protein-like, transcript variant X2	0.990032	0.000148556
LNC_000024	XM_005692286.1	102175978	HCST	hematopoietic cell signal transducer, transcript variant X1	0.990279	0.000141279
LNC_000024	XM_005689815.1	102175876	LOC102175876	hemoglobin subunit beta-A-like	0.990547	0.000133625
LNC_000024	XM_005690868.1	102169118	LOC102169118	tyrosine-protein phosphatase non-receptor type 11-like	0.990569	0.000132993
LNC_000024	XM_005696716.1	102174788	LOC102174788	putative olfactory receptor 2B8-like	0.990588	0.000132472
LNC_000024	XM_005690417.1	102176445	IL19	interleukin 19	0.990594	0.000132283
LNC_000024	XM_005680325.1	102185066	HSD17B6	hydroxysteroid (17-beta) dehydrogenase 6, transcript variant X1	0.992603	8.18604e-05
LNC_000024	XM_005687225.1	102183152	LOC102183152	olfactory receptor 1L6-like	0.994123	5.17009e-05
LNC_000024	XM_005685755.1	102190234	WDR72	WD repeat domain 72, transcript variant X2	0.994945	3.82725e-05
LNC_000024	XM_005675583.1	102184477	CPB1	carboxypeptidase B1 (tissue)	0.99549	3.04592e-05
LNC_000024	XM_005682812.1	100860858	LOC100860858	sodium-dependent phosphate transporter isoform NaPi-IIa	0.995494	3.0417e-05
LNC_000024	XM_005696093.1	102173426	TLR9	toll-like receptor 9	0.995815	2.62331e-05
LNC_000025	XM_005676632.1	102190649	MFF	mitochondrial fission factor, transcript variant X4	-0.999139	1.1126e-06
LNC_000025	XM_005696050.1	102182177	LARS2	leucyl-tRNA synthetase 2, mitochondrial, transcript variant X2	-0.996782	1.55136e-05
LNC_000025	XM_005674837.1	102177469	TBC1D23	TBC1 domain family, member 23, transcript variant X2	-0.996227	2.13215e-05
LNC_000025	XM_005685137.1	102168454	ZWILCH	zwilch kinetochore protein, transcript variant X1	-0.994465	4.58763e-05
LNC_000025	XM_005701374.1	102181859	PRKX	protein kinase, X-linked	-0.99446	4.59512e-05
LNC_000025	XM_005691834.1	102183446	MLYCD	malonyl-CoA decarboxylase	-0.994031	5.3332e-05
LNC_000025	XM_005687366.1	102182048	LOC102182048	endoplasmic reticulum mannosyl-oligosaccharide 1,2-alpha-mannosidase-like	-0.993966	5.45021e-05
LNC_000025	XM_005700738.1	102188483	CCDC22	coiled-coil domain containing 22	-0.993656	6.02486e-05
LNC_000025	XM_005698942.1	102177689	POLB	polymerase (DNA directed), beta	-0.993652	6.03167e-05
LNC_000025	XM_005693119.1	102189791	YPEL2	yippee-like 2 (Drosophila), transcript variant X3	-0.991989	9.60046e-05
LNC_000025	XM_005694606.1	102188170	CCNB1	cyclin B1	-0.991742	0.000102003
LNC_000025	XM_005694194.1	102188352	PHF23	PHD finger protein 23	-0.99169	0.000103309
LNC_000025	XM_005685668.1	102169676	FAM96A	family with sequence similarity 96, member A	-0.991535	0.000107188
LNC_000025	XM_005696946.1	102187638	PQLC1	PQ loop repeat containing 1	-0.9914	0.000110627
LNC_000025	XM_005676918.1	102171201	OTUD3	OTU domain containing 3, transcript variant X2	-0.990731	0.000128483
LNC_000025	XM_005690159.1	102170896	C15H11orf49	chromosome 15 open reading frame, human C11orf49, transcript variant X2	0.990151	0.000145036
LNC_000025	XM_005690300.1	102176630	FAM111B	family with sequence similarity 111, member B, transcript variant X1	0.9903	0.000140682
LNC_000025	XM_005675894.1	102168493	SSFA2	sperm specific antigen 2, transcript variant X1	0.99043	0.000136929
LNC_000025	XM_005689268.1	102172824	E2F5	E2F transcription factor 5, p130-binding, transcript variant X1	0.990461	0.000136054
LNC_000025	XM_005681491.1	102186100	STIM2	stromal interaction molecule 2, transcript variant X1	0.990462	0.000136025
LNC_000025	XM_005692517.1	102175887	ZNF529	zinc finger protein 529	0.990781	0.000127094
LNC_000025	XM_005688443.1	102180948	TBC1D20	TBC1 domain family, member 20	0.990792	0.000126796
LNC_000025	XM_005692192.1	102173116	NFAT5	nuclear factor of activated T-cells 5, tonicity-responsive, transcript variant X3	0.99108	0.000119003
LNC_000025	XM_005691464.1	102184930	RFC5	replication factor C (activator 1) 5, 36.5kDa	0.99114	0.000117394
LNC_000025	XM_005694226.1	102174695	TMEM220	transmembrane protein 220	0.991342	0.00011211
LNC_000025	XM_005678928.1	102184028	GATAD1	GATA zinc finger domain containing 1	0.991466	0.000108927
LNC_000025	XM_005674762.1	102177278	USP25	ubiquitin specific peptidase 25, transcript variant X3	0.991665	0.000103922
LNC_000025	XM_005683745.1	102168908	TMEM2	transmembrane protein 2, transcript variant X2	0.991897	9.82157e-05
LNC_000025	XM_005693310.1	102177657	INPP5K	inositol polyphosphate-5-phosphatase K, transcript variant X3	0.992233	9.02537e-05
LNC_000025	XM_005699033.1	102184877	ZNF248	zinc finger protein 248	0.992324	8.81456e-05
LNC_000025	XM_005690583.1	102180143	MIA3	melanoma inhibitory activity family, member 3	0.992892	7.56092e-05
LNC_000025	XM_005678341.1	102190840	LOC102190840	cytochrome P450 2J2-like	0.992923	7.49494e-05
LNC_000025	XM_005684679.1	102173848	CASP8AP2	caspase 8 associated protein 2	0.993379	6.56189e-05
LNC_000025	XM_005695081.1	102178667	TJP1	tight junction protein 1, transcript variant X5	0.993516	6.29211e-05
LNC_000025	XM_005675590.1	102189165	SLC25A36	solute carrier family 25 (pyrimidine nucleotide carrier ), member 36	0.993651	6.03334e-05
LNC_000025	XM_005679155.1	102180562	ST7	suppression of tumorigenicity 7, transcript variant X2	0.994549	4.44858e-05
LNC_000025	XM_005698876.1	102180823	LOC102180823	serine protease HTR4-like	0.994902	3.89143e-05
LNC_000025	XM_005687456.1	102185286	FNDC3A	fibronectin type III domain containing 3A, transcript variant X2	0.997437	9.84307e-06
LNC_000025	XM_005685731.1	102185187	NEDD4	neural precursor cell expressed, developmentally down-regulated 4, E3 ubiquitin protein ligase, transcript variant X2	0.997646	8.30288e-06
LNC_000025	XM_005687876.1	102178085	ABI1	abl-interactor 1, transcript variant X6	0.997856	6.88968e-06
LNC_000026	XM_005685155.1	102173192	PAQR5	progestin and adipoQ receptor family member V, transcript variant X5	-0.990321	0.000140059
LNC_000028	XM_005679915.1	102178513	RARG	retinoic acid receptor, gamma, transcript variant X1	-0.990527	0.000134192
LNC_000028	XM_005685761.1	102191803	ARPP19	cAMP-regulated phosphoprotein, 19kDa, transcript variant X2	0.99415	5.12302e-05
LNC_000028	XM_005692795.1	102169697	LOC102169697	uncharacterized LOC102169697	0.998557	3.12066e-06
LNC_000029	XM_005684198.1	102178626	GFRA2	GDNF family receptor alpha 2	-0.99934	6.54158e-07
LNC_000029	XM_005682766.1	102187585	FAM193B	family with sequence similarity 193, member B, transcript variant X2	-0.993675	5.98836e-05
LNC_000029	XM_005689078.1	102185380	ST18	suppression of tumorigenicity 18 (breast carcinoma) (zinc finger protein)	0.990138	0.000145395
LNC_000029	XM_005679842.1	102185434	PDE1B	phosphodiesterase 1B, calmodulin-dependent, transcript variant X1	0.990265	0.000141692
LNC_000029	XM_005699274.1	102177409	FAM213A	family with sequence similarity 213, member A, transcript variant X2	0.99053	0.000134098
LNC_000029	XM_005684063.1	102191136	AQP3	aquaporin 3 (Gill blood group)	0.990962	0.000122162
LNC_000029	XM_005683958.1	102188043	NR4A3	nuclear receptor subfamily 4, group A, member 3	0.991332	0.000112364
LNC_000029	XM_005690961.1	102171728	NCF2	neutrophil cytosolic factor 2, transcript variant X4	0.991563	0.000106485
LNC_000029	XM_005686307.1	102190607	FHL2	four and a half LIM domains 2, transcript variant X2	0.991658	0.000104094
LNC_000029	XM_005686383.1	102185368	CD207	CD207 molecule, langerin	0.992056	9.442e-05
LNC_000029	XM_005690679.1	102183714	FBXO6	F-box protein 6, transcript variant X2	0.992352	8.75137e-05
LNC_000029	XM_005697000.1	102177114	DTNA	dystrobrevin, alpha, transcript variant X5	0.992423	8.58927e-05
LNC_000029	XM_005679513.1	102170484	AKR1D1	aldo-keto reductase family 1, member D1, transcript variant X1	0.992452	8.52504e-05
LNC_000029	XM_005682434.1	102179091	EMR1	egf-like module containing, mucin-like, hormone receptor-like 1	0.992556	8.29064e-05
LNC_000029	XM_005687900.1	102185098	PARD3	par-3 family cell polarity regulator, transcript variant X8	0.992917	7.50808e-05
LNC_000029	XM_005699973.1	102191022	RPS6KA4	ribosomal protein S6 kinase, 90kDa, polypeptide 4	0.993034	7.26214e-05
LNC_000029	XM_005692405.1	100653408	LGALS15	lectin, galactoside-binding, soluble, 15	0.993231	6.85794e-05
LNC_000029	XM_005701281.1	102169375	SERPINE1	serpin peptidase inhibitor, clade E (nexin, plasminogen activator inhibitor type 1), member 1, transcript variant X1	0.993935	5.50677e-05
LNC_000029	XM_005691269.1	102176065	HSPA4L	heat shock 70kDa protein 4-like, transcript variant X1	0.99412	5.17543e-05
LNC_000029	XM_005697191.1	102191574	LIPG	lipase, endothelial	0.994169	5.09053e-05
LNC_000029	XM_005690086.1	102170803	EHF	ets homologous factor, transcript variant X4	0.994238	4.97066e-05
LNC_000029	XM_005696255.1	102175447	FKBP5	FK506 binding protein 5, transcript variant X2	0.994432	4.64201e-05
LNC_000029	XM_005699275.1	102177409	FAM213A	family with sequence similarity 213, member A, transcript variant X2	0.994552	4.4448e-05
LNC_000029	XM_005696037.1	102177844	LOC102177844	chemokine C-C motif receptor-like 2-like, transcript variant X3	0.994652	4.28291e-05
LNC_000029	XM_005676539.1	100860834	SLC11A1	solute carrier family 11 (proton-coupled divalent metal ion transporters), member 1, transcript variant X1	0.994946	3.82555e-05
LNC_000029	XM_005690723.1	102173591	CTNNBIP1	catenin, beta interacting protein 1, transcript variant X1	0.994961	3.80163e-05
LNC_000029	XM_005693371.1	102172932	FAM57A	family with sequence similarity 57, member A	0.995133	3.54759e-05
LNC_000029	XM_005676153.1	102184100	TNFAIP6	tumor necrosis factor, alpha-induced protein 6	0.995201	3.44901e-05
LNC_000029	XM_005675555.1	102173130	TOPBP1	topoisomerase (DNA) II binding protein 1, transcript variant X2	0.995336	3.25755e-05
LNC_000029	XM_005686001.1	102171613	ARG2	arginase 2	0.9955	3.03283e-05
LNC_000029	XM_005689362.1	102170893	MMP3	matrix metallopeptidase 3 (stromelysin 1, progelatinase)	0.99595	2.45713e-05
LNC_000029	XM_005676237.1	102169808	NR4A2	nuclear receptor subfamily 4, group A, member 2	0.996148	2.22317e-05
LNC_000029	XM_005675961.1	102186530	ITGA6	integrin, alpha 6, transcript variant X2	0.996208	2.15415e-05
LNC_000029	XM_005690821.1	102176715	PDPN	podoplanin	0.996219	2.14182e-05
LNC_000029	XM_005688585.1	102172734	PI3	peptidase inhibitor 3, skin-derived	0.996336	2.01156e-05
LNC_000029	XM_005675400.1	102179601	PTX3	pentraxin 3, long	0.996413	1.9272e-05
LNC_000029	XM_005695311.1	102185044	ELL3	elongation factor RNA polymerase II-like 3, transcript variant X2	0.996533	1.80051e-05
LNC_000029	XM_005698647.1	102178036	LOC102178036	BCL2/adenovirus E1B 19 kDa protein-interacting protein 3-like	0.996546	1.78754e-05
LNC_000029	XM_005699342.1	100861087	MAPK8	mitogen-activated protein kinase 8, transcript variant X5	0.99661	1.72146e-05
LNC_000029	XM_005681937.1	102181582	CXCL6	chemokine (C-X-C motif) ligand 6	0.996856	1.48088e-05
LNC_000029	XM_005686310.1	102168356	HK2	hexokinase 2	0.997006	1.34362e-05
LNC_000029	XM_005701282.1	102169375	SERPINE1	serpin peptidase inhibitor, clade E (nexin, plasminogen activator inhibitor type 1), member 1, transcript variant X1	0.997386	1.02394e-05
LNC_000029	XM_005681819.1	102172135	PRKG2	protein kinase, cGMP-dependent, type II, transcript variant X2	0.997432	9.88111e-06
LNC_000029	XM_005699264.1	102175187	LOC102175187	collectin-46-like	0.997595	8.66611e-06
LNC_000029	XM_005683273.1	102191610	LOC102191610	olfactory receptor 2T29-like	0.997719	7.79713e-06
LNC_000029	XM_005683496.1	102183321	WDR36	WD repeat domain 36	0.997971	6.17032e-06
LNC_000029	XM_005689361.1	102170620	MMP1	matrix metallopeptidase 1 (interstitial collagenase)	0.998498	3.38382e-06
LNC_000029	XM_005699062.1	100861361	CDK1	cyclin-dependent kinase 1, transcript variant X2	0.998509	3.33215e-06
LNC_000029	XM_005678242.1	102185702	CYR61	cysteine-rich, angiogenic inducer, 61	0.998531	3.23602e-06
LNC_000029	XM_005692222.1	102180875	CHST4	carbohydrate (N-acetylglucosamine 6-O) sulfotransferase 4	0.99864	2.77279e-06
LNC_000029	XM_005699396.1	102171844	TAF1D	TATA box binding protein (TBP)-associated factor, RNA polymerase I, D, 41kDa, transcript variant X9	0.998699	2.53937e-06
LNC_000029	XM_005677599.1	102169440	POGZ	pogo transposable element with ZNF domain, transcript variant X2	0.999028	1.418e-06
LNC_000029	XM_005686161.1	102169876	GSTZ1	glutathione S-transferase zeta 1, transcript variant X2	0.999126	1.14573e-06
LNC_000029	XM_005700822.1	102189107	RBM10	RNA binding motif protein 10, transcript variant X1	0.999165	1.04501e-06
LNC_000029	XM_005684871.1	102180127	PLAGL1	pleiomorphic adenoma gene-like 1, transcript variant X11	0.999314	7.05082e-07
LNC_000029	XM_005685575.1	102182232	LOC102182232	olfactory receptor 4K3-like	0.999594	2.47784e-07
LNC_000029	XM_005696199.1	102184854	LOC102184854	serine/arginine repetitive matrix protein 2-like, transcript variant X5	0.999686	1.47951e-07
LNC_000029	XM_005677597.1	102169440	POGZ	pogo transposable element with ZNF domain, transcript variant X2	0.999725	1.13612e-07
LNC_000029	XM_005678890.1	102170847	IKZF1	IKAROS family zinc finger 1 (Ikaros), transcript variant X10	0.999738	1.03309e-07
LNC_000029	XM_005688195.1	102180056	SPEF1	sperm flagellar 1, transcript variant X2	0.999791	6.53138e-08
LNC_000029	XM_005678966.1	102170848	ICA1	islet cell autoantigen 1, 69kDa, transcript variant X5	0.999932	7.02274e-09
LNC_000029	XM_005690920.1	102185203	RALGPS2	Ral GEF with PH domain and SH3 binding motif 2, transcript variant X1	0.999936	6.06408e-09
LNC_000029	XM_005700416.1	102170209	SLC9A6	solute carrier family 9, subfamily A (NHE6, cation proton antiporter 6), member 6, transcript variant X1	0.999943	4.88217e-09
LNC_000029	XM_005693902.1	102176358	MEOX1	mesenchyme homeobox 1, transcript variant X1	0.999947	4.26689e-09
LNC_000029	XM_005693013.1	102176259	ZNF772	zinc finger protein 772, transcript variant X1	0.999948	4.0068e-09
LNC_000029	XM_005685774.1	102171518	DMXL2	Dmx-like 2, transcript variant X2	0.999958	2.62166e-09
LNC_000029	XM_005680929.1	102190860	ENO2	enolase 2 (gamma, neuronal), transcript variant X1	0.999964	1.98806e-09
LNC_000029	XM_005696041.1	102179245	CCR3	chemokine (C-C motif) receptor 3, transcript variant X2	0.999991	1.27074e-10
LNC_000029	XM_005698315.1	102177683	HPSE2	heparanase 2, transcript variant X1	0.999992	1.0471e-10
LNC_000029	XM_005679007.1	102181263	HDAC9	histone deacetylase 9, transcript variant X1	0.999992	9.23372e-11
LNC_000029	XM_005697160.1	102181742	MC5R	melanocortin 5 receptor, transcript variant X2	0.999993	8.34934e-11
LNC_000029	XM_005695887.1	102185405	POC1A	POC1 centriolar protein A, transcript variant X2	0.999993	7.29736e-11
LNC_000029	XM_005699140.1	102191766	LOC102191766	core histone macro-H2A.2-like, transcript variant X1	0.999994	5.65636e-11
LNC_000029	XM_005696783.1	102168956	KIAA0319	KIAA0319 ortholog, transcript variant X1	0.999994	5.19949e-11
LNC_000029	XM_005691378.1	102186037	ARL6IP4	ADP-ribosylation-like factor 6 interacting protein 4, transcript variant X7	0.999995	3.84159e-11
LNC_000029	XM_005690027.1	102180782	BDNF	brain-derived neurotrophic factor, transcript variant X2	0.999995	3.4337e-11
LNC_000029	XM_005684334.1	102173388	RGS3	regulator of G-protein signaling 3, transcript variant X1	0.999997	1.21592e-11
LNC_000029	XM_005680492.1	102190026	ANKS1B	ankyrin repeat and sterile alpha motif domain containing 1B, transcript variant X7	0.999999	2.2049e-12
LNC_000029	XM_005687895.1	100861259	CREM	cAMP responsive element modulator, transcript variant X3	0.999999	7.70939e-13
LNC_000029	XM_005699103.1	102181564	HERC4	HECT and RLD domain containing E3 ubiquitin protein ligase 4, transcript variant X4	0.999999	7.57394e-13
LNC_000029	XM_005695375.1	102177381	VRK1	vaccinia related kinase 1, transcript variant X2	0.999999	5.53335e-13
LNC_000029	XM_005698794.1	102176299	PPP1R3B	protein phosphatase 1, regulatory subunit 3B, transcript variant X3	1	3.35287e-13
LNC_000029	XM_005677402.1	102189810	GBA	glucosidase, beta, acid, transcript variant X5	1	3.11307e-13
LNC_000029	XM_005689694.1	102176807	AMPD3	adenosine monophosphate deaminase 3, transcript variant X2	1	2.02061e-13
LNC_000029	XM_005677796.1	102176751	TBX15	T-box 15, transcript variant X2	1	2.00506e-13
LNC_000029	XM_005690734.1	102175881	ENO1	enolase 1, (alpha), transcript variant X2	1	1.84297e-13
LNC_000029	XM_005674691.1	102176266	SYNJ1	synaptojanin 1, transcript variant X5	1	1.25233e-13
LNC_000029	XM_005697769.1	102190194	LOC102190194	general transcription factor II-I repeat domain-containing protein 2-like, transcript variant X1	1	9.85878e-14
LNC_000029	XM_005693511.1	100860886	TNFSF13	tumor necrosis factor (ligand) superfamily, member 13, transcript variant X3	1	5.90639e-14
LNC_000029	XM_005679183.1	102187738	THAP5	THAP domain containing 5, transcript variant X3	1	5.4623e-14
LNC_000029	XM_005676190.1	102171016	R3HDM1	R3H domain containing 1, transcript variant X2	1	5.24025e-14
LNC_000029	XM_005684002.1	102175959	TNFRSF10B	tumor necrosis factor receptor superfamily, member 10b, transcript variant X2	1	4.95159e-14
LNC_000029	XM_005695150.1	102173973	PML	promyelocytic leukemia, transcript variant X2	1	2.88658e-14
LNC_000029	XM_005677837.1	102187640	CSDE1	cold shock domain containing E1, RNA-binding, transcript variant X1	1	2.30926e-14
LNC_000029	XM_005690505.1	102182522	DISP1	dispatched homolog 1 (Drosophila), transcript variant X1	1	2.15383e-14
LNC_000029	XM_005681768.1	102182394	THAP6	THAP domain containing 6, transcript variant X3	1	1.84297e-14
LNC_000029	XM_005679943.1	102185716	C5H12orf44	chromosome 5 open reading frame, human C12orf44, transcript variant X1	1	1.46549e-14
LNC_000029	XM_005693912.1	102178482	MPP2	membrane protein, palmitoylated 2 (MAGUK p55 subfamily member 2), transcript variant X1	1	1.22125e-14
LNC_000029	XM_005677356.1	102178588	SLC25A44	solute carrier family 25, member 44, transcript variant X2	1	1.11022e-14
LNC_000029	XM_005679921.1	100861109	ZNF740	zinc finger protein 740, transcript variant X2	1	1.11022e-14
LNC_000029	XM_005689801.1	102170446	TRIM34	tripartite motif containing 34, transcript variant X2	1	1.11022e-14
LNC_000029	XM_005675150.1	102173125	ADIPOQ	adiponectin, C1Q and collagen domain containing, transcript variant X2	1	6.66134e-15
LNC_000029	XM_005695411.1	102169526	PPP2R5C	protein phosphatase 2, regulatory subunit B', gamma, transcript variant X5	1	6.21725e-15
LNC_000029	XM_005684931.1	102176608	CLDN20	claudin 20, transcript variant X1	1	3.33067e-15
LNC_000029	XM_005684928.1	102175579	OPRM1	opioid receptor, mu 1, transcript variant X2	1	3.10862e-15
LNC_000029	XM_005683889.1	102190413	DCAF10	DDB1 and CUL4 associated factor 10, transcript variant X2	1	2.22045e-15
LNC_000029	XM_005684269.1	102180764	FSD1L	fibronectin type III and SPRY domain containing 1-like, transcript variant X2	1	1.33227e-15
LNC_000029	XM_005685281.1	102180855	ABHD4	abhydrolase domain containing 4, transcript variant X3	1	8.88178e-16
LNC_000029	XM_005682923.1	102169860	CSNK1G2	casein kinase 1, gamma 2, transcript variant X2	1	6.66134e-16
LNC_000029	XM_005676352.1	100861150	PPIL3	peptidylprolyl isomerase (cyclophilin)-like 3, transcript variant X3	1	4.44089e-16
LNC_000029	XM_005690942.1	102190059	XPR1	xenotropic and polytropic retrovirus receptor 1, transcript variant X1	1	4.44089e-16
LNC_000029	XM_005696776.1	102190475	FAM65B	family with sequence similarity 65, member B, transcript variant X1	1	4.44089e-16
LNC_000029	XM_005690126.1	102185762	API5	apoptosis inhibitor 5, transcript variant X1	1	0
LNC_000029	XM_005693426.1	102191079	SLC13A5	solute carrier family 13 (sodium-dependent citrate transporter), member 5, transcript variant X1	1	0
LNC_000029	XM_005678710.1	102180991	CLSPN	claspin, transcript variant X1	1	0
LNC_000029	XM_005699268.1	102175746	LOC102175746	pulmonary surfactant-associated protein A-like, transcript variant X2	1	0
LNC_000029	XM_005689006.1	102188688	TOX	thymocyte selection-associated high mobility group box, transcript variant X3	1	0
LNC_000029	XM_005680161.1	102186933	CNTN1	contactin 1, transcript variant X2	1	0
LNC_000029	XM_005684736.1	102188593	L3MBTL3	l(3)mbt-like 3 (Drosophila), transcript variant X1	1	0
LNC_000029	XM_005682712.1	102168341	SNCAIP	synuclein, alpha interacting protein, transcript variant X2	1	0
LNC_000029	XM_005674843.1	102178944	LNP1	leukemia NUP98 fusion partner 1, transcript variant X4	1	0
LNC_000029	XM_005681793.1	102188573	SCARB2	scavenger receptor class B, member 2, transcript variant X2	1	0
LNC_000029	XM_005692014.1	102190449	FAM192A	family with sequence similarity 192, member A, transcript variant X1	1	0
LNC_000029	XM_005693107.1	102187429	TRIM37	tripartite motif containing 37, transcript variant X2	1	0
LNC_000029	XM_005694114.1	102187349	EXOC7	exocyst complex component 7, transcript variant X1	1	0
LNC_000029	XM_005700154.1	102178048	NOX1	NADPH oxidase 1, transcript variant X1	1	0
LNC_000029	XM_005690541.1	102191822	CDC42BPA	CDC42 binding protein kinase alpha (DMPK-like), transcript variant X6	1	0
LNC_000029	XM_005689277.1	102174761	SNX16	sorting nexin 16, transcript variant X1	1	0
LNC_000029	XM_005691596.1	102179972	SELPLG	selectin P ligand, transcript variant X2	1	0
LNC_000029	XM_005688608.1	102179395	DNTTIP1	deoxynucleotidyltransferase, terminal, interacting protein 1, transcript variant X1	1	0
LNC_000029	XM_005684752.1	100860853	ARG1	arginase, liver, transcript variant X1	1	0
LNC_000029	XM_005698195.1	102168968	IFIT3	interferon-induced protein with tetratricopeptide repeats 3, transcript variant X2	1	0
LNC_000029	XM_005698346.1	102186826	KCNIP2	Kv channel interacting protein 2, transcript variant X1	1	0
LNC_000029	XM_005689446.1	100860881	SDHD	succinate dehydrogenase complex, subunit D, integral membrane protein, transcript variant X2	1	0
LNC_000029	XM_005676485.1	102177387	MYL1	myosin, light chain 1, alkali; skeletal, fast, transcript variant X3	1	0
LNC_000029	XM_005690980.1	102176716	PRG4	proteoglycan 4, transcript variant X1	1	0
LNC_000029	XM_005695011.1	102177380	FSD2	fibronectin type III and SPRY domain containing 2, transcript variant X2	1	0
LNC_000029	XM_005678997.1	102179730	AGR2	anterior gradient 2, transcript variant X2	1	0
LNC_000029	XM_005686486.1	102170879	GPATCH11	G patch domain containing 11, transcript variant X1	1	0
LNC_000029	XM_005688798.1	102173019	EEF1D	eukaryotic translation elongation factor 1 delta (guanine nucleotide exchange protein), transcript variant X1	1	0
LNC_000029	XM_005693895.1	102174426	TMEM106A	transmembrane protein 106A, transcript variant X1	1	0
LNC_000029	XM_005696614.1	102188814	LOC102188814	BOLA class I histocompatibility antigen, alpha chain BL3-7-like, transcript variant X2	1	0
LNC_000029	XM_005677207.1	102179150	SLAMF7	SLAM family member 7, transcript variant X2	1	0
LNC_000029	XM_005675539.1	102168773	LOC102168773	DNA replication complex GINS protein PSF3-like, transcript variant X2	1	0
LNC_000029	XM_005677952.1	102168594	AMIGO1	adhesion molecule with Ig-like domain 1, transcript variant X1	1	0
LNC_000029	XM_005694916.1	102190462	LOC102190462	GPN-loop GTPase 1-like, transcript variant X1	1	0
LNC_000029	XM_005689814.1	102175317	LOC102175317	hemoglobin subunit epsilon-1-like	1	0
LNC_000029	XM_005701933.1	102191235	LOC102191235	60S ribosomal protein L18a-like	1	0
LNC_000029	XM_005688879.1	102173862	LOC102173862	zinc finger protein 252-like	1	0
LNC_000029	XM_005688447.1	102182051	LOC102182051	beta-defensin 125-like	1	0
LNC_000029	XM_005676078.1	102188981	2016-03-07	membrane-associated ring finger (C3HC4) 7, E3 ubiquitin protein ligase, transcript variant X12	1	0
LNC_000029	XM_005684869.1	102180127	PLAGL1	pleiomorphic adenoma gene-like 1, transcript variant X11	1	0
LNC_000029	XM_005686443.1	102181131	GPR45	G protein-coupled receptor 45	1	0
LNC_000029	XM_005675447.1	102168772	CLRN1	clarin 1, transcript variant X1	1	0
LNC_000029	XM_005693968.1	102169701	EFCAB3	EF-hand calcium binding domain 3, transcript variant X1	1	0
LNC_000029	XM_005693906.1	102177373	C19H17orf105	chromosome 19 open reading frame, human C17orf105, transcript variant X2	1	0
LNC_000029	XM_005702126.1	102179942	LOC102179942	cystatin-9-like	1	0
LNC_000029	XM_005688122.1	102183702	CST8	cystatin 8 (cystatin-related epididymal specific)	1	0
LNC_000029	XM_005693406.1	102185949	LOC102185949	olfactory receptor 1E5-like	1	0
LNC_000029	XM_005698705.1	102175269	LOC102175269	cytochrome c oxidase subunit 7C, mitochondrial-like	1	0
LNC_000029	XM_005709668.1	102186714	CNTD2	cyclin N-terminal domain containing 2	1	0
LNC_000029	XM_005677693.1	102191664	ANP32E	acidic (leucine-rich) nuclear phosphoprotein 32 family, member E, transcript variant X5	1	0
LNC_000029	XM_005699703.1	102179269	LOC102179269	olfactory receptor 8B3-like	1	0
LNC_000029	XM_005682227.1	102184515	EPHX3	epoxide hydrolase 3, transcript variant X2	1	0
LNC_000029	XM_005676226.1	100860842	HOXD13	homeobox D13	1	0
LNC_000029	XM_005682198.1	102174012	NXNL1	nucleoredoxin-like 1	1	0
LNC_000029	XM_005690813.1	102174414	CELA2A	chymotrypsin-like elastase family, member 2A	1	0
LNC_000029	XM_005686224.1	102168267	LOC102168267	beta-2-microglobulin-like	1	0
LNC_000029	XM_005696059.1	100861189	GHRL	ghrelin/obestatin prepropeptide, transcript variant X2	1	0
LNC_000029	XM_005679148.1	102178422	LOC102178422	40S ribosomal protein S15a-like	1	0
LNC_000029	XM_005678791.1	102184582	LOC102184582	uncharacterized LOC102184582	1	0
LNC_000029	XM_005702058.1	102179762	LOC102179762	serine protease 55-like	1	0
LNC_000029	XM_005687912.1	102187780	C13H10orf112	chromosome 13 open reading frame, human C10orf112	1	0
LNC_000029	XM_005687401.1	102168362	LOC102168362	U6 snRNA-associated Sm-like protein LSm5-like	1	0
LNC_000029	XM_005689381.1	102179301	LOC102179301	protein FAM136A-like	1	0
LNC_000029	XM_005701222.1	102178346	LOC102178346	chromosome unknown open reading frame, human C10orf68	1	0
LNC_000029	XM_005700174.1	102186282	SERPINA7	serpin peptidase inhibitor, clade A (alpha-1 antiproteinase, antitrypsin), member 7	1	0
LNC_000029	XM_005697199.1	102168507	MBD1	methyl-CpG binding domain protein 1, transcript variant X8	1	0
LNC_000029	XM_005675144.1	102172007	RTP1	receptor (chemosensory) transporter protein 1	1	0
LNC_000029	XM_005698178.1	102186739	LOC102186739	uncharacterized LOC102186739	1	0
LNC_000029	XM_005688391.1	102189322	BPIFB4	BPI fold containing family B, member 4	1	0
LNC_000029	XM_005700395.1	102182018	LOC102182018	olfactory receptor 10A2-like	1	0
LNC_000029	XM_005685445.1	102189761	LOC102189761	olfactory receptor 4F15-like	1	0
LNC_000029	XM_005702119.1	102177717	LOC102177717	serine/threonine-protein phosphatase 2A 65 kDa regulatory subunit A alpha isoform-like	1	0
LNC_000029	XM_005689912.1	102185107	LOC102185107	olfactory receptor 52A1-like	1	0
LNC_000029	XM_005701809.1	102182301	LOC102182301	killer cell immunoglobulin-like receptor 2DL5A-like	1	0
LNC_000029	XM_005690612.1	102190981	XCL1	chemokine (C motif) ligand 1	1	0
LNC_000029	XM_005682250.1	102170865	LOC102170865	olfactory receptor 7A17-like	1	0
LNC_000029	XM_005699383.1	102190936	DRGX	dorsal root ganglia homeobox	1	0
LNC_000029	XM_005675470.1	102175250	PLSCR5	phospholipid scramblase family, member 5	1	0
LNC_000029	XM_005700162.1	102181478	LOC102181478	dynein light chain 1, cytoplasmic-like	1	0
LNC_000029	XM_005678763.1	102170479	LRRFIP1	leucine rich repeat (in FLII) interacting protein 1, transcript variant X11	1	0
LNC_000029	XM_005681609.1	102169845	LOC102169845	proteasome subunit alpha type-2-like	1	0
LNC_000029	XM_005709615.1	102177758	CLIC6	chloride intracellular channel 6	1	0
LNC_000029	XM_005691070.1	102177360	LOC102177360	PRAME family member 12-like	1	0
LNC_000029	XM_005682357.1	102182120	LOC102182120	60S ribosomal protein L23a-like	1	0
LNC_000029	XM_005675369.1	102190643	LOC102190643	multiple epidermal growth factor-like domains protein 6-like	1	0
LNC_000029	XM_005698109.1	102175643	LOC102175643	putative olfactory receptor 10AC1-like	1	0
LNC_000029	XM_005694216.1	102171370	LOC102171370	outer dense fiber protein 4-like	1	0
LNC_000029	XM_005691687.1	102182246	FOXN4	forkhead box N4	1	0
LNC_000029	XM_005701955.1	102183417	LOC102183417	olfactory receptor 5W2-like	1	0
LNC_000029	XM_005701533.1	102179092	LOC102179092	intelectin-2-like	1	0
LNC_000029	XM_005686267.1	102180049	CNGA3	cyclic nucleotide gated channel alpha 3, transcript variant X1	1	0
LNC_000030	XM_005679336.1	102186555	BLVRA	biliverdin reductase A, transcript variant X2	-0.998972	1.58557e-06
LNC_000030	XM_005690493.1	102180613	BROX	BRO1 domain and CAAX motif containing, transcript variant X5	-0.996479	1.85696e-05
LNC_000030	XM_005681196.1	102190671	TTLL1	tubulin tyrosine ligase-like family, member 1	-0.994398	4.69897e-05
LNC_000030	XM_005697860.1	102191011	LOC102191011	cytochrome P450 3A24-like	-0.994313	4.8424e-05
LNC_000030	XM_005676369.1	102171285	TRAK2	trafficking protein, kinesin binding 2, transcript variant X1	-0.993637	6.05998e-05
LNC_000030	XM_005686894.1	102179015	EIF2B4	eukaryotic translation initiation factor 2B, subunit 4 delta, 67kDa, transcript variant X2	-0.993377	6.56559e-05
LNC_000030	XM_005694973.1	102190821	PEX11A	peroxisomal biogenesis factor 11 alpha, transcript variant X1	-0.992842	7.66757e-05
LNC_000030	XM_005692558.1	102189152	ITPKC	inositol-trisphosphate 3-kinase C	-0.992751	7.8636e-05
LNC_000030	XM_005682875.1	102180121	SH3BP5L	SH3-binding domain protein 5-like, transcript variant X2	-0.992668	8.04332e-05
LNC_000030	XM_005689081.1	102186497	MRPL15	mitochondrial ribosomal protein L15	-0.99249	8.43912e-05
LNC_000030	XM_005689411.1	102188424	ALKBH8	alkB, alkylation repair homolog 8 (E. coli), transcript variant X2	-0.991359	0.000111665
LNC_000030	XM_005691995.1	102186896	NUDT21	nudix (nucleoside diphosphate linked moiety X)-type motif 21	-0.990843	0.000125404
LNC_000030	XM_005695790.1	102186253	RPP14	ribonuclease P/MRP 14kDa subunit, transcript variant X2	-0.990544	0.000133708
LNC_000030	XM_005687344.1	102173477	FAM69B	family with sequence similarity 69, member B	-0.990376	0.00013848
LNC_000030	XM_005693239.1	102183262	WSB1	WD repeat and SOCS box containing 1, transcript variant X1	0.990081	0.00014708
LNC_000030	XM_005700908.1	102170767	GPR82	G protein-coupled receptor 82	0.990515	0.000134515
LNC_000030	XM_005684792.1	102178359	HBS1L	HBS1-like (S. cerevisiae), transcript variant X3	0.991119	0.000117964
LNC_000030	XM_005692948.1	102179314	LOC102179314	soluble scavenger receptor cysteine-rich domain-containing protein SSC5D-like	0.992019	9.528e-05
LNC_000030	XM_005684747.1	102190693	EPB41L2	erythrocyte membrane protein band 4.1-like 2, transcript variant X5	0.993098	7.12937e-05
LNC_000030	XM_005687417.1	102175488	AKAP11	A kinase (PRKA) anchor protein 11, transcript variant X1	0.993189	6.94205e-05
LNC_000030	XM_005677492.1	102187280	CHTOP	chromatin target of PRMT1, transcript variant X2	0.994332	4.81007e-05
LNC_000030	XM_005686807.1	102180602	SPRED2	sprouty-related, EVH1 domain containing 2	0.99445	4.6114e-05
LNC_000030	XM_005694993.1	102172203	CRTC3	CREB regulated transcription coactivator 3, transcript variant X2	0.994823	4.01298e-05
LNC_000030	XM_005679864.1	102190584	HOXC5	homeobox C5	0.995568	2.94183e-05
LNC_000030	XM_005689703.1	102179791	WEE1	WEE1 homolog (S. pombe)	0.995784	2.66245e-05
LNC_000030	XM_005675923.1	102176737	NFE2L2	nuclear factor, erythroid 2-like 2, transcript variant X4	0.997174	1.19706e-05
LNC_000031	XM_005699463.1	102191771	EED	embryonic ectoderm development	-0.995949	2.45808e-05
LNC_000031	XM_005701155.1	102186942	LOC102186942	dihydrodiol dehydrogenase 3-like	-0.995385	3.18938e-05
LNC_000031	XM_005676252.1	102182266	DBI	diazepam binding inhibitor (GABA receptor modulator, acyl-CoA binding protein)	-0.993365	6.58915e-05
LNC_000031	XM_005688761.1	102185102	SMAP1	small ArfGAP 1	-0.992691	7.99323e-05
LNC_000031	XM_005679775.1	102191018	SLC6A15	solute carrier family 6 (neutral amino acid transporter), member 15	-0.992374	8.70114e-05
LNC_000031	XM_005677512.1	102168404	LOC102168404	protein S100-A15A-like, transcript variant X2	-0.991206	0.000115659
LNC_000031	XM_005676290.1	102191745	SLC39A10	solute carrier family 39 (zinc transporter), member 10, transcript variant X2	-0.990463	0.000135998
LNC_000031	XM_005681602.1	102191686	OCIAD2	OCIA domain containing 2, transcript variant X3	-0.990263	0.000141748
LNC_000031	XM_005697516.1	102171754	BFAR	bifunctional apoptosis regulator, transcript variant X1	-0.990151	0.000145034
LNC_000031	XM_005693228.1	102178852	C19H17orf75	chromosome 19 open reading frame, human C17orf75	-0.9901	0.000146515
LNC_000031	XM_005698630.1	102170850	C26H10orf88	chromosome 26 open reading frame, human C10orf88	0.990163	0.000144674
LNC_000031	XM_005679593.1	102173812	PLXNA4	plexin A4	0.990457	0.000136158
LNC_000031	XM_005682946.1	102176790	DDX46	DEAD (Asp-Glu-Ala-Asp) box polypeptide 46, transcript variant X2	0.990718	0.000128846
LNC_000031	XM_005682945.1	102176523	SEC24A	SEC24 family, member A (S. cerevisiae)	0.991106	0.000118296
LNC_000031	XM_005709661.1	102176158	HKR1	HKR1, GLI-Kruppel zinc finger family member	0.992261	8.96052e-05
LNC_000031	XM_005674998.1	102180797	FBXO40	F-box protein 40, transcript variant X2	0.992287	8.90101e-05
LNC_000031	XM_005685843.1	102168733	RBPMS2	RNA binding protein with multiple splicing 2	0.99249	8.43894e-05
LNC_000031	XM_005683102.1	102169864	TCERG1	transcription elongation regulator 1, transcript variant X6	0.993868	5.62916e-05
LNC_000031	XM_005699390.1	102170389	ZNF239	zinc finger protein 239	0.993886	5.59549e-05
LNC_000031	XM_005687595.1	102180771	CDADC1	cytidine and dCMP deaminase domain containing 1	0.995639	2.84922e-05
LNC_000031	XM_005675608.1	102173974	DNAJC13	DnaJ (Hsp40) homolog, subfamily C, member 13	0.99683	1.50604e-05
LNC_000031	XM_005691597.1	102179972	SELPLG	selectin P ligand, transcript variant X2	0.99757	8.84766e-06
LNC_000032	XM_005682972.1	102182588	FAM13B	family with sequence similarity 13, member B, transcript variant X2	-0.998901	1.80951e-06
LNC_000032	XM_005690151.1	102168752	HARBI1	harbinger transposase derived 1, transcript variant X2	-0.993204	6.91204e-05
LNC_000032	XM_005676111.1	100860926	ACTR1A	ARP1 actin-related protein 1 homolog A, centractin alpha (yeast), transcript variant X3	-0.992402	8.63793e-05
LNC_000032	XM_005697304.1	102178032	PHLPP1	PH domain and leucine rich repeat protein phosphatase 1, transcript variant X1	0.990919	0.000123326
LNC_000032	XM_005682371.1	102185554	YIPF2	Yip1 domain family, member 2, transcript variant X2	0.990931	0.000122989
LNC_000032	XM_005701819.1	102184991	RPL10	ribosomal protein L10	0.991412	0.000110323
LNC_000032	XM_005686542.1	102187496	LOC102187496	cytochrome c oxidase subunit 7A-related protein, mitochondrial-like	0.991833	9.97695e-05
LNC_000032	XM_005699896.1	102169461	SSSCA1	Sjogren syndrome/scleroderma autoantigen 1	0.992457	8.51227e-05
LNC_000032	XM_005682091.1	102189385	RFXANK	regulatory factor X-associated ankyrin-containing protein, transcript variant X2	0.993433	6.45495e-05
LNC_000032	XM_005676712.1	102189807	CCDC28B	coiled-coil domain containing 28B	0.993753	5.8413e-05
LNC_000032	XM_005679849.1	102187459	HNRNPA1	heterogeneous nuclear ribonucleoprotein A1, transcript variant X4	0.994448	4.61516e-05
LNC_000032	XM_005692101.1	102174054	CDH5	cadherin 5, type 2 (vascular endothelium), transcript variant X1	0.995631	2.8587e-05
LNC_000032	XM_005692418.1	102189512	ADCK4	aarF domain containing kinase 4	0.997501	9.35721e-06
LNC_000033	XM_005675246.1	102176920	FAM43A	family with sequence similarity 43, member A	-0.993616	6.1e-05
LNC_000033	XM_005692852.1	102186625	TBC1D17	TBC1 domain family, member 17	-0.993406	6.50736e-05
LNC_000033	XM_005693555.1	102175891	RANGRF	RAN guanine nucleotide release factor, transcript variant X2	-0.992887	7.57127e-05
LNC_000033	XM_005689535.1	102174048	VPS11	vacuolar protein sorting 11 homolog (S. cerevisiae)	-0.992166	9.18069e-05
LNC_000033	XM_005683799.1	102189673	GNA14	guanine nucleotide binding protein (G protein), alpha 14	0.990346	0.000139341
LNC_000033	XM_005683594.1	102169869	IFT74	intraflagellar transport 74 homolog (Chlamydomonas), transcript variant X3	0.990406	0.00013763
LNC_000033	XM_005690900.1	102180067	RABGAP1L	RAB GTPase activating protein 1-like, transcript variant X1	0.991472	0.000108781
LNC_000033	XM_005689206.1	102177997	OSR2	odd-skipped related 2 (Drosophila), transcript variant X4	0.993593	6.14387e-05
LNC_000033	XM_005676949.1	102184858	IRS1	insulin receptor substrate 1	0.994163	5.10134e-05
LNC_000033	XM_005680090.1	102181001	TENC1	tensin like C1 domain containing phosphatase (tensin 2)	0.994396	4.70249e-05
LNC_000033	XM_005676524.1	102188266	TNS1	tensin 1	0.994578	4.40227e-05
LNC_000034	XM_005679961.1	102190297	SLC11A2	solute carrier family 11 (proton-coupled divalent metal ion transporter), member 2, transcript variant X2	-0.996935	1.40766e-05
LNC_000035	XM_005697339.1	102187446	C25H16orf13	chromosome 25 open reading frame, human C16orf13, transcript variant X1	-0.991141	0.000117379
LNC_000035	XM_005699814.1	102169740	VWCE	von Willebrand factor C and EGF domains	0.992176	9.15716e-05
LNC_000035	XM_005692423.1	102190346	MIA	melanoma inhibitory activity, transcript variant X1	0.99266	8.0625e-05
LNC_000035	XM_005688918.1	102185195	MROH6	maestro heat-like repeat family member 6	0.994549	4.44966e-05
LNC_000035	XM_005698240.1	102181834	HTR7	5-hydroxytryptamine (serotonin) receptor 7, adenylate cyclase-coupled	0.997381	1.02799e-05
LNC_000036	XM_005685128.1	102189590	SNAPC5	small nuclear RNA activating complex, polypeptide 5, 19kDa, transcript variant X2	-0.994729	4.16055e-05
LNC_000036	XM_005681395.1	102184703	TSPAN5	tetraspanin 5	-0.991312	0.000112887
LNC_000036	XM_005688351.1	102179296	LOC102179296	cytochrome c oxidase subunit 4 isoform 2, mitochondrial-like, transcript variant X5	0.992042	9.47451e-05
LNC_000036	XM_005677832.1	102186731	SIKE1	suppressor of IKBKE 1, transcript variant X1	0.995712	2.75374e-05
LNC_000037	XM_005677078.1	102187999	LOC102187999	G protein-coupled receptor 161-like, transcript variant X2	-0.991505	0.00010794
LNC_000037	XM_005697187.1	102190008	SMAD7	SMAD family member 7, transcript variant X2	-0.991347	0.000111979
LNC_000037	XM_005692222.1	102180875	CHST4	carbohydrate (N-acetylglucosamine 6-O) sulfotransferase 4	0.99007	0.000147423
LNC_000037	XM_005678694.1	102177397	STK40	serine/threonine kinase 40, transcript variant X1	0.99024	0.000142435
LNC_000037	XM_005696199.1	102184854	LOC102184854	serine/arginine repetitive matrix protein 2-like, transcript variant X5	0.990622	0.000131502
LNC_000037	XM_005692639.1	102171185	CD3EAP	CD3e molecule, epsilon associated protein	0.990746	0.000128052
LNC_000037	XM_005678890.1	102170847	IKZF1	IKAROS family zinc finger 1 (Ikaros), transcript variant X10	0.990754	0.000127841
LNC_000037	XM_005690920.1	102185203	RALGPS2	Ral GEF with PH domain and SH3 binding motif 2, transcript variant X1	0.991194	0.000115975
LNC_000037	XM_005700990.1	102180838	PDK3	pyruvate dehydrogenase kinase, isozyme 3, transcript variant X3	0.991332	0.000112383
LNC_000037	XM_005683496.1	102183321	WDR36	WD repeat domain 36	0.991339	0.000112198
LNC_000037	XM_005700416.1	102170209	SLC9A6	solute carrier family 9, subfamily A (NHE6, cation proton antiporter 6), member 6, transcript variant X1	0.991346	0.000112011
LNC_000037	XM_005680929.1	102190860	ENO2	enolase 2 (gamma, neuronal), transcript variant X1	0.991379	0.000111171
LNC_000037	XM_005685774.1	102171518	DMXL2	Dmx-like 2, transcript variant X2	0.991401	0.000110607
LNC_000037	XM_005693013.1	102176259	ZNF772	zinc finger protein 772, transcript variant X1	0.991408	0.000110406
LNC_000037	XM_005695887.1	102185405	POC1A	POC1 centriolar protein A, transcript variant X2	0.991443	0.000109528
LNC_000037	XM_005681682.1	102173376	DTHD1	death domain containing 1	0.991529	0.000107321
LNC_000037	XM_005696783.1	102168956	KIAA0319	KIAA0319 ortholog, transcript variant X1	0.991556	0.000106656
LNC_000037	XM_005698315.1	102177683	HPSE2	heparanase 2, transcript variant X1	0.991609	0.000105322
LNC_000037	XM_005699140.1	102191766	LOC102191766	core histone macro-H2A.2-like, transcript variant X1	0.991618	0.000105096
LNC_000037	XM_005684334.1	102173388	RGS3	regulator of G-protein signaling 3, transcript variant X1	0.991622	0.000104991
LNC_000037	XM_005690027.1	102180782	BDNF	brain-derived neurotrophic factor, transcript variant X2	0.991642	0.000104504
LNC_000037	XM_005691378.1	102186037	ARL6IP4	ADP-ribosylation-like factor 6 interacting protein 4, transcript variant X7	0.991645	0.000104406
LNC_000037	XM_005689694.1	102176807	AMPD3	adenosine monophosphate deaminase 3, transcript variant X2	0.99165	0.000104291
LNC_000037	XM_005677314.1	102189641	LOC102189641	olfactory receptor 10K2-like	0.991665	0.000103914
LNC_000037	XM_005695375.1	102177381	VRK1	vaccinia related kinase 1, transcript variant X2	0.991668	0.000103853
LNC_000037	XM_005690734.1	102175881	ENO1	enolase 1, (alpha), transcript variant X2	0.991706	0.000102889
LNC_000037	XM_005699103.1	102181564	HERC4	HECT and RLD domain containing E3 ubiquitin protein ligase 4, transcript variant X4	0.991709	0.000102826
LNC_000037	XM_005679183.1	102187738	THAP5	THAP domain containing 5, transcript variant X3	0.99171	0.000102804
LNC_000037	XM_005687895.1	100861259	CREM	cAMP responsive element modulator, transcript variant X3	0.99171	0.000102803
LNC_000037	XM_005690505.1	102182522	DISP1	dispatched homolog 1 (Drosophila), transcript variant X1	0.991713	0.000102716
LNC_000037	XM_005677356.1	102178588	SLC25A44	solute carrier family 25, member 44, transcript variant X2	0.991723	0.000102475
LNC_000037	XM_005697769.1	102190194	LOC102190194	general transcription factor II-I repeat domain-containing protein 2-like, transcript variant X1	0.991728	0.000102351
LNC_000037	XM_005693912.1	102178482	MPP2	membrane protein, palmitoylated 2 (MAGUK p55 subfamily member 2), transcript variant X1	0.991729	0.000102339
LNC_000037	XM_005684002.1	102175959	TNFRSF10B	tumor necrosis factor receptor superfamily, member 10b, transcript variant X2	0.991729	0.000102321
LNC_000037	XM_005675150.1	102173125	ADIPOQ	adiponectin, C1Q and collagen domain containing, transcript variant X2	0.99173	0.000102316
LNC_000037	XM_005689801.1	102170446	TRIM34	tripartite motif containing 34, transcript variant X2	0.99173	0.000102303
LNC_000037	XM_005695150.1	102173973	PML	promyelocytic leukemia, transcript variant X2	0.991732	0.000102263
LNC_000037	XM_005677837.1	102187640	CSDE1	cold shock domain containing E1, RNA-binding, transcript variant X1	0.991733	0.000102235
LNC_000037	XM_005695411.1	102169526	PPP2R5C	protein phosphatase 2, regulatory subunit B', gamma, transcript variant X5	0.991734	0.000102213
LNC_000037	XM_005681768.1	102182394	THAP6	THAP domain containing 6, transcript variant X3	0.991737	0.000102139
LNC_000037	XM_005690942.1	102190059	XPR1	xenotropic and polytropic retrovirus receptor 1, transcript variant X1	0.991739	0.000102082
LNC_000037	XM_005684269.1	102180764	FSD1L	fibronectin type III and SPRY domain containing 1-like, transcript variant X2	0.991739	0.000102078
LNC_000037	XM_005698794.1	102176299	PPP1R3B	protein phosphatase 1, regulatory subunit 3B, transcript variant X3	0.991739	0.000102076
LNC_000037	XM_005678710.1	102180991	CLSPN	claspin, transcript variant X1	0.991741	0.000102046
LNC_000037	XM_005699268.1	102175746	LOC102175746	pulmonary surfactant-associated protein A-like, transcript variant X2	0.991742	0.000102014
LNC_000037	XM_005689277.1	102174761	SNX16	sorting nexin 16, transcript variant X1	0.991743	0.000101991
LNC_000037	XM_005689006.1	102188688	TOX	thymocyte selection-associated high mobility group box, transcript variant X3	0.991744	0.00010197
LNC_000037	XM_005684931.1	102176608	CLDN20	claudin 20, transcript variant X1	0.991744	0.000101958
LNC_000037	XM_005682923.1	102169860	CSNK1G2	casein kinase 1, gamma 2, transcript variant X2	0.991745	0.000101947
LNC_000037	XM_005690126.1	102185762	API5	apoptosis inhibitor 5, transcript variant X1	0.991745	0.000101931
LNC_000037	XM_005692014.1	102190449	FAM192A	family with sequence similarity 192, member A, transcript variant X1	0.991745	0.000101927
LNC_000037	XM_005694114.1	102187349	EXOC7	exocyst complex component 7, transcript variant X1	0.991746	0.000101917
LNC_000037	XM_005695011.1	102177380	FSD2	fibronectin type III and SPRY domain containing 2, transcript variant X2	0.991746	0.000101915
LNC_000037	XM_005674843.1	102178944	LNP1	leukemia NUP98 fusion partner 1, transcript variant X4	0.991746	0.000101905
LNC_000037	XM_005684752.1	100860853	ARG1	arginase, liver, transcript variant X1	0.991747	0.000101897
LNC_000037	XM_005688608.1	102179395	DNTTIP1	deoxynucleotidyltransferase, terminal, interacting protein 1, transcript variant X1	0.991747	0.00010189
LNC_000037	XM_005689446.1	100860881	SDHD	succinate dehydrogenase complex, subunit D, integral membrane protein, transcript variant X2	0.991747	0.000101884
LNC_000037	XM_005675539.1	102168773	LOC102168773	DNA replication complex GINS protein PSF3-like, transcript variant X2	0.991747	0.00010188
LNC_000037	XM_005693895.1	102174426	TMEM106A	transmembrane protein 106A, transcript variant X1	0.991747	0.000101879
LNC_000037	XM_005696614.1	102188814	LOC102188814	BOLA class I histocompatibility antigen, alpha chain BL3-7-like, transcript variant X2	0.991748	0.000101874
LNC_000037	XM_005686486.1	102170879	GPATCH11	G patch domain containing 11, transcript variant X1	0.991748	0.000101871
LNC_000037	XM_005682712.1	102168341	SNCAIP	synuclein, alpha interacting protein, transcript variant X2	0.991748	0.00010187
LNC_000037	XM_005676485.1	102177387	MYL1	myosin, light chain 1, alkali; skeletal, fast, transcript variant X3	0.991748	0.000101868
LNC_000037	XM_005698346.1	102186826	KCNIP2	Kv channel interacting protein 2, transcript variant X1	0.991748	0.000101866
LNC_000037	XM_005698195.1	102168968	IFIT3	interferon-induced protein with tetratricopeptide repeats 3, transcript variant X2	0.991748	0.000101866
LNC_000037	XM_005693107.1	102187429	TRIM37	tripartite motif containing 37, transcript variant X2	0.991748	0.000101861
LNC_000037	XM_005688798.1	102173019	EEF1D	eukaryotic translation elongation factor 1 delta (guanine nucleotide exchange protein), transcript variant X1	0.991748	0.00010186
LNC_000037	XM_005690980.1	102176716	PRG4	proteoglycan 4, transcript variant X1	0.991748	0.000101854
LNC_000037	XM_005677952.1	102168594	AMIGO1	adhesion molecule with Ig-like domain 1, transcript variant X1	0.991749	0.000101844
LNC_000037	XM_005676078.1	102188981	2016-03-07	membrane-associated ring finger (C3HC4) 7, E3 ubiquitin protein ligase, transcript variant X12	0.991749	0.000101843
LNC_000037	XM_005677693.1	102191664	ANP32E	acidic (leucine-rich) nuclear phosphoprotein 32 family, member E, transcript variant X5	0.991749	0.000101843
LNC_000037	XM_005682227.1	102184515	EPHX3	epoxide hydrolase 3, transcript variant X2	0.991749	0.000101843
LNC_000037	XM_005697199.1	102168507	MBD1	methyl-CpG binding domain protein 1, transcript variant X8	0.991749	0.000101843
LNC_000037	XM_005694916.1	102190462	LOC102190462	GPN-loop GTPase 1-like, transcript variant X1	0.991749	0.000101843
LNC_000037	XM_005689814.1	102175317	LOC102175317	hemoglobin subunit epsilon-1-like	0.991749	0.000101843
LNC_000037	XM_005701933.1	102191235	LOC102191235	60S ribosomal protein L18a-like	0.991749	0.000101843
LNC_000037	XM_005688879.1	102173862	LOC102173862	zinc finger protein 252-like	0.991749	0.000101843
LNC_000037	XM_005684869.1	102180127	PLAGL1	pleiomorphic adenoma gene-like 1, transcript variant X11	0.991749	0.000101843
LNC_000037	XM_005686443.1	102181131	GPR45	G protein-coupled receptor 45	0.991749	0.000101843
LNC_000037	XM_005675447.1	102168772	CLRN1	clarin 1, transcript variant X1	0.991749	0.000101843
LNC_000037	XM_005693968.1	102169701	EFCAB3	EF-hand calcium binding domain 3, transcript variant X1	0.991749	0.000101843
LNC_000037	XM_005693906.1	102177373	C19H17orf105	chromosome 19 open reading frame, human C17orf105, transcript variant X2	0.991749	0.000101843
LNC_000037	XM_005688122.1	102183702	CST8	cystatin 8 (cystatin-related epididymal specific)	0.991749	0.000101843
LNC_000037	XM_005693406.1	102185949	LOC102185949	olfactory receptor 1E5-like	0.991749	0.000101843
LNC_000037	XM_005698705.1	102175269	LOC102175269	cytochrome c oxidase subunit 7C, mitochondrial-like	0.991749	0.000101843
LNC_000037	XM_005709668.1	102186714	CNTD2	cyclin N-terminal domain containing 2	0.991749	0.000101843
LNC_000037	XM_005699703.1	102179269	LOC102179269	olfactory receptor 8B3-like	0.991749	0.000101843
LNC_000037	XM_005676226.1	100860842	HOXD13	homeobox D13	0.991749	0.000101843
LNC_000037	XM_005682198.1	102174012	NXNL1	nucleoredoxin-like 1	0.991749	0.000101843
LNC_000037	XM_005688447.1	102182051	LOC102182051	beta-defensin 125-like	0.991749	0.000101843
LNC_000037	XM_005690813.1	102174414	CELA2A	chymotrypsin-like elastase family, member 2A	0.991749	0.000101843
LNC_000037	XM_005686224.1	102168267	LOC102168267	beta-2-microglobulin-like	0.991749	0.000101843
LNC_000037	XM_005696059.1	100861189	GHRL	ghrelin/obestatin prepropeptide, transcript variant X2	0.991749	0.000101843
LNC_000037	XM_005679148.1	102178422	LOC102178422	40S ribosomal protein S15a-like	0.991749	0.000101843
LNC_000037	XM_005678791.1	102184582	LOC102184582	uncharacterized LOC102184582	0.991749	0.000101843
LNC_000037	XM_005702058.1	102179762	LOC102179762	serine protease 55-like	0.991749	0.000101843
LNC_000037	XM_005687912.1	102187780	C13H10orf112	chromosome 13 open reading frame, human C10orf112	0.991749	0.000101843
LNC_000037	XM_005687401.1	102168362	LOC102168362	U6 snRNA-associated Sm-like protein LSm5-like	0.991749	0.000101843
LNC_000037	XM_005689381.1	102179301	LOC102179301	protein FAM136A-like	0.991749	0.000101843
LNC_000037	XM_005701222.1	102178346	LOC102178346	chromosome unknown open reading frame, human C10orf68	0.991749	0.000101843
LNC_000037	XM_005675144.1	102172007	RTP1	receptor (chemosensory) transporter protein 1	0.991749	0.000101843
LNC_000037	XM_005698178.1	102186739	LOC102186739	uncharacterized LOC102186739	0.991749	0.000101843
LNC_000037	XM_005688391.1	102189322	BPIFB4	BPI fold containing family B, member 4	0.991749	0.000101843
LNC_000037	XM_005700395.1	102182018	LOC102182018	olfactory receptor 10A2-like	0.991749	0.000101843
LNC_000037	XM_005685445.1	102189761	LOC102189761	olfactory receptor 4F15-like	0.991749	0.000101843
LNC_000037	XM_005702119.1	102177717	LOC102177717	serine/threonine-protein phosphatase 2A 65 kDa regulatory subunit A alpha isoform-like	0.991749	0.000101843
LNC_000037	XM_005689912.1	102185107	LOC102185107	olfactory receptor 52A1-like	0.991749	0.000101843
LNC_000037	XM_005700174.1	102186282	SERPINA7	serpin peptidase inhibitor, clade A (alpha-1 antiproteinase, antitrypsin), member 7	0.991749	0.000101843
LNC_000037	XM_005701809.1	102182301	LOC102182301	killer cell immunoglobulin-like receptor 2DL5A-like	0.991749	0.000101843
LNC_000037	XM_005690612.1	102190981	XCL1	chemokine (C motif) ligand 1	0.991749	0.000101843
LNC_000037	XM_005682250.1	102170865	LOC102170865	olfactory receptor 7A17-like	0.991749	0.000101843
LNC_000037	XM_005699383.1	102190936	DRGX	dorsal root ganglia homeobox	0.991749	0.000101843
LNC_000037	XM_005675470.1	102175250	PLSCR5	phospholipid scramblase family, member 5	0.991749	0.000101843
LNC_000037	XM_005700162.1	102181478	LOC102181478	dynein light chain 1, cytoplasmic-like	0.991749	0.000101843
LNC_000037	XM_005678763.1	102170479	LRRFIP1	leucine rich repeat (in FLII) interacting protein 1, transcript variant X11	0.991749	0.000101843
LNC_000037	XM_005702126.1	102179942	LOC102179942	cystatin-9-like	0.991749	0.000101843
LNC_000037	XM_005681609.1	102169845	LOC102169845	proteasome subunit alpha type-2-like	0.991749	0.000101843
LNC_000037	XM_005709615.1	102177758	CLIC6	chloride intracellular channel 6	0.991749	0.000101843
LNC_000037	XM_005691070.1	102177360	LOC102177360	PRAME family member 12-like	0.991749	0.000101843
LNC_000037	XM_005682357.1	102182120	LOC102182120	60S ribosomal protein L23a-like	0.991749	0.000101843
LNC_000037	XM_005675369.1	102190643	LOC102190643	multiple epidermal growth factor-like domains protein 6-like	0.991749	0.000101843
LNC_000037	XM_005698109.1	102175643	LOC102175643	putative olfactory receptor 10AC1-like	0.991749	0.000101843
LNC_000037	XM_005694216.1	102171370	LOC102171370	outer dense fiber protein 4-like	0.991749	0.000101843
LNC_000037	XM_005691687.1	102182246	FOXN4	forkhead box N4	0.991749	0.000101843
LNC_000037	XM_005701955.1	102183417	LOC102183417	olfactory receptor 5W2-like	0.991749	0.000101843
LNC_000037	XM_005701533.1	102179092	LOC102179092	intelectin-2-like	0.991749	0.000101843
LNC_000037	XM_005686267.1	102180049	CNGA3	cyclic nucleotide gated channel alpha 3, transcript variant X1	0.991749	0.000101843
LNC_000037	XM_005681793.1	102188573	SCARB2	scavenger receptor class B, member 2, transcript variant X2	0.99175	0.000101825
LNC_000037	XM_005677796.1	102176751	TBX15	T-box 15, transcript variant X2	0.99175	0.00010182
LNC_000037	XM_005677207.1	102179150	SLAMF7	SLAM family member 7, transcript variant X2	0.99175	0.000101805
LNC_000037	XM_005684736.1	102188593	L3MBTL3	l(3)mbt-like 3 (Drosophila), transcript variant X1	0.99175	0.000101803
LNC_000037	XM_005676190.1	102171016	R3HDM1	R3H domain containing 1, transcript variant X2	0.991751	0.000101793
LNC_000037	XM_005679943.1	102185716	C5H12orf44	chromosome 5 open reading frame, human C12orf44, transcript variant X1	0.991751	0.00010179
LNC_000037	XM_005678997.1	102179730	AGR2	anterior gradient 2, transcript variant X2	0.991752	0.000101763
LNC_000037	XM_005690541.1	102191822	CDC42BPA	CDC42 binding protein kinase alpha (DMPK-like), transcript variant X6	0.991752	0.000101754
LNC_000037	XM_005674691.1	102176266	SYNJ1	synaptojanin 1, transcript variant X5	0.991753	0.000101746
LNC_000037	XM_005691596.1	102179972	SELPLG	selectin P ligand, transcript variant X2	0.991757	0.000101643
LNC_000037	XM_005700154.1	102178048	NOX1	NADPH oxidase 1, transcript variant X1	0.991757	0.000101643
LNC_000037	XM_005680161.1	102186933	CNTN1	contactin 1, transcript variant X2	0.991757	0.000101642
LNC_000037	XM_005693426.1	102191079	SLC13A5	solute carrier family 13 (sodium-dependent citrate transporter), member 5, transcript variant X1	0.991759	0.00010159
LNC_000037	XM_005683889.1	102190413	DCAF10	DDB1 and CUL4 associated factor 10, transcript variant X2	0.991761	0.000101535
LNC_000037	XM_005685281.1	102180855	ABHD4	abhydrolase domain containing 4, transcript variant X3	0.991764	0.000101472
LNC_000037	XM_005676352.1	100861150	PPIL3	peptidylprolyl isomerase (cyclophilin)-like 3, transcript variant X3	0.991766	0.000101421
LNC_000037	XM_005696776.1	102190475	FAM65B	family with sequence similarity 65, member B, transcript variant X1	0.991771	0.000101306
LNC_000037	XM_005684928.1	102175579	OPRM1	opioid receptor, mu 1, transcript variant X2	0.991774	0.000101234
LNC_000037	XM_005679921.1	100861109	ZNF740	zinc finger protein 740, transcript variant X2	0.991794	0.00010073
LNC_000037	XM_005693511.1	100860886	TNFSF13	tumor necrosis factor (ligand) superfamily, member 13, transcript variant X3	0.99183	9.98566e-05
LNC_000037	XM_005677402.1	102189810	GBA	glucosidase, beta, acid, transcript variant X5	0.991867	9.89498e-05
LNC_000037	XM_005697160.1	102181742	MC5R	melanocortin 5 receptor, transcript variant X2	0.991936	9.72876e-05
LNC_000037	XM_005680492.1	102190026	ANKS1B	ankyrin repeat and sterile alpha motif domain containing 1B, transcript variant X7	0.991948	9.69962e-05
LNC_000037	XM_005679007.1	102181263	HDAC9	histone deacetylase 9, transcript variant X1	0.991999	9.57632e-05
LNC_000037	XM_005695311.1	102185044	ELL3	elongation factor RNA polymerase II-like 3, transcript variant X2	0.992133	9.2602e-05
LNC_000037	XM_005696041.1	102179245	CCR3	chemokine (C-C motif) receptor 3, transcript variant X2	0.992289	8.89526e-05
LNC_000037	XM_005679599.1	102175743	DGKI	diacylglycerol kinase, iota	0.992348	8.76091e-05
LNC_000037	XM_005693902.1	102176358	MEOX1	mesenchyme homeobox 1, transcript variant X1	0.99302	7.29014e-05
LNC_000037	XM_005678966.1	102170848	ICA1	islet cell autoantigen 1, 69kDa, transcript variant X5	0.993161	7.00068e-05
LNC_000037	XM_005690679.1	102183714	FBXO6	F-box protein 6, transcript variant X2	0.993314	6.6907e-05
LNC_000037	XM_005696099.1	102175629	MAPKAPK3	mitogen-activated protein kinase-activated protein kinase 3	0.993335	6.64924e-05
LNC_000037	XM_005690723.1	102173591	CTNNBIP1	catenin, beta interacting protein 1, transcript variant X1	0.993901	5.56762e-05
LNC_000037	XM_005694730.1	102174339	FGF10	fibroblast growth factor 10	0.99392	5.53348e-05
LNC_000037	XM_005696532.1	102191567	GPSM3	G-protein signaling modulator 3, transcript variant X3	0.993979	5.42784e-05
LNC_000037	XM_005689361.1	102170620	MMP1	matrix metallopeptidase 1 (interstitial collagenase)	0.994297	4.87e-05
LNC_000037	XM_005681937.1	102181582	CXCL6	chemokine (C-X-C motif) ligand 6	0.994338	4.7992e-05
LNC_000037	XM_005677597.1	102169440	POGZ	pogo transposable element with ZNF domain, transcript variant X2	0.994482	4.5595e-05
LNC_000037	XM_005700822.1	102189107	RBM10	RNA binding motif protein 10, transcript variant X1	0.994754	4.12059e-05
LNC_000037	XM_005686001.1	102171613	ARG2	arginase 2	0.995243	3.38904e-05
LNC_000037	XM_005701282.1	102169375	SERPINE1	serpin peptidase inhibitor, clade E (nexin, plasminogen activator inhibitor type 1), member 1, transcript variant X1	0.995467	3.07781e-05
LNC_000037	XM_005681997.1	102183779	NOP14	NOP14 nucleolar protein	0.996029	2.3618e-05
LNC_000037	XM_005690961.1	102171728	NCF2	neutrophil cytosolic factor 2, transcript variant X4	0.99626	2.09527e-05
LNC_000037	XM_005699077.1	102173813	TMEM26	transmembrane protein 26	0.996925	1.41674e-05
LNC_000037	XM_005695537.1	102180895	LRRFIP2	leucine rich repeat (in FLII) interacting protein 2, transcript variant X1	0.997539	9.07592e-06
LNC_000037	XM_005690707.1	102169500	SRM	spermidine synthase	0.997697	7.95244e-06
LNC_000037	XM_005695285.1	102178115	PRPF39	PRP39 pre-mRNA processing factor 39 homolog (S. cerevisiae), transcript variant X1	0.997725	7.75863e-06
LNC_000037	XM_005697000.1	102177114	DTNA	dystrobrevin, alpha, transcript variant X5	0.998774	2.2544e-06
LNC_000037	XM_005676539.1	100860834	SLC11A1	solute carrier family 11 (proton-coupled divalent metal ion transporters), member 1, transcript variant X1	0.999609	2.29156e-07
LNC_000037	XM_005696037.1	102177844	LOC102177844	chemokine C-C motif receptor-like 2-like, transcript variant X3	0.999683	1.50247e-07
LNC_000037	XM_005678789.1	102183203	LOC102183203	L-amino-acid oxidase-like	0.999735	1.05372e-07
LNC_000038	XM_005681406.1	102187927	UNC5C	unc-5 homolog C (C. elegans), transcript variant X1	-0.99406	5.28219e-05
LNC_000038	XM_005688221.1	102186410	CPXM1	carboxypeptidase X (M14 family), member 1, transcript variant X2	0.990295	0.000140829
LNC_000038	XM_005688487.1	102170247	GSS	glutathione synthetase, transcript variant X3	0.990878	0.000124442
LNC_000038	XM_005683850.1	102180762	RGP1	RGP1 retrograde golgi transport homolog (S. cerevisiae), transcript variant X4	0.990981	0.000121656
LNC_000038	XM_005701160.1	102189109	LOC102189109	dihydrodiol dehydrogenase 3-like	0.992673	8.03382e-05
LNC_000038	XM_005701100.1	102191509	GPM6B	glycoprotein M6B, transcript variant X2	0.99306	7.20872e-05
LNC_000038	XM_005677462.1	102179435	TPM3	tropomyosin 3, transcript variant X9	0.9938	5.75468e-05
LNC_000038	XM_005677658.1	102184019	HORMAD1	HORMA domain containing 1, transcript variant X2	0.994662	4.26663e-05
LNC_000038	XM_005679914.1	102178513	RARG	retinoic acid receptor, gamma, transcript variant X1	0.99537	3.21077e-05
LNC_000038	XM_005678876.1	102169726	DDC	dopa decarboxylase (aromatic L-amino acid decarboxylase), transcript variant X2	0.99583	2.60475e-05
LNC_000038	XM_005679450.1	102175741	CCDC136	coiled-coil domain containing 136, transcript variant X6	0.995904	2.5127e-05
LNC_000038	XM_005681478.1	102181850	ZCCHC4	zinc finger, CCHC domain containing 4, transcript variant X1	0.996658	1.67344e-05
LNC_000038	XM_005685842.1	102168457	PIF1	PIF1 5'-to-3' DNA helicase	0.996804	1.53038e-05
LNC_000038	XM_005684048.1	102186869	APTX	aprataxin, transcript variant X5	0.997012	1.3376e-05
LNC_000038	XM_005690665.1	102180691	MIIP	migration and invasion inhibitory protein, transcript variant X2	0.997435	9.85684e-06
LNC_000038	XM_005692389.1	102179977	MRPS12	mitochondrial ribosomal protein S12, transcript variant X2	0.997586	8.73564e-06
LNC_000038	XM_005687925.1	102190530	MLLT10	myeloid/lymphoid or mixed-lineage leukemia (trithorax homolog, Drosophila); translocated to, 10, transcript variant X1	0.997758	7.53352e-06
LNC_000038	XM_005684831.1	102168262	LOC102168262	trace amine-associated receptor 7a-like	0.999564	2.85434e-07
LNC_000038	XM_005689938.1	102173954	LOC102173954	olfactory receptor 52I2-like	0.999566	2.83017e-07
LNC_000038	XM_005695344.1	102170095	FAM181A	family with sequence similarity 181, member A	0.999566	2.82109e-07
LNC_000038	XM_005701632.1	102178063	LOC102178063	olfactory receptor 7G1-like	0.999566	2.81944e-07
LNC_000038	XM_005690221.1	102189696	LOC102189696	olfactory receptor 4B1-like	0.999567	2.81783e-07
LNC_000038	XM_005685354.1	102188597	LOC102188597	olfactory receptor 4E1-like	0.999567	2.81783e-07
LNC_000038	XM_005679630.1	102187372	LOC102187372	olfactory receptor-like protein OLF3-like	0.999567	2.81709e-07
LNC_000038	XM_005687586.1	102177990	SMIM2	small integral membrane protein 2	0.999586	2.57576e-07
LNC_000038	XM_005680654.1	102172606	LOC102172606	apolipoprotein L3-like, transcript variant X2	0.999718	1.19057e-07
LNC_000038	XM_005685873.1	100860789	BMP4	bone morphogenetic protein 4, transcript variant X4	0.999955	3.03553e-09
LNC_000039	XM_005684949.1	102183329	PNLDC1	poly(A)-specific ribonuclease (PARN)-like domain containing 1	-0.993294	6.73032e-05
LNC_000039	XM_005695408.1	102190826	WARS	tryptophanyl-tRNA synthetase	-0.992794	7.77089e-05
LNC_000040	XM_005694403.1	102184943	NPTX1	neuronal pentraxin I	-0.9979	6.61261e-06
LNC_000041	XM_005683465.1	102190688	PPIP5K2	diphosphoinositol pentakisphosphate kinase 2, transcript variant X1	-0.993684	5.97027e-05
LNC_000041	XM_005683371.1	102185463	HMMR	hyaluronan-mediated motility receptor (RHAMM), transcript variant X2	-0.991067	0.000119334
LNC_000041	XM_005679609.1	102178510	PARP12	poly (ADP-ribose) polymerase family, member 12	0.990048	0.000148079
LNC_000041	XM_005686309.1	102191709	LOC102191709	S-phase kinase-associated protein 1-like	0.990292	0.0001409
LNC_000041	XM_005688585.1	102172734	PI3	peptidase inhibitor 3, skin-derived	0.990367	0.000138752
LNC_000041	XM_005687900.1	102185098	PARD3	par-3 family cell polarity regulator, transcript variant X8	0.99058	0.000132677
LNC_000041	XM_005675555.1	102173130	TOPBP1	topoisomerase (DNA) II binding protein 1, transcript variant X2	0.990803	0.000126499
LNC_000041	XM_005678505.1	102175263	LOC102175263	fatty-acid amide hydrolase 1-like, transcript variant X1	0.990848	0.000125265
LNC_000041	XM_005691500.1	102172179	NOC4L	nucleolar complex associated 4 homolog (S. cerevisiae)	0.990927	0.000123096
LNC_000041	XM_005686161.1	102169876	GSTZ1	glutathione S-transferase zeta 1, transcript variant X2	0.991008	0.000120913
LNC_000041	XM_005697109.1	102188276	TAF4B	TAF4b RNA polymerase II, TATA box binding protein (TBP)-associated factor, 105kDa	0.99106	0.00011954
LNC_000041	XM_005677599.1	102169440	POGZ	pogo transposable element with ZNF domain, transcript variant X2	0.991313	0.000112878
LNC_000041	XM_005689093.1	102191152	LOC102191152	25-hydroxycholesterol 7-alpha-hydroxylase-like	0.991441	0.000109577
LNC_000041	XM_005689534.1	102173765	HYOU1	hypoxia up-regulated 1	0.991885	9.85242e-05
LNC_000041	XM_005692222.1	102180875	CHST4	carbohydrate (N-acetylglucosamine 6-O) sulfotransferase 4	0.991958	9.6749e-05
LNC_000041	XM_005683273.1	102191610	LOC102191610	olfactory receptor 2T29-like	0.991964	9.6607e-05
LNC_000041	XM_005699396.1	102171844	TAF1D	TATA box binding protein (TBP)-associated factor, RNA polymerase I, D, 41kDa, transcript variant X9	0.992199	9.10484e-05
LNC_000041	XM_005698647.1	102178036	LOC102178036	BCL2/adenovirus E1B 19 kDa protein-interacting protein 3-like	0.992818	7.71904e-05
LNC_000041	XM_005695311.1	102185044	ELL3	elongation factor RNA polymerase II-like 3, transcript variant X2	0.993023	7.28469e-05
LNC_000041	XM_005701281.1	102169375	SERPINE1	serpin peptidase inhibitor, clade E (nexin, plasminogen activator inhibitor type 1), member 1, transcript variant X1	0.993282	6.75449e-05
LNC_000041	XM_005697726.1	102177949	PRSS53	protease, serine, 53	0.993353	6.61273e-05
LNC_000041	XM_005681265.1	102191222	TNIP3	TNFAIP3 interacting protein 3	0.993477	6.36826e-05
LNC_000041	XM_005696378.1	102185129	GPR116	G protein-coupled receptor 116, transcript variant X2	0.994272	4.9117e-05
LNC_000041	XM_005699534.1	102189835	LDHC	lactate dehydrogenase C, transcript variant X2	0.99443	4.64499e-05
LNC_000041	XM_005685949.1	102181129	SNAPC1	small nuclear RNA activating complex, polypeptide 1, 43kDa	0.994685	4.22942e-05
LNC_000041	XM_005700888.1	102186671	PHF8	PHD finger protein 8, transcript variant X4	0.994895	3.90317e-05
LNC_000041	XM_005694917.1	102191462	ATP10A	ATPase, class V, type 10A	0.995592	2.91003e-05
LNC_000041	XM_005697191.1	102191574	LIPG	lipase, endothelial	0.995804	2.63687e-05
LNC_000041	XM_005688418.1	102174042	CDH26	cadherin 26	0.99656	1.77324e-05
LNC_000041	XM_005697314.1	102180556	LOC102180556	serpin B3-like	0.996967	1.37814e-05
LNC_000041	XM_005697328.1	102184299	LOC102184299	serpin B3-like	0.997249	1.13457e-05
LNC_000041	XM_005682221.1	102182861	LOC102182861	cytochrome P450 4F11-like	0.997479	9.52305e-06
LNC_000041	XM_005692405.1	100653408	LGALS15	lectin, galactoside-binding, soluble, 15	0.997554	8.96709e-06
LNC_000041	XM_005699744.1	100861271	TMEM138	transmembrane protein 138, transcript variant X7	0.997923	6.46353e-06
LNC_000041	XM_005679513.1	102170484	AKR1D1	aldo-keto reductase family 1, member D1, transcript variant X1	0.998592	2.97145e-06
LNC_000041	XM_005678590.1	102174800	LOC102174800	solute carrier family 2, facilitated glucose transporter member 1-like	0.998854	1.96971e-06
LNC_000041	XM_005674722.1	102186050	LOC102186050	hemK methyltransferase family member 2-like, transcript variant X1	0.999921	9.34066e-09
LNC_000042	XM_005694922.1	102169424	LINS	lines homolog (Drosophila), transcript variant X1	0.991012	0.000120801
LNC_000042	XM_005692971.1	102186626	TMEM86B	transmembrane protein 86B	0.994699	4.20744e-05
LNC_000043	XM_005680834.1	102181276	STYK1	serine/threonine/tyrosine kinase 1, transcript variant X1	0.992771	7.81973e-05
LNC_000044	XM_005687616.1	102186879	KL	klotho	-0.994924	3.858e-05
LNC_000044	XM_005697947.1	100861058	ABAT	4-aminobutyrate aminotransferase	0.990222	0.000142958
LNC_000044	XM_005682160.1	102185999	JMJD4	jumonji domain containing 4	0.993396	6.52686e-05
LNC_000045	XM_005676176.1	102190740	GTDC1	glycosyltransferase-like domain containing 1, transcript variant X1	-0.991085	0.00011887
LNC_000045	XM_005693556.1	102175891	RANGRF	RAN guanine nucleotide release factor, transcript variant X2	-0.990156	0.000144881
LNC_000045	XM_005674765.1	102178209	NRIP1	nuclear receptor interacting protein 1, transcript variant X1	0.990418	0.000137276
LNC_000045	XM_005681397.1	102184983	RAP1GDS1	RAP1, GTP-GDP dissociation stimulator 1, transcript variant X2	0.990556	0.000133372
LNC_000045	XM_005681645.1	102181107	REST	RE1-silencing transcription factor	0.990792	0.000126795
LNC_000045	XM_005681494.1	102187662	ARAP2	ArfGAP with RhoGAP domain, ankyrin repeat and PH domain 2, transcript variant X1	0.991717	0.00010262
LNC_000045	XM_005687061.1	102178367	SLC4A1AP	solute carrier family 4 (anion exchanger), member 1, adaptor protein	0.992059	9.43397e-05
LNC_000045	XM_005709601.1	102182819	USP10	ubiquitin specific peptidase 10	0.992447	8.53626e-05
LNC_000045	XM_005679726.1	102176098	RAB21	RAB21, member RAS oncogene family	0.993869	5.6272e-05
LNC_000045	XM_005686440.1	102180321	MAP4K4	mitogen-activated protein kinase kinase kinase kinase 4	0.993991	5.4056e-05
LNC_000047	XM_005674849.1	102180153	LOC102180153	transmembrane protein 45A-like, transcript variant X2	-0.997786	7.34756e-06
LNC_000047	XM_005677031.1	102190832	PINK1	PTEN induced putative kinase 1	-0.996457	1.88057e-05
LNC_000047	XM_005698303.1	102175088	ZFYVE27	zinc finger, FYVE domain containing 27, transcript variant X1	-0.993738	5.87054e-05
LNC_000047	XM_005699955.1	102185248	NDUFS8	NADH dehydrogenase (ubiquinone) Fe-S protein 8, 23kDa (NADH-coenzyme Q reductase), transcript variant X1	-0.992992	7.34912e-05
LNC_000047	XM_005683307.1	102179941	ABHD17A	abhydrolase domain containing 17A	-0.992044	9.46901e-05
LNC_000047	XM_005697704.1	102171294	DCTPP1	dCTP pyrophosphatase 1	-0.991652	0.00010425
LNC_000047	XM_005681009.1	102187033	PHB2	prohibitin 2	-0.991188	0.000116131
LNC_000047	XM_005674937.1	102186053	ATP6V1A	ATPase, H+ transporting, lysosomal 70kDa, V1 subunit A, transcript variant X1	-0.991079	0.000119032
LNC_000047	XM_005691776.1	102189610	CDC45	cell division cycle 45	-0.990719	0.000128808
LNC_000047	XM_005695879.1	102183466	BAP1	BRCA1 associated protein-1 (ubiquitin carboxy-terminal hydrolase), transcript variant X1	-0.990623	0.000131473
LNC_000047	XM_005702121.1	102178540	LOC102178540	26S protease regulatory subunit 4-like	-0.990066	0.000147545
LNC_000047	XM_005681543.1	102176771	APBB2	amyloid beta (A4) precursor protein-binding, family B, member 2, transcript variant X9	0.990441	0.000136625
LNC_000047	XM_005690826.1	102178646	RERE	arginine-glutamic acid dipeptide (RE) repeats	0.99055	0.000133532
LNC_000047	XM_005695490.1	102170096	DBNL	drebrin-like, transcript variant X5	0.991075	0.000119117
LNC_000047	XM_005701786.1	102174111	SLC7A4	solute carrier family 7, member 4	0.991683	0.000103477
LNC_000047	XM_005684545.1	102175685	NT5DC1	5'-nucleotidase domain containing 1, transcript variant X2	0.991733	0.000102238
LNC_000047	XM_005690068.1	102190054	HIPK3	homeodomain interacting protein kinase 3, transcript variant X6	0.991898	9.81943e-05
LNC_000047	XM_005677859.1	102169719	PTPN22	protein tyrosine phosphatase, non-receptor type 22 (lymphoid), transcript variant X1	0.992103	9.32997e-05
LNC_000047	XM_005680527.1	102175370	CCDC53	coiled-coil domain containing 53, transcript variant X3	0.992795	7.76866e-05
LNC_000047	XM_005683340.1	102168722	ARHGAP26	Rho GTPase activating protein 26	0.992994	7.3455e-05
LNC_000047	XM_005700927.1	102176773	LOC102176773	transcription factor E2F6-like	0.99322	6.88039e-05
LNC_000047	XM_005692727.1	102171811	IRF3	interferon regulatory factor 3, transcript variant X1	0.993593	6.14368e-05
LNC_000047	XM_005685249.1	102173193	HOMEZ	homeobox and leucine zipper encoding	0.993638	6.05753e-05
LNC_000047	XM_005699154.1	100861080	SGPL1	sphingosine-1-phosphate lyase 1, transcript variant X1	0.993675	5.98756e-05
LNC_000047	XM_005679870.1	102168606	ATP5G2	ATP synthase, H+ transporting, mitochondrial Fo complex, subunit C2 (subunit 9), transcript variant X1	0.995201	3.44926e-05
LNC_000047	XM_005686643.1	102171885	2016-09-10	septin 10, transcript variant X1	0.995367	3.21412e-05
LNC_000047	XM_005683648.1	102186591	BNC2	basonuclin 2, transcript variant X10	0.995781	2.66614e-05
LNC_000047	XM_005697671.1	102187016	ALDOA	aldolase A, fructose-bisphosphate, transcript variant X2	0.995906	2.51057e-05
LNC_000047	XM_005686073.1	102189043	LIN52	lin-52 homolog (C. elegans), transcript variant X1	0.995946	2.46149e-05
LNC_000047	XM_005691386.1	100861130	DENR	density-regulated protein, transcript variant X1	0.996797	1.53699e-05
LNC_000047	XM_005697855.1	102189088	ZNF655	zinc finger protein 655, transcript variant X3	0.998756	2.32215e-06
LNC_000047	XM_005693884.1	102172191	RPL27	ribosomal protein L27, transcript variant X2	0.99888	1.8796e-06
LNC_000047	XM_005685655.1	102189312	GNG2	guanine nucleotide binding protein (G protein), gamma 2, transcript variant X1	0.999269	8.01198e-07
LNC_000048	XM_005677123.1	100860806	LOC100860806	discoidin domain receptor family member 2, transcript variant X1	-0.996201	2.16243e-05
LNC_000048	XM_005700714.1	102178254	PJA1	praja ring finger 1, E3 ubiquitin protein ligase, transcript variant X1	-0.992332	8.7961e-05
LNC_000048	XM_005695477.1	102190176	LOC102190176	uncharacterized LOC102190176	-0.991545	0.00010694
LNC_000048	XM_005679658.1	102179351	SMARCD3	SWI/SNF related, matrix associated, actin dependent regulator of chromatin, subfamily d, member 3	-0.991377	0.000111222
LNC_000048	XM_005690230.1	102169979	LOC102169979	olfactory receptor 4C6-like	-0.99085	0.000125195
LNC_000048	XM_005689001.1	102188062	SDCBP	syndecan binding protein (syntenin), transcript variant X2	-0.990843	0.00012539
LNC_000048	XM_005695813.1	102188809	SLMAP	sarcolemma associated protein, transcript variant X9	0.990209	0.000143335
LNC_000048	XM_005690411.1	102174862	SRGAP2	SLIT-ROBO Rho GTPase activating protein 2	0.992911	7.51961e-05
LNC_000048	XM_005689551.1	102176627	USP2	ubiquitin specific peptidase 2, transcript variant X7	0.994283	4.8931e-05
LNC_000048	XM_005694202.1	102190547	NLGN2	neuroligin 2	0.995578	2.92874e-05
LNC_000049	XM_005693226.1	102177464	ZNF207	zinc finger protein 207, transcript variant X8	-0.993351	6.61648e-05
LNC_000049	XM_005691225.1	102182158	RNF150	ring finger protein 150	-0.992891	7.56207e-05
LNC_000049	XM_005686848.1	102191342	CAPN13	calpain 13	-0.992024	9.51605e-05
LNC_000049	XM_005699299.1	102187374	PPIF	peptidylprolyl isomerase F	0.990752	0.000127886
LNC_000049	XM_005698145.1	100861089	UBE2D1	ubiquitin-conjugating enzyme E2D 1, transcript variant X3	0.990971	0.000121926
LNC_000049	XM_005684506.1	102187769	FABP7	fatty acid binding protein 7, brain	0.992162	9.19068e-05
LNC_000049	XM_005689770.1	102179963	SMPD1	sphingomyelin phosphodiesterase 1, acid lysosomal	0.992394	8.65506e-05
LNC_000049	XM_005691949.1	102173681	GPT2	glutamic pyruvate transaminase (alanine aminotransferase) 2	0.994514	4.50592e-05
LNC_000049	XM_005691450.1	102180416	BRAP	BRCA1 associated protein, transcript variant X1	0.996661	1.67064e-05
LNC_000049	XM_005698513.1	102184779	PNLIPRP3	pancreatic lipase-related protein 3, transcript variant X2	0.997259	1.12594e-05
LNC_000050	XM_005684450.1	102170147	LCA5	Leber congenital amaurosis 5	0.990978	0.00012172
LNC_000050	XM_005679957.1	102188741	TFCP2	transcription factor CP2, transcript variant X2	0.996586	1.74614e-05
LNC_000051	XM_005678498.1	102172960	LOC102172960	cytochrome P450 4B1-like, transcript variant X1	0.990192	0.000143817
LNC_000051	XM_005697753.1	102184397	PSPH	phosphoserine phosphatase, transcript variant X2	0.990247	0.000142207
LNC_000051	XM_005697063.1	102171830	ENOSF1	enolase superfamily member 1	0.990329	0.000139849
LNC_000051	XM_005692249.1	102189150	GPI	glucose-6-phosphate isomerase, transcript variant X1	0.990632	0.000131233
LNC_000051	XM_005697712.1	100861337	PHKG2	phosphorylase kinase, gamma 2 (testis), transcript variant X2	0.990752	0.000127894
LNC_000051	XM_005690574.1	102177357	SPATA17	spermatogenesis associated 17	0.990866	0.000124763
LNC_000051	XM_005686482.1	102170241	HEATR5B	HEAT repeat containing 5B, transcript variant X2	0.991088	0.000118775
LNC_000051	XM_005679871.1	102169360	ATF7	activating transcription factor 7, transcript variant X1	0.991502	0.00010801
LNC_000051	XM_005678216.1	102176843	FUBP1	far upstream element (FUSE) binding protein 1, transcript variant X17	0.99154	0.000107051
LNC_000051	XM_005686313.1	102168637	SEMA4F	sema domain, immunoglobulin domain (Ig), transmembrane domain (TM) and short cytoplasmic domain, (semaphorin) 4F, transcript variant X3	0.991651	0.000104272
LNC_000051	XM_005683519.1	102171514	SCRG1	stimulator of chondrogenesis 1	0.991844	9.95141e-05
LNC_000051	XM_005676479.1	102176568	ACADL	acyl-CoA dehydrogenase, long chain	0.992005	9.56138e-05
LNC_000051	XM_005683761.1	102176121	AK3	adenylate kinase 3	0.99266	8.06248e-05
LNC_000051	XM_005675148.1	102173125	ADIPOQ	adiponectin, C1Q and collagen domain containing, transcript variant X2	0.99403	5.3357e-05
LNC_000051	XM_005700288.1	102175009	2016-09-06	septin 6, transcript variant X2	0.994081	5.24427e-05
LNC_000051	XM_005680629.1	102183576	LOC102183576	uncharacterized LOC102183576	0.994968	3.79216e-05
LNC_000051	XM_005681636.1	102176867	LOC102176867	zinc finger and SCAN domain-containing protein 20-like	0.995001	3.74256e-05
LNC_000051	XM_005685289.1	102186693	ANKRD31	ankyrin repeat domain 31	0.996612	1.7199e-05
LNC_000051	XM_005690698.1	102190342	PRRX1	paired related homeobox 1	0.996728	1.60375e-05
LNC_000051	XM_005694171.1	102180626	ATP2A3	ATPase, Ca++ transporting, ubiquitous	0.997734	7.69695e-06
LNC_000051	XM_005692624.1	102189514	ZNF226	zinc finger protein 226	0.998333	4.16804e-06
LNC_000052	XM_005695460.1	102182636	TECPR2	tectonin beta-propeller repeat containing 2	-0.994937	3.83857e-05
LNC_000052	XM_005681330.1	102187926	PAPSS1	3'-phosphoadenosine 5'-phosphosulfate synthase 1, transcript variant X1	-0.992183	9.14232e-05
LNC_000052	XM_005685371.1	100860966	HNRNPC	heterogeneous nuclear ribonucleoprotein C (C1/C2), transcript variant X1	-0.991837	9.96872e-05
LNC_000052	XM_005696319.1	102170922	MEA1	male-enhanced antigen 1, transcript variant X1	-0.991552	0.000106743
LNC_000052	XM_005675449.1	102169520	EIF2A	eukaryotic translation initiation factor 2A, 65kDa	0.991585	0.000105917
LNC_000052	XM_005674776.1	102182257	ROBO2	roundabout, axon guidance receptor, homolog 2 (Drosophila), transcript variant X3	0.992384	8.67758e-05
LNC_000052	XM_005709691.1	102183433	ZBTB10	zinc finger and BTB domain containing 10	0.992388	8.66915e-05
LNC_000052	XM_005675737.1	102185226	ZNF596	zinc finger protein 596, transcript variant X3	0.994974	3.78316e-05
LNC_000052	XM_005689760.1	102177259	ILK	integrin-linked kinase, transcript variant X1	0.995675	2.80242e-05
LNC_000052	XM_005694757.1	102181338	PRKAA1	protein kinase, AMP-activated, alpha 1 catalytic subunit, transcript variant X2	0.998467	3.52137e-06
LNC_000053	XM_005697438.1	102171752	LOC102171752	ankyrin-3-like	-0.997964	6.21493e-06
LNC_000053	XM_005678769.1	102172784	RBM44	RNA binding motif protein 44	0.991008	0.000120927
LNC_000053	XM_005676064.1	102188539	ITGB6	integrin, beta 6, transcript variant X1	0.991389	0.000110906
LNC_000053	XM_005683068.1	102185559	RELL2	RELT-like 2	0.992128	9.27112e-05
LNC_000053	XM_005693124.1	102168385	VMP1	vacuole membrane protein 1, transcript variant X1	0.998996	1.51146e-06
LNC_000054	XM_005676708.1	102188546	DCDC2B	doublecortin domain containing 2B	-0.998589	2.98446e-06
LNC_000054	XM_005697416.1	102188727	THOC6	THO complex 6 homolog (Drosophila), transcript variant X2	-0.993898	5.57329e-05
LNC_000054	XM_005679179.1	102187187	IMMP2L	IMP2 inner mitochondrial membrane peptidase-like (S. cerevisiae)	-0.993705	5.93071e-05
LNC_000054	XM_005694765.1	102185312	LOC102185312	chondroitin sulfate proteoglycan 4-like	-0.993387	6.54598e-05
LNC_000054	XM_005691789.1	102170720	AARS	alanyl-tRNA synthetase	0.99035	0.000139229
LNC_000054	XM_005686789.1	102175411	TMEM17	transmembrane protein 17	0.991604	0.000105442
LNC_000054	XM_005682459.1	102189028	KRI1	KRI1 homolog (S. cerevisiae)	0.991855	9.92355e-05
LNC_000054	XM_005687138.1	102185663	HSPA5	heat shock 70kDa protein 5 (glucose-regulated protein, 78kDa)	0.993077	7.17159e-05
LNC_000054	XM_005697368.1	102172587	WFIKKN1	WAP, follistatin/kazal, immunoglobulin, kunitz and netrin domain containing 1	0.993669	5.99966e-05
LNC_000055	XM_005699849.1	100861116	FKBP2	FK506 binding protein 2, 13kDa, transcript variant X1	-0.998031	5.80891e-06
LNC_000055	XM_005675342.1	102181815	MYNN	myoneurin, transcript variant X2	-0.994475	4.5707e-05
LNC_000055	XM_005687344.1	102173477	FAM69B	family with sequence similarity 69, member B	-0.992897	7.55022e-05
LNC_000055	XM_005679309.1	102179629	GTPBP10	GTP-binding protein 10 (putative), transcript variant X1	-0.99288	7.58596e-05
LNC_000055	XM_005687394.1	102190240	LOC102190240	patatin-like phospholipase domain-containing protein 7-like	-0.992872	7.60347e-05
LNC_000055	XM_005675837.1	102173892	AMMECR1L	AMMECR1-like	-0.990817	0.000126112
LNC_000055	XM_005701902.1	102175676	LOC102175676	collagen alpha-1(VII) chain-like	-0.99072	0.000128779
LNC_000055	XM_005692484.1	102188702	PDCD5	programmed cell death 5	-0.990086	0.000146931
LNC_000055	XM_005674913.1	102180257	C1H3orf52	chromosome 1 open reading frame, human C3orf52	-0.990032	0.000148534
LNC_000055	XM_005695626.1	102184008	RPUSD3	RNA pseudouridylate synthase domain containing 3, transcript variant X2	0.991275	0.000113848
LNC_000055	XM_005694993.1	102172203	CRTC3	CREB regulated transcription coactivator 3, transcript variant X2	0.99192	9.76657e-05
LNC_000055	XM_005684805.1	102182229	IL20RA	interleukin 20 receptor, alpha, transcript variant X2	0.993514	6.2959e-05
LNC_000055	XM_005695542.1	102182638	TRANK1	tetratricopeptide repeat and ankyrin repeat containing 1	0.996005	2.39103e-05
LNC_000055	XM_005696647.1	102174174	MOG	myelin oligodendrocyte glycoprotein, transcript variant X6	0.996691	1.6405e-05
LNC_000055	XM_005696274.1	102181172	LOC102181172	serine/threonine-protein kinase 38-like, transcript variant X2	0.997931	6.41617e-06
LNC_000056	XM_005691648.1	102170349	RNF185	ring finger protein 185, transcript variant X3	-0.99401	5.37052e-05
LNC_000056	XM_005697414.1	100861053	HCFC1R1	host cell factor C1 regulator 1 (XPO1 dependent), transcript variant X1	-0.992399	8.64333e-05
LNC_000056	XM_005700198.1	102169943	TCEAL8	transcription elongation factor A (SII)-like 8, transcript variant X1	-0.992015	9.53786e-05
LNC_000057	XM_005688950.1	102174046	WDYHV1	WDYHV motif containing 1	-0.993553	6.22149e-05
LNC_000058	XM_005678606.1	102178502	PPCS	phosphopantothenoylcysteine synthetase	-0.990048	0.000148062
LNC_000058	XM_005701615.1	102172141	LOC102172141	leukocyte immunoglobulin-like receptor subfamily B member 4-like	0.990204	0.000143479
LNC_000058	XM_005680363.1	102170394	MYL6	myosin, light chain 6, alkali, smooth muscle and non-muscle, transcript variant X5	0.994472	4.57539e-05
LNC_000059	XM_005696882.1	100860989	SIRT5	sirtuin 5	0.990483	0.000135442
LNC_000059	XM_005684076.1	102170873	ENHO	energy homeostasis associated	0.990762	0.00012762
LNC_000059	XM_005692101.1	102174054	CDH5	cadherin 5, type 2 (vascular endothelium), transcript variant X1	0.991045	0.000119932
LNC_000059	XM_005675588.1	102188357	ATP1B3	ATPase, Na+/K+ transporting, beta 3 polypeptide	0.991372	0.000111339
LNC_000059	XM_005683173.1	102186009	RPS14	ribosomal protein S14, transcript variant X1	0.991509	0.000107832
LNC_000059	XM_005700915.1	102172980	CXHXorf38	chromosome X open reading frame, human CXorf38	0.991869	9.89108e-05
LNC_000059	XM_005699229.1	102189651	ADK	adenosine kinase, transcript variant X2	0.99301	7.31279e-05
LNC_000059	XM_005690600.1	102185679	ADCK3	aarF domain containing kinase 3	0.99361	6.11264e-05
LNC_000059	XM_005686542.1	102187496	LOC102187496	cytochrome c oxidase subunit 7A-related protein, mitochondrial-like	0.993891	5.58634e-05
LNC_000059	XM_005694634.1	102171375	TRIM23	tripartite motif containing 23	0.994213	5.01331e-05
LNC_000059	XM_005679460.1	102178977	TSPAN33	tetraspanin 33	0.994367	4.75132e-05
LNC_000059	XM_005676712.1	102189807	CCDC28B	coiled-coil domain containing 28B	0.995201	3.4494e-05
LNC_000059	XM_005709577.1	102180992	HYI	hydroxypyruvate isomerase (putative)	0.996586	1.74658e-05
LNC_000059	XM_005690553.1	102171177	SMYD3	SET and MYND domain containing 3, transcript variant X1	0.996818	1.517e-05
LNC_000061	XM_005682226.1	102184515	EPHX3	epoxide hydrolase 3, transcript variant X2	0.991577	0.00010612
LNC_000062	XM_005695260.1	102191379	GPR33	G protein-coupled receptor 33	0.993509	6.30642e-05
LNC_000063	XM_005697018.1	102184211	DSC2	desmocollin 2, transcript variant X3	0.993357	6.60543e-05
LNC_000063	XM_005687240.1	102187326	LRSAM1	leucine rich repeat and sterile alpha motif containing 1	0.995798	2.64421e-05
LNC_000064	XM_005709494.1	102188926	PTGDR2	prostaglandin D2 receptor 2	-0.997753	7.56856e-06
LNC_000065	XM_005683817.1	102172715	FANCG	Fanconi anemia, complementation group G, transcript variant X5	-0.993182	6.95633e-05
LNC_000065	XM_005685198.1	102183965	KHNYN	KH and NYN domain containing, transcript variant X2	-0.990683	0.000129813
LNC_000065	XM_005689266.1	102172556	ATP6V0D2	ATPase, H+ transporting, lysosomal 38kDa, V0 subunit d2	0.991008	0.000120912
LNC_000066	XM_005682690.1	102186582	LMNB1	lamin B1	-0.994724	4.16864e-05
LNC_000066	XM_005683298.1	102176603	GAMT	guanidinoacetate N-methyltransferase	-0.994218	5.00421e-05
LNC_000066	XM_005696165.1	102175254	LOC102175254	histone H1x-like	-0.993813	5.72978e-05
LNC_000066	XM_005684243.1	102174026	MSANTD3	Myb/SANT-like DNA-binding domain containing 3	-0.993669	5.99883e-05
LNC_000066	XM_005680647.1	102190764	NUAK1	NUAK family, SNF1-like kinase, 1	-0.992602	8.19025e-05
LNC_000066	XM_005685670.1	102169967	DAPK2	death-associated protein kinase 2, transcript variant X1	-0.99148	0.000108583
LNC_000066	XM_005690683.1	102185111	UBIAD1	UbiA prenyltransferase domain containing 1	0.990002	0.000149454
LNC_000066	XM_005680065.1	102171575	IRAK4	interleukin-1 receptor-associated kinase 4	0.990129	0.000145676
LNC_000066	XM_005675060.1	102172666	PCYT1A	phosphate cytidylyltransferase 1, choline, alpha	0.990813	0.000126207
LNC_000066	XM_005693461.1	102176556	PLD2	phospholipase D2, transcript variant X2	0.991654	0.000104196
LNC_000066	XM_005687163.1	102168551	SH2D3C	SH2 domain containing 3C, transcript variant X1	0.992533	8.34265e-05
LNC_000066	XM_005696367.1	102183019	RCAN2	regulator of calcineurin 2, transcript variant X1	0.992534	8.34039e-05
LNC_000066	XM_005679318.1	102181561	CCM2	cerebral cavernous malformation 2, transcript variant X3	0.99364	6.05448e-05
LNC_000066	XM_005687655.1	102180135	PIBF1	progesterone immunomodulatory binding factor 1	0.993763	5.82338e-05
LNC_000066	XM_005680474.1	102186841	CDK17	cyclin-dependent kinase 17	0.994287	4.88686e-05
LNC_000066	XM_005682045.1	102175568	RUFY1	RUN and FYVE domain containing 1, transcript variant X1	0.994385	4.71955e-05
LNC_000066	XM_005675986.1	102169228	METTL5	methyltransferase like 5, transcript variant X1	0.995309	3.29562e-05
LNC_000066	XM_005700747.1	102190393	PLP2	proteolipid protein 2 (colonic epithelium-enriched), transcript variant X1	0.995481	3.05872e-05
LNC_000066	XM_005676120.1	102176650	KCNJ3	potassium inwardly-rectifying channel, subfamily J, member 3, transcript variant X1	0.995533	2.98823e-05
LNC_000066	XM_005692960.1	102182903	LOC102182903	leukocyte immunoglobulin-like receptor subfamily B member 4-like, transcript variant X1	0.995939	2.47022e-05
LNC_000066	XM_005686492.1	102172452	CEBPZ	CCAAT/enhancer binding protein (C/EBP), zeta, transcript variant X2	0.996054	2.33247e-05
LNC_000066	XM_005698707.1	102175827	STOX2	storkhead box 2, transcript variant X2	0.997595	8.67226e-06
LNC_000066	XM_005680308.1	102180571	STAT6	signal transducer and activator of transcription 6, interleukin-4 induced	0.997709	7.86626e-06
LNC_000067	XM_005676607.1	100861378	FARSB	phenylalanyl-tRNA synthetase, beta subunit	-0.993286	6.74699e-05
LNC_000067	XM_005679918.1	100861109	ZNF740	zinc finger protein 740, transcript variant X2	-0.992067	9.41583e-05
LNC_000067	XM_005709516.1	102177205	PEX6	peroxisomal biogenesis factor 6	-0.991839	9.96306e-05
LNC_000067	XM_005680822.1	102177141	MANSC1	MANSC domain containing 1	0.99051	0.000134673
LNC_000067	XM_005678419.1	102187366	PRPF38A	PRP38 pre-mRNA processing factor 38 (yeast) domain containing A	0.992907	7.52878e-05
LNC_000067	XM_005693618.1	102169130	FLII	flightless I homolog (Drosophila), transcript variant X1	0.993786	5.77916e-05
LNC_000067	XM_005684249.1	102175127	ZNF189	zinc finger protein 189, transcript variant X1	0.994316	4.83632e-05
LNC_000067	XM_005679389.1	102183661	ING3	inhibitor of growth family, member 3, transcript variant X2	0.996249	2.10791e-05
LNC_000067	XM_005695702.1	102184850	SRGAP3	SLIT-ROBO Rho GTPase activating protein 3	0.999402	5.3644e-07
LNC_000068	XM_005692262.1	102169990	LOC102169990	zinc finger protein 181-like, transcript variant X1	0.991198	0.000115871
LNC_000069	XM_005684824.1	102189679	RIPPLY2	ripply transcriptional repressor 2	-0.997181	1.19102e-05
LNC_000069	XM_005694346.1	102190353	C1QL1	complement component 1, q subcomponent-like 1	-0.996684	1.64746e-05
LNC_000069	XM_005700457.1	102186098	FMR1	fragile X mental retardation 1, transcript variant X1	-0.99302	7.29175e-05
LNC_000069	XM_005692886.1	102176257	LOC102176257	vomeronasal type-1 receptor 4-like	-0.992666	8.04867e-05
LNC_000069	XM_005679700.1	102168694	LOC102168694	dnaJ homolog subfamily B member 6-like, transcript variant X1	0.994472	4.57538e-05
LNC_000071	XM_005682582.1	102178997	C7H19orf77	chromosome 7 open reading frame, human C19orf77, transcript variant X1	0.993752	5.84355e-05
LNC_000072	XM_005697374.1	102174793	FAM173A	family with sequence similarity 173, member A	-0.998309	4.28556e-06
LNC_000072	XM_005679895.1	102170945	PCBP2	poly(rC) binding protein 2, transcript variant X19	-0.997619	8.49827e-06
LNC_000072	XM_005687258.1	102168915	FAM73B	family with sequence similarity 73, member B	-0.997195	1.17933e-05
LNC_000072	XM_005674908.1	102179045	ABHD10	abhydrolase domain containing 10	-0.996981	1.36548e-05
LNC_000072	XM_005680086.1	102179916	C5H12orf10	chromosome 5 open reading frame, human C12orf10	-0.996853	1.4841e-05
LNC_000072	XM_005675969.1	102187993	DYNC1I2	dynein, cytoplasmic 1, intermediate chain 2, transcript variant X4	-0.996497	1.83872e-05
LNC_000072	XM_005697836.1	100861048	AP4M1	adaptor-related protein complex 4, mu 1 subunit, transcript variant X2	-0.995247	3.38289e-05
LNC_000072	XM_005687393.1	102189967	DPH7	diphthamide biosynthesis 7	-0.994665	4.26225e-05
LNC_000072	XM_005696661.1	100861322	LSM2	LSM2 homolog, U6 small nuclear RNA associated (S. cerevisiae)	-0.994401	4.69351e-05
LNC_000072	XM_005690860.1	102189698	DVL1	dishevelled segment polarity protein 1	-0.99417	5.08781e-05
LNC_000072	XM_005699763.1	102177696	TMEM258	transmembrane protein 258	-0.994151	5.12143e-05
LNC_000072	XM_005691385.1	100861130	DENR	density-regulated protein, transcript variant X1	-0.994145	5.13231e-05
LNC_000072	XM_005676857.1	102180711	FUCA1	fucosidase, alpha-L- 1, tissue	-0.994105	5.20322e-05
LNC_000072	XM_005691496.1	102171089	PXMP2	peroxisomal membrane protein 2, 22kDa	-0.993985	5.41551e-05
LNC_000072	XM_005700029.1	102184322	NDUFV1	NADH dehydrogenase (ubiquinone) flavoprotein 1, 51kDa	-0.993878	5.6103e-05
LNC_000072	XM_005681318.1	102184605	CASP6	caspase 6, apoptosis-related cysteine peptidase	-0.993602	6.12619e-05
LNC_000072	XM_005696954.1	102190279	TIMM21	translocase of inner mitochondrial membrane 21 homolog (yeast)	-0.993115	7.0937e-05
LNC_000072	XM_005678081.1	102186174	GCLM	glutamate-cysteine ligase, modifier subunit, transcript variant X1	-0.993052	7.22506e-05
LNC_000072	XM_005709527.1	102175256	STK19	serine/threonine kinase 19	-0.992706	7.96013e-05
LNC_000072	XM_005693608.1	102190636	MFAP4	microfibrillar-associated protein 4	-0.9925	8.41724e-05
LNC_000072	XM_005683303.1	102178539	MEX3D	mex-3 RNA binding family member D	-0.992421	8.59369e-05
LNC_000072	XM_005696728.1	102178318	LOC102178318	histone H2B type 1-K-like	-0.992245	8.99745e-05
LNC_000072	XM_005698763.1	102190852	LOC102190852	hypoxanthine-guanine phosphoribosyltransferase-like	-0.992235	9.02164e-05
LNC_000072	XM_005675153.1	102174340	RFC4	replication factor C (activator 1) 4, 37kDa, transcript variant X3	-0.991887	9.84611e-05
LNC_000072	XM_005676905.1	102168220	LOC102168220	group IIC secretory phospholipase A2-like, transcript variant X1	-0.991785	0.00010095
LNC_000072	XM_005688857.1	102188955	RNF139	ring finger protein 139	-0.991705	0.000102926
LNC_000072	XM_005685080.1	102176885	PAPD4	PAP associated domain containing 4, transcript variant X5	-0.991703	0.000102969
LNC_000072	XM_005675831.1	102172576	SAP130	Sin3A-associated protein, 130kDa, transcript variant X4	-0.991683	0.000103466
LNC_000072	XM_005692186.1	102171907	NIP7	NIP7, nucleolar pre-rRNA processing protein, transcript variant X1	-0.991571	0.00010627
LNC_000072	XM_005694921.1	102169135	ASB7	ankyrin repeat and SOCS box containing 7	-0.991551	0.000106783
LNC_000072	XM_005693623.1	102170908	PEMT	phosphatidylethanolamine N-methyltransferase	-0.991518	0.000107607
LNC_000072	XM_005686509.1	102176696	HNRNPLL	heterogeneous nuclear ribonucleoprotein L-like, transcript variant X3	-0.991518	0.000107616
LNC_000072	XM_005688631.1	102186412	TP53RK	TP53 regulating kinase	-0.991134	0.00011757
LNC_000072	XM_005684344.1	102177162	ATP6V1G1	ATPase, H+ transporting, lysosomal 13kDa, V1 subunit G1, transcript variant X2	-0.991113	0.000118115
LNC_000072	XM_005699011.1	102176940	KCNK1	potassium channel, subfamily K, member 1	-0.991008	0.000120931
LNC_000072	XM_005688218.1	102185754	VPS16	vacuolar protein sorting 16 homolog (S. cerevisiae), transcript variant X2	-0.99098	0.000121685
LNC_000072	XM_005685208.1	102186600	DHRS1	dehydrogenase/reductase (SDR family) member 1, transcript variant X1	-0.990879	0.000124408
LNC_000072	XM_005674864.1	102183912	SENP7	SUMO1/sentrin specific peptidase 7, transcript variant X1	-0.99069	0.000129624
LNC_000072	XM_005698139.1	102174268	LOC102174268	uncharacterized LOC102174268	-0.990594	0.0001323
LNC_000072	XM_005695620.1	102182264	CRELD1	cysteine-rich with EGF-like domains 1, transcript variant X4	-0.99056	0.000133238
LNC_000072	XM_005692489.1	102190064	LOC102190064	uncharacterized LOC102190064	-0.990455	0.000136234
LNC_000072	XM_005686888.1	102177723	SNX17	sorting nexin 17, transcript variant X1	-0.990338	0.000139572
LNC_000072	XM_005675506.1	102184200	COPB2	coatomer protein complex, subunit beta 2 (beta prime)	-0.990299	0.000140705
LNC_000072	XM_005699764.1	102177963	FEN1	flap structure-specific endonuclease 1	-0.990257	0.000141933
LNC_000072	XM_005696725.1	102177485	POM121L2	POM121 transmembrane nucleoporin-like 2	-0.990091	0.000146809
LNC_000072	XM_005683212.1	102173086	CNOT8	CCR4-NOT transcription complex, subunit 8, transcript variant X2	-0.99007	0.000147415
LNC_000072	XM_005689039.1	102173764	CSPP1	centrosome and spindle pole associated protein 1	0.990608	0.000131891
LNC_000072	XM_005674734.1	102188975	GABPA	GA binding protein transcription factor, alpha subunit 60kDa, transcript variant X2	0.990875	0.000124518
LNC_000072	XM_005700880.1	102183583	HUWE1	HECT, UBA and WWE domain containing 1, E3 ubiquitin protein ligase, transcript variant X6	0.991615	0.000105172
LNC_000072	XM_005677082.1	102189357	POU2F1	POU class 2 homeobox 1	0.991734	0.000102217
LNC_000072	XM_005695533.1	102180436	PDCD6IP	programmed cell death 6 interacting protein, transcript variant X2	0.992008	9.5559e-05
LNC_000072	XM_005691689.1	102183091	USP30	ubiquitin specific peptidase 30	0.992149	9.22097e-05
LNC_000072	XM_005676902.1	102190830	HP1BP3	heterochromatin protein 1, binding protein 3, transcript variant X1	0.992346	8.76534e-05
LNC_000072	XM_005675079.1	102177928	PIGZ	phosphatidylinositol glycan anchor biosynthesis, class Z	0.992882	7.58211e-05
LNC_000072	XM_005685782.1	102174573	USP8	ubiquitin specific peptidase 8, transcript variant X2	0.993287	6.74409e-05
LNC_000072	XM_005686231.1	102170324	ANAPC1	anaphase promoting complex subunit 1, transcript variant X3	0.993293	6.73342e-05
LNC_000072	XM_005679382.1	102178697	CDK13	cyclin-dependent kinase 13	0.993798	5.75795e-05
LNC_000072	XM_005675206.1	102187533	YEATS2	YEATS domain containing 2, transcript variant X2	0.994084	5.23926e-05
LNC_000072	XM_005678665.1	102169353	MACF1	microtubule-actin crosslinking factor 1, transcript variant X3	0.994445	4.62053e-05
LNC_000072	XM_005698171.1	102184583	SGMS1	sphingomyelin synthase 1, transcript variant X2	0.994656	4.27652e-05
LNC_000072	XM_005709518.1	102187481	PCDHGB4	protocadherin gamma subfamily B, 4	0.994857	3.96102e-05
LNC_000072	XM_005683924.1	102176122	INVS	inversin	0.995137	3.54102e-05
LNC_000072	XM_005678377.1	102176190	TCEANC2	transcription elongation factor A (SII) N-terminal and central domain containing 2, transcript variant X2	0.995425	3.13472e-05
LNC_000072	XM_005689725.1	102186611	LOC102186611	NADH-cytochrome b5 reductase 2-like, transcript variant X1	0.995819	2.61878e-05
LNC_000072	XM_005684130.1	102183514	ZCCHC6	zinc finger, CCHC domain containing 6, transcript variant X4	0.99799	6.0546e-06
LNC_000072	XM_005674764.1	102178209	NRIP1	nuclear receptor interacting protein 1, transcript variant X1	0.998554	3.13618e-06
LNC_000072	XM_005691399.1	102190721	CLIP1	CAP-GLY domain containing linker protein 1, transcript variant X3	0.999273	7.91776e-07
LNC_000073	XM_005685386.1	102172723	METTL17	methyltransferase like 17, transcript variant X1	-0.994854	3.96513e-05
LNC_000073	XM_005694121.1	102189157	CDK3	cyclin-dependent kinase 3, transcript variant X1	-0.99209	9.36162e-05
LNC_000073	XM_005688076.1	102191348	SEC23B	Sec23 homolog B (S. cerevisiae), transcript variant X3	-0.991737	0.000102129
LNC_000073	XM_005686616.1	102187408	MTIF2	mitochondrial translational initiation factor 2, transcript variant X3	0.996142	2.22948e-05
LNC_000074	XM_005693847.1	102185866	STAT5A	signal transducer and activator of transcription 5A	-0.992736	7.89541e-05
LNC_000074	XM_005694718.1	100860914	FST	follistatin, transcript variant X2	0.992845	7.65988e-05
LNC_000075	XM_005697411.1	102187730	CLDN6	claudin 6	-0.99267	8.04068e-05
LNC_000075	XM_005675854.1	102179328	LOC102179328	25-hydroxyvitamin D-1 alpha hydroxylase, mitochondrial-like	-0.990907	0.000123635
LNC_000075	XM_005675057.1	102171376	KIAA0226	KIAA0226 ortholog, transcript variant X1	0.990292	0.000140907
LNC_000075	XM_005693270.1	102191170	ERAL1	Era-like 12S mitochondrial rRNA chaperone 1, transcript variant X3	0.991725	0.000102422
LNC_000075	XM_005686891.1	102178179	ZNF513	zinc finger protein 513, transcript variant X3	0.993401	6.51817e-05
LNC_000075	XM_005675515.1	102186526	ARMC8	armadillo repeat containing 8, transcript variant X1	0.993574	6.1805e-05
LNC_000075	XM_005690966.1	102172564	ARPC5	actin related protein 2/3 complex, subunit 5, 16kDa, transcript variant X1	0.994255	4.94132e-05
LNC_000076	XM_005709516.1	102177205	PEX6	peroxisomal biogenesis factor 6	-0.996404	1.93769e-05
LNC_000076	XM_005676607.1	100861378	FARSB	phenylalanyl-tRNA synthetase, beta subunit	-0.99625	2.10716e-05
LNC_000076	XM_005680628.1	102183299	CCDC38	coiled-coil domain containing 38	-0.993496	6.33183e-05
LNC_000076	XM_005685622.1	102176331	CDAN1	codanin 1	0.990585	0.000132543
LNC_000076	XM_005676895.1	102189355	USP48	ubiquitin specific peptidase 48, transcript variant X3	0.990861	0.000124906
LNC_000076	XM_005695702.1	102184850	SRGAP3	SLIT-ROBO Rho GTPase activating protein 3	0.993456	6.40974e-05
LNC_000076	XM_005689290.1	102180407	ZFHX4	zinc finger homeobox 4	0.993526	6.27244e-05
LNC_000076	XM_005674978.1	102174975	ZBTB20	zinc finger and BTB domain containing 20	0.993801	5.75237e-05
LNC_000076	XM_005678419.1	102187366	PRPF38A	PRP38 pre-mRNA processing factor 38 (yeast) domain containing A	0.993892	5.58562e-05
LNC_000076	XM_005684249.1	102175127	ZNF189	zinc finger protein 189, transcript variant X1	0.994051	5.29776e-05
LNC_000076	XM_005701142.1	102181853	LOC102181853	spindlin-2-like, transcript variant X1	0.996113	2.26391e-05
LNC_000076	XM_005699075.1	102172691	BICC1	bicaudal C homolog 1 (Drosophila)	0.997145	1.22153e-05
LNC_000076	XM_005680822.1	102177141	MANSC1	MANSC domain containing 1	0.997371	1.03607e-05
LNC_000077	XM_005680888.1	102176590	A2ML1	alpha-2-macroglobulin-like 1	-0.990499	0.000134977
LNC_000077	XM_005690143.1	102190340	PRDM11	PR domain containing 11	0.990507	0.000134734
LNC_000077	XM_005694629.1	102170267	LOC102170267	prefoldin subunit 6-like	0.994632	4.31513e-05
LNC_000078	XM_005689768.1	102179305	APBB1	amyloid beta (A4) precursor protein-binding, family B, member 1 (Fe65), transcript variant X1	-0.993334	6.64958e-05
LNC_000078	XM_005675952.1	102184383	RAPGEF4	Rap guanine nucleotide exchange factor (GEF) 4, transcript variant X6	0.990214	0.000143189
LNC_000078	XM_005694484.1	102173969	CD300A	CD300a molecule	0.990347	0.000139334
LNC_000078	XM_005696002.1	102168496	NME6	NME/NM23 nucleoside diphosphate kinase 6, transcript variant X1	0.990482	0.000135443
LNC_000078	XM_005693169.1	102180344	LOC102180344	WAP four-disulfide core domain protein 18-like	0.991792	0.000100782
LNC_000078	XM_005695820.1	102168949	LOC102168949	40S ribosomal protein S27-like	0.992352	8.75039e-05
LNC_000078	XM_005694790.1	102172008	RANBP3L	RAN binding protein 3-like	0.992639	8.10698e-05
LNC_000078	XM_005684291.1	102187487	TXN	thioredoxin, transcript variant X1	0.992805	7.74714e-05
LNC_000078	XM_005685222.1	102190231	IRF9	interferon regulatory factor 9, transcript variant X4	0.993365	6.58836e-05
LNC_000078	XM_005677280.1	102176927	CD1E	CD1e molecule, transcript variant X1	0.993523	6.27931e-05
LNC_000078	XM_005697140.1	102175349	VAPA	VAMP (vesicle-associated membrane protein)-associated protein A, 33kDa, transcript variant X4	0.993687	5.96539e-05
LNC_000078	XM_005677513.1	102168876	S100A8	S100 calcium binding protein A8	0.994583	4.39396e-05
LNC_000078	XM_005681548.1	102176771	APBB2	amyloid beta (A4) precursor protein-binding, family B, member 2, transcript variant X9	0.994671	4.252e-05
LNC_000078	XM_005681571.1	102182681	GNPDA2	glucosamine-6-phosphate deaminase 2, transcript variant X1	0.994998	3.74658e-05
LNC_000078	XM_005689604.1	102169495	ARNTL	aryl hydrocarbon receptor nuclear translocator-like, transcript variant X3	0.995437	3.11778e-05
LNC_000079	XM_005686349.1	102177346	DGUOK	deoxyguanosine kinase, transcript variant X3	-0.993708	5.92639e-05
LNC_000079	XM_005700134.1	102173721	ARMCX3	armadillo repeat containing, X-linked 3, transcript variant X3	-0.992934	7.47097e-05
LNC_000079	XM_005697414.1	100861053	HCFC1R1	host cell factor C1 regulator 1 (XPO1 dependent), transcript variant X1	-0.991681	0.000103512
LNC_000079	XM_005685984.1	102189488	FNTB	farnesyltransferase, CAAX box, beta	-0.990605	0.000131998
LNC_000079	XM_005693941.1	102186515	EFTUD2	elongation factor Tu GTP binding domain containing 2	-0.990046	0.000148135
LNC_000079	XM_005694934.1	102173888	CHD2	chromodomain helicase DNA binding protein 2, transcript variant X1	0.992961	7.41536e-05
LNC_000080	XM_005678546.1	102186548	ZSWIM5	zinc finger, SWIM-type containing 5	0.990849	0.000125223
LNC_000080	XM_005681748.1	102178158	RASSF6	Ras association (RalGDS/AF-6) domain family member 6	0.991613	0.000105226
LNC_000082	XM_005680231.1	102184787	KCNMB4	potassium large conductance calcium-activated channel, subfamily M, beta member 4	-0.998274	4.46652e-06
LNC_000082	XM_005678182.1	102169541	LPHN2	latrophilin 2, transcript variant X17	-0.998081	5.51758e-06
LNC_000082	XM_005700236.1	102180832	NXT2	nuclear transport factor 2-like export factor 2, transcript variant X1	-0.995962	2.44292e-05
LNC_000082	XM_005680222.1	102181841	XPOT	exportin, tRNA, transcript variant X1	-0.995258	3.36779e-05
LNC_000082	XM_005692386.1	102179977	MRPS12	mitochondrial ribosomal protein S12, transcript variant X2	-0.99448	4.56236e-05
LNC_000082	XM_005690630.1	102172285	KIFAP3	kinesin-associated protein 3	-0.993538	6.24917e-05
LNC_000082	XM_005679467.1	102180822	UBE2H	ubiquitin-conjugating enzyme E2H	-0.992611	8.17039e-05
LNC_000082	XM_005687957.1	102175591	LOC102175591	serine/threonine-protein kinase GIN4-like	-0.992104	9.3263e-05
LNC_000082	XM_005694715.1	102169909	ARL15	ADP-ribosylation factor-like 15, transcript variant X1	-0.991709	0.00010282
LNC_000082	XM_005709517.1	102172610	PRSS12	protease, serine, 12 (neurotrypsin, motopsin)	-0.991639	0.000104578
LNC_000082	XM_005696497.1	102176084	TRERF1	transcriptional regulating factor 1	0.990008	0.000149274
LNC_000082	XM_005689331.1	102178089	COL14A1	collagen, type XIV, alpha 1	0.990038	0.00014836
LNC_000082	XM_005696135.1	102186726	LIMD1	LIM domains containing 1	0.990048	0.000148077
LNC_000082	XM_005694932.1	102172941	MCTP2	multiple C2 domains, transmembrane 2, transcript variant X1	0.990118	0.000146
LNC_000082	XM_005677023.1	102188640	HSPG2	heparan sulfate proteoglycan 2	0.990154	0.000144945
LNC_000082	XM_005695545.1	102182919	GOLGA4	golgin A4, transcript variant X2	0.990253	0.000142045
LNC_000082	XM_005697697.1	102169543	SPN	sialophorin	0.990268	0.000141609
LNC_000082	XM_005698620.1	102190850	EMX2	empty spiracles homeobox 2	0.990505	0.000134815
LNC_000082	XM_005695898.1	102187902	PARP3	poly (ADP-ribose) polymerase family, member 3	0.990736	0.00012834
LNC_000082	XM_005696575.1	102179717	LY6G6C	lymphocyte antigen 6 complex, locus G6C	0.990825	0.000125871
LNC_000082	XM_005685933.1	102175302	GPR135	G protein-coupled receptor 135	0.990926	0.000123131
LNC_000082	XM_005700034.1	102186563	CHKA	choline kinase alpha	0.990989	0.000121439
LNC_000082	XM_005694995.1	102172668	IQGAP1	IQ motif containing GTPase activating protein 1, transcript variant X1	0.991159	0.000116899
LNC_000082	XM_005689636.1	102183436	PHLDB1	pleckstrin homology-like domain, family B, member 1	0.991458	0.000109132
LNC_000082	XM_005701370.1	102180751	CD99	CD99 molecule	0.991467	0.000108895
LNC_000082	XM_005688433.1	102178184	TFAP2C	transcription factor AP-2 gamma (activating enhancer binding protein 2 gamma)	0.991485	0.00010845
LNC_000082	XM_005689502.1	102189225	TMPRSS4	transmembrane protease, serine 4	0.991491	0.000108286
LNC_000082	XM_005676498.1	102181170	IKZF2	IKAROS family zinc finger 2 (Helios), transcript variant X1	0.991532	0.000107247
LNC_000082	XM_005694775.1	102168488	LIFR	leukemia inhibitory factor receptor alpha	0.991554	0.000106695
LNC_000082	XM_005692695.1	100846984	BAX	BCL2-associated X protein, transcript variant X2	0.991695	0.000103163
LNC_000082	XM_005695002.1	102174512	ZNF592	zinc finger protein 592	0.991798	0.000100637
LNC_000082	XM_005709724.1	102187384	NAF1	nuclear assembly factor 1 ribonucleoprotein	0.991904	9.80441e-05
LNC_000082	XM_005682078.1	102186291	ZNF354B	zinc finger protein 354B	0.992086	9.36913e-05
LNC_000082	XM_005698322.1	102180183	DNMBP	dynamin binding protein	0.992088	9.36415e-05
LNC_000082	XM_005693236.1	102182438	EVI2B	ecotropic viral integration site 2B	0.992096	9.34661e-05
LNC_000082	XM_005678754.1	102169643	COL6A3	collagen, type VI, alpha 3	0.992464	8.49716e-05
LNC_000082	XM_005684433.1	102188405	COL12A1	collagen, type XII, alpha 1	0.992541	8.32451e-05
LNC_000082	XM_005709679.1	102184455	UCP2	uncoupling protein 2 (mitochondrial, proton carrier)	0.992557	8.28811e-05
LNC_000082	XM_005678918.1	102180452	SAMD9	sterile alpha motif domain containing 9, transcript variant X3	0.992635	8.11737e-05
LNC_000082	XM_005680275.1	102173266	B4GALNT1	beta-1,4-N-acetyl-galactosaminyl transferase 1, transcript variant X2	0.992649	8.0856e-05
LNC_000082	XM_005681840.1	102175381	SEC31A	SEC31 homolog A (S. cerevisiae), transcript variant X7	0.992727	7.91493e-05
LNC_000082	XM_005676465.1	102171286	C2H2orf69	chromosome 2 open reading frame, human C2orf69	0.992873	7.60092e-05
LNC_000082	XM_005689248.1	102190532	OTUD6B	OTU domain containing 6B	0.992874	7.59861e-05
LNC_000082	XM_005686738.1	102178081	GCFC2	GC-rich sequence DNA-binding factor 2	0.993076	7.17534e-05
LNC_000082	XM_005675746.1	102188358	MX2	myxovirus (influenza virus) resistance 2 (mouse)	0.993132	7.05992e-05
LNC_000082	XM_005696975.1	102172505	ELP2	elongator acetyltransferase complex subunit 2, transcript variant X3	0.993331	6.65592e-05
LNC_000082	XM_005696533.1	102191567	GPSM3	G-protein signaling modulator 3, transcript variant X3	0.993419	6.48277e-05
LNC_000082	XM_005699297.1	102186835	LOC102186835	uncharacterized LOC102186835	0.993598	6.13555e-05
LNC_000082	XM_005694494.1	102177279	ABCA5	ATP-binding cassette, sub-family A (ABC1), member 5	0.993772	5.80545e-05
LNC_000082	XM_005690372.1	102183894	PRELP	proline/arginine-rich end leucine-rich repeat protein	0.99399	5.40643e-05
LNC_000082	XM_005682488.1	102175112	MYO1F	myosin IF	0.994054	5.29263e-05
LNC_000082	XM_005683796.1	102188854	VPS13A	vacuolar protein sorting 13 homolog A (S. cerevisiae), transcript variant X1	0.994104	5.20386e-05
LNC_000082	XM_005689646.1	102186785	POU2F3	POU class 2 homeobox 3	0.994345	4.78789e-05
LNC_000082	XM_005689985.1	102189417	ARRB1	arrestin, beta 1, transcript variant X1	0.99441	4.67802e-05
LNC_000082	XM_005695799.1	102187630	FLNB	filamin B, beta, transcript variant X2	0.994474	4.5718e-05
LNC_000082	XM_005684522.1	102169290	FAM184A	family with sequence similarity 184, member A	0.99462	4.33439e-05
LNC_000082	XM_005678752.1	102169070	ACKR3	atypical chemokine receptor 3	0.995061	3.65296e-05
LNC_000082	XM_005685331.1	102178278	TINF2	TERF1 (TRF1)-interacting nuclear factor 2	0.995264	3.35946e-05
LNC_000082	XM_005676510.1	102182645	FN1	fibronectin 1, transcript variant X3	0.995357	3.22916e-05
LNC_000082	XM_005675568.1	102178400	GMPS	guanine monphosphate synthase	0.995389	3.18363e-05
LNC_000082	XM_005682685.1	102185173	PRRC1	proline-rich coiled-coil 1	0.995403	3.16462e-05
LNC_000082	XM_005689350.1	102191063	CASP4	caspase 4, apoptosis-related cysteine peptidase, transcript variant X1	0.995757	2.69631e-05
LNC_000082	XM_005690176.1	102174768	PTPRJ	protein tyrosine phosphatase, receptor type, J	0.995761	2.69148e-05
LNC_000082	XM_005679804.1	102174093	ATP2B1	ATPase, Ca++ transporting, plasma membrane 1, transcript variant X6	0.9958	2.64264e-05
LNC_000082	XM_005696988.1	102176573	MAPRE2	microtubule-associated protein, RP/EB family, member 2	0.996005	2.39102e-05
LNC_000082	XM_005700763.1	102170499	KCND1	potassium voltage-gated channel, Shal-related subfamily, member 1	0.996408	1.93296e-05
LNC_000082	XM_005682449.1	102186297	COL5A3	collagen, type V, alpha 3	0.996777	1.55644e-05
LNC_000082	XM_005679511.1	102170199	CREB3L2	cAMP responsive element binding protein 3-like 2	0.996909	1.43205e-05
LNC_000082	XM_005685810.1	102182313	SEMA6D	sema domain, transmembrane domain (TM), and cytoplasmic domain, (semaphorin) 6D, transcript variant X1	0.997009	1.34057e-05
LNC_000082	XM_005680861.1	102188567	CLEC2A	C-type lectin domain family 2, member A, transcript variant X1	0.997426	9.9277e-06
LNC_000082	XM_005691208.1	102176988	SMAD1	SMAD family member 1	0.997606	8.58864e-06
LNC_000082	XM_005694532.1	102188977	ERGIC1	endoplasmic reticulum-golgi intermediate compartment (ERGIC) 1, transcript variant X3	0.998166	5.04165e-06
LNC_000082	XM_005692483.1	102187620	TSHZ3	teashirt zinc finger homeobox 3	0.998303	4.31952e-06
LNC_000084	XM_005698145.1	100861089	UBE2D1	ubiquitin-conjugating enzyme E2D 1, transcript variant X3	0.993782	5.78795e-05
LNC_000084	XM_005698913.1	102169072	PSD3	pleckstrin and Sec7 domain containing 3, transcript variant X2	0.993805	5.74523e-05
LNC_000085	XM_005677136.1	102182361	C3H1orf226	chromosome 3 open reading frame, human C1orf226, transcript variant X2	-0.997905	6.57898e-06
LNC_000085	XM_005695877.1	100860954	TNNC1	troponin C type 1 (slow)	-0.995349	3.23979e-05
LNC_000085	XM_005690063.1	102189606	CSTF3	cleavage stimulation factor, 3' pre-RNA, subunit 3, 77kDa, transcript variant X2	-0.994468	4.58262e-05
LNC_000085	XM_005688467.1	102188235	CDK5RAP1	CDK5 regulatory subunit associated protein 1, transcript variant X4	-0.991324	0.000112594
LNC_000085	XM_005693587.1	102184371	PMP22	peripheral myelin protein 22, transcript variant X2	0.990323	0.000140005
LNC_000085	XM_005685600.1	102168545	SPRED1	sprouty-related, EVH1 domain containing 1	0.990423	0.000137139
LNC_000085	XM_005694241.1	102179701	ALDH3A1	aldehyde dehydrogenase 3 family, member A1	0.992635	8.11647e-05
LNC_000085	XM_005688120.1	102183155	NAPB	N-ethylmaleimide-sensitive factor attachment protein, beta	0.995635	2.8533e-05
LNC_000086	XM_005685664.1	102168732	CSNK1G1	casein kinase 1, gamma 1, transcript variant X2	-0.996614	1.71784e-05
LNC_000086	XM_005693035.1	102184277	ZNF132	zinc finger protein 132	0.990718	0.000128845
LNC_000086	XM_005694238.1	102178855	ZSWIM7	zinc finger, SWIM-type containing 7	0.995288	3.32573e-05
LNC_000086	XM_005689341.1	102185850	GRIA4	glutamate receptor, ionotropic, AMPA 4, transcript variant X5	0.995688	2.78559e-05
LNC_000087	XM_005695645.1	102189249	RAD18	RAD18 homolog (S. cerevisiae), transcript variant X1	-0.996303	2.04799e-05
LNC_000087	XM_005678576.1	102171483	CDC20	cell division cycle 20	-0.996269	2.085e-05
LNC_000087	XM_005675674.1	102168775	MCM3AP	minichromosome maintenance complex component 3 associated protein, transcript variant X1	-0.990137	0.000145446
LNC_000087	XM_005686049.1	102183334	NUMB	numb homolog (Drosophila), transcript variant X1	0.990406	0.000137635
LNC_000087	XM_005699047.1	102187457	FAM13C	family with sequence similarity 13, member C, transcript variant X3	0.991975	9.63408e-05
LNC_000087	XM_005693067.1	102172005	LOC102172005	uncharacterized LOC102172005	0.995627	2.86397e-05
LNC_000087	XM_005699397.1	102171844	TAF1D	TATA box binding protein (TBP)-associated factor, RNA polymerase I, D, 41kDa, transcript variant X9	0.995813	2.62652e-05
LNC_000087	XM_005678811.1	102191202	SH3D21	SH3 domain containing 21	0.995914	2.50104e-05
LNC_000087	XM_005701046.1	102172982	CDKL5	cyclin-dependent kinase-like 5	0.998938	1.69273e-06
LNC_000088	XM_005689257.1	102169397	RIPK2	receptor-interacting serine-threonine kinase 2, transcript variant X1	-0.990664	0.000130338
LNC_000088	XM_005675760.1	102169138	RRP1	ribosomal RNA processing 1	-0.990141	0.00014533
LNC_000088	XM_005693892.1	102173601	NBR1	neighbor of BRCA1 gene 1, transcript variant X1	0.990443	0.000136554
LNC_000088	XM_005681481.1	102181850	ZCCHC4	zinc finger, CCHC domain containing 4, transcript variant X1	0.991308	0.000112996
LNC_000088	XM_005680611.1	102171037	RBFOX2	RNA binding protein, fox-1 homolog (C. elegans) 2, transcript variant X6	0.99212	9.28873e-05
LNC_000088	XM_005700452.1	102184980	LOC102184980	bromodomain adjacent to zinc finger domain protein 2A-like	0.993381	6.55797e-05
LNC_000088	XM_005676472.1	102173793	PARD3B	par-3 family cell polarity regulator beta	0.993919	5.53518e-05
LNC_000088	XM_005695450.1	102178774	EVL	Enah/Vasp-like	0.996345	2.00107e-05
LNC_000088	XM_005687692.1	102189320	KLF12	Kruppel-like factor 12	0.997169	1.2013e-05
LNC_000088	XM_005679496.1	102189827	CNOT4	CCR4-NOT transcription complex, subunit 4, transcript variant X4	0.997267	1.11962e-05
LNC_000088	XM_005696675.1	102183279	C23H6orf136	chromosome 23 open reading frame, human C6orf136	0.998873	1.90395e-06
LNC_000089	XM_005674682.1	102174509	TMEM50B	transmembrane protein 50B	-0.992537	8.33317e-05
LNC_000089	XM_005674860.1	102183182	IMPG2	interphotoreceptor matrix proteoglycan 2	0.990094	0.000146698
LNC_000089	XM_005681907.1	102171228	CC2D2A	coiled-coil and C2 domain containing 2A	0.991047	0.000119877
LNC_000089	XM_005693892.1	102173601	NBR1	neighbor of BRCA1 gene 1, transcript variant X1	0.991619	0.000105057
LNC_000089	XM_005681481.1	102181850	ZCCHC4	zinc finger, CCHC domain containing 4, transcript variant X1	0.991749	0.000101848
LNC_000089	XM_005676170.1	102189076	MBD5	methyl-CpG binding domain protein 5, transcript variant X2	0.992306	8.8566e-05
LNC_000089	XM_005676472.1	102173793	PARD3B	par-3 family cell polarity regulator beta	0.992978	7.37926e-05
LNC_000089	XM_005687692.1	102189320	KLF12	Kruppel-like factor 12	0.994314	4.84063e-05
LNC_000089	XM_005700452.1	102184980	LOC102184980	bromodomain adjacent to zinc finger domain protein 2A-like	0.994334	4.80607e-05
LNC_000089	XM_005695450.1	102178774	EVL	Enah/Vasp-like	0.995934	2.47645e-05
LNC_000089	XM_005679496.1	102189827	CNOT4	CCR4-NOT transcription complex, subunit 4, transcript variant X4	0.998171	5.01324e-06
LNC_000089	XM_005696675.1	102183279	C23H6orf136	chromosome 23 open reading frame, human C6orf136	0.999197	9.67539e-07
LNC_000090	XM_005696346.1	102177763	LOC102177763	D-tyrosyl-tRNA(Tyr) deacylase 1-like	-0.998767	2.28025e-06
LNC_000090	XM_005690214.1	102187246	PSMC3	proteasome (prosome, macropain) 26S subunit, ATPase, 3	-0.997956	6.26249e-06
LNC_000090	XM_005692373.1	102176723	PSMD8	proteasome (prosome, macropain) 26S subunit, non-ATPase, 8	-0.997493	9.42082e-06
LNC_000090	XM_005692644.1	102172476	EML2	echinoderm microtubule associated protein like 2	-0.997413	1.00291e-05
LNC_000090	XM_005694217.1	102171649	RNF222	ring finger protein 222	-0.997214	1.16313e-05
LNC_000090	XM_005692178.1	102169616	PRMT7	protein arginine methyltransferase 7	-0.997092	1.26727e-05
LNC_000090	XM_005685493.1	102178452	ZFYVE19	zinc finger, FYVE domain containing 19	-0.996564	1.7688e-05
LNC_000090	XM_005677613.1	102173623	PSMD4	proteasome (prosome, macropain) 26S subunit, non-ATPase, 4, transcript variant X2	-0.996479	1.85734e-05
LNC_000090	XM_005692647.1	102173222	SNRPD2	small nuclear ribonucleoprotein D2 polypeptide 16.5kDa	-0.996476	1.86035e-05
LNC_000090	XM_005686283.1	102183967	MRPL30	mitochondrial ribosomal protein L30, transcript variant X3	-0.996439	1.90033e-05
LNC_000090	XM_005691430.1	102175884	ARPC3	actin related protein 2/3 complex, subunit 3, 21kDa	-0.996328	2.02029e-05
LNC_000090	XM_005685369.1	100860966	HNRNPC	heterogeneous nuclear ribonucleoprotein C (C1/C2), transcript variant X1	-0.996305	2.04541e-05
LNC_000090	XM_005701639.1	102181674	ETFB	electron-transfer-flavoprotein, beta polypeptide	-0.996245	2.11214e-05
LNC_000090	XM_005687190.1	102174129	COQ4	coenzyme Q4 homolog (S. cerevisiae), transcript variant X5	-0.996139	2.23275e-05
LNC_000090	XM_005697791.1	102171755	WBSCR22	Williams Beuren syndrome chromosome region 22	-0.995627	2.86462e-05
LNC_000090	XM_005698059.1	102183754	UPK3B	uroplakin 3B	-0.995536	2.98409e-05
LNC_000090	XM_005685548.1	102169873	CCNDBP1	cyclin D-type binding-protein 1	-0.995509	3.02058e-05
LNC_000090	XM_005700756.1	102168435	WDR45	WD repeat domain 45, transcript variant X1	-0.995269	3.3514e-05
LNC_000090	XM_005689592.1	102190150	PSMA1	proteasome (prosome, macropain) subunit, alpha type, 1	-0.995254	3.37283e-05
LNC_000090	XM_005683207.1	102171707	FAM114A2	family with sequence similarity 114, member A2, transcript variant X4	-0.995182	3.47682e-05
LNC_000090	XM_005697814.1	102178592	ZNHIT1	zinc finger, HIT-type containing 1	-0.995145	3.53036e-05
LNC_000090	XM_005682916.1	102191420	C7H19orf25	chromosome 7 open reading frame, human C19orf25	-0.995072	3.63611e-05
LNC_000090	XM_005678832.1	102175358	LOC102175358	non-histone chromosomal protein HMG-14-like	-0.995006	3.73512e-05
LNC_000090	XM_005709406.1	102190901	RPL6	ribosomal protein L6	-0.994901	3.89395e-05
LNC_000090	XM_005677076.1	102186916	SFT2D2	SFT2 domain containing 2, transcript variant X2	-0.99487	3.94106e-05
LNC_000090	XM_005687628.1	102190703	RNF6	ring finger protein (C3H2C3 type) 6	-0.994816	4.02369e-05
LNC_000090	XM_005677199.1	102175451	F11R	F11 receptor	-0.994749	4.12834e-05
LNC_000090	XM_005693483.1	102181987	ACADVL	acyl-CoA dehydrogenase, very long chain, transcript variant X1	-0.994696	4.21315e-05
LNC_000090	XM_005695108.1	102186437	ETFA	electron-transfer-flavoprotein, alpha polypeptide	-0.994652	4.28293e-05
LNC_000090	XM_005679298.1	102176663	SRI	sorcin	-0.994629	4.31943e-05
LNC_000090	XM_005709427.1	102177159	RPS15	ribosomal protein S15	-0.994596	4.37295e-05
LNC_000090	XM_005688570.1	102168744	OSER1	oxidative stress responsive serine-rich 1, transcript variant X1	-0.994567	4.41881e-05
LNC_000090	XM_005695682.1	102178494	RPL14	ribosomal protein L14	-0.994551	4.44543e-05
LNC_000090	XM_005679109.1	102191015	PSMC2	proteasome (prosome, macropain) 26S subunit, ATPase, 2	-0.994508	4.51597e-05
LNC_000090	XM_005684071.1	102169758	NUDT2	nudix (nucleoside diphosphate linked moiety X)-type motif 2, transcript variant X1	-0.994398	4.69822e-05
LNC_000090	XM_005695625.1	102184008	RPUSD3	RNA pseudouridylate synthase domain containing 3, transcript variant X2	-0.994283	4.89404e-05
LNC_000090	XM_005685715.1	102181396	AQP9	aquaporin 9	-0.994255	4.94139e-05
LNC_000090	XM_005686851.1	102168549	YPEL5	yippee-like 5 (Drosophila), transcript variant X1	-0.994234	4.9769e-05
LNC_000090	XM_005690849.1	102185588	PEX10	peroxisomal biogenesis factor 10	-0.994226	4.99048e-05
LNC_000090	XM_005681802.1	102191026	CCNG2	cyclin G2, transcript variant X1	-0.994161	5.10442e-05
LNC_000090	XM_005679349.1	102190197	YAE1D1	Yae1 domain containing 1	-0.994109	5.19519e-05
LNC_000090	XM_005694312.1	102179881	LOC102179881	keratin, type I microfibrillar, 47.6 kDa-like	-0.994093	5.22309e-05
LNC_000090	XM_005685651.1	102189040	LOC102189040	guanine nucleotide-binding protein G(I)/G(S)/G(O) subunit gamma-10-like	-0.993935	5.50567e-05
LNC_000090	XM_005699242.1	102169457	VDAC2	voltage-dependent anion channel 2, transcript variant X2	-0.993874	5.61853e-05
LNC_000090	XM_005691568.1	102173218	COQ5	coenzyme Q5 homolog, methyltransferase (S. cerevisiae), transcript variant X1	-0.993863	5.63849e-05
LNC_000090	XM_005675491.1	102180802	RNF7	ring finger protein 7, transcript variant X3	-0.993855	5.6528e-05
LNC_000090	XM_005697752.1	102184397	PSPH	phosphoserine phosphatase, transcript variant X2	-0.993812	5.73113e-05
LNC_000090	XM_005683882.1	102188943	TOMM5	translocase of outer mitochondrial membrane 5 homolog (yeast), transcript variant X2	-0.99367	5.99771e-05
LNC_000090	XM_005693534.1	102170457	LSMD1	LSM domain containing 1, transcript variant X2	-0.993555	6.21722e-05
LNC_000090	XM_005686470.1	102189965	MEMO1	mediator of cell motility 1	-0.993546	6.23433e-05
LNC_000090	XM_005677008.1	102183116	C2H1orf63	chromosome 2 open reading frame, human C1orf63	-0.993499	6.32566e-05
LNC_000090	XM_005689481.1	102183434	ZNF259	zinc finger protein 259	-0.993322	6.67506e-05
LNC_000090	XM_005681671.1	102190033	LAP3	leucine aminopeptidase 3	-0.993274	6.77015e-05
LNC_000090	XM_005692803.1	102171910	KPTN	kaptin (actin binding protein)	-0.993023	7.28445e-05
LNC_000090	XM_005687198.1	102176615	GLE1	GLE1 RNA export mediator	-0.993002	7.32913e-05
LNC_000090	XM_005689370.1	102173485	BIRC2	baculoviral IAP repeat containing 2, transcript variant X1	-0.992946	7.4456e-05
LNC_000090	XM_005696328.1	102173138	KLC4	kinesin light chain 4	-0.992879	7.58833e-05
LNC_000090	XM_005696324.1	102172015	KLHDC3	kelch domain containing 3	-0.992873	7.60133e-05
LNC_000090	XM_005695366.1	102175902	GSKIP	GSK3B interacting protein	-0.992873	7.60154e-05
LNC_000090	XM_005701960.1	102187046	PSMG3	proteasome (prosome, macropain) assembly chaperone 3	-0.992754	7.85593e-05
LNC_000090	XM_005693559.1	102176913	NDEL1	nudE neurodevelopment protein 1-like 1, transcript variant X2	-0.992516	8.38063e-05
LNC_000090	XM_005688065.1	102188606	SNX5	sorting nexin 5	-0.992493	8.43161e-05
LNC_000090	XM_005696317.1	102170369	RPL7L1	ribosomal protein L7-like 1	-0.992492	8.43359e-05
LNC_000090	XM_005687432.1	102179959	SLC25A30	solute carrier family 25, member 30, transcript variant X2	-0.992408	8.62337e-05
LNC_000090	XM_005688022.1	102171167	NINL	ninein-like	-0.992388	8.67019e-05
LNC_000090	XM_005693915.1	102179700	TMEM101	transmembrane protein 101	-0.992302	8.86601e-05
LNC_000090	XM_005682403.1	102170221	PET100	PET100 homolog (S. cerevisiae)	-0.992275	8.9272e-05
LNC_000090	XM_005676705.1	102187544	HDAC1	histone deacetylase 1	-0.992271	8.9383e-05
LNC_000090	XM_005685634.1	102184440	ATP5S	ATP synthase, H+ transporting, mitochondrial Fo complex, subunit s (factor B)	-0.992207	9.08579e-05
LNC_000090	XM_005689129.1	102180609	FABP9	fatty acid binding protein 9, testis	-0.992202	9.09762e-05
LNC_000090	XM_005676094.1	102170919	WDSUB1	WD repeat, sterile alpha motif and U-box domain containing 1, transcript variant X3	-0.9922	9.10168e-05
LNC_000090	XM_005676801.1	102189531	PIGV	phosphatidylinositol glycan anchor biosynthesis, class V, transcript variant X5	-0.992192	9.12031e-05
LNC_000090	XM_005689472.1	102181058	C15H11orf71	chromosome 15 open reading frame, human C11orf71	-0.992177	9.15542e-05
LNC_000090	XM_005693885.1	102172191	RPL27	ribosomal protein L27, transcript variant X2	-0.992169	9.17432e-05
LNC_000090	XM_005699920.1	102175929	B3GNT1	UDP-GlcNAc:betaGal beta-1,3-N-acetylglucosaminyltransferase 1	-0.99216	9.19659e-05
LNC_000090	XM_005696244.1	102173242	TAF11	TAF11 RNA polymerase II, TATA box binding protein (TBP)-associated factor, 28kDa, transcript variant X1	-0.992131	9.26493e-05
LNC_000090	XM_005701104.1	102169173	TRAPPC2	trafficking protein particle complex 2, transcript variant X1	-0.992069	9.40945e-05
LNC_000090	XM_005688163.1	102171258	TMEM230	transmembrane protein 230, transcript variant X2	-0.992046	9.46515e-05
LNC_000090	XM_005693032.1	102183449	LOC102183449	40S ribosomal protein S5-like	-0.991984	9.61362e-05
LNC_000090	XM_005688510.1	102175418	RBM39	RNA binding motif protein 39, transcript variant X5	-0.991866	9.89774e-05
LNC_000090	XM_005676727.1	102169921	SERINC2	serine incorporator 2, transcript variant X1	-0.991762	0.000101517
LNC_000090	XM_005686636.1	102169877	PEX13	peroxisomal biogenesis factor 13	-0.991762	0.000101518
LNC_000090	XM_005678860.1	102188647	DTYMK	deoxythymidylate kinase (thymidylate kinase)	-0.991554	0.000106702
LNC_000090	XM_005692697.1	102188075	DHDH	dihydrodiol dehydrogenase (dimeric)	-0.991502	0.000108021
LNC_000090	XM_005680554.1	102182108	NFYB	nuclear transcription factor Y, beta, transcript variant X1	-0.991482	0.000108534
LNC_000090	XM_005681129.1	102171695	SMDT1	single-pass membrane protein with aspartate-rich tail 1	-0.991213	0.000115473
LNC_000090	XM_005695707.1	102188808	SUMF1	sulfatase modifying factor 1, transcript variant X1	-0.991204	0.000115725
LNC_000090	XM_005677468.1	102182362	RPS27	ribosomal protein S27	-0.991108	0.000118259
LNC_000090	XM_005686934.1	102188776	HADHB	hydroxyacyl-CoA dehydrogenase/3-ketoacyl-CoA thiolase/enoyl-CoA hydratase (trifunctional protein), beta subunit	-0.991104	0.000118353
LNC_000090	XM_005685094.1	102180674	PSMC6	proteasome (prosome, macropain) 26S subunit, ATPase, 6	-0.991094	0.000118615
LNC_000090	XM_005675247.1	102177196	TMEM44	transmembrane protein 44	-0.991077	0.000119079
LNC_000090	XM_005676052.1	102185511	PSMD14	proteasome (prosome, macropain) 26S subunit, non-ATPase, 14, transcript variant X1	-0.991058	0.000119589
LNC_000090	XM_005695985.1	102187085	IP6K2	inositol hexakisphosphate kinase 2, transcript variant X3	-0.991021	0.000120572
LNC_000090	XM_005689213.1	102180238	RPL30	ribosomal protein L30	-0.990925	0.000123168
LNC_000090	XM_005694960.1	102185120	KLHL25	kelch-like family member 25	-0.990875	0.000124529
LNC_000090	XM_005680309.1	102181003	NAB2	NGFI-A binding protein 2 (EGR1 binding protein 2)	-0.990867	0.000124736
LNC_000090	XM_005684154.1	102190225	LOC102190225	cathepsin L1-like, transcript variant X4	-0.990817	0.000126104
LNC_000090	XM_005679983.1	102172870	TMBIM6	transmembrane BAX inhibitor motif containing 6, transcript variant X1	-0.990761	0.000127639
LNC_000090	XM_005685816.1	102183796	BLOC1S6	biogenesis of lysosomal organelles complex-1, subunit 6, pallidin	-0.99076	0.000127682
LNC_000090	XM_005678260.1	102170656	FPGT	fucose-1-phosphate guanylyltransferase, transcript variant X2	-0.990623	0.000131491
LNC_000090	XM_005681324.1	102186381	RPL34	ribosomal protein L34	-0.990586	0.000132515
LNC_000090	XM_005679135.1	102174901	HBP1	HMG-box transcription factor 1, transcript variant X2	-0.990538	0.00013386
LNC_000090	XM_005687038.1	102168736	NDUFA8	NADH dehydrogenase (ubiquinone) 1 alpha subcomplex, 8, 19kDa	-0.990526	0.000134216
LNC_000090	XM_005683521.1	102172261	CEP44	centrosomal protein 44kDa	-0.990501	0.000134907
LNC_000090	XM_005676864.1	102182359	RPL11	ribosomal protein L11	-0.990342	0.000139475
LNC_000090	XM_005699367.1	102186187	C28H10orf10	chromosome 28 open reading frame, human C10orf10	-0.990287	0.000141051
LNC_000090	XM_005699934.1	100861126	RBM4	RNA binding motif protein 4, transcript variant X2	-0.990198	0.000143641
LNC_000090	XM_005691176.1	102189233	RPS3A	ribosomal protein S3A	-0.990123	0.000145844
LNC_000090	XM_005694062.1	102170461	FAM195B	family with sequence similarity 195, member B, transcript variant X2	-0.990108	0.00014629
LNC_000090	XM_005691223.1	102181704	ZNF330	zinc finger protein 330, transcript variant X2	-0.990085	0.000146968
LNC_000090	XM_005681850.1	102180025	MRPS18C	mitochondrial ribosomal protein S18C, transcript variant X2	-0.990076	0.000147252
LNC_000090	XM_005693939.1	102186048	HIGD1B	HIG1 hypoxia inducible domain family, member 1B, transcript variant X2	-0.990005	0.000149359
LNC_000090	XM_005689401.1	102184738	MAML2	mastermind-like 2 (Drosophila)	0.990002	0.000149436
LNC_000090	XM_005693366.1	102171274	GIT1	G protein-coupled receptor kinase interacting ArfGAP 1	0.990114	0.00014613
LNC_000090	XM_005686777.1	102170525	USP34	ubiquitin specific peptidase 34	0.990343	0.000139424
LNC_000090	XM_005685412.1	102179567	TEP1	telomerase-associated protein 1	0.990492	0.000135184
LNC_000090	XM_005680256.1	102168329	LOC102168329	zinc finger protein OZF-like	0.990578	0.00013274
LNC_000090	XM_005685465.1	102171075	AQR	aquarius intron-binding spliceosomal factor	0.990625	0.000131428
LNC_000090	XM_005688098.1	102175776	NET1	neuroepithelial cell transforming 1	0.990785	0.000126989
LNC_000090	XM_005681899.1	102168619	ZNF518B	zinc finger protein 518B, transcript variant X2	0.990889	0.000124127
LNC_000090	XM_005696124.1	102183113	SETD2	SET domain containing 2	0.990918	0.000123353
LNC_000090	XM_005694787.1	102171102	NIPBL	Nipped-B homolog (Drosophila), transcript variant X1	0.990959	0.000122252
LNC_000090	XM_005701882.1	102190318	LOC102190318	protein diaphanous homolog 2-like	0.991599	0.00010557
LNC_000090	XM_005685301.1	102190232	CMYA5	cardiomyopathy associated 5	0.992027	9.50981e-05
LNC_000090	XM_005696316.1	102170099	GLTSCR1L	GLTSCR1-like	0.992135	9.25326e-05
LNC_000090	XM_005697715.1	102174530	ZNF629	zinc finger protein 629	0.992142	9.23876e-05
LNC_000090	XM_005695935.1	102174344	GNAT1	guanine nucleotide binding protein (G protein), alpha transducing activity polypeptide 1, transcript variant X2	0.992188	9.12941e-05
LNC_000090	XM_005709460.1	102174210	KIF23	kinesin family member 23	0.992447	8.53478e-05
LNC_000090	XM_005697792.1	102172026	BAZ1B	bromodomain adjacent to zinc finger domain, 1B	0.992525	8.36038e-05
LNC_000090	XM_005695544.1	102182919	GOLGA4	golgin A4, transcript variant X2	0.992858	7.63251e-05
LNC_000090	XM_005689391.1	102181797	CEP57	centrosomal protein 57kDa	0.992971	7.39439e-05
LNC_000090	XM_005699205.1	102184033	PPP3CB	protein phosphatase 3, catalytic subunit, beta isozyme, transcript variant X2	0.993357	6.60392e-05
LNC_000090	XM_005676541.1	102168779	USP37	ubiquitin specific peptidase 37	0.99342	6.47942e-05
LNC_000090	XM_005694749.1	102178948	C20H5orf51	chromosome 20 open reading frame, human C5orf51	0.993489	6.34538e-05
LNC_000090	XM_005692270.1	102171736	ZNF146	zinc finger protein 146	0.993642	6.05039e-05
LNC_000090	XM_005696264.1	102178579	BRPF3	bromodomain and PHD finger containing, 3	0.994481	4.56037e-05
LNC_000090	XM_005701028.1	102190948	MBTPS2	membrane-bound transcription factor peptidase, site 2	0.99458	4.39805e-05
LNC_000090	XM_005697033.1	102188002	SS18	synovial sarcoma translocation, chromosome 18	0.994923	3.85979e-05
LNC_000090	XM_005697166.1	102183560	EPG5	ectopic P-granules autophagy protein 5 homolog (C. elegans), transcript variant X3	0.995008	3.73172e-05
LNC_000090	XM_005680225.1	102182671	C5H12orf66	chromosome 5 open reading frame, human C12orf66	0.995053	3.66442e-05
LNC_000090	XM_005690905.1	102181228	GPR52	G protein-coupled receptor 52	0.996128	2.24614e-05
LNC_000090	XM_005686790.1	102175691	LOC102175691	EH domain-binding protein 1-like	0.996387	1.95591e-05
LNC_000090	XM_005681854.1	102181285	WDFY3	WD repeat and FYVE domain containing 3	0.996427	1.91301e-05
LNC_000090	XM_005695114.1	102188259	LOC102188259	pseudopodium-enriched atypical kinase 1-like	0.996512	1.82231e-05
LNC_000090	XM_005700964.1	102169658	TAB3	TGF-beta activated kinase 1/MAP3K7 binding protein 3	0.997139	1.22673e-05
LNC_000090	XM_005686399.1	102189592	BIRC6	baculoviral IAP repeat containing 6	0.997148	1.2189e-05
LNC_000090	XM_005681822.1	102173278	HNRNPD	heterogeneous nuclear ribonucleoprotein D (AU-rich element RNA binding protein 1, 37kDa), transcript variant X2	0.997497	9.39341e-06
LNC_000090	XM_005684599.1	102190039	SEC63	SEC63 homolog (S. cerevisiae)	0.998549	3.15488e-06
LNC_000091	XM_005678633.1	102184776	RIMS3	regulating synaptic membrane exocytosis 3	-0.99238	8.68771e-05
LNC_000091	XM_005678072.1	102182748	TMEM56	transmembrane protein 56, transcript variant X3	-0.99114	0.00011739
LNC_000091	XM_005688730.1	102172079	B4GALT5	UDP-Gal:betaGlcNAc beta 1,4- galactosyltransferase, polypeptide 5	0.99032	0.000140092
LNC_000091	XM_005683762.1	102176416	SLC1A1	solute carrier family 1 (neuronal/epithelial high affinity glutamate transporter, system Xag), member 1	0.990336	0.000139642
LNC_000091	XM_005676532.1	102190179	ARPC2	actin related protein 2/3 complex, subunit 2, 34kDa	0.990351	0.000139198
LNC_000091	XM_005691841.1	102186238	COTL1	coactosin-like 1 (Dictyostelium)	0.99043	0.000136936
LNC_000091	XM_005679613.1	102179632	KIAA1147	KIAA1147 ortholog	0.990512	0.000134615
LNC_000091	XM_005687495.1	102172638	POSTN	periostin, osteoblast specific factor, transcript variant X1	0.990528	0.000134152
LNC_000091	XM_005682147.1	102180482	TPM4	tropomyosin 4	0.990589	0.000132436
LNC_000091	XM_005693480.1	102181334	ASGR1	asialoglycoprotein receptor 1, transcript variant X3	0.990768	0.000127438
LNC_000091	XM_005698433.1	102187830	COL17A1	collagen, type XVII, alpha 1	0.990782	0.000127059
LNC_000091	XM_005688419.1	102174315	PPP1R3D	protein phosphatase 1, regulatory subunit 3D	0.990897	0.000123909
LNC_000091	XM_005676848.1	102178497	IL22RA1	interleukin 22 receptor, alpha 1, transcript variant X1	0.990908	0.00012363
LNC_000091	XM_005692548.1	102185859	FCGBP	Fc fragment of IgG binding protein	0.990973	0.000121869
LNC_000091	XM_005686384.1	102185659	CLEC4F	C-type lectin domain family 4, member F	0.991084	0.000118896
LNC_000091	XM_005678113.1	102170377	CDC7	cell division cycle 7	0.991147	0.00011722
LNC_000091	XM_005680863.1	102188567	CLEC2A	C-type lectin domain family 2, member A, transcript variant X1	0.99115	0.000117129
LNC_000091	XM_005675960.1	102186530	ITGA6	integrin, alpha 6, transcript variant X2	0.991162	0.000116832
LNC_000091	XM_005676672.1	102179145	PDE6D	phosphodiesterase 6D, cGMP-specific, rod, delta	0.991239	0.000114785
LNC_000091	XM_005694516.1	102184554	LCP2	lymphocyte cytosolic protein 2 (SH2 domain containing leukocyte protein of 76kDa)	0.991332	0.000112374
LNC_000091	XM_005686202.1	102185007	CALM1	calmodulin 1 (phosphorylase kinase, delta)	0.99154	0.000107049
LNC_000091	XM_005700515.1	102182486	SLC6A8	solute carrier family 6 (neurotransmitter transporter), member 8	0.991638	0.000104604
LNC_000091	XM_005685008.1	102179674	THBS2	thrombospondin 2	0.991702	0.000103008
LNC_000091	XM_005687348.1	102175135	SLC2A6	solute carrier family 2 (facilitated glucose transporter), member 6	0.991839	9.9639e-05
LNC_000091	XM_005698245.1	102183756	FFAR4	free fatty acid receptor 4	0.991998	9.5784e-05
LNC_000091	XM_005687745.1	100860848	LOC100860848	tumor necrosis factor superfamily member 13b	0.992009	9.55259e-05
LNC_000091	XM_005694030.1	102185775	NARF	nuclear prelamin A recognition factor, transcript variant X1	0.992021	9.52352e-05
LNC_000091	XM_005685676.1	102171159	CA12	carbonic anhydrase XII, transcript variant X2	0.992145	9.232e-05
LNC_000091	XM_005676847.1	102178497	IL22RA1	interleukin 22 receptor, alpha 1, transcript variant X1	0.992174	9.16241e-05
LNC_000091	XM_005694594.1	102185222	NAIP	NLR family, apoptosis inhibitory protein	0.992326	8.81112e-05
LNC_000091	XM_005686747.1	100860816	IL1B	interleukin 1, beta	0.99245	8.52918e-05
LNC_000091	XM_005689451.1	100861190	IL18	interleukin 18 (interferon-gamma-inducing factor), transcript variant X2	0.992492	8.43469e-05
LNC_000091	XM_005693543.1	102172933	ALOX12B	arachidonate 12-lipoxygenase, 12R type	0.992588	8.22055e-05
LNC_000091	XM_005690117.1	102182426	CD44	CD44 molecule (Indian blood group)	0.992785	7.78972e-05
LNC_000091	XM_005679970.1	102169646	LARP4	La ribonucleoprotein domain family, member 4	0.992917	7.50797e-05
LNC_000091	XM_005677570.1	102186072	C3H1orf68	chromosome 3 open reading frame, human C1orf68, transcript variant X2	0.992977	7.38069e-05
LNC_000091	XM_005681956.1	102188207	HPSE	heparanase	0.993015	7.30149e-05
LNC_000091	XM_005685036.1	102187406	EPB41L4A	erythrocyte membrane protein band 4.1 like 4A	0.9931	7.12514e-05
LNC_000091	XM_005688157.1	102169975	PRNP	prion protein	0.993174	6.97224e-05
LNC_000091	XM_005689609.1	102173212	DDX10	DEAD (Asp-Glu-Ala-Asp) box polypeptide 10	0.993236	6.84814e-05
LNC_000091	XM_005680304.1	102179638	NDUFA4L2	NADH dehydrogenase (ubiquinone) 1 alpha subcomplex, 4-like 2	0.993362	6.59402e-05
LNC_000091	XM_005678152.1	102186735	CLCA2	chloride channel accessory 2	0.993365	6.58897e-05
LNC_000091	XM_005698819.1	100861095	MAK16	MAK16 homolog (S. cerevisiae)	0.993441	6.43945e-05
LNC_000091	XM_005683763.1	102176686	GLIS3	GLIS family zinc finger 3	0.993505	6.31448e-05
LNC_000091	XM_005693509.1	100860886	TNFSF13	tumor necrosis factor (ligand) superfamily, member 13, transcript variant X3	0.993528	6.26888e-05
LNC_000091	XM_005698067.1	102186824	ACHE	acetylcholinesterase	0.99354	6.24705e-05
LNC_000091	XM_005690435.1	102181324	CNTN2	contactin 2 (axonal)	0.99368	5.97895e-05
LNC_000091	XM_005688735.1	102173762	FAM65C	family with sequence similarity 65, member C	0.993755	5.8373e-05
LNC_000091	XM_005699329.1	102176495	LOC102176495	annexin A8-like, transcript variant X4	0.99385	5.66105e-05
LNC_000091	XM_005709555.1	102184441	SAMD4A	sterile alpha motif domain containing 4A	0.993935	5.50713e-05
LNC_000091	XM_005697258.1	102188005	RAB27B	RAB27B, member RAS oncogene family, transcript variant X2	0.994179	5.07203e-05
LNC_000091	XM_005694078.1	102174972	CARD14	caspase recruitment domain family, member 14	0.994485	4.55345e-05
LNC_000091	XM_005694019.1	102183361	PITPNC1	phosphatidylinositol transfer protein, cytoplasmic 1	0.994554	4.44022e-05
LNC_000091	XM_005693844.1	102185034	RAB5C	RAB5C, member RAS oncogene family	0.994621	4.33171e-05
LNC_000091	XM_005684351.1	102178908	TNFSF8	tumor necrosis factor (ligand) superfamily, member 8	0.994664	4.26301e-05
LNC_000091	XM_005693570.1	102179699	GAS7	growth arrest-specific 7, transcript variant X1	0.994707	4.19483e-05
LNC_000091	XM_005695940.1	102175906	MST1R	macrophage stimulating 1 receptor (c-met-related tyrosine kinase)	0.994836	3.99365e-05
LNC_000091	XM_005692217.1	102179509	AP1G1	adaptor-related protein complex 1, gamma 1 subunit, transcript variant X1	0.995053	3.66514e-05
LNC_000091	XM_005674967.1	102171100	CD47	CD47 molecule	0.995113	3.57695e-05
LNC_000091	XM_005693850.1	102186154	STAT3	signal transducer and activator of transcription 3 (acute-phase response factor), transcript variant X3	0.99516	3.50826e-05
LNC_000091	XM_005684914.1	102171153	ULBP3	UL16 binding protein 3	0.995175	3.48587e-05
LNC_000091	XM_005694836.1	102184003	OSMR	oncostatin M receptor	0.995318	3.28346e-05
LNC_000091	XM_005696134.1	102186441	SLC6A20	solute carrier family 6 (proline IMINO transporter), member 20	0.995379	3.19806e-05
LNC_000091	XM_005689870.1	102170251	IL18BP	interleukin 18 binding protein, transcript variant X2	0.99553	2.99242e-05
LNC_000091	XM_005685188.1	102181503	ADPGK	ADP-dependent glucokinase	0.995581	2.92521e-05
LNC_000091	XM_005690549.1	102170253	CNST	consortin, connexin sorting protein, transcript variant X1	0.99562	2.87384e-05
LNC_000091	XM_005686786.1	102172908	B3GNT2	UDP-GlcNAc:betaGal beta-1,3-N-acetylglucosaminyltransferase 2	0.99565	2.83428e-05
LNC_000091	XM_005691705.1	102187517	MN1	meningioma (disrupted in balanced translocation) 1	0.996132	2.24181e-05
LNC_000091	XM_005694578.1	102179238	STK10	serine/threonine kinase 10	0.996221	2.13909e-05
LNC_000091	XM_005688988.1	102184639	LYN	v-yes-1 Yamaguchi sarcoma viral related oncogene homolog, transcript variant X1	0.996328	2.02018e-05
LNC_000091	XM_005687984.1	102181511	SLC39A12	solute carrier family 39 (zinc transporter), member 12, transcript variant X3	0.996392	1.95019e-05
LNC_000091	XM_005678241.1	102185420	COL24A1	collagen, type XXIV, alpha 1	0.996679	1.65224e-05
LNC_000091	XM_005683352.1	102173741	ARSI	arylsulfatase family, member I	0.996847	1.49005e-05
LNC_000091	XM_005679368.1	102174541	IGFBP3	insulin-like growth factor binding protein 3	0.997348	1.05371e-05
LNC_000091	XM_005677206.1	102179150	SLAMF7	SLAM family member 7, transcript variant X2	0.997638	8.359e-06
LNC_000091	XM_005688804.1	102175313	LY6D	lymphocyte antigen 6 complex, locus D	0.997825	7.09229e-06
LNC_000091	XM_005700052.1	102170492	ANO1	anoctamin 1, calcium activated chloride channel	0.997993	6.03933e-06
LNC_000091	XM_005697626.1	102176382	IL4R	interleukin 4 receptor, transcript variant X2	0.99829	4.38599e-06
LNC_000091	XM_005685176.1	102178731	PKM	pyruvate kinase, muscle, transcript variant X1	0.998323	4.21824e-06
LNC_000091	XM_005675124.1	102189992	LEPREL1	leprecan-like 1	0.998958	1.62858e-06
LNC_000091	XM_005699278.1	102177409	FAM213A	family with sequence similarity 213, member A, transcript variant X2	0.999294	7.47474e-07
LNC_000091	XM_005693218.1	102175889	CCL2	chemokine (C-C motif) ligand 2	0.999312	7.09493e-07
LNC_000092	XM_005700402.1	102188659	ZNF280C	zinc finger protein 280C	-0.999202	9.54661e-07
LNC_000092	XM_005679708.1	102171032	PTPRN2	protein tyrosine phosphatase, receptor type, N polypeptide 2	-0.996607	1.72517e-05
LNC_000092	XM_005692181.1	102170721	CHTF8	CTF8, chromosome transmission fidelity factor 8 homolog (S. cerevisiae)	-0.996252	2.10447e-05
LNC_000092	XM_005676026.1	102178220	SCN9A	sodium channel, voltage-gated, type IX, alpha subunit, transcript variant X2	-0.995555	2.95966e-05
LNC_000092	XM_005699491.1	102177137	GAB2	GRB2-associated binding protein 2	-0.994887	3.91512e-05
LNC_000092	XM_005689377.1	102176441	LOC102176441	dentin sialophosphoprotein-like	-0.994861	3.95518e-05
LNC_000092	XM_005695786.1	102185404	PXK	PX domain containing serine/threonine kinase, transcript variant X4	-0.994045	5.30868e-05
LNC_000092	XM_005685788.1	102175301	GABPB1	GA binding protein transcription factor, beta subunit 1, transcript variant X2	-0.993781	5.79028e-05
LNC_000092	XM_005688667.1	102174133	PIGU	phosphatidylinositol glycan anchor biosynthesis, class U	-0.993681	5.97738e-05
LNC_000092	XM_005695426.1	102172847	MARK3	MAP/microtubule affinity-regulating kinase 3, transcript variant X5	-0.99338	6.55903e-05
LNC_000092	XM_005689463.1	102178922	ZW10	zw10 kinetochore protein, transcript variant X2	-0.993317	6.68434e-05
LNC_000092	XM_005677793.1	102175915	WARS2	tryptophanyl tRNA synthetase 2, mitochondrial, transcript variant X1	-0.993298	6.72164e-05
LNC_000092	XM_005676723.1	102168870	PEF1	penta-EF-hand domain containing 1, transcript variant X2	-0.993269	6.78052e-05
LNC_000092	XM_005683580.1	102187949	LOC102187949	serine protease 52-like	-0.993084	7.15905e-05
LNC_000092	XM_005677009.1	102183649	SYF2	SYF2 pre-mRNA-splicing factor	-0.992864	7.62e-05
LNC_000092	XM_005686724.1	102170984	ELMOD3	ELMO/CED-12 domain containing 3, transcript variant X3	-0.992843	7.66531e-05
LNC_000092	XM_005687272.1	102174668	QRFP	pyroglutamylated RFamide peptide	-0.992727	7.91417e-05
LNC_000092	XM_005685856.1	102173196	POLR2M	polymerase (RNA) II (DNA directed) polypeptide M	-0.99265	8.08345e-05
LNC_000092	XM_005698242.1	102182660	HECTD2	HECT domain containing E3 ubiquitin protein ligase 2	-0.992636	8.11528e-05
LNC_000092	XM_005686394.1	102188226	DPY30	dpy-30 homolog (C. elegans), transcript variant X1	-0.992478	8.46526e-05
LNC_000092	XM_005679395.1	102185245	PTPRZ1	protein tyrosine phosphatase, receptor-type, Z polypeptide 1, transcript variant X1	-0.992181	9.14609e-05
LNC_000092	XM_005697228.1	102177676	TXNDC2	thioredoxin domain containing 2 (spermatozoa)	-0.99213	9.26658e-05
LNC_000092	XM_005674728.1	102187983	ATP5J	ATP synthase, H+ transporting, mitochondrial Fo complex, subunit F6, transcript variant X5	-0.991154	0.000117043
LNC_000092	XM_005697689.1	102191098	PRRT2	proline-rich transmembrane protein 2	-0.99088	0.000124369
LNC_000092	XM_005690901.1	102180067	RABGAP1L	RAB GTPase activating protein 1-like, transcript variant X1	-0.990687	0.000129697
LNC_000092	XM_005682090.1	102188577	MEF2BNB	MEF2B neighbor, transcript variant X1	-0.990143	0.000145269
LNC_000092	XM_005698050.1	102180990	NSUN5	NOP2/Sun domain family, member 5	0.990068	0.000147473
LNC_000092	XM_005697235.1	102179618	CEP76	centrosomal protein 76kDa	0.990135	0.000145483
LNC_000092	XM_005692199.1	102175324	DHODH	dihydroorotate dehydrogenase (quinone), transcript variant X3	0.99056	0.000133262
LNC_000092	XM_005698962.1	102186274	GALNT2	UDP-N-acetyl-alpha-D-galactosamine:polypeptide N-acetylgalactosaminyltransferase 2 (GalNAc-T2)	0.990751	0.000127909
LNC_000092	XM_005675814.1	102188446	TUBGCP5	tubulin, gamma complex associated protein 5, transcript variant X2	0.990875	0.000124528
LNC_000092	XM_005697055.1	102169639	MIB1	mindbomb E3 ubiquitin protein ligase 1	0.991026	0.000120433
LNC_000092	XM_005684434.1	102188675	LOC102188675	cytochrome c oxidase subunit 7A2, mitochondrial-like	0.991145	0.000117282
LNC_000092	XM_005695139.1	102171279	EDC3	enhancer of mRNA decapping 3, transcript variant X2	0.991321	0.00011265
LNC_000092	XM_005687796.1	102175774	LOC102175774	uncharacterized LOC102175774	0.991588	0.000105836
LNC_000092	XM_005681848.1	102179277	LOC102179277	placenta-specific gene 8 protein-like, transcript variant X2	0.991644	0.000104432
LNC_000092	XM_005677805.1	102179253	VTCN1	V-set domain containing T cell activation inhibitor 1, transcript variant X3	0.99185	9.93712e-05
LNC_000092	XM_005676322.1	100861250	INHBB	inhibin, beta B	0.992415	8.60799e-05
LNC_000092	XM_005686699.1	102187869	LOC102187869	TATA-box-binding protein-like	0.992473	8.4764e-05
LNC_000092	XM_005687768.1	102190799	ZIC5	Zic family member 5	0.992526	8.3578e-05
LNC_000092	XM_005678239.1	102184863	LOC102184863	zinc finger matrin-type protein 1-like	0.992532	8.34495e-05
LNC_000092	XM_005686189.1	102180677	LOC102180677	uncharacterized LOC102180677	0.992564	8.27367e-05
LNC_000092	XM_005683444.1	102182305	SPATA9	spermatogenesis associated 9, transcript variant X2	0.992566	8.2686e-05
LNC_000092	XM_005686966.1	102173753	LOC102173753	elongation factor 1-beta-like	0.992573	8.25358e-05
LNC_000092	XM_005697448.1	102174794	PRSS22	protease, serine, 22	0.992581	8.23692e-05
LNC_000092	XM_005697412.1	102188006	CLDN9	claudin 9	0.992688	8.0004e-05
LNC_000092	XM_005693353.1	102190986	SEBOX	SEBOX homeobox	0.992704	7.96506e-05
LNC_000092	XM_005691919.1	102188338	IL17C	interleukin 17C	0.992708	7.95589e-05
LNC_000092	XM_005702148.1	102188218	LOC102188218	olfactory receptor 52K2-like	0.992723	7.923e-05
LNC_000092	XM_005682249.1	102170596	LOC102170596	putative olfactory receptor 7A2-like	0.992934	7.47127e-05
LNC_000092	XM_005678064.1	102182088	RWDD3	RWD domain containing 3, transcript variant X1	0.99296	7.4177e-05
LNC_000092	XM_005686863.1	102171522	FOSL2	FOS-like antigen 2, transcript variant X1	0.993099	7.1275e-05
LNC_000092	XM_005689217.1	102181405	LOC102181405	40S ribosomal protein S15a-like	0.993273	6.7726e-05
LNC_000092	XM_005693349.1	102189896	LOC102189896	60S ribosomal protein L22-like	0.993346	6.62627e-05
LNC_000092	XM_005694783.1	102170363	NUP155	nucleoporin 155kDa, transcript variant X1	0.993361	6.59753e-05
LNC_000092	XM_005692103.1	102174503	TK2	thymidine kinase 2, mitochondrial, transcript variant X1	0.993387	6.5448e-05
LNC_000092	XM_005686740.1	102179206	EDAR	ectodysplasin A receptor	0.993529	6.26699e-05
LNC_000092	XM_005690692.1	102187615	APITD1	apoptosis-inducing, TAF9-like domain 1	0.993761	5.82591e-05
LNC_000092	XM_005682081.1	102187118	NDUFA13	NADH dehydrogenase (ubiquinone) 1 alpha subcomplex, 13	0.99386	5.64255e-05
LNC_000092	XM_005696843.1	102173902	DTNBP1	dystrobrevin binding protein 1, transcript variant X1	0.99387	5.62482e-05
LNC_000092	XM_005699955.1	102185248	NDUFS8	NADH dehydrogenase (ubiquinone) Fe-S protein 8, 23kDa (NADH-coenzyme Q reductase), transcript variant X1	0.994155	5.11548e-05
LNC_000092	XM_005695879.1	102183466	BAP1	BRCA1 associated protein-1 (ubiquitin carboxy-terminal hydrolase), transcript variant X1	0.994554	4.44e-05
LNC_000092	XM_005684404.1	102176883	BSPRY	B-box and SPRY domain containing	0.99464	4.30099e-05
LNC_000092	XM_005699884.1	102189283	FAU	Finkel-Biskis-Reilly murine sarcoma virus (FBR-MuSV) ubiquitously expressed, transcript variant X2	0.995077	3.62905e-05
LNC_000092	XM_005695420.1	102171281	CINP	cyclin-dependent kinase 2 interacting protein, transcript variant X1	0.995291	3.32083e-05
LNC_000092	XM_005680251.1	102190384	USP15	ubiquitin specific peptidase 15, transcript variant X1	0.995311	3.29266e-05
LNC_000092	XM_005682693.1	102187125	ALDH7A1	aldehyde dehydrogenase 7 family, member A1, transcript variant X1	0.99551	3.01882e-05
LNC_000092	XM_005691855.1	102190630	FBXO31	F-box protein 31	0.995539	2.98027e-05
LNC_000092	XM_005676160.1	100860757	LOC100860757	mammary gland protein	0.995593	2.90839e-05
LNC_000092	XM_005691243.1	102188162	SLC7A11	solute carrier family 7 (anionic amino acid transporter light chain, xc- system), member 11, transcript variant X2	0.995622	2.87056e-05
LNC_000092	XM_005689294.1	102184264	MAL2	mal, T-cell differentiation protein 2	0.995775	2.67325e-05
LNC_000092	XM_005676130.1	100861140	ARL5A	ADP-ribosylation factor-like 5A, transcript variant X6	0.996206	2.15693e-05
LNC_000092	XM_005698806.1	102180650	GSR	glutathione reductase	0.996822	1.51307e-05
LNC_000092	XM_005686048.1	102183334	NUMB	numb homolog (Drosophila), transcript variant X1	0.997586	8.73271e-06
LNC_000092	XM_005693959.1	102190729	NSF	N-ethylmaleimide-sensitive factor, transcript variant X1	0.998605	2.9194e-06
LNC_000092	XM_005688773.1	102189882	ZNF7	zinc finger protein 7	0.998738	2.38692e-06
LNC_000092	XM_005677966.1	102172402	WDR47	WD repeat domain 47, transcript variant X3	0.999198	9.63885e-07
LNC_000092	XM_005692705.1	102189986	HRC	histidine rich calcium binding protein, transcript variant X2	0.999933	6.73914e-09
LNC_000093	XM_005679133.1	102174622	COG5	component of oligomeric golgi complex 5	-0.994233	4.97886e-05
LNC_000093	XM_005694191.1	102187528	SLC16A11	solute carrier family 16, member 11	-0.993428	6.46481e-05
LNC_000093	XM_005695223.1	102179241	AKAP6	A kinase (PRKA) anchor protein 6	-0.992945	7.44867e-05
LNC_000093	XM_005676792.1	102186167	GPR3	G protein-coupled receptor 3	-0.992881	7.58464e-05
LNC_000093	XM_005690981.1	102176716	PRG4	proteoglycan 4, transcript variant X1	0.990066	0.00014755
LNC_000093	XM_005688649.1	102191814	PTPN1	protein tyrosine phosphatase, non-receptor type 1	0.990071	0.000147395
LNC_000093	XM_005677565.1	102184108	SMCP	sperm mitochondria-associated cysteine-rich protein	0.99016	0.000144751
LNC_000093	XM_005693216.1	102175436	CCL11	chemokine (C-C motif) ligand 11, transcript variant X1	0.990555	0.000133403
LNC_000093	XM_005697014.1	102183117	DSG3	desmoglein 3	0.990785	0.000126976
LNC_000093	XM_005677519.1	102169924	PGLYRP3	peptidoglycan recognition protein 3, transcript variant X3	0.991011	0.000120848
LNC_000093	XM_005684018.1	102180222	DOCK5	dedicator of cytokinesis 5	0.99107	0.000119264
LNC_000093	XM_005681896.1	102191413	LYAR	Ly1 antibody reactive	0.991403	0.000110553
LNC_000093	XM_005676525.1	102188544	RUFY4	RUN and FYVE domain containing 4	0.991527	0.000107375
LNC_000093	XM_005691665.1	102174685	SLC5A1	solute carrier family 5 (sodium/glucose cotransporter), member 1, transcript variant X1	0.991583	0.000105973
LNC_000093	XM_005685392.1	102174398	LOC102174398	angiogenin-1-like	0.991933	9.7356e-05
LNC_000093	XM_005683977.1	102170319	FAM160B2	family with sequence similarity 160, member B2, transcript variant X4	0.992254	8.97628e-05
LNC_000093	XM_005692599.1	102183095	LYPD3	LY6/PLAUR domain containing 3	0.993062	7.20394e-05
LNC_000093	XM_005695559.1	102187274	CX3CR1	chemokine (C-X3-C motif) receptor 1	0.993073	7.18102e-05
LNC_000093	XM_005687779.1	102170796	MYO16	myosin XVI	0.993635	6.06347e-05
LNC_000093	XM_005688942.1	102170712	LOC102170712	gasdermin-C-like	0.994381	4.7269e-05
LNC_000093	XM_005697317.1	102181089	SERPINB7	serpin peptidase inhibitor, clade B (ovalbumin), member 7, transcript variant X1	0.994398	4.69855e-05
LNC_000093	XM_005682748.1	102183685	FGFR4	fibroblast growth factor receptor 4	0.994556	4.43725e-05
LNC_000093	XM_005691696.1	102185023	KIAA1671	KIAA1671 ortholog	0.995674	2.80331e-05
LNC_000093	XM_005676256.1	102183191	LOC102183191	primary ciliary dyskinesia protein 1-like	0.996065	2.3198e-05
LNC_000093	XM_005680543.1	102179454	HSP90B1	heat shock protein 90kDa beta (Grp94), member 1	0.996184	2.18116e-05
LNC_000094	XM_005675062.1	102172938	SLC51A	solute carrier family 51, alpha subunit, transcript variant X2	-0.99564	2.84707e-05
LNC_000094	XM_005687570.1	102171255	GJB6	gap junction protein, beta 6, 30kDa, transcript variant X1	-0.994705	4.19756e-05
LNC_000094	XM_005702008.1	102182970	LOC102182970	myc box-dependent-interacting protein 1-like	0.990577	0.000132781
LNC_000094	XM_005700119.1	102169564	SRPX2	sushi-repeat containing protein, X-linked 2	0.992721	7.92795e-05
LNC_000094	XM_005701871.1	102186111	LOC102186111	serpin A3-1-like	0.995314	3.28884e-05
LNC_000094	XM_005680744.1	102172974	CASC1	cancer susceptibility candidate 1, transcript variant X1	0.995802	2.63958e-05
LNC_000094	XM_005675907.1	102172944	CCDC141	coiled-coil domain containing 141	0.997207	1.16935e-05
LNC_000095	XM_005701700.1	102183956	LOC102183956	cationic amino acid transporter 3-like	0.990335	0.000139663
LNC_000095	XM_005697982.1	102183286	HS3ST2	heparan sulfate (glucosamine) 3-O-sulfotransferase 2	0.990476	0.000135626
LNC_000095	XM_005683130.1	102176527	LOC102176527	sperm-associated acrosin inhibitor-like, transcript variant X1	0.990602	0.000132067
LNC_000095	XM_005697455.1	102176755	LOC102176755	fibroin heavy chain-like	0.990614	0.000131733
LNC_000095	XM_005701552.1	102187855	LOC102187855	olfactory receptor 2G3-like	0.990615	0.000131691
LNC_000095	XM_005681405.1	102187468	LOC102187468	pyruvate dehydrogenase E1 component subunit alpha, somatic form, mitochondrial-like, transcript variant X1	0.990617	0.000131657
LNC_000095	XM_005697419.1	102189814	PRSS21	protease, serine, 21 (testisin)	0.990617	0.00013164
LNC_000095	XM_005691843.1	102186984	CRISPLD2	cysteine-rich secretory protein LCCL domain containing 2	0.991283	0.000113638
LNC_000095	XM_005686258.1	102177804	KANSL3	KAT8 regulatory NSL complex subunit 3, transcript variant X3	0.991494	0.000108216
LNC_000095	XM_005700412.1	102169366	LOC102169366	uncharacterized LOC102169366	0.991715	0.000102681
LNC_000095	XM_005696884.1	102186920	PHACTR1	phosphatase and actin regulator 1	0.991732	0.000102254
LNC_000095	XM_005698804.1	100861358	GTF2E2	general transcription factor IIE, polypeptide 2, beta 34kDa, transcript variant X2	0.991781	0.000101045
LNC_000095	XM_005689730.1	102187879	OLFML1	olfactomedin-like 1	0.992057	9.43921e-05
LNC_000095	XM_005686488.1	102171521	EIF2AK2	eukaryotic translation initiation factor 2-alpha kinase 2, transcript variant X2	0.992759	7.84545e-05
LNC_000095	XM_005690565.1	102174769	CEP170	centrosomal protein 170kDa, transcript variant X1	0.992763	7.83694e-05
LNC_000095	XM_005680675.1	102177872	C1QTNF6	C1q and tumor necrosis factor related protein 6	0.992836	7.68086e-05
LNC_000095	XM_005687588.1	102178549	COG3	component of oligomeric golgi complex 3	0.993217	6.8848e-05
LNC_000095	XM_005680227.1	102182949	SRGAP1	SLIT-ROBO Rho GTPase activating protein 1, transcript variant X2	0.993234	6.85183e-05
LNC_000095	XM_005682382.1	102187938	TMEM205	transmembrane protein 205, transcript variant X1	0.993536	6.2537e-05
LNC_000095	XM_005693614.1	102168386	SHMT1	serine hydroxymethyltransferase 1 (soluble), transcript variant X2	0.993848	5.66563e-05
LNC_000095	XM_005691755.1	102182719	GGT5	gamma-glutamyltransferase 5	0.994609	4.35138e-05
LNC_000095	XM_005698348.1	102186826	KCNIP2	Kv channel interacting protein 2, transcript variant X1	0.994613	4.3449e-05
LNC_000095	XM_005694638.1	102172391	ADAMTS6	ADAM metallopeptidase with thrombospondin type 1 motif, 6	0.994916	3.8711e-05
LNC_000095	XM_005691171.1	102187072	ARFIP1	ADP-ribosylation factor interacting protein 1, transcript variant X3	0.995878	2.54541e-05
LNC_000095	XM_005686980.1	102177170	OSR1	odd-skipped related 1 (Drosophila)	0.997147	1.2198e-05
LNC_000095	XM_005685739.1	102186314	DYX1C1	dyslexia susceptibility 1 candidate 1, transcript variant X4	0.99785	6.92596e-06
LNC_000096	XM_005700738.1	102188483	CCDC22	coiled-coil domain containing 22	-0.997768	7.46402e-06
LNC_000096	XM_005688539.1	102182890	SRC	v-src avian sarcoma (Schmidt-Ruppin A-2) viral oncogene homolog	-0.997551	8.98928e-06
LNC_000096	XM_005695015.1	102178399	FAM103A1	family with sequence similarity 103, member A1, transcript variant X2	-0.994606	4.35636e-05
LNC_000096	XM_005701374.1	102181859	PRKX	protein kinase, X-linked	-0.992803	7.75122e-05
LNC_000096	XM_005709538.1	102172725	RHOV	ras homolog family member V	-0.990897	0.000123928
LNC_000096	XM_005693119.1	102189791	YPEL2	yippee-like 2 (Drosophila), transcript variant X3	-0.990508	0.000134728
LNC_000096	XM_005700322.1	102185444	MBNL3	muscleblind-like splicing regulator 3	0.990424	0.000137114
LNC_000096	XM_005686190.1	102182044	FLRT2	fibronectin leucine rich transmembrane protein 2	0.99092	0.000123303
LNC_000096	XM_005681740.1	102175283	SLC4A4	solute carrier family 4 (sodium bicarbonate cotransporter), member 4, transcript variant X3	0.990956	0.000122329
LNC_000096	XM_005675173.1	102178859	MAP3K13	mitogen-activated protein kinase kinase kinase 13, transcript variant X2	0.990991	0.000121367
LNC_000096	XM_005694427.1	102169052	UBALD2	UBA-like domain containing 2	0.99236	8.73252e-05
LNC_000096	XM_005689117.1	102177542	ZC2HC1A	zinc finger, C2HC-type containing 1A	0.992376	8.69621e-05
LNC_000096	XM_005694088.1	102178107	LOC102178107	metalloproteinase inhibitor 2-like	0.992578	8.24159e-05
LNC_000096	XM_005681149.1	100861292	CACNA1C	calcium channel, voltage-dependent, L type, alpha 1C subunit	0.992637	8.11144e-05
LNC_000096	XM_005684203.1	102180041	SORBS3	sorbin and SH3 domain containing 3	0.992807	7.74302e-05
LNC_000096	XM_005701069.1	102181015	RAI2	retinoic acid induced 2	0.99331	6.69929e-05
LNC_000096	XM_005692419.1	102189787	C18H19orf54	chromosome 18 open reading frame, human C19orf54	0.994049	5.30074e-05
LNC_000096	XM_005694017.1	102182343	C19H17orf58	chromosome 19 open reading frame, human C17orf58	0.994513	4.50813e-05
LNC_000096	XM_005687761.1	102188872	HS6ST3	heparan sulfate 6-O-sulfotransferase 3	0.99542	3.14159e-05
LNC_000096	XM_005701988.1	102174023	LOC102174023	leukocyte immunoglobulin-like receptor subfamily A member 6-like	0.996035	2.35454e-05
LNC_000096	XM_005694744.1	100860790	GHR	growth hormone receptor, transcript variant X2	0.998062	5.62788e-06
LNC_000096	XM_005682531.1	102187475	TRIP10	thyroid hormone receptor interactor 10	0.99866	2.69042e-06
LNC_000097	XM_005700371.1	102174464	SASH3	SAM and SH3 domain containing 3	-0.993353	6.61206e-05
LNC_000097	XM_005695959.1	102180265	AMT	aminomethyltransferase, transcript variant X1	0.990578	0.000132745
LNC_000097	XM_005690667.1	102181325	MFN2	mitofusin 2, transcript variant X3	0.998792	2.18962e-06
LNC_000098	XM_005680324.1	102184788	LOC102184788	transcription elongation factor B polypeptide 1-like	-0.990999	0.000121167
LNC_000099	XM_005691816.1	102178296	CNTNAP4	contactin associated protein-like 4	-0.993842	5.67566e-05
LNC_000099	XM_005677110.1	102174175	ILDR2	immunoglobulin-like domain containing receptor 2	0.99016	0.000144752
LNC_000099	XM_005685700.1	102177527	GTF2A2	general transcription factor IIA, 2, 12kDa, transcript variant X2	0.990432	0.000136886
LNC_000099	XM_005675349.1	102182261	MECOM	MDS1 and EVI1 complex locus, transcript variant X2	0.990654	0.00013062
LNC_000099	XM_005676305.1	102172578	HSPE1	heat shock 10kDa protein 1 (chaperonin 10), transcript variant X1	0.990663	0.000130363
LNC_000099	XM_005678933.1	102185427	GNGT1	guanine nucleotide binding protein (G protein), gamma transducing activity polypeptide 1, transcript variant X1	0.991592	0.000105734
LNC_000099	XM_005692742.1	102175982	JOSD2	Josephin domain containing 2, transcript variant X1	0.99173	0.000102311
LNC_000099	XM_005700784.1	102175379	WDR13	WD repeat domain 13, transcript variant X1	0.991962	9.66541e-05
LNC_000099	XM_005701734.1	102174019	TMEM187	transmembrane protein 187, transcript variant X1	0.992032	9.4973e-05
LNC_000099	XM_005675681.1	102169805	PRMT2	protein arginine methyltransferase 2, transcript variant X1	0.99239	8.66369e-05
LNC_000099	XM_005685814.1	102182313	SEMA6D	sema domain, transmembrane domain (TM), and cytoplasmic domain, (semaphorin) 6D, transcript variant X1	0.992631	8.12526e-05
LNC_000099	XM_005701272.1	102185452	LOC102185452	multidrug resistance protein 3-like	0.993219	6.88076e-05
LNC_000099	XM_005699501.1	102180569	LOC102180569	beta-2-microglobulin-like	0.993434	6.45218e-05
LNC_000099	XM_005675722.1	102181905	OXNAD1	oxidoreductase NAD-binding domain containing 1, transcript variant X3	0.99357	6.18938e-05
LNC_000099	XM_005685787.1	102175301	GABPB1	GA binding protein transcription factor, beta subunit 1, transcript variant X2	0.9941	5.21072e-05
LNC_000099	XM_005690414.1	102175423	EIF2D	eukaryotic translation initiation factor 2D, transcript variant X2	0.994447	4.61696e-05
LNC_000099	XM_005683555.1	102180125	ELP3	elongator acetyltransferase complex subunit 3, transcript variant X4	0.994743	4.13882e-05
LNC_000099	XM_005687511.1	102176803	DCLK1	doublecortin-like kinase 1, transcript variant X1	0.995584	2.92061e-05
LNC_000099	XM_005701323.1	102184987	LOC102184987	olfactory receptor-like protein OLF4-like	0.995767	2.68443e-05
LNC_000099	XM_005701785.1	102173837	LOC102173837	uncharacterized LOC102173837	0.995776	2.67237e-05
LNC_000099	XM_005692224.1	102181528	ZNF23	zinc finger protein 23, transcript variant X2	0.996322	2.02623e-05
LNC_000100	XM_005697368.1	102172587	WFIKKN1	WAP, follistatin/kazal, immunoglobulin, kunitz and netrin domain containing 1	-0.997085	1.27334e-05
LNC_000100	XM_005687138.1	102185663	HSPA5	heat shock 70kDa protein 5 (glucose-regulated protein, 78kDa)	-0.994951	3.81756e-05
LNC_000100	XM_005693369.1	102172384	BLMH	bleomycin hydrolase	-0.991146	0.000117251
LNC_000100	XM_005676969.1	102169235	ZNF362	zinc finger protein 362	0.990046	0.000148143
LNC_000100	XM_005678937.1	102186927	CASD1	CAS1 domain containing 1	0.99061	0.000131854
LNC_000100	XM_005691982.1	102182622	RPGRIP1L	RPGRIP1-like, transcript variant X2	0.991173	0.000116534
LNC_000100	XM_005700485.1	102171043	PRRG3	proline rich Gla (G-carboxyglutamic acid) 3 (transmembrane)	0.991628	0.000104837
LNC_000100	XM_005701807.1	102181493	LOC102181493	ubiquitin-conjugating enzyme E2 T-like	0.992529	8.3513e-05
LNC_000100	XM_005690786.1	102191356	MXRA8	matrix-remodelling associated 8	0.992565	8.27169e-05
LNC_000100	XM_005684983.1	102170875	FNDC1	fibronectin type III domain containing 1	0.992969	7.39833e-05
LNC_000100	XM_005694232.1	102176640	HS3ST3A1	heparan sulfate (glucosamine) 3-O-sulfotransferase 3A1	0.992987	7.36036e-05
LNC_000100	XM_005694279.1	102169050	HOXB6	homeobox B6	0.993154	7.01448e-05
LNC_000100	XM_005691980.1	102181890	RBL2	retinoblastoma-like 2 (p130), transcript variant X1	0.993207	6.90691e-05
LNC_000100	XM_005685151.1	102171880	CORO2B	coronin, actin binding protein, 2B	0.993496	6.3322e-05
LNC_000100	XM_005695201.1	102173788	PRKD1	protein kinase D1	0.99524	3.39369e-05
LNC_000100	XM_005683766.1	102177796	SMARCA2	SWI/SNF related, matrix associated, actin dependent regulator of chromatin, subfamily a, member 2	0.995398	3.17241e-05
LNC_000100	XM_005676464.1	102171018	SATB2	SATB homeobox 2	0.997025	1.32605e-05
LNC_000100	XM_005695317.1	102187351	LOC102187351	U3 small nucleolar RNA-associated protein 14 homolog A-like	0.997442	9.80524e-06
LNC_000101	XM_005679478.1	102183484	CEP41	centrosomal protein 41kDa	0.990222	0.000142948
LNC_000101	XM_005678865.1	102190014	FARP2	FERM, RhoGEF and pleckstrin domain protein 2	0.990879	0.00012441
LNC_000101	XM_005676091.1	102191743	BAZ2B	bromodomain adjacent to zinc finger domain, 2B, transcript variant X1	0.99097	0.000121952
LNC_000101	XM_005683010.1	102168627	SLC23A1	solute carrier family 23 (ascorbic acid transporter), member 1, transcript variant X3	0.990989	0.000121443
LNC_000101	XM_005677396.1	102188369	CLK2	CDC-like kinase 2, transcript variant X5	0.992975	7.38594e-05
LNC_000101	XM_005675820.1	102190079	ARHGEF4	Rho guanine nucleotide exchange factor (GEF) 4, transcript variant X1	0.993417	6.48673e-05
LNC_000102	XM_005690779.1	102188159	CDK11B	cyclin-dependent kinase 11B, transcript variant X9	-0.991299	0.000113242
LNC_000103	XM_005690554.1	102171635	EFCAB2	EF-hand calcium binding domain 2	-0.997987	6.07346e-06
LNC_000103	XM_005676198.1	102173236	CCNT2	cyclin T2, transcript variant X2	-0.994069	5.26616e-05
LNC_000103	XM_005677805.1	102179253	VTCN1	V-set domain containing T cell activation inhibitor 1, transcript variant X3	-0.993646	6.04261e-05
LNC_000103	XM_005690306.1	102179402	LOC102179402	olfactory receptor 5AK2-like	-0.99306	7.2069e-05
LNC_000103	XM_005692634.1	102169412	LOC102169412	dnaJ homolog subfamily A member 1-like	-0.992981	7.37169e-05
LNC_000103	XM_005680005.1	102179450	RHEBL1	Ras homolog enriched in brain like 1	-0.992921	7.49975e-05
LNC_000103	XM_005677031.1	102190832	PINK1	PTEN induced putative kinase 1	-0.992098	9.34268e-05
LNC_000103	XM_005698962.1	102186274	GALNT2	UDP-N-acetyl-alpha-D-galactosamine:polypeptide N-acetylgalactosaminyltransferase 2 (GalNAc-T2)	-0.991554	0.000106702
LNC_000103	XM_005709588.1	102186237	TEDDM1	transmembrane epididymal protein 1	-0.99139	0.000110878
LNC_000103	XM_005695879.1	102183466	BAP1	BRCA1 associated protein-1 (ubiquitin carboxy-terminal hydrolase), transcript variant X1	-0.990839	0.000125505
LNC_000103	XM_005690018.1	102178925	SLC5A12	solute carrier family 5 (sodium/monocarboxylate cotransporter), member 12	-0.990653	0.000130637
LNC_000103	XM_005691776.1	102189610	CDC45	cell division cycle 45	-0.990226	0.000142825
LNC_000103	XM_005676816.1	102170279	ZNF683	zinc finger protein 683	0.990299	0.000140702
LNC_000103	XM_005690826.1	102178646	RERE	arginine-glutamic acid dipeptide (RE) repeats	0.992774	7.81312e-05
LNC_000103	XM_005685249.1	102173193	HOMEZ	homeobox and leucine zipper encoding	0.99331	6.69839e-05
LNC_000103	XM_005700242.1	102181934	TMEM164	transmembrane protein 164, transcript variant X2	0.995268	3.35284e-05
LNC_000103	XM_005697573.1	102185968	DCUN1D3	DCN1, defective in cullin neddylation 1, domain containing 3, transcript variant X4	0.995573	2.93605e-05
LNC_000103	XM_005686073.1	102189043	LIN52	lin-52 homolog (C. elegans), transcript variant X1	0.996632	1.70007e-05
LNC_000103	XM_005678522.1	102180177	GPBP1L1	GC-rich promoter binding protein 1-like 1, transcript variant X3	0.997573	8.82663e-06
LNC_000104	XM_005677543.1	102177853	EFNA3	ephrin-A3	-0.994912	3.87595e-05
LNC_000104	XM_005677512.1	102168404	LOC102168404	protein S100-A15A-like, transcript variant X2	-0.994637	4.307e-05
LNC_000104	XM_005675685.1	102170639	LOC102170639	F-box only protein 25-like, transcript variant X5	-0.994538	4.46741e-05
LNC_000104	XM_005677501.1	102189811	S100A3	S100 calcium binding protein A3	-0.993965	5.45289e-05
LNC_000104	XM_005680001.1	102178426	TUBA1C	tubulin, alpha 1c	-0.992341	8.77707e-05
LNC_000104	XM_005683387.1	102190129	ATG10	autophagy related 10, transcript variant X3	-0.992079	9.38554e-05
LNC_000104	XM_005701349.1	102174202	LOC102174202	multidrug resistance protein 1-like	-0.991739	0.000102081
LNC_000104	XM_005693808.1	102174594	LOC102174594	keratin-associated protein 9-2-like	-0.990985	0.000121533
LNC_000104	XM_005694589.1	102183104	TNPO1	transportin 1	0.990035	0.000148459
LNC_000104	XM_005687537.1	102185097	USPL1	ubiquitin specific peptidase like 1	0.990173	0.000144374
LNC_000104	XM_005697969.1	102178593	XYLT1	xylosyltransferase I	0.990342	0.000139468
LNC_000104	XM_005687939.1	102170438	KIAA1217	KIAA1217 ortholog, transcript variant X2	0.990608	0.000131913
LNC_000104	XM_005676498.1	102181170	IKZF2	IKAROS family zinc finger 2 (Helios), transcript variant X1	0.991093	0.000118659
LNC_000104	XM_005685843.1	102168733	RBPMS2	RNA binding protein with multiple splicing 2	0.991114	0.000118101
LNC_000104	XM_005696533.1	102191567	GPSM3	G-protein signaling modulator 3, transcript variant X3	0.992076	9.3941e-05
LNC_000104	XM_005697296.1	102174894	LMAN1	lectin, mannose-binding, 1	0.992427	8.58137e-05
LNC_000104	XM_005694514.1	102183456	SPDL1	spindle apparatus coiled-coil protein 1, transcript variant X1	0.992605	8.18368e-05
LNC_000104	XM_005691597.1	102179972	SELPLG	selectin P ligand, transcript variant X2	0.992675	8.02782e-05
LNC_000104	XM_005684745.1	102190693	EPB41L2	erythrocyte membrane protein band 4.1-like 2, transcript variant X5	0.992697	7.98033e-05
LNC_000104	XM_005696524.1	102186353	TRAM2	translocation associated membrane protein 2	0.993587	6.15525e-05
LNC_000104	XM_005694463.1	102190354	C19H17orf80	chromosome 19 open reading frame, human C17orf80, transcript variant X2	0.993898	5.57466e-05
LNC_000104	XM_005682620.1	102188306	LOC102188306	zinc finger protein 706-like	0.994187	5.05871e-05
LNC_000104	XM_005677023.1	102188640	HSPG2	heparan sulfate proteoglycan 2	0.99478	4.07944e-05
LNC_000104	XM_005698749.1	102186086	WWC2	WW and C2 domain containing 2	0.994886	3.91596e-05
LNC_000104	XM_005709661.1	102176158	HKR1	HKR1, GLI-Kruppel zinc finger family member	0.995667	2.81154e-05
LNC_000104	XM_005694287.1	102171546	SP2	Sp2 transcription factor	0.997142	1.2242e-05
LNC_000104	XM_005674998.1	102180797	FBXO40	F-box protein 40, transcript variant X2	0.997631	8.4137e-06
LNC_000105	XM_005693104.1	102186627	2016-09-04	septin 4	-0.9946	4.36592e-05
LNC_000105	XM_005684782.1	102176607	SGK1	serum/glucocorticoid regulated kinase 1, transcript variant X1	-0.993994	5.39991e-05
LNC_000105	XM_005675314.1	102174699	TNIK	TRAF2 and NCK interacting kinase, transcript variant X1	0.990365	0.000138813
LNC_000105	XM_005693354.1	102191266	SARM1	sterile alpha and TIR motif containing 1	0.990396	0.000137904
LNC_000105	XM_005680605.1	102170588	APOL6	apolipoprotein L, 6, transcript variant X1	0.990486	0.000135335
LNC_000105	XM_005680890.1	102176861	RIMKLB	ribosomal modification protein rimK-like family member B, transcript variant X2	0.99059	0.000132406
LNC_000105	XM_005680782.1	102187656	ABCC9	ATP-binding cassette, sub-family C (CFTR/MRP), member 9, transcript variant X3	0.990617	0.000131642
LNC_000105	XM_005695849.1	102175812	TKT	transketolase, transcript variant X1	0.990686	0.000129711
LNC_000105	XM_005683080.1	102188038	SPRY4	sprouty homolog 4 (Drosophila), transcript variant X4	0.990782	0.000127075
LNC_000105	XM_005695161.1	102175528	STOML1	stomatin (EPB72)-like 1, transcript variant X1	0.990884	0.000124269
LNC_000105	XM_005696722.1	102176479	ZSCAN16	zinc finger and SCAN domain containing 16, transcript variant X2	0.990924	0.000123187
LNC_000105	XM_005700361.1	102172042	TENM1	teneurin transmembrane protein 1, transcript variant X2	0.990932	0.000122979
LNC_000105	XM_005679998.1	102176496	TROAP	trophinin associated protein, transcript variant X1	0.990943	0.000122667
LNC_000105	XM_005697478.1	102183198	DNASE1	deoxyribonuclease I, transcript variant X2	0.991187	0.000116148
LNC_000105	XM_005694554.1	102171549	ARHGEF28	Rho guanine nucleotide exchange factor (GEF) 28, transcript variant X1	0.991354	0.000111811
LNC_000105	XM_005696301.1	102189354	TREML2	triggering receptor expressed on myeloid cells-like 2	0.991486	0.000108431
LNC_000105	XM_005681227.1	102177315	FBLN1	fibulin 1	0.991595	0.00010566
LNC_000105	XM_005684800.1	102180497	BCLAF1	BCL2-associated transcription factor 1, transcript variant X4	0.991752	0.000101766
[truncated: 24,537 more rows]
