# Supplementary material for: Integrated analysis of coding genes and non-coding RNAs during hair follicle cycle of cashmere goat (Capra hircus)
Source: BMC Genomics. 2017 Oct 11;18:767. doi: 10.1186/s12864-017-4145-0 (PMC5637055; doi:10.1186/s12864-017-4145-0)
Supplement: Supplementary file 12 — LncRNA-protein coding gene pairs with both colocalization and correlation relationships. (XLSX 12 kb) [file 12864_2017_4145_MOESM12_ESM.xlsx]

## Sheet: jiaoji_result
LncRNA-protein coding gene pairs with both colocalization and correlation relationships.
lncRNA_ID	intersection
LNC_000020	XM_005701197.1(102187934)
LNC_000045	XM_005701778.1(102171421)
LNC_000082	XM_005675779.1(102175251),XM_005675670.1(102191378)
LNC_000091	XM_005674902.1(102177193)
LNC_000093	XM_005675122.1(102189431)
LNC_000126	XM_005685052.1(102169479)
LNC_000163	XM_005686976.1(102176135)
LNC_000172	XM_005686305.1(102190325)
LNC_000175	XM_005686609.1(102186405)
LNC_000182	XM_005686988.1(102179293)
LNC_000186	XM_005687353.1(102176539)
LNC_000189	XM_005687385.1(102187872)
LNC_000217	XM_005688243.1(102172823)
LNC_000220	XM_005688414.1(102172916)
LNC_000253	XM_005688218.1(102185754)
LNC_000254	XM_005688311.1(102189972)
LNC_000291	XM_005688779.1 (102190800)
LNC_000296	XM_005688943.1(102171262)
LNC_000305	XM_005689277.1(102174761)
LNC_000316	XM_005689655.1(102189776)
LNC_000321	XM_005690317.1(102182712)
LNC_000322	XM_005690301.1(102177263)
LNC_000352	XM_005690300.1(102176630)
LNC_000356	XM_005690380.1(102188612)
LNC_000367	XM_005690970.1(102173871)
LNC_000385	XM_005691026.1(102187972)
LNC_000413	XM_005691639.1(102191728)
LNC_000424	XM_005692103.1(102174503)
LNC_000425	XM_005692459.1(102178759)
LNC_000431	XM_005692965.1(102184937)
LNC_000435	XM_005693471.1(102179132)
LNC_000458	XM_005693499.1(102185864)
LNC_000459	XM_005709484.1(102183543),XM_005694252.1(102183005)
LNC_000525	XM_005694690.1(102187530)
LNC_000550	XM_005695318.1(102187628)
LNC_000571	XM_005696135.1(102186726)
LNC_000572	XM_005696064.1(102184954)
LNC_000609	XM_005696497.1(102176084)
LNC_000610	XM_005696497.1(102176084)
LNC_000640	XM_005697085.1(102179155)
LNC_000641	XM_005697087.1(102179723),XM_005697085.1(102179155)
LNC_000653	XM_005697443.1(102173145)
LNC_000683	XM_005697834.1(102184579),XM_005697864.1(102168510)
LNC_000693	XM_005698264.1(102189182)
LNC_000733	XM_005699245.1(102170203)
LNC_000777	XM_005699797.1(102187031),XM_005699827.1(102173641),XM_005699792.1(100861114)
LNC_000778	XM_005699796.1(102186465)
LNC_000779	XM_005699799.1(102187568)
LNC_000780	XM_005699827.1(102173641)
LNC_000793	XM_005677968.1(102173251)
LNC_000797	XM_005678117.1(102171753)
LNC_000822	XM_005677565.1(102184108)
LNC_000825	XM_005678006.1(102186449)
LNC_000856	XM_005679215.1(102173527)
LNC_000884	XM_005680053.1(102191403)
LNC_000895	XM_005681041.1(102172797)
LNC_000911	XM_005680096.1(102182946)
LNC_000928	XM_005681031.1(102170036)
LNC_000940	XM_005681704.1(102182211)
LNC_000961	XM_005681965.1(102191784)
LNC_000962	XM_005681965.1(102191784)
LNC_000973	XM_005682660.1(102175115),XM_005682580.1(102178264)
LNC_000974	XM_005709734.1(102180119)
LNC_000977	XM_005682776.1(102190406)
LNC_000988	XM_005682487.1(102174828)
LNC_000992	XM_005682688.1(102186006)
LNC_000997	XM_005683468.1(102191521)
LNC_001001	XM_005683507.1(102189584)
LNC_001002	XM_005683613.1(102177059)
LNC_001003	XM_005683606.1(100861164)
LNC_001004	XM_005683606.1(100861164)
LNC_001019	XM_005684352.1(102179198)
LNC_001044	XM_005684523.1(102169871)
LNC_001045	XM_005684523.1(102169871)
LNC_001050	XM_005684547.1(102176690)
LNC_001051	XM_005684547.1(102176690)
LNC_001052	XM_005684567.1(102181124)
