# Supplementary material for: Integrated analysis of coding genes and non-coding RNAs during hair follicle cycle of cashmere goat (Capra hircus)
Source: BMC Genomics. 2017 Oct 11;18:767. doi: 10.1186/s12864-017-4145-0 (PMC5637055; doi:10.1186/s12864-017-4145-0)
Supplement: Supplementary file 13 — LncRNA as miRNA precursor. (XLSX 10 kb) [file 12864_2017_4145_MOESM13_ESM.xlsx]

## Sheet: sheet1
lncRNA as miRNA precursor
hairpin_id	hairpin_start	hairpin_end	lnc_id	lnc_start	lnc_end
chi-mir-296	1	79	LNC_000221	3742	3820
novel_343	1	69	LNC_000221	3491	3559
chi-mir-30b	1	89	LNC_000274	30208	30296
chi-mir-30d	1	81	LNC_000274	25761	25841
chi-mir-30b	1	89	LNC_000275	30208	30296
chi-mir-30d	1	81	LNC_000275	25761	25841
chi-mir-100	1	83	LNC_000337	3473	3555
chi-mir-34a	1	107	LNC_000362	21043	21149
chi-mir-34a	1	107	LNC_000363	3458	3564
chi-mir-29c	1	114	LNC_000374	16063	16176
chi-mir-29b	1	84	LNC_000374	15567	15650
chi-mir-29c	1	114	LNC_000375	16065	16178
chi-mir-29b	1	84	LNC_000375	15569	15652
chi-mir-29c	1	114	LNC_000376	15957	16070
chi-mir-29b	1	84	LNC_000376	15461	15544
novel_159	1	60	LNC_000552	228	287
chi-mir-146b	1	109	LNC_000694	736	844
chi-mir-223	1	107	LNC_001107	2144	2250
