# Supplementary material for: Integrated analysis of coding genes and non-coding RNAs during hair follicle cycle of cashmere goat (Capra hircus)
Source: BMC Genomics. 2017 Oct 11;18:767. doi: 10.1186/s12864-017-4145-0 (PMC5637055; doi:10.1186/s12864-017-4145-0)
Supplement: Supplementary file 14 — Potential lncRNAs function as competing endogenous RNAs (ceRNAs) duing hair follicle cycling. (XLSX 17 kb) [file 12864_2017_4145_MOESM14_ESM.xlsx]

## Sheet: Sheet1
Potential lncRNAs function as competing endogenous RNAs (ceRNAs) duing hair follicle cycling
miRNA_ID	lncRNA_ID	mRNA_ID	mRNA_Gene_ID	mRNA_Gene_Symbol	mRNA_Gene_Description	Pearson_correlation	Pvalue
chi-miR-34c-3p	LNC_000252	XM_005676470.1	102173240	BMPR2	bone morphogenetic protein receptor, type II (serine/threonine kinase)	0.987775	0.000223255
chi-miR-200a	LNC_000016	XM_005681411.1	100861211	BMPR-IB	bone morphogenetic protein receptor type IB, transcript variant X3	0.982328	0.000465712
chi-miR-148b-3p	LNC_000393	XM_005682449.1	102186297	COL5A3	collagen, type V, alpha 3	0.993068	7.19095e-05
chi-miR-221-5p	LNC_000395	XM_005682449.1	102186297	COL5A3	collagen, type V, alpha 3	0.981424	0.000514377
chi-miR-221-5p	LNC_000393	XM_005682449.1	102186297	COL5A3	collagen, type V, alpha 3	0.993068	7.19095e-05
chi-miR-221-5p	LNC_000188	XM_005682449.1	102186297	COL5A3	collagen, type V, alpha 3	0.996801	1.53368e-05
chi-miR-214-3p	LNC_000367	XM_005677667.1	102186921	ECM1	extracellular matrix protein 1, transcript variant X1	0.981627	0.000503264
chi-miR-214-3p	LNC_000679	XM_005677667.1	102186921	ECM1	extracellular matrix protein 1, transcript variant X1	0.986697	0.000264258
chi-miR-24-3p	LNC_000679	XM_005677667.1	102186921	ECM1	extracellular matrix protein 1, transcript variant X1	0.986697	0.000264258
chi-miR-34a	LNC_000126	XM_005677667.1	102186921	ECM1	extracellular matrix protein 1, transcript variant X1	0.995318	3.28296e-05
chi-miR-34c-5p	LNC_000126	XM_005677667.1	102186921	ECM1	extracellular matrix protein 1, transcript variant X1	0.995318	3.28296e-05
chi-miR-199a-3p	LNC_000149	XM_005684160.1	102168258	ECM2	extracellular matrix protein 2, female organ and adipocyte specific, transcript variant X2	0.984125	0.000376005
chi-miR-183	LNC_001012	XM_005676510.1	102182645	FN1	fibronectin 1, transcript variant X3	0.984603	0.000353799
chi-miR-183	LNC_001045	XM_005676510.1	102182645	FN1	fibronectin 1, transcript variant X3	0.988049	0.000213368
chi-miR-199a-3p	LNC_001024	XM_005676510.1	102182645	FN1	fibronectin 1, transcript variant X3	0.981475	0.000511578
chi-miR-199a-3p	LNC_001012	XM_005676510.1	102182645	FN1	fibronectin 1, transcript variant X3	0.984603	0.000353799
chi-miR-199a-3p	LNC_001045	XM_005676510.1	102182645	FN1	fibronectin 1, transcript variant X3	0.988049	0.000213368
chi-miR-200b	LNC_001012	XM_005676510.1	102182645	FN1	fibronectin 1, transcript variant X3	0.984603	0.000353799
chi-miR-200b	LNC_000828	XM_005676510.1	102182645	FN1	fibronectin 1, transcript variant X3	0.989185	0.000174815
chi-miR-200b	LNC_000393	XM_005676510.1	102182645	FN1	fibronectin 1, transcript variant X3	0.994617	4.33914e-05
chi-miR-200b	LNC_000395	XM_005676510.1	102182645	FN1	fibronectin 1, transcript variant X3	0.995545	2.97248e-05
chi-miR-34a	LNC_000595	XM_005676510.1	102182645	FN1	fibronectin 1, transcript variant X3	0.980597	0.000561074
chi-miR-34a	LNC_001024	XM_005676510.1	102182645	FN1	fibronectin 1, transcript variant X3	0.981475	0.000511578
chi-miR-34a	LNC_000571	XM_005676510.1	102182645	FN1	fibronectin 1, transcript variant X3	0.982722	0.000445211
chi-miR-34a	LNC_001084	XM_005676510.1	102182645	FN1	fibronectin 1, transcript variant X3	0.985093	0.000331667
chi-miR-34a	LNC_000393	XM_005676510.1	102182645	FN1	fibronectin 1, transcript variant X3	0.994617	4.33914e-05
chi-miR-34a	LNC_000395	XM_005676510.1	102182645	FN1	fibronectin 1, transcript variant X3	0.995545	2.97248e-05
chi-miR-34c-5p	LNC_000595	XM_005676510.1	102182645	FN1	fibronectin 1, transcript variant X3	0.980597	0.000561074
chi-miR-34c-5p	LNC_001024	XM_005676510.1	102182645	FN1	fibronectin 1, transcript variant X3	0.981475	0.000511578
chi-miR-34c-5p	LNC_000571	XM_005676510.1	102182645	FN1	fibronectin 1, transcript variant X3	0.982722	0.000445211
chi-miR-34c-5p	LNC_001084	XM_005676510.1	102182645	FN1	fibronectin 1, transcript variant X3	0.985093	0.000331667
chi-miR-34c-5p	LNC_000393	XM_005676510.1	102182645	FN1	fibronectin 1, transcript variant X3	0.994617	4.33914e-05
chi-miR-34c-5p	LNC_000395	XM_005676510.1	102182645	FN1	fibronectin 1, transcript variant X3	0.995545	2.97248e-05
chi-miR-199a-5p	LNC_000181	XM_005709655.1	102172821	GATA3	GATA binding protein 3	0.990899	0.000123866
chi-miR-34a	LNC_000181	XM_005709655.1	102172821	GATA3	GATA binding protein 3	0.990899	0.000123866
chi-miR-34c-5p	LNC_000181	XM_005709655.1	102172821	GATA3	GATA binding protein 3	0.990899	0.000123866
chi-miR-221-5p	LNC_000381	XM_005689120.1	102178088	HEY1	hairy/enhancer-of-split related with YRPW motif 1, transcript variant X2	0.981553	0.000507282
chi-miR-200a	LNC_000828	XM_005679051.1	102174183	IGF2BP3	insulin-like growth factor 2 mRNA binding protein 3, transcript variant X1	0.98059	0.000561479
chi-miR-200a	LNC_000436	XM_005679051.1	102174183	IGF2BP3	insulin-like growth factor 2 mRNA binding protein 3, transcript variant X1	0.98212	0.000476683
chi-miR-200a	LNC_000463	XM_005679051.1	102174183	IGF2BP3	insulin-like growth factor 2 mRNA binding protein 3, transcript variant X1	0.982887	0.000436756
chi-miR-221-5p	LNC_000091	XM_005676926.1	102175172	IGFBP2	insulin-like growth factor binding protein 2, 36kDa	0.980049	0.000593076
chi-miR-199a-3p	LNC_000091	XM_005693679.1	102185499	ITGA3	integrin, alpha 3 (antigen CD49C, alpha 3 subunit of VLA-3 receptor)	0.98551	0.000313426
chi-miR-148b-3p	LNC_000126	XM_005675960.1	102186530	ITGA6	integrin, alpha 6, transcript variant X2	0.988485	0.000198113
chi-miR-199a-3p	LNC_000091	XM_005675960.1	102186530	ITGA6	integrin, alpha 6, transcript variant X2	0.991162	0.000116832
chi-miR-221-5p	LNC_000109	XM_005701851.1	102176789	KRT74	keratin 74, transcript variant X1	0.983144	0.000423787
chi-miR-221-5p	LNC_000397	XM_005701851.1	102176789	KRT74	keratin 74, transcript variant X1	0.984342	0.000365863
chi-miR-221-5p	LNC_000393	XM_005697044.1	102190835	LAMA3	laminin, alpha 3, transcript variant X2	0.986197	0.000284464
chi-miR-221-5p	LNC_000679	XM_005697044.1	102190835	LAMA3	laminin, alpha 3, transcript variant X2	0.990322	0.000140032
chi-miR-199a-5p	LNC_000831	XM_005674701.1	100861175	LOC100861175	keratin associated protein 13.1	0.980536	0.00056461
chi-miR-214-3p	LNC_000316	XM_005693798.1	100861179	LOC100861179	keratin associated protein 3.1	0.984378	0.000364181
chi-miR-148b-3p	LNC_000694	XM_005675770.1	102172208	LOC102172208	keratin-associated protein 10-8-like	0.981893	0.000488845
chi-miR-214-3p	LNC_000694	XM_005675770.1	102172208	LOC102172208	keratin-associated protein 10-8-like	0.981893	0.000488845
chi-miR-148b-3p	LNC_000694	XM_005675771.1	102172766	LOC102172766	keratin-associated protein 10-7-like	0.984683	0.000350117
chi-miR-214-3p	LNC_000694	XM_005675771.1	102172766	LOC102172766	keratin-associated protein 10-7-like	0.984683	0.000350117
chi-miR-199a-3p	LNC_000109	XM_005674705.1	102181992	LOC102181992	keratin-associated protein 27-1-like	0.98077	0.000551118
chi-miR-148b-5p	LNC_000367	XM_005688943.1	102171262	MYC	v-myc avian myelocytomatosis viral oncogene homolog	0.984999	0.000335875
chi-miR-148b-5p	LNC_000344	XM_005688739.1	102174857	NFATC2	nuclear factor of activated T-cells, cytoplasmic, calcineurin-dependent 2	0.983776	0.000392682
chi-miR-148b-5p	LNC_000393	XM_005688739.1	102174857	NFATC2	nuclear factor of activated T-cells, cytoplasmic, calcineurin-dependent 2	0.984627	0.000352666
chi-miR-148b-5p	LNC_000822	XM_005688739.1	102174857	NFATC2	nuclear factor of activated T-cells, cytoplasmic, calcineurin-dependent 2	0.984976	0.00033687
chi-miR-148b-5p	LNC_001051	XM_005688739.1	102174857	NFATC2	nuclear factor of activated T-cells, cytoplasmic, calcineurin-dependent 2	0.98891	0.000183795
chi-miR-148b-5p	LNC_000367	XM_005688739.1	102174857	NFATC2	nuclear factor of activated T-cells, cytoplasmic, calcineurin-dependent 2	0.997989	6.06169e-06
chi-miR-24-3p	LNC_000393	XM_005688739.1	102174857	NFATC2	nuclear factor of activated T-cells, cytoplasmic, calcineurin-dependent 2	0.984627	0.000352666
chi-miR-24-3p	LNC_000679	XM_005688739.1	102174857	NFATC2	nuclear factor of activated T-cells, cytoplasmic, calcineurin-dependent 2	0.990367	0.000138752
chi-miR-199a-5p	LNC_000906	XM_005694808.1	100861318	PRLR	prolactin receptor, transcript variant X4	0.981487	0.000510919
chi-miR-199a-5p	LNC_000828	XM_005694808.1	100861318	PRLR	prolactin receptor, transcript variant X4	0.986151	0.000286354
chi-miR-199a-5p	LNC_001024	XM_005694808.1	100861318	PRLR	prolactin receptor, transcript variant X4	0.987539	0.000231957
chi-miR-199a-5p	LNC_001044	XM_005694808.1	100861318	PRLR	prolactin receptor, transcript variant X4	0.995623	2.87003e-05
chi-miR-200b	LNC_000828	XM_005694808.1	100861318	PRLR	prolactin receptor, transcript variant X4	0.986151	0.000286354
chi-miR-200b	LNC_001105	XM_005694808.1	100861318	PRLR	prolactin receptor, transcript variant X4	0.988621	0.000193493
chi-miR-200b	LNC_000206	XM_005694808.1	100861318	PRLR	prolactin receptor, transcript variant X4	0.991093	0.000118656
chi-miR-200b	LNC_001012	XM_005694808.1	100861318	PRLR	prolactin receptor, transcript variant X4	0.998275	4.46144e-06
chi-miR-21-5p	LNC_000985	XM_005694808.1	100861318	PRLR	prolactin receptor, transcript variant X4	0.981092	0.00053288
chi-miR-21-5p	LNC_001024	XM_005694808.1	100861318	PRLR	prolactin receptor, transcript variant X4	0.987539	0.000231957
chi-miR-21-5p	LNC_001105	XM_005694808.1	100861318	PRLR	prolactin receptor, transcript variant X4	0.988621	0.000193493
chi-miR-21-5p	LNC_000123	XM_005694808.1	100861318	PRLR	prolactin receptor, transcript variant X4	0.992805	7.7459e-05
chi-miR-21-5p	LNC_001084	XM_005694808.1	100861318	PRLR	prolactin receptor, transcript variant X4	0.998794	2.18151e-06
chi-miR-21-3p	LNC_000421	XM_005685140.1	102169293	SMAD3	SMAD family member 3, transcript variant X1	0.983194	0.000421286
chi-miR-21-3p	LNC_000395	XM_005685140.1	102169293	SMAD3	SMAD family member 3, transcript variant X1	0.985217	0.000326201
chi-miR-21-3p	LNC_000344	XM_005685140.1	102169293	SMAD3	SMAD family member 3, transcript variant X1	0.987885	0.000219276
chi-miR-21-3p	LNC_000367	XM_005685140.1	102169293	SMAD3	SMAD family member 3, transcript variant X1	0.990606	0.000131969
chi-miR-214-3p	LNC_000016	XM_005685140.1	102169293	SMAD3	SMAD family member 3, transcript variant X1	0.98053	0.00056492
chi-miR-214-3p	LNC_000421	XM_005685140.1	102169293	SMAD3	SMAD family member 3, transcript variant X1	0.983194	0.000421286
chi-miR-214-3p	LNC_000395	XM_005685140.1	102169293	SMAD3	SMAD family member 3, transcript variant X1	0.985217	0.000326201
chi-miR-214-3p	LNC_000344	XM_005685140.1	102169293	SMAD3	SMAD family member 3, transcript variant X1	0.987885	0.000219276
chi-miR-214-3p	LNC_000367	XM_005685140.1	102169293	SMAD3	SMAD family member 3, transcript variant X1	0.990606	0.000131969
chi-miR-148b-5p	LNC_000532	XM_005694287.1	102171546	SP2	Sp2 transcription factor	0.980744	0.000552598
chi-miR-148b-5p	LNC_000104	XM_005694287.1	102171546	SP2	Sp2 transcription factor	0.997142	1.2242e-05
chi-miR-199a-5p	LNC_000828	XM_005694287.1	102171546	SP2	Sp2 transcription factor	0.981378	0.00051695
chi-miR-24-3p	LNC_000532	XM_005694287.1	102171546	SP2	Sp2 transcription factor	0.980744	0.000552598
chi-miR-24-3p	LNC_000104	XM_005694287.1	102171546	SP2	Sp2 transcription factor	0.997142	1.2242e-05
chi-miR-199a-5p	LNC_000906	XM_005683315.1	102182971	TGFBI	transforming growth factor, beta-induced, 68kDa	0.980235	0.000582101
chi-miR-199a-5p	LNC_000828	XM_005683315.1	102182971	TGFBI	transforming growth factor, beta-induced, 68kDa	0.981301	0.000521207
chi-miR-199a-5p	LNC_000259	XM_005683315.1	102182971	TGFBI	transforming growth factor, beta-induced, 68kDa	0.984028	0.000380641
chi-miR-199a-5p	LNC_001024	XM_005683315.1	102182971	TGFBI	transforming growth factor, beta-induced, 68kDa	0.988286	0.000205038
chi-miR-21-5p	LNC_001024	XM_005683315.1	102182971	TGFBI	transforming growth factor, beta-induced, 68kDa	0.988286	0.000205038
chi-miR-24-3p	LNC_000259	XM_005683315.1	102182971	TGFBI	transforming growth factor, beta-induced, 68kDa	0.984028	0.000380641
chi-miR-24-3p	LNC_001024	XM_005683315.1	102182971	TGFBI	transforming growth factor, beta-induced, 68kDa	0.988286	0.000205038
chi-miR-34a	LNC_001024	XM_005683315.1	102182971	TGFBI	transforming growth factor, beta-induced, 68kDa	0.988286	0.000205038
chi-miR-34a	LNC_000463	XM_005683315.1	102182971	TGFBI	transforming growth factor, beta-induced, 68kDa	0.992866	7.61602e-05
chi-miR-34c-5p	LNC_001024	XM_005683315.1	102182971	TGFBI	transforming growth factor, beta-induced, 68kDa	0.988286	0.000205038
chi-miR-34c-5p	LNC_000463	XM_005683315.1	102182971	TGFBI	transforming growth factor, beta-induced, 68kDa	0.992866	7.61602e-05
chi-miR-196a	LNC_001107	XM_005678110.1	102169722	TGFBR3	transforming growth factor, beta receptor III, transcript variant X1	0.984322	0.000366779
chi-miR-21-3p	LNC_001107	XM_005678110.1	102169722	TGFBR3	transforming growth factor, beta receptor III, transcript variant X1	0.984322	0.000366779
chi-miR-21-3p	LNC_000244	XM_005684352.1	102179198	TNC	tenascin C	0.991279	0.000113748
chi-miR-184	LNC_001097	XM_005693530.1	102169621	TP53	tumor protein p53	0.980983	0.000539021
chi-miR-214-3p	LNC_000136	XM_005693530.1	102169621	TP53	tumor protein p53	0.990591	0.00013237
chi-miR-148b-5p	LNC_000994	XM_005675127.1	102190550	TP63	tumor protein p63, transcript variant X1	0.98825	0.000206298
chi-miR-221-5p	LNC_000009	XM_005675127.1	102190550	TP63	tumor protein p63, transcript variant X1	0.980078	0.000591395
chi-miR-221-5p	LNC_000242	XM_005694356.1	102169703	WNT3	wingless-type MMTV integration site family, member 3	0.987965	0.000216406
chi-miR-221-5p	LNC_000679	XM_005694356.1	102169703	WNT3	wingless-type MMTV integration site family, member 3	0.988072	0.000212584
chi-miR-221-5p	LNC_000126	XM_005694356.1	102169703	WNT3	wingless-type MMTV integration site family, member 3	0.996971	1.37509e-05
